# Supplementary material for: Profiling the Human Phosphoproteome to Estimate the True Extent of Protein Phosphorylation
Source: J Proteome Res. 2022 May 9;21(6):1510–24. doi: 10.1021/acs.jproteome.2c00131 (PMC9171898; doi:10.1021/acs.jproteome.2c00131)
Supplement: Supplementary file 2 — pr2c00131_si_002.zip [file pr2c00131_si_002.zip › Table S1. Filtered PeptideAtlas build with human STY sites that have at least 1 associated PSM.csv]

protein	offset	residue	nObs	1phospho	2phospho	3+phospho	nP01	nP05	nP19	nP81	nP95	nP99	nP100	isInUniProt	isInNeXtProt	most_observed_peptide
A0A023HHK9	116	S	4	4	0	0	0	0	0	0	0	0	4	no	no	RLSQPPLVVAK
A0A023HHK9	229	S	6	6	0	0	6	0	0	0	0	0	0	no	no	CGEGLFSEETLNDTSGSPK
A0A023HHK9	232	T	6	6	0	0	3	2	0	1	0	0	0	no	no	CGEGLFSEETLNDTSGSPK
A0A023HHK9	236	T	6	6	0	0	0	3	1	2	0	0	0	no	no	CGEGLFSEETLNDTSGSPK
A0A023HHK9	237	S	6	6	0	0	0	1	2	3	0	0	0	no	no	CGEGLFSEETLNDTSGSPK
A0A023HHK9	239	S	6	6	0	0	0	0	1	4	1	0	0	no	no	CGEGLFSEETLNDTSGSPK
A0A023HHK9	320	S	14	14	0	0	6	6	1	1	0	0	0	no	no	NCLALGGSTSPTSVIK
A0A023HHK9	321	T	14	14	0	0	1	5	1	5	2	0	0	no	no	NCLALGGSTSPTSVIK
A0A023HHK9	322	S	14	14	0	0	0	0	2	11	1	0	0	no	no	NCLALGGSTSPTSVIK
A0A023HHK9	324	T	14	14	0	0	7	0	1	6	0	0	0	no	no	NCLALGGSTSPTSVIK
A0A023HHK9	325	S	14	14	0	0	7	0	2	5	0	0	0	no	no	NCLALGGSTSPTSVIK
A0A023HHK9	1014	S	4	4	0	0	4	0	0	0	0	0	0	no	no	EASPGFSWSPK
A0A023HHK9	1018	S	4	4	0	0	4	0	0	0	0	0	0	no	no	EASPGFSWSPK
A0A023HHK9	1020	S	4	4	0	0	0	0	0	0	0	0	4	no	no	EASPGFSWSPK
A0A023HHL0	116	S	4	4	0	0	0	0	0	0	0	0	4	no	no	RLSQPPLVVAK
A0A023HHL0	229	S	6	6	0	0	6	0	0	0	0	0	0	no	no	CGEGLFSEETLNDTSGSPK
A0A023HHL0	232	T	6	6	0	0	3	2	0	1	0	0	0	no	no	CGEGLFSEETLNDTSGSPK
A0A023HHL0	236	T	6	6	0	0	0	3	1	2	0	0	0	no	no	CGEGLFSEETLNDTSGSPK
A0A023HHL0	237	S	6	6	0	0	0	1	2	3	0	0	0	no	no	CGEGLFSEETLNDTSGSPK
A0A023HHL0	239	S	6	6	0	0	0	0	1	4	1	0	0	no	no	CGEGLFSEETLNDTSGSPK
A0A023HHL0	320	S	14	14	0	0	6	6	1	1	0	0	0	no	no	NCLALGGSTSPTSVIK
A0A023HHL0	321	T	14	14	0	0	1	5	1	5	2	0	0	no	no	NCLALGGSTSPTSVIK
A0A023HHL0	322	S	14	14	0	0	0	0	2	11	1	0	0	no	no	NCLALGGSTSPTSVIK
A0A023HHL0	324	T	14	14	0	0	7	0	1	6	0	0	0	no	no	NCLALGGSTSPTSVIK
A0A023HHL0	325	S	14	14	0	0	7	0	2	5	0	0	0	no	no	NCLALGGSTSPTSVIK
A0A023HJ61	2	S	9	9	0	0	0	0	0	8	1	0	0	no	no	SQTAMSETYDFLFK
A0A023HJ61	4	T	12	12	0	0	0	3	1	8	0	0	0	no	no	SQTAMSETYDFLFK
A0A023HJ61	7	S	12	12	0	0	1	5	4	2	0	0	0	no	no	SQTAMSETYDFLFK
A0A023HJ61	9	T	12	12	0	0	3	3	5	1	0	0	0	no	no	SQTAMSETYDFLFK
A0A023HJ61	10	Y	12	12	0	0	0	1	10	1	0	0	0	no	no	SQTAMSETYDFLFK
A0A023HJ61	42	S	2	2	0	0	0	0	0	0	2	0	0	no	no	FKDDSNHTIGVEFGSK
A0A023HJ61	45	T	2	2	0	0	0	0	2	0	0	0	0	no	no	FKDDSNHTIGVEFGSK
A0A023HJ61	52	S	2	2	0	0	0	2	0	0	0	0	0	no	no	FKDDSNHTIGVEFGSK
A0A023HJ61	69	T	9	9	0	0	0	0	0	0	0	0	9	no	no	IQLWDTAGQER
A0A023IP86	10	S	64	64	0	0	13	11	31	9	0	0	0	no	no	SILQEENRRDSWSYINSK
A0A023IP86	20	S	504	504	0	0	0	3	6	351	105	33	6	no	no	RDSWSYINSK
A0A023IP86	22	S	476	476	0	0	40	81	133	214	6	2	0	no	no	RDSWSYINSK
A0A023IP86	23	Y	476	476	0	0	54	83	167	172	0	0	0	no	no	RDSWSYINSK
A0A023IP86	26	S	476	476	0	0	60	89	173	154	0	0	0	no	no	RDSWSYINSK
A0A023IP86	28	S	16	16	0	0	0	3	12	1	0	0	0	no	no	DSWSYINSKSN
A0A023IP89	71	S	21	21	0	0	0	1	0	4	9	7	0	no	no	FQEADSPTL
A0A023IP89	73	T	21	21	0	0	0	7	9	4	0	1	0	no	no	FQEADSPTL
A0A023JDV9	206	T	23	6	17	0	9	6	5	3	0	0	0	no	no	GLTTLTPVSESSK
A0A023JDV9	207	T	23	6	17	0	4	9	5	5	0	0	0	no	no	GLTTLTPVSESSK
A0A023JDV9	209	T	23	6	17	0	3	3	0	12	4	1	0	no	no	GLTTLTPVSESSK
A0A023JDV9	212	S	23	6	17	0	4	2	0	11	4	2	0	no	no	GLTTLTPVSESSK
A0A023JDV9	214	S	23	6	17	0	7	3	8	4	1	0	0	no	no	GLTTLTPVSESSK
A0A023JDV9	215	S	23	6	17	0	7	1	4	9	2	0	0	no	no	GLTTLTPVSESSK
A0A023JDW0	65	S	1	1	0	0	0	0	1	0	0	0	0	no	no	NDIQSEKWSISK
A0A023JDW0	69	S	1	1	0	0	0	0	0	1	0	0	0	no	no	NDIQSEKWSISK
A0A023JDW0	71	S	1	1	0	0	0	0	0	1	0	0	0	no	no	NDIQSEKWSISK
A0A023PX70	29	T	9	9	0	0	3	4	2	0	0	0	0	no	no	INTASDGKLYVSSESR
A0A023PX70	31	S	9	9	0	0	0	0	1	5	2	0	1	no	no	INTASDGKLYVSSESR
A0A023PX70	36	Y	12	12	0	0	2	1	1	5	0	0	3	no	no	INTASDGKLYVSSESR
A0A023PX70	38	S	12	12	0	0	7	2	2	1	0	0	0	no	no	INTASDGKLYVSSESR
A0A023PX70	39	S	12	12	0	0	6	4	2	0	0	0	0	no	no	INTASDGKLYVSSESR
A0A023PX70	41	S	12	12	0	0	7	4	1	0	0	0	0	no	no	INTASDGKLYVSSESR
A0A023PX70	75	T	45	45	0	0	14	26	4	1	0	0	0	no	no	NKPTVYGVSPNYDKWEMER
A0A023PX70	77	Y	45	45	0	0	0	0	0	1	5	34	5	no	no	NKPTVYGVSPNYDKWEMER
A0A023PX70	80	S	45	45	0	0	38	7	0	0	0	0	0	no	no	NKPTVYGVSPNYDKWEMER
A0A023PX70	83	Y	45	45	0	0	40	5	0	0	0	0	0	no	no	NKPTVYGVSPNYDKWEMER
A0A023PX70	104	Y	21	20	1	0	0	1	5	6	0	4	5	no	no	LGGGQYGEVYEGVWK
A0A023PX70	108	Y	21	20	1	0	4	4	0	6	5	1	1	no	no	LGGGQYGEVYEGVWK
A0A023PX70	115	Y	2	2	0	0	0	0	0	0	0	2	0	no	no	YSLTVAVK
A0A023PX70	116	S	2	2	0	0	0	2	0	0	0	0	0	no	no	YSLTVAVK
A0A023PX70	118	T	2	2	0	0	2	0	0	0	0	0	0	no	no	YSLTVAVK
A0A023PX70	240	T	1921	1920	1	0	1742	139	33	7	0	0	0	no	no	LMTGDTYTAHAGAK
A0A023PX70	243	T	1921	1920	1	0	112	575	1007	226	1	0	0	no	no	LMTGDTYTAHAGAK
A0A023PX70	244	Y	1921	1920	1	0	0	10	63	799	855	184	10	no	no	LMTGDTYTAHAGAK
A0A023PX70	245	T	1921	1920	1	0	68	623	665	513	52	0	0	no	no	LMTGDTYTAHAGAK
A0A023PX70	257	T	7	6	1	0	6	0	0	1	0	0	0	no	no	WTAPESLAYNK
A0A023PX70	261	S	7	6	1	0	6	0	0	1	0	0	0	no	no	WTAPESLAYNK
A0A023PX70	264	Y	7	6	1	0	0	0	0	1	0	0	6	no	no	WTAPESLAYNK
A0A023QCZ2	155	T	1	1	0	0	0	1	0	0	0	0	0	no	no	MMITSQDVLHSWAVPTLGLK
A0A023QCZ2	156	S	1	1	0	0	1	0	0	0	0	0	0	no	no	MMITSQDVLHSWAVPTLGLK
A0A023QCZ2	162	S	1	1	0	0	0	0	0	1	0	0	0	no	no	MMITSQDVLHSWAVPTLGLK
A0A023QCZ2	167	T	1	1	0	0	0	0	0	1	0	0	0	no	no	MMITSQDVLHSWAVPTLGLK
A0A023QRX9	155	T	1	1	0	0	0	1	0	0	0	0	0	no	no	MMITSQDVLHSWAVPTLGLK
A0A023QRX9	156	S	1	1	0	0	1	0	0	0	0	0	0	no	no	MMITSQDVLHSWAVPTLGLK
A0A023QRX9	162	S	1	1	0	0	0	0	0	1	0	0	0	no	no	MMITSQDVLHSWAVPTLGLK
A0A023QRX9	167	T	1	1	0	0	0	0	0	1	0	0	0	no	no	MMITSQDVLHSWAVPTLGLK
A0A023QZ25	155	T	1	1	0	0	0	1	0	0	0	0	0	no	no	MMITSQDVLHSWAVPTLGLK
A0A023QZ25	156	S	1	1	0	0	1	0	0	0	0	0	0	no	no	MMITSQDVLHSWAVPTLGLK
A0A023QZ25	162	S	1	1	0	0	0	0	0	1	0	0	0	no	no	MMITSQDVLHSWAVPTLGLK
A0A023QZ25	167	T	1	1	0	0	0	0	0	1	0	0	0	no	no	MMITSQDVLHSWAVPTLGLK
A0A023T3F1	33	T	38	38	0	0	29	4	4	1	0	0	0	no	no	TDGSFIGYK
A0A023T3F1	36	S	39	39	0	0	0	0	0	2	7	9	21	no	no	TDGSFIGYK
A0A023T3F1	40	Y	39	39	0	0	29	4	6	0	0	0	0	no	no	TDGSFIGYK
A0A023T4U2	83	Y	1	1	0	0	0	0	0	1	0	0	0	no	no	LRGYYNQSEAGSHIIQR
A0A023T4U2	84	Y	1	1	0	0	0	0	0	1	0	0	0	no	no	LRGYYNQSEAGSHIIQR
A0A023T4U2	87	S	1	1	0	0	0	0	0	1	0	0	0	no	no	LRGYYNQSEAGSHIIQR
A0A023T4U2	91	S	1	1	0	0	1	0	0	0	0	0	0	no	no	LRGYYNQSEAGSHIIQR
A0A023T695	34	S	5	5	0	0	3	1	1	0	0	0	0	no	no	STLINSLFLTDLYSPEYPGPSHR
A0A023T695	35	T	5	5	0	0	3	1	1	0	0	0	0	no	no	STLINSLFLTDLYSPEYPGPSHR
A0A023T695	39	S	5	5	0	0	3	0	2	0	0	0	0	no	no	STLINSLFLTDLYSPEYPGPSHR
A0A023T695	43	T	5	5	0	0	3	0	2	0	0	0	0	no	no	STLINSLFLTDLYSPEYPGPSHR
A0A023T695	46	Y	5	5	0	0	1	1	1	2	0	0	0	no	no	STLINSLFLTDLYSPEYPGPSHR
A0A023T695	47	S	5	5	0	0	0	0	0	4	1	0	0	no	no	STLINSLFLTDLYSPEYPGPSHR
A0A023T695	50	Y	5	5	0	0	2	3	0	0	0	0	0	no	no	STLINSLFLTDLYSPEYPGPSHR
A0A023T695	54	S	5	5	0	0	1	4	0	0	0	0	0	no	no	STLINSLFLTDLYSPEYPGPSHR
A0A023T695	168	T	3	3	0	0	0	0	0	1	2	0	0	no	no	ADTLTPEECQQFKK
A0A023T695	170	T	3	3	0	0	0	0	2	1	0	0	0	no	no	ADTLTPEECQQFKK
A0A023T695	193	Y	554	551	3	0	286	89	107	69	0	0	3	no	no	IYEFPETDDEEENK
A0A023T695	198	T	554	551	3	0	0	0	0	65	111	81	297	no	no	IYEFPETDDEEENK
A0A023T695	288	T	25	25	0	0	6	5	6	8	0	0	0	no	no	LAAVTYNGVDNNK
A0A023T695	289	Y	25	25	0	0	0	0	0	8	6	5	6	no	no	LAAVTYNGVDNNK
A0A023T695	302	T	122	122	0	0	4	35	37	44	2	0	0	no	no	GQLTKSPLAQMEEERR
A0A023T695	304	S	621	621	0	0	0	0	2	44	37	35	503	no	no	SPLAQMEEERR
A0A023T695	393	S	183	183	0	0	21	47	55	56	3	1	0	no	no	ILEQQNSSRTLEK
A0A023T695	394	S	183	183	0	0	17	59	71	35	0	1	0	no	no	ILEQQNSSRTLEK
A0A023T695	396	T	176	176	0	0	1	1	2	76	51	36	9	no	no	ILEQQNSSRTLEK
A0A023T6R1	36	Y	2	2	0	0	0	0	2	0	0	0	0	no	no	YANNSNYKNDVMIR
A0A023T6R1	40	S	2	2	0	0	0	0	1	1	0	0	0	no	no	YANNSNYKNDVMIR
A0A023T6R1	42	Y	2	2	0	0	0	0	0	2	0	0	0	no	no	YANNSNYKNDVMIR
A0A023T6R1	108	S	171	171	0	0	0	0	0	33	37	33	68	no	no	IGSLIDVNQSK
A0A023T6R1	115	S	171	171	0	0	66	34	37	34	0	0	0	no	no	IGSLIDVNQSK
A0A023T787	24	S	193	193	0	0	0	0	0	0	0	0	193	no	no	ADVLDLHEAGGEDFAMDEDGDESIHK
A0A023T787	42	S	301	301	0	0	5	2	1	81	78	37	97	no	no	GFGSEEGSR
A0A023T787	46	S	301	301	0	0	89	45	77	82	1	1	6	no	no	GFGSEEGSR
A0A023T787	54	Y	776	760	16	0	37	190	126	324	23	46	30	no	no	MREDYDSVEQDGDEPGPQR
A0A023T787	56	S	776	760	16	0	12	47	24	324	125	189	55	no	no	MREDYDSVEQDGDEPGPQR
A0A023UFG1	79	S	3	3	0	0	0	0	0	0	0	0	3	no	no	MAPPLLSPGLGLQR
A0A023UFG1	166	T	20	20	0	0	13	7	0	0	0	0	0	no	no	TSQLLPCSPSK
A0A023UFG1	167	S	20	20	0	0	14	5	1	0	0	0	0	no	no	TSQLLPCSPSK
A0A023UFG1	173	S	20	20	0	0	0	0	0	1	0	12	7	no	no	TSQLLPCSPSK
A0A023UFG1	175	S	20	20	0	0	19	1	0	0	0	0	0	no	no	TSQLLPCSPSK
A0A023UFG1	178	S	13	13	0	0	9	4	0	0	0	0	0	no	no	QSEDGPKPSNQEGKSPAR
A0A023UFG1	185	S	13	13	0	0	3	1	3	5	1	0	0	no	no	QSEDGPKPSNQEGKSPAR
A0A023UFG1	191	S	12	12	0	0	0	0	1	6	1	2	2	no	no	QSEDGPKPSNQEGKSPAR
A0A024A2P5	43	S	3	3	0	0	0	2	1	0	0	0	0	no	no	KHQELQAMQMELQSPEYK
A0A024A2P5	46	Y	3	3	0	0	0	0	0	0	1	2	0	no	no	KHQELQAMQMELQSPEYK
A0A024DAK3	7	Y	1	1	0	0	1	0	0	0	0	0	0	no	no	QGYSLSGYYTHPFQGYEHR
A0A024DAK3	8	S	1	1	0	0	0	1	0	0	0	0	0	no	no	QGYSLSGYYTHPFQGYEHR
A0A024DAK3	10	S	1	1	0	0	0	0	0	0	1	0	0	no	no	QGYSLSGYYTHPFQGYEHR
A0A024DAK3	12	Y	1	1	0	0	0	1	0	0	0	0	0	no	no	QGYSLSGYYTHPFQGYEHR
A0A024DAK3	13	Y	1	1	0	0	0	0	1	0	0	0	0	no	no	QGYSLSGYYTHPFQGYEHR
A0A024DAK3	14	T	1	1	0	0	0	1	0	0	0	0	0	no	no	QGYSLSGYYTHPFQGYEHR
A0A024DAK3	20	Y	1	1	0	0	1	0	0	0	0	0	0	no	no	QGYSLSGYYTHPFQGYEHR
A0A024DAK3	112	S	24	24	0	0	0	0	0	0	0	0	24	no	no	GFQHPSPR
A0A024DAK3	191	T	8	8	0	0	0	0	0	0	0	0	8	no	no	EAGTPPLWK
A0A024DAK3	208	S	1	1	0	0	0	0	1	0	0	0	0	no	no	SGVVRPDGHSQGAPNSDPSLEPEDR
A0A024DAK3	217	S	1	1	0	0	0	0	0	1	0	0	0	no	no	SGVVRPDGHSQGAPNSDPSLEPEDR
A0A024DAK3	223	S	1	1	0	0	0	0	1	0	0	0	0	no	no	SGVVRPDGHSQGAPNSDPSLEPEDR
A0A024DAK3	226	S	1	1	0	0	0	0	1	0	0	0	0	no	no	SGVVRPDGHSQGAPNSDPSLEPEDR
A0A024DAK3	369	T	1	1	0	0	1	0	0	0	0	0	0	no	no	NTNSVPETAPAAIPETKR
A0A024DAK3	371	S	1	1	0	0	0	0	0	0	1	0	0	no	no	NTNSVPETAPAAIPETKR
A0A024DAK3	375	T	1	1	0	0	0	1	0	0	0	0	0	no	no	NTNSVPETAPAAIPETKR
A0A024DAK3	383	T	1	1	0	0	1	0	0	0	0	0	0	no	no	NTNSVPETAPAAIPETKR
A0A024DAK3	446	Y	1	1	0	0	0	1	0	0	0	0	0	no	no	AGYVDFENGQWATDDIPDDLNSIR
A0A024DAK3	456	T	1	1	0	0	0	0	0	1	0	0	0	no	no	AGYVDFENGQWATDDIPDDLNSIR
A0A024DAK3	465	S	1	1	0	0	0	0	0	1	0	0	0	no	no	AGYVDFENGQWATDDIPDDLNSIR
A0A024DAK3	481	S	14	14	0	0	2	4	5	0	1	1	1	no	no	AIMEMPSFYSHGLPRCSPYK
A0A024DAK3	483	Y	14	14	0	0	4	3	6	0	1	0	0	no	no	AIMEMPSFYSHGLPRCSPYK
A0A024DAK3	484	S	20	20	0	0	3	6	10	1	0	0	0	no	no	AIMEMPSFYSHGLPRCSPYK
A0A024DAK3	491	S	16	16	0	0	0	0	1	12	3	0	0	no	no	AIMEMPSFYSHGLPRCSPYK
A0A024DAK3	493	Y	16	16	0	0	1	3	4	8	0	0	0	no	no	AIMEMPSFYSHGLPRCSPYK
A0A024DAK3	581	S	5	5	0	0	5	0	0	0	0	0	0	no	no	SEESSHYSTEK
A0A024DAK3	584	S	5	5	0	0	5	0	0	0	0	0	0	no	no	SEESSHYSTEK
A0A024DAK3	585	S	5	5	0	0	5	0	0	0	0	0	0	no	no	SEESSHYSTEK
A0A024DAK3	587	Y	5	5	0	0	1	0	2	0	1	1	0	no	no	SEESSHYSTEK
A0A024DAK3	588	S	21	21	0	0	1	5	13	0	2	0	0	no	no	STEKESEKTAESQTPTPSATSFF
A0A024DAK3	589	T	21	21	0	0	2	4	15	0	0	0	0	no	no	STEKESEKTAESQTPTPSATSFF
A0A024DAK3	593	S	73	72	1	0	37	15	20	1	0	0	0	no	no	ESEKTAESQTPTPSATSFFSGK
A0A024DAK3	596	T	1830	1769	61	0	927	272	532	99	0	0	0	no	no	TAESQTPTPSATSFFSGK
A0A024DAK3	599	S	1869	1808	61	0	738	276	500	331	13	10	1	no	no	TAESQTPTPSATSFFSGK
A0A024DAK3	601	T	1871	1810	61	0	127	84	353	876	188	154	89	no	no	TAESQTPTPSATSFFSGK
A0A024DAK3	603	T	1871	1810	61	0	400	379	740	263	46	28	15	no	no	TAESQTPTPSATSFFSGK
A0A024DAK3	605	S	1871	1810	61	0	573	326	815	154	3	0	0	no	no	TAESQTPTPSATSFFSGK
A0A024DAK3	607	T	1871	1810	61	0	669	258	869	74	1	0	0	no	no	TAESQTPTPSATSFFSGK
A0A024DAK3	608	S	1869	1808	61	0	720	234	873	39	3	0	0	no	no	TAESQTPTPSATSFFSGK
A0A024DAK3	611	S	1833	1772	61	0	702	229	850	51	1	0	0	no	no	TAESQTPTPSATSFFSGK
A0A024DAK3	614	S	577	560	17	0	4	11	34	139	105	171	113	no	no	SPVTTLLECMHK
A0A024DAK3	617	T	577	560	17	0	221	183	131	42	0	0	0	no	no	SPVTTLLECMHK
A0A024DAK3	618	T	577	560	17	0	225	179	136	37	0	0	0	no	no	SPVTTLLECMHK
A0A024DAK3	629	S	22	22	0	0	0	0	0	0	0	0	22	no	no	LGNSCEFR
A0A024DAK3	636	S	2	2	0	0	2	0	0	0	0	0	0	no	no	LGNSCEFRLLSK
A0A024DAK3	805	T	151	149	2	0	68	33	30	19	1	0	0	no	no	MGFTEVTPVTGASLR
A0A024DAK3	808	T	151	149	2	0	19	9	8	54	22	12	27	no	no	MGFTEVTPVTGASLR
A0A024DAK3	811	T	151	149	2	0	65	36	26	23	0	1	0	no	no	MGFTEVTPVTGASLR
A0A024DAK3	814	S	151	149	2	0	50	19	27	31	9	13	2	no	no	MGFTEVTPVTGASLR
A0A024DAK3	818	T	1252	1239	13	0	408	367	215	261	0	0	1	no	no	TMLLLSRSPEAQPK
A0A024DAK3	823	S	1284	1271	13	0	121	295	327	526	13	2	0	no	no	TMLLLSRSPEAQPK
A0A024DAK3	825	S	1289	1276	13	0	4	7	15	655	343	234	31	no	no	TMLLLSRSPEAQPK
A0A024DAK3	832	T	19	19	0	0	0	1	5	13	0	0	0	no	no	LSRSPEAQPKTLPL
A0A024DAK3	836	T	5	5	0	0	0	0	5	0	0	0	0	no	no	SRSPEAQPKTLPLTGSTF
A0A024DAK3	838	S	5	5	0	0	0	0	5	0	0	0	0	no	no	SRSPEAQPKTLPLTGSTF
A0A024DAK3	839	T	5	5	0	0	0	0	5	0	0	0	0	no	no	SRSPEAQPKTLPLTGSTF
A0A024DAK3	1089	S	21	21	0	0	0	0	0	0	0	0	21	no	no	DGSAFEDGLR
A0A024DAT2	51	S	1	1	0	0	0	0	1	0	0	0	0	no	no	SQWNNDNPLFKSATTTVMNPK
A0A024DAT2	62	S	35	35	0	0	6	2	8	11	5	3	0	no	no	SATTTVMNPK
A0A024DAT2	64	T	35	35	0	0	2	6	8	13	4	2	0	no	no	SATTTVMNPK
A0A024DAT2	65	T	35	35	0	0	3	13	16	3	0	0	0	no	no	SATTTVMNPK
A0A024DAT2	66	T	35	35	0	0	9	11	8	6	1	0	0	no	no	SATTTVMNPK
A0A024DAT2	75	S	3	3	0	0	0	0	3	0	0	0	0	no	no	DNPLFKSATTTVMNPKFAES
A0A024F8H3	336	S	3	3	0	0	0	3	0	0	0	0	0	no	no	SSGGKGGSYSQAACSDSAQGSDVSLTA
A0A024F8H3	337	S	3	3	0	0	0	3	0	0	0	0	0	no	no	SSGGKGGSYSQAACSDSAQGSDVSLTA
A0A024F8H3	343	S	158	74	78	6	134	18	3	3	0	0	0	no	no	GGSYSQAACSDSAQGSDVSLTA
A0A024F8H3	344	Y	158	74	78	6	134	19	3	2	0	0	0	no	no	GGSYSQAACSDSAQGSDVSLTA
A0A024F8H3	345	S	158	74	78	6	133	19	5	1	0	0	0	no	no	GGSYSQAACSDSAQGSDVSLTA
A0A024F8H3	350	S	162	77	79	6	89	31	21	20	1	0	0	no	no	GGSYSQAACSDSAQGSDVSLTA
A0A024F8H3	352	S	162	77	79	6	63	27	21	37	7	7	0	no	no	GGSYSQAACSDSAQGSDVSLTA
A0A024F8H3	356	S	162	77	79	6	21	17	9	69	28	17	1	no	no	GGSYSQAACSDSAQGSDVSLTA
A0A024F8H3	359	S	162	77	79	6	12	14	11	75	28	22	0	no	no	GGSYSQAACSDSAQGSDVSLTA
A0A024F8H3	361	T	161	76	79	6	33	45	36	47	0	0	0	no	no	GGSYSQAACSDSAQGSDVSLTA
A0A024F8R8	257	S	12	12	0	0	11	0	0	1	0	0	0	no	no	GHSGLQPTGFLS
A0A024F8R8	262	T	12	12	0	0	0	3	3	5	0	1	0	no	no	GHSGLQPTGFLS
A0A024F8R8	266	S	12	12	0	0	0	1	0	5	3	3	0	no	no	GHSGLQPTGFLS
A0A024F8S3	217	S	12	12	0	0	11	0	0	1	0	0	0	no	no	GHSGLQPTGFLS
A0A024F8S3	222	T	12	12	0	0	0	3	3	5	0	1	0	no	no	GHSGLQPTGFLS
A0A024F8S3	226	S	12	12	0	0	0	1	0	5	3	3	0	no	no	GHSGLQPTGFLS
A0A024F979	217	S	12	12	0	0	11	0	0	1	0	0	0	no	no	GHSGLQPTGFLS
A0A024F979	222	T	12	12	0	0	0	3	3	5	0	1	0	no	no	GHSGLQPTGFLS
A0A024F979	226	S	12	12	0	0	0	1	0	5	3	3	0	no	no	GHSGLQPTGFLS
A0A024F9R7	257	S	12	12	0	0	11	0	0	1	0	0	0	no	no	GHSGLQPTGFLS
A0A024F9R7	262	T	12	12	0	0	0	3	3	5	0	1	0	no	no	GHSGLQPTGFLS
A0A024F9R7	266	S	12	12	0	0	0	1	0	5	3	3	0	no	no	GHSGLQPTGFLS
A0A024F9S2	217	S	12	12	0	0	11	0	0	1	0	0	0	no	no	GHSGLQPTGFLS
A0A024F9S2	222	T	12	12	0	0	0	3	3	5	0	1	0	no	no	GHSGLQPTGFLS
A0A024F9S2	226	S	12	12	0	0	0	1	0	5	3	3	0	no	no	GHSGLQPTGFLS
A0A024QY88	26	S	2	2	0	0	2	0	0	0	0	0	0	no	no	KPESAAGSQSPALPPR
A0A024QY88	30	S	2	2	0	0	1	1	0	0	0	0	0	no	no	KPESAAGSQSPALPPR
A0A024QY88	32	S	2	2	0	0	0	0	0	0	0	2	0	no	no	KPESAAGSQSPALPPR
A0A024QY88	122	S	3	3	0	0	3	0	0	0	0	0	0	no	no	LGNDSASANITIVESNEIITGMPASTEGAYVSSESPIR
A0A024QY88	124	S	3	3	0	0	3	0	0	0	0	0	0	no	no	LGNDSASANITIVESNEIITGMPASTEGAYVSSESPIR
A0A024QY88	128	T	3	3	0	0	1	2	0	0	0	0	0	no	no	LGNDSASANITIVESNEIITGMPASTEGAYVSSESPIR
A0A024QY88	132	S	3	3	0	0	1	2	0	0	0	0	0	no	no	LGNDSASANITIVESNEIITGMPASTEGAYVSSESPIR
A0A024QY88	137	T	3	3	0	0	0	3	0	0	0	0	0	no	no	LGNDSASANITIVESNEIITGMPASTEGAYVSSESPIR
A0A024QY88	142	S	3	3	0	0	0	3	0	0	0	0	0	no	no	LGNDSASANITIVESNEIITGMPASTEGAYVSSESPIR
A0A024QY88	143	T	3	3	0	0	0	3	0	0	0	0	0	no	no	LGNDSASANITIVESNEIITGMPASTEGAYVSSESPIR
A0A024QY88	147	Y	3	3	0	0	0	2	1	0	0	0	0	no	no	LGNDSASANITIVESNEIITGMPASTEGAYVSSESPIR
A0A024QY88	149	S	3	3	0	0	0	2	1	0	0	0	0	no	no	LGNDSASANITIVESNEIITGMPASTEGAYVSSESPIR
A0A024QY88	150	S	3	3	0	0	1	0	1	1	0	0	0	no	no	LGNDSASANITIVESNEIITGMPASTEGAYVSSESPIR
A0A024QY88	152	S	3	3	0	0	0	0	0	1	2	0	0	no	no	LGNDSASANITIVESNEIITGMPASTEGAYVSSESPIR
A0A024QYR6	22	S	3	3	0	0	3	0	0	0	0	0	0	no	no	GSESPVTISR
A0A024QYR6	24	S	3	3	0	0	0	0	0	0	0	3	0	no	no	GSESPVTISR
A0A024QYR6	27	T	3	3	0	0	0	3	0	0	0	0	0	no	no	GSESPVTISR
A0A024QYR6	29	S	3	3	0	0	0	3	0	0	0	0	0	no	no	GSESPVTISR
A0A024QYR6	120	S	5	5	0	0	0	0	1	2	0	1	1	no	no	SSHYPAAVQSQAAAER
A0A024QYR6	121	S	5	5	0	0	1	1	1	2	0	0	0	no	no	SSHYPAAVQSQAAAER
A0A024QYR6	123	Y	5	5	0	0	4	0	0	0	1	0	0	no	no	SSHYPAAVQSQAAAER
A0A024QYR6	129	S	5	5	0	0	5	0	0	0	0	0	0	no	no	SSHYPAAVQSQAAAER
A0A024QYR6	459	T	1	1	0	0	0	0	0	1	0	0	0	no	no	FIPGPEETSEKVENGSLCDQEIDSICSIER
A0A024QYR6	460	S	1	1	0	0	0	0	0	1	0	0	0	no	no	FIPGPEETSEKVENGSLCDQEIDSICSIER
A0A024QYR6	467	S	80	80	0	0	3	0	0	50	4	5	18	no	no	VENGSLCDQEIDSICSIER
A0A024QYR6	475	S	80	80	0	0	21	6	9	43	0	0	1	no	no	VENGSLCDQEIDSICSIER
A0A024QYR6	478	S	80	80	0	0	23	5	6	44	1	0	1	no	no	VENGSLCDQEIDSICSIER
A0A024QYR6	509	Y	1	1	0	0	1	0	0	0	0	0	0	no	no	YFSPNFK
A0A024QYR6	511	S	1	1	0	0	0	0	0	0	0	0	1	no	no	YFSPNFK
A0A024QYR6	523	T	27	27	0	0	21	4	2	0	0	0	0	no	no	TVEEPSNPEASSSTSVTPDVSDNEPDHYR
A0A024QYR6	528	S	27	27	0	0	21	3	3	0	0	0	0	no	no	TVEEPSNPEASSSTSVTPDVSDNEPDHYR
A0A024QYR6	533	S	27	27	0	0	11	9	6	1	0	0	0	no	no	TVEEPSNPEASSSTSVTPDVSDNEPDHYR
A0A024QYR6	534	S	27	27	0	0	11	8	6	2	0	0	0	no	no	TVEEPSNPEASSSTSVTPDVSDNEPDHYR
A0A024QYR6	535	S	27	27	0	0	11	7	7	2	0	0	0	no	no	TVEEPSNPEASSSTSVTPDVSDNEPDHYR
A0A024QYR6	536	T	27	27	0	0	11	8	7	1	0	0	0	no	no	TVEEPSNPEASSSTSVTPDVSDNEPDHYR
A0A024QYR6	537	S	27	27	0	0	12	8	4	3	0	0	0	no	no	TVEEPSNPEASSSTSVTPDVSDNEPDHYR
A0A024QYR6	539	T	27	27	0	0	11	6	6	4	0	0	0	no	no	TVEEPSNPEASSSTSVTPDVSDNEPDHYR
A0A024QYR6	543	S	27	27	0	0	6	1	2	7	2	6	3	no	no	TVEEPSNPEASSSTSVTPDVSDNEPDHYR
A0A024QYR6	550	Y	27	27	0	0	16	5	3	3	0	0	0	no	no	TVEEPSNPEASSSTSVTPDVSDNEPDHYR
A0A024QYR6	552	Y	110	93	17	0	24	14	62	10	0	0	0	no	no	YSDTTDSDPENEPFDEDQHTQITK
A0A024QYR6	553	S	110	93	17	0	25	9	65	11	0	0	0	no	no	YSDTTDSDPENEPFDEDQHTQITK
A0A024QYR6	555	T	110	93	17	0	19	11	59	21	0	0	0	no	no	YSDTTDSDPENEPFDEDQHTQITK
A0A024QYR6	556	T	110	93	17	0	18	10	54	27	0	1	0	no	no	YSDTTDSDPENEPFDEDQHTQITK
A0A024QYR6	558	S	110	93	17	0	1	2	39	46	4	10	8	no	no	YSDTTDSDPENEPFDEDQHTQITK
A0A024QYR6	571	T	110	93	17	0	20	12	59	19	0	0	0	no	no	YSDTTDSDPENEPFDEDQHTQITK
A0A024QYR6	574	T	110	93	17	0	23	8	62	17	0	0	0	no	no	YSDTTDSDPENEPFDEDQHTQITK
A0A024QYR8	69	S	1	1	0	0	1	0	0	0	0	0	0	no	no	LDSVESVLPYEYTAFDFCQASEGKRPS
A0A024QYR8	72	S	1	1	0	0	0	1	0	0	0	0	0	no	no	LDSVESVLPYEYTAFDFCQASEGKRPS
A0A024QYR8	76	Y	1	1	0	0	0	1	0	0	0	0	0	no	no	LDSVESVLPYEYTAFDFCQASEGKRPS
A0A024QYR8	78	Y	1	1	0	0	0	0	1	0	0	0	0	no	no	LDSVESVLPYEYTAFDFCQASEGKRPS
A0A024QYR8	79	T	1	1	0	0	0	0	0	1	0	0	0	no	no	LDSVESVLPYEYTAFDFCQASEGKRPS
A0A024QYR8	87	S	1	1	0	0	0	1	0	0	0	0	0	no	no	LDSVESVLPYEYTAFDFCQASEGKRPS
A0A024QYR8	93	S	1	1	0	0	0	0	0	1	0	0	0	no	no	LDSVESVLPYEYTAFDFCQASEGKRPS
A0A024QYR8	197	S	1	1	0	0	0	0	0	1	0	0	0	no	no	DACVISSDFHER
A0A024QYR8	198	S	1	1	0	0	0	0	0	1	0	0	0	no	no	DACVISSDFHER
A0A024QYT4	2	S	44	44	0	0	6	19	19	0	0	0	0	no	no	SKPPAPNPTPPR
A0A024QYT4	10	T	48	48	0	0	0	0	0	0	19	19	10	no	no	SKPPAPNPTPPR
A0A024QYT6	147	S	121	121	0	0	0	0	0	1	1	1	118	no	no	AIEQADLLQEEDESPR
A0A024QYT6	150	S	3	3	0	0	0	1	1	1	0	0	0	no	no	AIEQADLLQEEDESPRSVLEEMGLA
A0A024QYT8	56	S	119	119	0	0	69	30	19	1	0	0	0	no	no	GSLSLSPPLNK
A0A024QYT8	58	S	119	119	0	0	66	26	23	4	0	0	0	no	no	GSLSLSPPLNK
A0A024QYT8	60	S	119	119	0	0	0	0	0	11	25	23	60	no	no	GSLSLSPPLNK
A0A024QYU7	11	S	232	232	0	0	0	0	0	0	0	0	232	no	no	ALENDFFNSPPRK
A0A024QYU9	2	S	2	2	0	0	0	0	2	0	0	0	0	no	no	MSRFFTTGSDSESESSLSGEELVTKPVGGNYGK
A0A024QYU9	6	T	277	142	117	18	110	66	69	32	0	0	0	no	no	FFTTGSDSESESSLSGEELVTKPVGGNYGK
A0A024QYU9	7	T	277	142	117	18	68	70	72	66	1	0	0	no	no	FFTTGSDSESESSLSGEELVTKPVGGNYGK
A0A024QYU9	9	S	277	142	117	18	19	19	56	121	31	26	5	no	no	FFTTGSDSESESSLSGEELVTKPVGGNYGK
A0A024QYU9	11	S	277	142	117	18	21	23	64	107	30	28	4	no	no	FFTTGSDSESESSLSGEELVTKPVGGNYGK
A0A024QYU9	13	S	277	142	117	18	92	61	72	49	2	1	0	no	no	FFTTGSDSESESSLSGEELVTKPVGGNYGK
A0A024QYU9	15	S	277	142	117	18	112	54	63	47	1	0	0	no	no	FFTTGSDSESESSLSGEELVTKPVGGNYGK
A0A024QYU9	16	S	278	142	118	18	110	48	72	46	1	0	1	no	no	FFTTGSDSESESSLSGEELVTKPVGGNYGK
A0A024QYU9	18	S	278	142	118	18	120	43	62	45	6	1	1	no	no	FFTTGSDSESESSLSGEELVTKPVGGNYGK
A0A024QYU9	24	T	291	155	118	18	151	42	83	15	0	0	0	no	no	FFTTGSDSESESSLSGEELVTKPVGGNYGK
A0A024QYU9	31	Y	298	175	105	18	122	61	102	13	0	0	0	no	no	FFTTGSDSESESSLSGEELVTKPVGGNYGK
A0A024QYU9	39	S	12956	12956	0	0	0	0	1	5132	1576	1665	4582	no	no	QPLLLSEDEEDTKR
A0A024QYU9	45	T	12927	12927	0	0	4438	1785	1586	5117	1	0	0	no	no	QPLLLSEDEEDTKR
A0A024QYU9	95	S	1	1	0	0	0	0	0	0	0	0	1	no	no	AKSIVDKEGVPR
A0A024QYU9	148	Y	30	30	0	0	0	7	21	2	0	0	0	no	no	YNRDFESHITSYKQNPEQSADEDAEK
A0A024QYU9	154	S	104	104	0	0	6	14	84	0	0	0	0	no	no	DFESHITSYKQNPEQSA
A0A024QYU9	157	T	104	104	0	0	5	9	88	2	0	0	0	no	no	DFESHITSYKQNPEQSA
A0A024QYU9	158	S	104	104	0	0	4	5	88	7	0	0	0	no	no	DFESHITSYKQNPEQSA
A0A024QYU9	159	Y	104	104	0	0	4	10	80	10	0	0	0	no	no	DFESHITSYKQNPEQSA
A0A024QYU9	166	S	1900	1721	20	159	17	10	42	230	19	17	1565	no	no	QNPEQSADEDAEK
A0A024QYU9	178	S	827	97	70	660	23	8	63	260	139	155	179	no	no	NEEDSEGSSDEDEDEDGVSAATFLK
A0A024QYU9	181	S	848	97	91	660	2	5	57	262	154	167	201	no	no	NEEDSEGSSDEDEDEDGVSAATFLK
A0A024QYU9	182	S	852	101	91	660	4	8	67	252	150	168	203	no	no	NEEDSEGSSDEDEDEDGVSAATFLK
A0A024QYU9	192	S	852	101	91	660	242	193	190	227	0	0	0	no	no	NEEDSEGSSDEDEDEDGVSAATFLK
A0A024QYU9	195	T	851	101	91	659	299	189	194	169	0	0	0	no	no	NEEDSEGSSDEDEDEDGVSAATFLK
A0A024QYU9	201	S	2	2	0	0	1	0	0	0	0	0	1	no	no	KKSEAPSGESR
A0A024QYU9	205	S	2	2	0	0	1	0	0	0	0	1	0	no	no	KKSEAPSGESR
A0A024QYU9	208	S	2	2	0	0	1	1	0	0	0	0	0	no	no	KKSEAPSGESR
A0A024QYU9	242	S	6	6	0	0	0	0	0	4	2	0	0	no	no	SEEEEGKQTALASR
A0A024QYU9	250	T	6	6	0	0	0	0	4	2	0	0	0	no	no	SEEEEGKQTALASR
A0A024QYU9	254	S	6	6	0	0	0	0	5	1	0	0	0	no	no	SEEEEGKQTALASR
A0A024QYU9	262	T	8	8	0	0	1	0	2	5	0	0	0	no	no	KAPTTDEDKK
A0A024QYU9	263	T	8	8	0	0	0	0	0	5	2	0	1	no	no	KAPTTDEDKK
A0A024QYU9	524	T	235	234	1	0	21	3	4	12	9	17	169	no	no	QLTPPEGSSK
A0A024QYU9	529	S	235	234	1	0	174	23	11	26	1	0	0	no	no	QLTPPEGSSK
A0A024QYU9	530	S	235	234	1	0	177	16	14	28	0	0	0	no	no	QLTPPEGSSK
A0A024QYU9	532	S	39	38	1	0	0	1	2	31	3	1	1	no	no	QLTPPEGSSKSEQDQAENEGEDSAVLMER
A0A024QYU9	544	S	39	38	1	0	31	4	4	0	0	0	0	no	no	QLTPPEGSSKSEQDQAENEGEDSAVLMER
A0A024QYU9	592	S	2	2	0	0	0	0	0	2	0	0	0	no	no	DLMLMSHLQDNIQHADPPVQILYNR
A0A024QYU9	609	Y	2	2	0	0	0	0	0	2	0	0	0	no	no	DLMLMSHLQDNIQHADPPVQILYNR
A0A024QYU9	732	S	2	2	0	0	0	0	0	0	0	0	2	no	no	LGPPESMR
A0A024QYU9	751	T	2	2	0	0	0	0	0	2	0	0	0	no	no	TCHSFIINEK
A0A024QYU9	754	S	2	2	0	0	0	0	0	2	0	0	0	no	no	TCHSFIINEK
A0A024QYU9	865	S	3	3	0	0	0	0	0	0	0	0	3	no	no	LGSLVENNER
A0A024QYU9	880	T	4	4	0	0	0	1	2	1	0	0	0	no	no	QGTYGGYFR
A0A024QYU9	881	Y	4	4	0	0	0	0	0	2	1	1	0	no	no	QGTYGGYFR
A0A024QYU9	884	Y	4	4	0	0	3	0	0	1	0	0	0	no	no	QGTYGGYFR
A0A024QYU9	904	Y	32	32	0	0	18	12	2	0	0	0	0	no	no	GGYRQQQSQTAY
A0A024QYU9	909	S	71	71	0	0	2	7	6	53	2	1	0	no	no	QQQSQTAY
A0A024QYU9	911	T	71	71	0	0	1	0	6	52	5	7	0	no	no	QQQSQTAY
A0A024QYU9	913	Y	71	71	0	0	44	14	8	5	0	0	0	no	no	QQQSQTAY
A0A024QYV2	161	S	49	49	0	0	2	19	9	19	0	0	0	no	no	SDDSNGIENNVPR
A0A024QYV2	164	S	49	49	0	0	0	0	0	19	9	15	6	no	no	SDDSNGIENNVPR
A0A024QYV3	17	T	3	3	0	0	3	0	0	0	0	0	0	no	no	TVLANFLTESSDITEYSPTQGVR
A0A024QYV3	24	T	3	3	0	0	3	0	0	0	0	0	0	no	no	TVLANFLTESSDITEYSPTQGVR
A0A024QYV3	26	S	3	3	0	0	1	2	0	0	0	0	0	no	no	TVLANFLTESSDITEYSPTQGVR
A0A024QYV3	27	S	3	3	0	0	1	2	0	0	0	0	0	no	no	TVLANFLTESSDITEYSPTQGVR
A0A024QYV3	30	T	3	3	0	0	1	1	0	1	0	0	0	no	no	TVLANFLTESSDITEYSPTQGVR
A0A024QYV3	32	Y	3	3	0	0	0	2	0	1	0	0	0	no	no	TVLANFLTESSDITEYSPTQGVR
A0A024QYV3	33	S	3	3	0	0	0	0	0	1	2	0	0	no	no	TVLANFLTESSDITEYSPTQGVR
A0A024QYV3	35	T	3	3	0	0	3	0	0	0	0	0	0	no	no	TVLANFLTESSDITEYSPTQGVR
A0A024QYV3	133	S	119	119	0	0	69	30	19	1	0	0	0	no	no	GSLSLSPPLNK
A0A024QYV3	135	S	119	119	0	0	66	26	23	4	0	0	0	no	no	GSLSLSPPLNK
A0A024QYV3	137	S	119	119	0	0	0	0	0	11	25	23	60	no	no	GSLSLSPPLNK
A0A024QYV5	70	S	18	18	0	0	8	4	3	3	0	0	0	no	no	DVMGSSAGAGSGEFHVYR
A0A024QYV5	71	S	18	18	0	0	3	4	2	3	2	4	0	no	no	DVMGSSAGAGSGEFHVYR
A0A024QYV5	76	S	18	18	0	0	4	4	0	2	3	3	2	no	no	DVMGSSAGAGSGEFHVYR
A0A024QYV5	82	Y	18	18	0	0	10	6	0	2	0	0	0	no	no	DVMGSSAGAGSGEFHVYR
A0A024QYV5	162	S	2	0	2	0	2	0	0	0	0	0	0	no	no	EQGSSSSAEASGTEEEEEVPSFTMGR
A0A024QYV5	163	S	2	0	2	0	0	2	0	0	0	0	0	no	no	EQGSSSSAEASGTEEEEEVPSFTMGR
A0A024QYV5	164	S	2	0	2	0	0	0	0	2	0	0	0	no	no	EQGSSSSAEASGTEEEEEVPSFTMGR
A0A024QYV5	165	S	2	0	2	0	0	0	0	2	0	0	0	no	no	EQGSSSSAEASGTEEEEEVPSFTMGR
A0A024QYV5	169	S	2	0	2	0	0	0	0	2	0	0	0	no	no	EQGSSSSAEASGTEEEEEVPSFTMGR
A0A024QYV5	171	T	2	0	2	0	0	0	0	2	0	0	0	no	no	EQGSSSSAEASGTEEEEEVPSFTMGR
A0A024QYV5	179	S	2	0	2	0	2	0	0	0	0	0	0	no	no	EQGSSSSAEASGTEEEEEVPSFTMGR
A0A024QYV5	181	T	2	0	2	0	2	0	0	0	0	0	0	no	no	EQGSSSSAEASGTEEEEEVPSFTMGR
A0A024QYV8	45	S	39	39	0	0	0	0	0	0	0	0	39	no	no	FHGVAILSPLLNIEK
A0A024QYV8	156	T	51	50	1	0	8	18	16	9	0	0	0	no	no	TDGIDLARDSEGFNSPK
A0A024QYV8	165	S	159	158	1	0	81	45	20	12	1	0	0	no	no	DSEGFNSPK
A0A024QYV8	170	S	159	158	1	0	0	0	0	26	19	36	78	no	no	DSEGFNSPK
A0A024QYV8	176	S	2	2	0	0	0	0	2	0	0	0	0	no	no	DSEGFNSPKQCDSSNISHVENEAFPK
A0A024QYV8	177	S	2	2	0	0	0	0	2	0	0	0	0	no	no	DSEGFNSPKQCDSSNISHVENEAFPK
A0A024QYV8	180	S	2	2	0	0	0	0	2	0	0	0	0	no	no	DSEGFNSPKQCDSSNISHVENEAFPK
A0A024QYV8	329	T	2	2	0	0	2	0	0	0	0	0	0	no	no	TGHPTVLESNSDFK
A0A024QYV8	333	T	2	2	0	0	2	0	0	0	0	0	0	no	no	TGHPTVLESNSDFK
A0A024QYV8	337	S	2	2	0	0	0	0	0	2	0	0	0	no	no	TGHPTVLESNSDFK
A0A024QYV8	339	S	2	2	0	0	0	0	0	2	0	0	0	no	no	TGHPTVLESNSDFK
A0A024QYV8	356	S	29	13	16	0	4	5	14	2	1	3	0	no	no	SLTGSYAKLPSPEPSMSPK
A0A024QYV8	358	T	29	13	16	0	5	4	17	3	0	0	0	no	no	SLTGSYAKLPSPEPSMSPK
A0A024QYV8	360	S	29	13	16	0	5	5	18	1	0	0	0	no	no	SLTGSYAKLPSPEPSMSPK
A0A024QYV8	361	Y	29	13	16	0	6	4	18	1	0	0	0	no	no	SLTGSYAKLPSPEPSMSPK
A0A024QYV8	366	S	551	362	189	0	134	75	82	140	42	31	47	no	no	LPSPEPSMSPK
A0A024QYV8	370	S	551	362	189	0	73	61	84	305	23	5	0	no	no	LPSPEPSMSPK
A0A024QYV8	372	S	551	362	189	0	52	6	18	327	83	57	8	no	no	LPSPEPSMSPK
A0A024QYV8	380	S	21	0	21	0	0	2	1	16	1	1	0	no	no	SRTSSACHILINNPINACELSPK
A0A024QYV8	382	T	244	130	114	0	20	23	94	98	8	1	0	no	no	TSSACHILINNPINACELSPK
A0A024QYV8	383	S	244	130	114	0	21	23	122	76	2	0	0	no	no	TSSACHILINNPINACELSPK
A0A024QYV8	384	S	244	130	114	0	18	22	84	102	16	2	0	no	no	TSSACHILINNPINACELSPK
A0A024QYV8	400	S	245	131	114	0	9	1	5	166	37	12	15	no	no	TSSACHILINNPINACELSPK
A0A024QYV8	458	S	1	1	0	0	1	0	0	0	0	0	0	no	no	SNQVCQSSGNHLENK
A0A024QYV8	464	S	1	1	0	0	0	0	0	1	0	0	0	no	no	SNQVCQSSGNHLENK
A0A024QYV8	465	S	1	1	0	0	0	0	0	1	0	0	0	no	no	SNQVCQSSGNHLENK
A0A024QYV8	496	S	1	1	0	0	0	0	0	0	1	0	0	no	no	GAHIMNSTCAAMPK
A0A024QYV8	497	T	1	1	0	0	0	0	1	0	0	0	0	no	no	GAHIMNSTCAAMPK
A0A024QYV8	508	Y	7	7	0	0	7	0	0	0	0	0	0	no	no	LHEPYASSQCIASPNFGTVSGLK
A0A024QYV8	510	S	7	7	0	0	7	0	0	0	0	0	0	no	no	LHEPYASSQCIASPNFGTVSGLK
A0A024QYV8	511	S	7	7	0	0	7	0	0	0	0	0	0	no	no	LHEPYASSQCIASPNFGTVSGLK
A0A024QYV8	516	S	7	7	0	0	0	0	0	0	1	2	4	no	no	LHEPYASSQCIASPNFGTVSGLK
A0A024QYV8	521	T	7	7	0	0	6	1	0	0	0	0	0	no	no	LHEPYASSQCIASPNFGTVSGLK
A0A024QYV8	523	S	7	7	0	0	5	2	0	0	0	0	0	no	no	LHEPYASSQCIASPNFGTVSGLK
A0A024QYV8	536	S	1	1	0	0	0	0	0	1	0	0	0	no	no	NCSLQTELNK
A0A024QYV8	539	T	1	1	0	0	0	0	0	1	0	0	0	no	no	NCSLQTELNK
A0A024QYV8	551	S	34	34	0	0	0	0	0	4	5	2	23	no	no	NPSPLLMQNQNTR
A0A024QYV8	560	T	34	34	0	0	23	2	5	4	0	0	0	no	no	NPSPLLMQNQNTR
A0A024QYV8	566	T	9	9	0	0	5	2	2	0	0	0	0	no	no	QQMDTPMVSCGNEQFLDNSFEK
A0A024QYV8	570	S	9	9	0	0	1	0	1	7	0	0	0	no	no	QQMDTPMVSCGNEQFLDNSFEK
A0A024QYV8	580	S	9	9	0	0	0	0	0	8	0	0	1	no	no	QQMDTPMVSCGNEQFLDNSFEK
A0A024QYW3	141	T	2	2	0	0	0	1	0	0	1	0	0	no	no	HTAAPTDPADGPV
A0A024QYW3	145	T	2	2	0	0	0	0	1	0	0	1	0	no	no	HTAAPTDPADGPV
A0A024QYW5	119	Y	6	6	0	0	3	3	0	0	0	0	0	no	no	VPYVNSPGEK
A0A024QYW5	122	S	6	6	0	0	0	0	0	0	0	2	4	no	no	VPYVNSPGEK
A0A024QYW5	381	S	10	10	0	0	0	2	1	6	0	1	0	no	no	SWSAGPVTAPLAASTASFSAVK
A0A024QYW5	383	S	10	10	0	0	2	0	3	4	0	1	0	no	no	SWSAGPVTAPLAASTASFSAVK
A0A024QYW5	388	T	10	10	0	0	2	2	6	0	0	0	0	no	no	SWSAGPVTAPLAASTASFSAVK
A0A024QYW5	394	S	10	10	0	0	2	1	7	0	0	0	0	no	no	SWSAGPVTAPLAASTASFSAVK
A0A024QYW5	395	T	10	10	0	0	2	0	8	0	0	0	0	no	no	SWSAGPVTAPLAASTASFSAVK
A0A024QYW5	397	S	10	10	0	0	2	0	8	0	0	0	0	no	no	SWSAGPVTAPLAASTASFSAVK
A0A024QYW5	399	S	10	10	0	0	2	0	8	0	0	0	0	no	no	SWSAGPVTAPLAASTASFSAVK
A0A024QYW5	412	T	34	34	0	0	1	4	9	20	0	0	0	no	no	GTSTELAPATGPEEPSR
A0A024QYW5	413	S	34	34	0	0	0	0	0	30	4	0	0	no	no	GTSTELAPATGPEEPSR
A0A024QYW5	414	T	34	34	0	0	0	2	8	24	0	0	0	no	no	GTSTELAPATGPEEPSR
A0A024QYW5	420	T	34	34	0	0	34	0	0	0	0	0	0	no	no	GTSTELAPATGPEEPSR
A0A024QYW5	426	S	34	34	0	0	34	0	0	0	0	0	0	no	no	GTSTELAPATGPEEPSR
A0A024QYW5	437	S	410	410	0	0	0	0	0	0	0	0	410	no	no	GAPHRHSMPELGLR
A0A024QYW5	445	S	40	40	0	0	34	4	1	1	0	0	0	no	no	SVPEPPPESPGQPNLRPDDSAFGR
A0A024QYW5	453	S	40	40	0	0	0	0	0	1	3	10	26	no	no	SVPEPPPESPGQPNLRPDDSAFGR
A0A024QYW5	464	S	40	40	0	0	31	6	2	1	0	0	0	no	no	SVPEPPPESPGQPNLRPDDSAFGR
A0A024QYW5	470	S	14	14	0	0	6	7	0	1	0	0	0	no	no	QSTPRVSFRDPLVSEGGPR
A0A024QYW5	471	T	14	14	0	0	2	3	3	6	0	0	0	no	no	QSTPRVSFRDPLVSEGGPR
A0A024QYW5	475	S	96	96	0	0	2	0	1	15	15	51	12	no	no	VSFRDPLVSEGGPR
A0A024QYW5	482	S	96	96	0	0	21	52	11	9	1	0	2	no	no	VSFRDPLVSEGGPR
A0A024QYW5	489	T	9	9	0	0	5	1	0	3	0	0	0	no	no	TLSAPPAQR
A0A024QYW5	491	S	9	9	0	0	0	0	0	3	0	1	5	no	no	TLSAPPAQR
A0A024QYW5	502	S	35	35	0	0	0	0	0	12	14	8	1	no	no	RPRSPPPRAPSR
A0A024QYW5	509	S	35	35	0	0	1	8	14	12	0	0	0	no	no	RPRSPPPRAPSR
A0A024QYW5	583	T	6	6	0	0	6	0	0	0	0	0	0	no	no	IPLPPHLCRPMPAQDTAMETFNSPSLSLPR
A0A024QYW5	587	T	6	6	0	0	6	0	0	0	0	0	0	no	no	IPLPPHLCRPMPAQDTAMETFNSPSLSLPR
A0A024QYW5	590	S	6	6	0	0	5	1	0	0	0	0	0	no	no	IPLPPHLCRPMPAQDTAMETFNSPSLSLPR
A0A024QYW5	592	S	6	6	0	0	1	2	0	1	1	1	0	no	no	IPLPPHLCRPMPAQDTAMETFNSPSLSLPR
A0A024QYW5	594	S	6	6	0	0	1	0	1	1	0	3	0	no	no	IPLPPHLCRPMPAQDTAMETFNSPSLSLPR
A0A024QYW6	60	S	1	1	0	0	1	0	0	0	0	0	0	no	no	SNLLALVGGGSSPK
A0A024QYW6	70	S	1	1	0	0	0	0	0	1	0	0	0	no	no	SNLLALVGGGSSPK
A0A024QYW6	71	S	1	1	0	0	0	0	0	1	0	0	0	no	no	SNLLALVGGGSSPK
A0A024QYW7	15	T	42	42	0	0	0	0	0	0	2	3	37	no	no	PLQGPPAPPGTPTPPPGGK
A0A024QYW7	17	T	42	42	0	0	37	3	2	0	0	0	0	no	no	PLQGPPAPPGTPTPPPGGK
A0A024QYX0	212	T	2	2	0	0	0	0	0	2	0	0	0	no	no	HLTHAQSTLDAK
A0A024QYX0	216	S	2	2	0	0	0	0	0	2	0	0	0	no	no	HLTHAQSTLDAK
A0A024QYX0	217	T	2	2	0	0	0	0	1	1	0	0	0	no	no	HLTHAQSTLDAK
A0A024QYX1	60	S	1	1	0	0	1	0	0	0	0	0	0	no	no	SNLLALVGGGSSPK
A0A024QYX1	70	S	1	1	0	0	0	0	0	1	0	0	0	no	no	SNLLALVGGGSSPK
A0A024QYX1	71	S	1	1	0	0	0	0	0	1	0	0	0	no	no	SNLLALVGGGSSPK
A0A024QYX2	318	T	1	1	0	0	0	0	0	0	0	0	1	no	no	MRETAFEEDVQLPR
A0A024QYX2	337	S	23	23	0	0	0	0	0	0	0	0	23	no	no	AFSMDEHNAALR
A0A024QYX2	347	T	40	40	0	0	11	5	17	7	0	0	0	no	no	TAGFPNGSLGK
A0A024QYX2	354	S	41	41	0	0	0	0	0	7	17	5	12	no	no	TAGFPNGSLGK
A0A024QYX2	360	S	4	4	0	0	2	0	0	0	2	0	0	no	no	RPSGSLGKRPSAPFR
A0A024QYX2	362	S	4	4	0	0	1	0	2	0	0	0	1	no	no	RPSGSLGKRPSAPFR
A0A024QYX2	368	S	2	2	0	0	2	0	0	0	0	0	0	no	no	RPSGSLGKRPSAPFR
A0A024QYX2	373	S	29	29	0	0	19	5	5	0	0	0	0	no	no	SNVYQPTEMAVVLNGGTIPTAPPSHTGR
A0A024QYX2	376	Y	29	29	0	0	14	2	1	6	2	3	1	no	no	SNVYQPTEMAVVLNGGTIPTAPPSHTGR
A0A024QYX2	379	T	29	29	0	0	19	4	5	1	0	0	0	no	no	SNVYQPTEMAVVLNGGTIPTAPPSHTGR
A0A024QYX2	389	T	29	29	0	0	7	4	6	2	1	3	6	no	no	SNVYQPTEMAVVLNGGTIPTAPPSHTGR
A0A024QYX2	392	T	29	29	0	0	18	5	6	0	0	0	0	no	no	SNVYQPTEMAVVLNGGTIPTAPPSHTGR
A0A024QYX2	396	S	29	29	0	0	15	2	6	2	0	4	0	no	no	SNVYQPTEMAVVLNGGTIPTAPPSHTGR
A0A024QYX2	398	T	29	29	0	0	16	5	6	2	0	0	0	no	no	SNVYQPTEMAVVLNGGTIPTAPPSHTGR
A0A024QYX3	17	T	1	1	0	0	0	1	0	0	0	0	0	no	no	LFVGGLNFNTDEQALEDHFSSFGPISEVVVVK
A0A024QYX3	27	S	1	1	0	0	0	0	0	1	0	0	0	no	no	LFVGGLNFNTDEQALEDHFSSFGPISEVVVVK
A0A024QYX3	28	S	1	1	0	0	0	0	0	1	0	0	0	no	no	LFVGGLNFNTDEQALEDHFSSFGPISEVVVVK
A0A024QYX3	33	S	1	1	0	0	1	0	0	0	0	0	0	no	no	LFVGGLNFNTDEQALEDHFSSFGPISEVVVVK
A0A024QYX3	53	T	1	1	0	0	0	1	0	0	0	0	0	no	no	GFGFITFTNPEHASVAMR
A0A024QYX3	55	T	1	1	0	0	0	0	1	0	0	0	0	no	no	GFGFITFTNPEHASVAMR
A0A024QYX3	61	S	1	1	0	0	0	0	0	0	1	0	0	no	no	GFGFITFTNPEHASVAMR
A0A024QYX3	117	Y	13	9	4	0	0	8	3	2	0	0	0	no	no	YYDSRPGGYGYGYGR
A0A024QYX3	118	Y	13	9	4	0	1	6	3	3	0	0	0	no	no	YYDSRPGGYGYGYGR
A0A024QYX3	120	S	13	9	4	0	0	6	4	2	1	0	0	no	no	YYDSRPGGYGYGYGR
A0A024QYX3	125	Y	13	9	4	0	1	3	7	2	0	0	0	no	no	YYDSRPGGYGYGYGR
A0A024QYX3	127	Y	13	9	4	0	1	1	4	7	0	0	0	no	no	YYDSRPGGYGYGYGR
A0A024QYX3	129	Y	13	9	4	0	0	1	0	10	2	0	0	no	no	YYDSRPGGYGYGYGR
A0A024QYX3	143	Y	71	71	0	0	45	12	6	8	0	0	0	no	no	NQGGYDRYSGGNYRDNYDN
A0A024QYX3	146	Y	79	77	2	0	8	7	22	34	8	0	0	no	no	NQGGYDRYSGGNYRDNYDN
A0A024QYX3	147	S	79	77	2	0	3	7	22	33	10	4	0	no	no	NQGGYDRYSGGNYRDNYDN
A0A024QYX3	151	Y	79	77	2	0	23	21	13	21	1	0	0	no	no	NQGGYDRYSGGNYRDNYDN
A0A024QYX3	155	Y	53	51	2	0	2	11	18	22	0	0	0	no	no	NQGGYDRYSGGNYRDNYDN
A0A024QYX5	249	S	6	0	6	0	6	0	0	0	0	0	0	no	no	SYPLDLEGGSEYKYTPPTQPPISPPYQEACTLK
A0A024QYX5	250	Y	6	0	6	0	6	0	0	0	0	0	0	no	no	SYPLDLEGGSEYKYTPPTQPPISPPYQEACTLK
A0A024QYX5	258	S	13	7	6	0	6	0	7	0	0	0	0	no	no	GGSEYKYTPPTQPPISPPYQE
A0A024QYX5	260	Y	37	31	6	0	2	9	24	2	0	0	0	no	no	YKYTPPTQPPISPPYQE
A0A024QYX5	262	Y	452	408	44	0	293	83	40	34	0	1	1	no	no	YTPPTQPPISPPYQEACTLK
A0A024QYX5	263	T	452	408	44	0	296	82	39	33	0	2	0	no	no	YTPPTQPPISPPYQEACTLK
A0A024QYX5	266	T	452	408	44	0	282	83	63	20	3	1	0	no	no	YTPPTQPPISPPYQEACTLK
A0A024QYX5	271	S	452	408	44	0	0	0	2	144	55	119	132	no	no	YTPPTQPPISPPYQEACTLK
A0A024QYX5	274	Y	452	408	44	0	231	109	87	24	0	1	0	no	no	YTPPTQPPISPPYQEACTLK
A0A024QYX5	279	T	418	374	44	0	246	96	53	21	0	2	0	no	no	YTPPTQPPISPPYQEACTLK
A0A024QYX5	302	T	265	263	2	0	162	59	33	11	0	0	0	no	no	VDTFPQPLAAPQCHTLLAPEMEDNEMSCSP
A0A024QYX5	314	T	297	295	2	0	152	67	57	21	0	0	0	no	no	VDTFPQPLAAPQCHTLLAPEMEDNEMSCSP
A0A024QYX5	326	S	297	295	2	0	67	85	65	80	0	0	0	no	no	VDTFPQPLAAPQCHTLLAPEMEDNEMSCSP
A0A024QYX5	328	S	297	295	2	0	0	0	1	108	70	89	29	no	no	VDTFPQPLAAPQCHTLLAPEMEDNEMSCSP
A0A024QYX7	208	T	235	234	1	0	21	3	4	12	9	17	169	no	no	QLTPPEGSSK
A0A024QYX7	213	S	235	234	1	0	174	23	11	26	1	0	0	no	no	QLTPPEGSSK
A0A024QYX7	214	S	235	234	1	0	177	16	14	28	0	0	0	no	no	QLTPPEGSSK
A0A024QYX7	216	S	39	38	1	0	0	1	2	31	3	1	1	no	no	QLTPPEGSSKSEQDQAENEGEDSAVLMER
A0A024QYX7	228	S	39	38	1	0	31	4	4	0	0	0	0	no	no	QLTPPEGSSKSEQDQAENEGEDSAVLMER
A0A024QYX7	276	S	2	2	0	0	0	0	0	2	0	0	0	no	no	DLMLMSHLQDNIQHADPPVQILYNR
A0A024QYX7	293	Y	2	2	0	0	0	0	0	2	0	0	0	no	no	DLMLMSHLQDNIQHADPPVQILYNR
A0A024QYX7	416	S	2	2	0	0	0	0	0	0	0	0	2	no	no	LGPPESMR
A0A024QYX7	435	T	2	2	0	0	0	0	0	2	0	0	0	no	no	TCHSFIINEK
A0A024QYX7	438	S	2	2	0	0	0	0	0	2	0	0	0	no	no	TCHSFIINEK
A0A024QYX7	549	S	3	3	0	0	0	0	0	0	0	0	3	no	no	LGSLVENNER
A0A024QYX7	564	T	4	4	0	0	0	1	2	1	0	0	0	no	no	QGTYGGYFR
A0A024QYX7	565	Y	4	4	0	0	0	0	0	2	1	1	0	no	no	QGTYGGYFR
A0A024QYX7	568	Y	4	4	0	0	3	0	0	1	0	0	0	no	no	QGTYGGYFR
A0A024QYX7	588	Y	32	32	0	0	18	12	2	0	0	0	0	no	no	GGYRQQQSQTAY
A0A024QYX7	593	S	71	71	0	0	2	7	6	53	2	1	0	no	no	QQQSQTAY
A0A024QYX7	595	T	71	71	0	0	1	0	6	52	5	7	0	no	no	QQQSQTAY
A0A024QYX7	597	Y	71	71	0	0	44	14	8	5	0	0	0	no	no	QQQSQTAY
A0A024QYX8	164	T	1	1	0	0	0	0	0	0	0	0	1	no	no	QLPPPPTPANEER
A0A024QYX8	208	T	1	1	0	0	0	0	1	0	0	0	0	no	no	DITSSRYRGLPAPGPSPA
A0A024QYX8	209	S	1	1	0	0	0	0	1	0	0	0	0	no	no	DITSSRYRGLPAPGPSPA
A0A024QYX8	210	S	1	1	0	0	0	0	1	0	0	0	0	no	no	DITSSRYRGLPAPGPSPA
A0A024QYX8	212	Y	1	1	0	0	0	0	1	0	0	0	0	no	no	DITSSRYRGLPAPGPSPA
A0A024QYX8	221	S	7	7	0	0	0	0	0	1	0	0	6	no	no	GLPAPGPSPADK
A0A024QYX8	234	S	6	6	0	0	0	0	0	0	0	1	5	no	no	KISKADIGAPSGFK
A0A024QYX8	242	S	6	6	0	0	4	2	0	0	0	0	0	no	no	KISKADIGAPSGFK
A0A024QYX8	277	S	29	29	0	0	2	6	18	3	0	0	0	no	no	AGISEAQLTDAETSKLIYDFIEDQGGLEAVR
A0A024QYX8	282	T	29	29	0	0	1	8	17	3	0	0	0	no	no	AGISEAQLTDAETSKLIYDFIEDQGGLEAVR
A0A024QYX8	286	T	29	29	0	0	2	9	16	2	0	0	0	no	no	AGISEAQLTDAETSKLIYDFIEDQGGLEAVR
A0A024QYX8	287	S	29	29	0	0	1	16	11	1	0	0	0	no	no	AGISEAQLTDAETSKLIYDFIEDQGGLEAVR
A0A024QYX8	291	Y	619	619	0	0	0	0	0	20	7	2	590	no	no	LIYDFIEDQGGLEAVR
A0A024QYX8	339	S	1	1	0	0	0	0	1	0	0	0	0	no	no	SGPLPPVPLGIAPPPPTPR
A0A024QYX8	355	T	1	1	0	0	0	0	0	0	1	0	0	no	no	SGPLPPVPLGIAPPPPTPR
A0A024QYX8	483	S	21	3	18	0	0	0	0	3	0	0	18	no	no	AIHSSDEGEDQAGDEDEDDEWDD
A0A024QYX8	484	S	21	3	18	0	0	0	0	3	0	0	18	no	no	AIHSSDEGEDQAGDEDEDDEWDD
A0A024QYY0	36	S	1	1	0	0	0	0	0	0	0	0	1	no	no	GPAPGSKPVQFMDFEGK
A0A024QYY1	17	Y	1	1	0	0	0	0	0	0	0	1	0	no	no	NIVNNYSEAEIK
A0A024QYY1	18	S	1	1	0	0	0	1	0	0	0	0	0	no	no	NIVNNYSEAEIK
A0A024QYY1	159	T	6	6	0	0	4	2	0	0	0	0	0	no	no	MAQVATGMGSNQITFGR
A0A024QYY1	163	S	6	6	0	0	0	0	0	1	0	5	0	no	no	MAQVATGMGSNQITFGR
A0A024QYY1	167	T	6	6	0	0	1	4	0	1	0	0	0	no	no	MAQVATGMGSNQITFGR
A0A024QYY1	172	S	1489	1475	13	1	251	284	423	530	1	0	0	no	no	GSSQPNLSTSHSEQEYGK
A0A024QYY1	173	S	1489	1475	13	1	25	48	213	853	163	132	55	no	no	GSSQPNLSTSHSEQEYGK
A0A024QYY1	178	S	1489	1475	13	1	328	234	808	117	1	1	0	no	no	GSSQPNLSTSHSEQEYGK
A0A024QYY1	179	T	1489	1475	13	1	352	236	864	37	0	0	0	no	no	GSSQPNLSTSHSEQEYGK
A0A024QYY1	180	S	1489	1475	13	1	375	234	856	22	0	1	1	no	no	GSSQPNLSTSHSEQEYGK
A0A024QYY1	182	S	1489	1475	13	1	412	159	841	73	2	0	2	no	no	GSSQPNLSTSHSEQEYGK
A0A024QYY1	186	Y	1489	1475	13	1	350	212	875	52	0	0	0	no	no	GSSQPNLSTSHSEQEYGK
A0A024QYY1	192	S	9	2	7	0	2	0	0	7	0	0	0	no	no	AGGSPASYHGSPEASLCPQHR
A0A024QYY1	195	S	9	2	7	0	1	1	0	7	0	0	0	no	no	AGGSPASYHGSPEASLCPQHR
A0A024QYY1	196	Y	9	2	7	0	0	0	0	9	0	0	0	no	no	AGGSPASYHGSPEASLCPQHR
A0A024QYY1	199	S	9	2	7	0	1	1	0	7	0	0	0	no	no	AGGSPASYHGSPEASLCPQHR
A0A024QYY1	203	S	9	2	7	0	3	0	0	6	0	0	0	no	no	AGGSPASYHGSPEASLCPQHR
A0A024QYY1	312	S	1	1	0	0	0	1	0	0	0	0	0	no	no	LQMALEESRRDTVK
A0A024QYY1	316	T	1	1	0	0	0	0	0	0	0	0	1	no	no	LQMALEESRRDTVK
A0A024QYY1	327	S	16	16	0	0	0	1	0	12	3	0	0	no	no	EHGSLPQQTTLLDLMDALPSSGPAAQK
A0A024QYY1	332	T	16	16	0	0	0	1	7	8	0	0	0	no	no	EHGSLPQQTTLLDLMDALPSSGPAAQK
A0A024QYY1	333	T	16	16	0	0	0	5	7	4	0	0	0	no	no	EHGSLPQQTTLLDLMDALPSSGPAAQK
A0A024QYY1	343	S	16	16	0	0	4	11	1	0	0	0	0	no	no	EHGSLPQQTTLLDLMDALPSSGPAAQK
A0A024QYY1	344	S	16	16	0	0	3	13	0	0	0	0	0	no	no	EHGSLPQQTTLLDLMDALPSSGPAAQK
A0A024QYY1	408	S	13	13	0	0	10	0	0	0	0	1	2	no	no	NSDPWAASQQPASSAGK
A0A024QYY1	414	S	13	13	0	0	11	2	0	0	0	0	0	no	no	NSDPWAASQQPASSAGK
A0A024QYY1	419	S	13	13	0	0	3	4	2	3	1	0	0	no	no	NSDPWAASQQPASSAGK
A0A024QYY1	420	S	13	13	0	0	2	2	0	3	2	4	0	no	no	NSDPWAASQQPASSAGK
A0A024QYY1	426	S	21	21	0	0	0	0	0	0	0	12	9	no	no	RASDAWGAVSTTK
A0A024QYY1	433	S	21	21	0	0	18	3	0	0	0	0	0	no	no	RASDAWGAVSTTK
A0A024QYY1	434	T	21	21	0	0	19	2	0	0	0	0	0	no	no	RASDAWGAVSTTK
A0A024QYY1	435	T	21	21	0	0	18	3	0	0	0	0	0	no	no	RASDAWGAVSTTK
A0A024QYY1	439	S	3	3	0	0	3	0	0	0	0	0	0	no	no	RASDAWGAVSTTKPVSV
A0A024QYY1	441	S	2	2	0	0	2	0	0	0	0	0	0	no	no	RASDAWGAVSTTKPVSVSGSFE
A0A024QYY1	443	S	2	2	0	0	2	0	0	0	0	0	0	no	no	RASDAWGAVSTTKPVSVSGSFE
A0A024QYY1	470	T	61	59	2	0	53	5	2	1	0	0	0	no	no	TAESVTSLPSQNNGTTSPDPFESQPLTVASSKPSSAR
A0A024QYY1	473	S	61	59	2	0	52	6	2	1	0	0	0	no	no	TAESVTSLPSQNNGTTSPDPFESQPLTVASSKPSSAR
A0A024QYY1	475	T	61	59	2	0	45	13	2	1	0	0	0	no	no	TAESVTSLPSQNNGTTSPDPFESQPLTVASSKPSSAR
A0A024QYY1	476	S	61	59	2	0	48	9	3	1	0	0	0	no	no	TAESVTSLPSQNNGTTSPDPFESQPLTVASSKPSSAR
A0A024QYY1	479	S	61	59	2	0	28	12	9	9	3	0	0	no	no	TAESVTSLPSQNNGTTSPDPFESQPLTVASSKPSSAR
A0A024QYY1	484	T	61	59	2	0	24	7	4	24	1	1	0	no	no	TAESVTSLPSQNNGTTSPDPFESQPLTVASSKPSSAR
A0A024QYY1	485	T	61	59	2	0	14	11	7	28	1	0	0	no	no	TAESVTSLPSQNNGTTSPDPFESQPLTVASSKPSSAR
A0A024QYY1	486	S	61	59	2	0	4	2	4	40	6	5	0	no	no	TAESVTSLPSQNNGTTSPDPFESQPLTVASSKPSSAR
A0A024QYY1	492	S	63	61	2	0	40	9	12	2	0	0	0	no	no	TAESVTSLPSQNNGTTSPDPFESQPLTVASSKPSSAR
A0A024QYY1	496	T	63	61	2	0	46	10	7	0	0	0	0	no	no	TAESVTSLPSQNNGTTSPDPFESQPLTVASSKPSSAR
A0A024QYY1	499	S	63	61	2	0	48	8	7	0	0	0	0	no	no	TAESVTSLPSQNNGTTSPDPFESQPLTVASSKPSSAR
A0A024QYY1	500	S	63	61	2	0	48	10	5	0	0	0	0	no	no	TAESVTSLPSQNNGTTSPDPFESQPLTVASSKPSSAR
A0A024QYY1	503	S	39	37	2	0	27	6	6	0	0	0	0	no	no	TAESVTSLPSQNNGTTSPDPFESQPLTVASSKPSSAR
A0A024QYY1	504	S	39	37	2	0	26	5	5	2	1	0	0	no	no	TAESVTSLPSQNNGTTSPDPFESQPLTVASSKPSSAR
A0A024QYY1	508	T	116	116	0	0	0	0	1	25	10	34	46	no	no	KTPESFLGPNAALVNLDSLVTR
A0A024QYY1	511	S	114	114	0	0	59	24	12	19	0	0	0	no	no	KTPESFLGPNAALVNLDSLVTR
A0A024QYY1	524	S	53	53	0	0	32	6	7	8	0	0	0	no	no	KTPESFLGPNAALVNLDSLVTR
A0A024QYY1	527	T	46	46	0	0	24	5	9	8	0	0	0	no	no	KTPESFLGPNAALVNLDSLVTR
A0A024QYY1	535	S	6	6	0	0	4	0	2	0	0	0	0	no	no	KTPESFLGPNAALVNLDSLVTRPAPPAQSL
A0A024QYY1	570	S	6	6	0	0	0	0	0	6	0	0	0	no	no	GSPVLGTSTSFGPGPGVESMAVASMTS
A0A024QYY1	575	T	6	6	0	0	0	1	4	1	0	0	0	no	no	GSPVLGTSTSFGPGPGVESMAVASMTS
A0A024QYY1	576	S	6	6	0	0	0	3	3	0	0	0	0	no	no	GSPVLGTSTSFGPGPGVESMAVASMTS
A0A024QYY1	577	T	6	6	0	0	0	1	5	0	0	0	0	no	no	GSPVLGTSTSFGPGPGVESMAVASMTS
A0A024QYY1	578	S	6	6	0	0	0	2	4	0	0	0	0	no	no	GSPVLGTSTSFGPGPGVESMAVASMTS
A0A024QYY1	587	S	6	6	0	0	0	4	2	0	0	0	0	no	no	GSPVLGTSTSFGPGPGVESMAVASMTS
A0A024QYY1	592	S	5	5	0	0	0	2	3	0	0	0	0	no	no	GSPVLGTSTSFGPGPGVESMAVASMTS
A0A024QYY1	594	T	5	5	0	0	0	5	0	0	0	0	0	no	no	GSPVLGTSTSFGPGPGVESMAVASMTS
A0A024QYY1	595	S	5	5	0	0	0	5	0	0	0	0	0	no	no	GSPVLGTSTSFGPGPGVESMAVASMTS
A0A024QYY3	5	T	472	472	0	0	0	0	0	257	133	54	28	no	no	MFCVTPPELETK
A0A024QYY3	11	T	472	472	0	0	26	56	133	257	0	0	0	no	no	MFCVTPPELETK
A0A024QYY3	189	S	5	5	0	0	0	0	0	3	1	1	0	no	no	NAVIVAKSPASAK
A0A024QYY3	192	S	5	5	0	0	0	1	1	3	0	0	0	no	no	NAVIVAKSPASAK
A0A024QYY3	219	S	6299	6287	12	0	93	207	367	5614	5	1	12	no	no	LGIAVIHGEAQDAESDLVDGRHSPPMVR
A0A024QYY3	227	S	6487	6475	12	0	0	1	5	5627	369	203	282	no	no	LGIAVIHGEAQDAESDLVDGRHSPPMVR
A0A024QYY3	233	S	22	22	0	0	1	4	5	12	0	0	0	no	no	DGRHSPPMVRSVAAIHPSL
A0A024QYY3	240	S	21	21	0	0	0	3	10	8	0	0	0	no	no	DGRHSPPMVRSVAAIHPSL
A0A024QYY4	10	S	27	23	4	0	17	5	2	3	0	0	0	no	no	SSPSGNTQSSPK
A0A024QYY4	11	S	27	23	4	0	16	5	0	5	1	0	0	no	no	SSPSGNTQSSPK
A0A024QYY4	13	S	27	23	4	0	16	6	3	2	0	0	0	no	no	SSPSGNTQSSPK
A0A024QYY4	16	T	27	23	4	0	20	2	3	2	0	0	0	no	no	SSPSGNTQSSPK
A0A024QYY4	18	S	27	23	4	0	3	6	5	13	0	0	0	no	no	SSPSGNTQSSPK
A0A024QYY4	19	S	27	23	4	0	1	0	1	15	6	2	2	no	no	SSPSGNTQSSPK
A0A024QYY4	22	S	11	11	0	0	3	1	6	1	0	0	0	no	no	SKQEVMVRPPTVMSPSGNPQLDSK
A0A024QYY4	32	T	44	44	0	0	10	1	3	30	0	0	0	no	no	SKQEVMVRPPTVMSPSGNPQLDSK
A0A024QYY4	35	S	52	52	0	0	0	2	1	35	4	7	3	no	no	SKQEVMVRPPTVMSPSGNPQLDSK
A0A024QYY4	37	S	52	52	0	0	10	10	9	23	0	0	0	no	no	SKQEVMVRPPTVMSPSGNPQLDSK
A0A024QYY4	44	S	43	43	0	0	15	3	19	6	0	0	0	no	no	SKQEVMVRPPTVMSPSGNPQLDSK
A0A024QYY4	55	S	18	18	0	0	11	6	1	0	0	0	0	no	no	QGGSASQSQPSPCDSK
A0A024QYY4	57	S	18	18	0	0	12	3	2	1	0	0	0	no	no	QGGSASQSQPSPCDSK
A0A024QYY4	59	S	18	18	0	0	10	5	3	0	0	0	0	no	no	QGGSASQSQPSPCDSK
A0A024QYY4	62	S	18	18	0	0	0	0	0	6	3	6	3	no	no	QGGSASQSQPSPCDSK
A0A024QYY4	66	S	18	18	0	0	8	5	4	1	0	0	0	no	no	QGGSASQSQPSPCDSK
A0A024QYY4	102	S	213	205	7	1	23	29	33	106	8	10	4	no	no	SISADSFDQR
A0A024QYY4	104	S	213	205	7	1	9	14	10	140	13	19	8	no	no	SISADSFDQR
A0A024QYY4	107	S	213	205	7	1	44	40	61	68	0	0	0	no	no	SISADSFDQR
A0A024QYY4	115	T	157	152	4	1	6	31	34	36	10	18	22	no	no	SISADSFDQRDPGTPNDDSDIK
A0A024QYY4	120	S	157	152	4	1	28	43	58	28	0	0	0	no	no	SISADSFDQRDPGTPNDDSDIK
A0A024QYY4	127	S	35	35	0	0	10	3	5	17	0	0	0	no	no	DPGTPNDDSDIKECNSADHIK
A0A024QYY4	133	S	34	31	3	0	16	7	7	4	0	0	0	no	no	SQDSQHTPHSMTPSNATAPR
A0A024QYY4	136	S	34	31	3	0	20	7	6	0	1	0	0	no	no	SQDSQHTPHSMTPSNATAPR
A0A024QYY4	139	T	34	31	3	0	8	5	10	6	5	0	0	no	no	SQDSQHTPHSMTPSNATAPR
A0A024QYY4	142	S	34	31	3	0	8	4	14	5	3	0	0	no	no	SQDSQHTPHSMTPSNATAPR
A0A024QYY4	144	T	34	31	3	0	10	10	5	5	4	0	0	no	no	SQDSQHTPHSMTPSNATAPR
A0A024QYY4	146	S	34	31	3	0	10	16	7	1	0	0	0	no	no	SQDSQHTPHSMTPSNATAPR
A0A024QYY4	149	T	34	31	3	0	7	15	10	2	0	0	0	no	no	SQDSQHTPHSMTPSNATAPR
A0A024QYY4	153	S	482	475	6	1	83	113	150	134	2	0	0	no	no	SSTPSHGQTTATEPTPAQK
A0A024QYY4	154	S	482	475	6	1	58	105	173	143	3	0	0	no	no	SSTPSHGQTTATEPTPAQK
A0A024QYY4	155	T	482	475	6	1	17	41	124	244	49	7	0	no	no	SSTPSHGQTTATEPTPAQK
A0A024QYY4	157	S	482	475	6	1	60	87	191	138	6	0	0	no	no	SSTPSHGQTTATEPTPAQK
A0A024QYY4	161	T	482	475	6	1	138	117	196	31	0	0	0	no	no	SSTPSHGQTTATEPTPAQK
A0A024QYY4	162	T	482	475	6	1	158	100	207	17	0	0	0	no	no	SSTPSHGQTTATEPTPAQK
A0A024QYY4	164	T	482	475	6	1	200	90	188	4	0	0	0	no	no	SSTPSHGQTTATEPTPAQK
A0A024QYY4	167	T	482	475	6	1	211	83	182	6	0	0	0	no	no	SSTPSHGQTTATEPTPAQK
A0A024QYY4	172	T	29	22	6	1	18	1	2	5	2	1	0	no	no	SSTPSHGQTTATEPTPAQKTPAK
A0A024QYY4	178	Y	15	15	0	0	14	1	0	0	0	0	0	no	no	VVYVFSTEMANK
A0A024QYY4	181	S	15	15	0	0	0	1	1	11	2	0	0	no	no	VVYVFSTEMANK
A0A024QYY4	182	T	15	15	0	0	0	0	2	11	1	1	0	no	no	VVYVFSTEMANK
A0A024QYY4	257	T	81	70	11	0	5	7	2	1	0	0	66	no	no	LQPTPPIPAPAPK
A0A024QYY4	278	S	57	46	11	0	0	0	0	1	2	7	47	no	no	LQPTPPIPAPAPKPAAPPRPLDRESPGVENK
A0A024QYY4	288	S	127	117	10	0	38	22	31	29	5	1	1	no	no	LIPSVGSPASSTPLPPDGTGPNSTPNNR
A0A024QYY4	291	S	127	117	10	0	1	8	17	62	16	15	8	no	no	LIPSVGSPASSTPLPPDGTGPNSTPNNR
A0A024QYY4	294	S	127	117	10	0	40	23	30	34	0	0	0	no	no	LIPSVGSPASSTPLPPDGTGPNSTPNNR
A0A024QYY4	295	S	126	116	10	0	45	20	36	25	0	0	0	no	no	LIPSVGSPASSTPLPPDGTGPNSTPNNR
A0A024QYY4	296	T	126	116	10	0	49	22	30	25	0	0	0	no	no	LIPSVGSPASSTPLPPDGTGPNSTPNNR
A0A024QYY4	303	T	126	116	10	0	67	38	18	2	1	0	0	no	no	LIPSVGSPASSTPLPPDGTGPNSTPNNR
A0A024QYY4	307	S	126	116	10	0	69	32	23	2	0	0	0	no	no	LIPSVGSPASSTPLPPDGTGPNSTPNNR
A0A024QYY4	308	T	126	116	10	0	66	35	18	7	0	0	0	no	no	LIPSVGSPASSTPLPPDGTGPNSTPNNR
A0A024QYY4	315	T	327	315	12	0	0	0	1	209	27	23	67	no	no	AVTPVSQGSNSSSADPK
A0A024QYY4	318	S	327	315	12	0	95	66	146	18	2	0	0	no	no	AVTPVSQGSNSSSADPK
A0A024QYY4	321	S	327	315	12	0	92	42	183	9	1	0	0	no	no	AVTPVSQGSNSSSADPK
A0A024QYY4	323	S	327	315	12	0	90	44	188	5	0	0	0	no	no	AVTPVSQGSNSSSADPK
A0A024QYY4	324	S	327	315	12	0	94	37	191	5	0	0	0	no	no	AVTPVSQGSNSSSADPK
A0A024QYY4	325	S	327	315	12	0	94	42	183	8	0	0	0	no	no	AVTPVSQGSNSSSADPK
A0A024QYY4	441	S	3	3	0	0	0	0	0	2	0	0	1	no	no	DVPFSPDEMVPPSMNSQSGTIGPDHLDHMTPEQIAWLK
A0A024QYY4	449	S	3	3	0	0	1	1	1	0	0	0	0	no	no	DVPFSPDEMVPPSMNSQSGTIGPDHLDHMTPEQIAWLK
A0A024QYY4	452	S	2	2	0	0	0	1	1	0	0	0	0	no	no	DVPFSPDEMVPPSMNSQSGTIGPDHLDHMTPEQIAWLK
A0A024QYY4	454	S	2	2	0	0	0	1	1	0	0	0	0	no	no	DVPFSPDEMVPPSMNSQSGTIGPDHLDHMTPEQIAWLK
A0A024QYY4	456	T	2	2	0	0	0	1	1	0	0	0	0	no	no	DVPFSPDEMVPPSMNSQSGTIGPDHLDHMTPEQIAWLK
A0A024QYY4	466	T	2	2	0	0	0	0	2	0	0	0	0	no	no	DVPFSPDEMVPPSMNSQSGTIGPDHLDHMTPEQIAWLK
A0A024QYY4	687	S	439	438	1	0	0	1	0	178	112	133	15	no	no	IPVEGPLSPSR
A0A024QYY4	689	S	439	438	1	0	11	132	116	178	0	1	1	no	no	IPVEGPLSPSR
A0A024QYY4	849	S	59	59	0	0	23	15	12	9	0	0	0	no	no	KPLDISVAGSQVHSPGINPLK
A0A024QYY4	853	S	59	59	0	0	9	10	22	18	0	0	0	no	no	KPLDISVAGSQVHSPGINPLK
A0A024QYY4	857	S	59	59	0	0	0	0	0	24	19	9	7	no	no	KPLDISVAGSQVHSPGINPLK
A0A024QYY4	865	S	46	45	1	0	5	1	9	25	5	1	0	no	no	SPTMHQVQSPMLGSPSGNLK
A0A024QYY4	867	T	46	45	1	0	4	2	6	28	5	0	1	no	no	SPTMHQVQSPMLGSPSGNLK
A0A024QYY4	873	S	52	51	1	0	19	22	11	0	0	0	0	no	no	SPTMHQVQSPMLGSPSGNLK
A0A024QYY4	878	S	52	51	1	0	28	11	0	7	3	0	3	no	no	SPTMHQVQSPMLGSPSGNLK
A0A024QYY4	880	S	52	51	1	0	33	12	2	5	0	0	0	no	no	SPTMHQVQSPMLGSPSGNLK
A0A024QYY4	885	S	13	11	2	0	3	1	2	5	1	1	0	no	no	SPQTPSQLAGMLAGPAAAASIK
A0A024QYY4	888	T	13	11	2	0	3	1	1	8	0	0	0	no	no	SPQTPSQLAGMLAGPAAAASIK
A0A024QYY4	890	S	13	11	2	0	5	0	1	7	0	0	0	no	no	SPQTPSQLAGMLAGPAAAASIK
A0A024QYY4	904	S	13	11	2	0	8	4	1	0	0	0	0	no	no	SPQTPSQLAGMLAGPAAAASIK
A0A024QYY4	907	S	212	191	20	1	98	19	36	48	2	3	6	no	no	SPPVLGSAAASPVHLK
A0A024QYY4	913	S	223	202	20	1	66	22	35	98	0	0	2	no	no	SPPVLGSAAASPVHLK
A0A024QYY4	917	S	223	202	20	1	1	0	2	111	24	26	59	no	no	SPPVLGSAAASPVHLK
A0A024QYY4	923	S	1	1	0	0	0	1	0	0	0	0	0	no	no	SPSLPAPSPGWTSSPKPPLQSPGIPPNHK
A0A024QYY4	925	S	1	1	0	0	0	1	0	0	0	0	0	no	no	SPSLPAPSPGWTSSPKPPLQSPGIPPNHK
A0A024QYY4	930	S	1	1	0	0	0	0	0	1	0	0	0	no	no	SPSLPAPSPGWTSSPKPPLQSPGIPPNHK
A0A024QYY4	934	T	1	1	0	0	1	0	0	0	0	0	0	no	no	SPSLPAPSPGWTSSPKPPLQSPGIPPNHK
A0A024QYY4	935	S	1	1	0	0	0	0	0	1	0	0	0	no	no	SPSLPAPSPGWTSSPKPPLQSPGIPPNHK
A0A024QYY4	936	S	1	1	0	0	1	0	0	0	0	0	0	no	no	SPSLPAPSPGWTSSPKPPLQSPGIPPNHK
A0A024QYY4	943	S	1	1	0	0	0	0	1	0	0	0	0	no	no	SPSLPAPSPGWTSSPKPPLQSPGIPPNHK
A0A024QYY4	1031	T	30	26	4	0	17	3	10	0	0	0	0	no	no	TVASSDDDSPPAR
A0A024QYY4	1034	S	30	26	4	0	8	3	11	7	1	0	0	no	no	TVASSDDDSPPAR
A0A024QYY4	1035	S	30	26	4	0	8	2	11	9	0	0	0	no	no	TVASSDDDSPPAR
A0A024QYY4	1039	S	30	26	4	0	3	1	7	13	0	1	5	no	no	TVASSDDDSPPAR
A0A024QYY4	1044	S	16	14	2	0	0	0	1	12	1	1	1	no	no	TVASSDDDSPPARSPNLPSMNNMPGMGINTQNPR
A0A024QYY4	1049	S	16	14	2	0	3	3	8	2	0	0	0	no	no	TVASSDDDSPPARSPNLPSMNNMPGMGINTQNPR
A0A024QYY4	1060	T	16	14	2	0	4	6	6	0	0	0	0	no	no	TVASSDDDSPPARSPNLPSMNNMPGMGINTQNPR
A0A024QYY6	54	S	2	2	0	0	0	0	0	2	0	0	0	no	no	ASIYKSVIINTSK
A0A024QYY6	56	Y	2	2	0	0	0	0	0	2	0	0	0	no	no	ASIYKSVIINTSK
A0A024QYY6	58	S	2	2	0	0	0	0	0	2	0	0	0	no	no	ASIYKSVIINTSK
A0A024QYY6	63	T	2	2	0	0	0	0	2	0	0	0	0	no	no	ASIYKSVIINTSK
A0A024QYY6	64	S	2	2	0	0	0	0	1	1	0	0	0	no	no	ASIYKSVIINTSK
A0A024QYY6	280	S	1443	1436	7	0	0	0	0	1424	12	0	7	no	no	ALSQHPTLNDDLPNR
A0A024QYY6	284	T	1443	1436	7	0	0	0	12	1424	0	0	7	no	no	ALSQHPTLNDDLPNR
A0A024QYY6	398	T	79	79	0	0	8	6	37	28	0	0	0	no	no	TLPSQSEMMAEISK
A0A024QYY6	401	S	79	79	0	0	0	1	0	75	3	0	0	no	no	TLPSQSEMMAEISK
A0A024QYY6	403	S	79	79	0	0	0	0	9	70	0	0	0	no	no	TLPSQSEMMAEISK
A0A024QYY6	410	S	79	79	0	0	6	1	16	56	0	0	0	no	no	TLPSQSEMMAEISK
A0A024QYY6	507	S	10	10	0	0	2	3	5	0	0	0	0	no	no	SSSMTSTMTIGK
A0A024QYY6	508	S	10	10	0	0	0	5	2	3	0	0	0	no	no	SSSMTSTMTIGK
A0A024QYY6	509	S	10	10	0	0	0	0	0	7	3	0	0	no	no	SSSMTSTMTIGK
A0A024QYY6	511	T	10	10	0	0	4	1	4	1	0	0	0	no	no	SSSMTSTMTIGK
A0A024QYY6	512	S	10	10	0	0	6	0	2	2	0	0	0	no	no	SSSMTSTMTIGK
A0A024QYY6	513	T	10	10	0	0	5	1	2	2	0	0	0	no	no	SSSMTSTMTIGK
A0A024QYY6	515	T	10	10	0	0	5	1	4	0	0	0	0	no	no	SSSMTSTMTIGK
A0A024QYY7	418	T	4	4	0	0	4	0	0	0	0	0	0	no	no	IEQNLTSTASSGTNVHGSPR
A0A024QYY7	419	S	4	4	0	0	4	0	0	0	0	0	0	no	no	IEQNLTSTASSGTNVHGSPR
A0A024QYY7	420	T	4	4	0	0	4	0	0	0	0	0	0	no	no	IEQNLTSTASSGTNVHGSPR
A0A024QYY7	422	S	4	4	0	0	3	0	0	1	0	0	0	no	no	IEQNLTSTASSGTNVHGSPR
A0A024QYY7	423	S	4	4	0	0	3	1	0	0	0	0	0	no	no	IEQNLTSTASSGTNVHGSPR
A0A024QYY7	425	T	4	4	0	0	4	0	0	0	0	0	0	no	no	IEQNLTSTASSGTNVHGSPR
A0A024QYY7	430	S	4	4	0	0	0	0	0	1	0	1	2	no	no	IEQNLTSTASSGTNVHGSPR
A0A024QYY7	506	S	1	1	0	0	0	1	0	0	0	0	0	no	no	NSSGSPVPQAQSPQSLLSGAR
A0A024QYY7	507	S	1	1	0	0	0	0	1	0	0	0	0	no	no	NSSGSPVPQAQSPQSLLSGAR
A0A024QYY7	509	S	1	1	0	0	0	0	0	0	1	0	0	no	no	NSSGSPVPQAQSPQSLLSGAR
A0A024QYY7	516	S	1	1	0	0	1	0	0	0	0	0	0	no	no	NSSGSPVPQAQSPQSLLSGAR
A0A024QYY7	519	S	1	1	0	0	1	0	0	0	0	0	0	no	no	NSSGSPVPQAQSPQSLLSGAR
A0A024QYY7	522	S	1	1	0	0	1	0	0	0	0	0	0	no	no	NSSGSPVPQAQSPQSLLSGAR
A0A024QYY7	528	S	2	2	0	0	0	0	0	1	0	1	0	no	no	LQSAPTLTDIYQNK
A0A024QYY7	531	T	2	2	0	0	0	1	0	1	0	0	0	no	no	LQSAPTLTDIYQNK
A0A024QYY7	533	T	2	2	0	0	1	1	0	0	0	0	0	no	no	LQSAPTLTDIYQNK
A0A024QYY7	536	Y	2	2	0	0	1	1	0	0	0	0	0	no	no	LQSAPTLTDIYQNK
A0A024QYY7	592	T	3	3	0	0	1	0	2	0	0	0	0	no	no	TPLPTIIGSPT
A0A024QYY7	596	T	3	3	0	0	1	1	1	0	0	0	0	no	no	TPLPTIIGSPT
A0A024QYY7	600	S	3	3	0	0	0	0	1	1	0	1	0	no	no	TPLPTIIGSPT
A0A024QYY7	602	T	3	3	0	0	0	1	1	1	0	0	0	no	no	TPLPTIIGSPT
A0A024QYY7	604	T	1	1	0	0	0	0	1	0	0	0	0	no	no	TPLPTIIGSPTKTTAPFKIPK
A0A024QYY7	605	T	1	1	0	0	0	0	1	0	0	0	0	no	no	TPLPTIIGSPTKTTAPFKIPK
A0A024QYY7	726	T	4	4	0	0	3	0	1	0	0	0	0	no	no	AVLFTVGSPPHSAAAPTCTHMFLR
A0A024QYY7	729	S	4	4	0	0	0	0	0	1	1	1	1	no	no	AVLFTVGSPPHSAAAPTCTHMFLR
A0A024QYY7	733	S	4	4	0	0	2	1	1	0	0	0	0	no	no	AVLFTVGSPPHSAAAPTCTHMFLR
A0A024QYY7	738	T	4	4	0	0	2	2	0	0	0	0	0	no	no	AVLFTVGSPPHSAAAPTCTHMFLR
A0A024QYY7	740	T	4	4	0	0	4	0	0	0	0	0	0	no	no	AVLFTVGSPPHSAAAPTCTHMFLR
A0A024QYY7	771	S	7	0	7	0	0	0	0	7	0	0	0	no	no	VCVGSPPGPGFGSSPPGAEAAPSLR
A0A024QYY7	779	S	7	0	7	0	0	0	0	7	0	0	0	no	no	VCVGSPPGPGFGSSPPGAEAAPSLR
A0A024QYY7	780	S	7	0	7	0	0	0	0	7	0	0	0	no	no	VCVGSPPGPGFGSSPPGAEAAPSLR
A0A024QYY7	789	S	7	0	7	0	6	1	0	0	0	0	0	no	no	VCVGSPPGPGFGSSPPGAEAAPSLR
A0A024QYY9	34	S	30	30	0	0	19	5	4	2	0	0	0	no	no	SSKSSTSLAFESR
A0A024QYY9	35	S	30	30	0	0	17	7	2	4	0	0	0	no	no	SSKSSTSLAFESR
A0A024QYY9	37	S	124	124	0	0	1	7	9	54	34	19	0	no	no	SSTSLAFESR
A0A024QYY9	38	S	124	124	0	0	1	56	26	37	1	3	0	no	no	SSTSLAFESR
A0A024QYY9	39	T	124	124	0	0	45	39	33	6	1	0	0	no	no	SSTSLAFESR
A0A024QYY9	40	S	124	124	0	0	59	33	16	15	1	0	0	no	no	SSTSLAFESR
A0A024QYY9	45	S	124	124	0	0	79	38	7	0	0	0	0	no	no	SSTSLAFESR
A0A024QYY9	54	S	289	286	3	0	63	63	55	104	3	1	0	no	no	ASSEDTLNKPGSTAASGVVR
A0A024QYY9	55	S	289	286	3	0	1	12	10	188	51	24	3	no	no	ASSEDTLNKPGSTAASGVVR
A0A024QYY9	58	T	289	286	3	0	107	61	68	53	0	0	0	no	no	ASSEDTLNKPGSTAASGVVR
A0A024QYY9	64	S	289	286	3	0	102	42	132	13	0	0	0	no	no	ASSEDTLNKPGSTAASGVVR
A0A024QYY9	65	T	289	286	3	0	103	40	130	16	0	0	0	no	no	ASSEDTLNKPGSTAASGVVR
A0A024QYY9	68	S	289	286	3	0	109	44	125	11	0	0	0	no	no	ASSEDTLNKPGSTAASGVVR
A0A024QYY9	76	T	44	44	0	0	18	14	1	10	1	0	0	no	no	KTATAGAISELTESR
A0A024QYY9	78	T	44	44	0	0	0	0	1	10	4	18	11	no	no	KTATAGAISELTESR
A0A024QYY9	83	S	44	44	0	0	33	7	3	1	0	0	0	no	no	KTATAGAISELTESR
A0A024QYY9	86	T	44	44	0	0	37	5	2	0	0	0	0	no	no	KTATAGAISELTESR
A0A024QYY9	88	S	44	44	0	0	36	6	2	0	0	0	0	no	no	KTATAGAISELTESR
A0A024QYY9	112	S	7	7	0	0	0	0	0	0	0	7	0	no	no	EFSVTVSR
A0A024QYY9	114	T	7	7	0	0	0	7	0	0	0	0	0	no	no	EFSVTVSR
A0A024QYY9	116	S	7	7	0	0	7	0	0	0	0	0	0	no	no	EFSVTVSR
A0A024QYY9	126	S	14	14	0	0	5	5	2	2	0	0	0	no	no	GPSNPRKSVSSPTSSNTPTPTK
A0A024QYY9	131	S	410	368	41	1	133	23	15	63	46	65	65	no	no	SVSSPTSSNTPTPTK
A0A024QYY9	133	S	410	368	41	1	170	95	41	100	4	0	0	no	no	SVSSPTSSNTPTPTK
A0A024QYY9	134	S	410	368	41	1	171	44	24	111	31	28	1	no	no	SVSSPTSSNTPTPTK
A0A024QYY9	136	T	410	368	41	1	252	90	43	24	0	0	1	no	no	SVSSPTSSNTPTPTK
A0A024QYY9	137	S	410	368	41	1	284	79	33	13	1	0	0	no	no	SVSSPTSSNTPTPTK
A0A024QYY9	138	S	410	368	41	1	297	73	26	14	0	0	0	no	no	SVSSPTSSNTPTPTK
A0A024QYY9	140	T	410	368	41	1	296	65	22	15	5	4	3	no	no	SVSSPTSSNTPTPTK
A0A024QYY9	142	T	410	368	41	1	311	61	19	12	1	4	2	no	no	SVSSPTSSNTPTPTK
A0A024QYY9	144	T	410	368	41	1	324	57	21	8	0	0	0	no	no	SVSSPTSSNTPTPTK
A0A024QYY9	149	T	6	6	0	0	3	0	3	0	0	0	0	no	no	TPSTKPKQENEGGEKAALESQVR
A0A024QYY9	151	S	6	6	0	0	0	0	0	3	1	1	1	no	no	TPSTKPKQENEGGEKAALESQVR
A0A024QYY9	152	T	6	6	0	0	1	1	2	2	0	0	0	no	no	TPSTKPKQENEGGEKAALESQVR
A0A024QYY9	168	S	4	4	0	0	2	0	1	1	0	0	0	no	no	TPSTKPKQENEGGEKAALESQVR
A0A024QYY9	199	T	162	159	3	0	101	56	5	0	0	0	0	no	no	RTLNAEGTDALGPNVDGTSVSPGDTEPMIR
A0A024QYY9	205	T	162	159	3	0	109	48	5	0	0	0	0	no	no	RTLNAEGTDALGPNVDGTSVSPGDTEPMIR
A0A024QYY9	215	T	162	159	3	0	74	52	16	17	3	0	0	no	no	RTLNAEGTDALGPNVDGTSVSPGDTEPMIR
A0A024QYY9	216	S	162	159	3	0	56	49	29	25	2	1	0	no	no	RTLNAEGTDALGPNVDGTSVSPGDTEPMIR
A0A024QYY9	218	S	162	159	3	0	3	2	5	44	59	38	11	no	no	RTLNAEGTDALGPNVDGTSVSPGDTEPMIR
A0A024QYY9	222	T	162	159	3	0	73	58	25	6	0	0	0	no	no	RTLNAEGTDALGPNVDGTSVSPGDTEPMIR
A0A024QYY9	241	S	55	55	0	0	0	0	0	0	0	0	55	no	no	ELSDLEEENR
A0A024QYY9	256	Y	1	1	0	0	0	0	0	1	0	0	0	no	no	LIYLEHSPNSEGAASHTGDSSCPTSITQE
A0A024QYY9	260	S	1	1	0	0	0	0	1	0	0	0	0	no	no	LIYLEHSPNSEGAASHTGDSSCPTSITQE
A0A024QYY9	263	S	1	1	0	0	0	0	1	0	0	0	0	no	no	LIYLEHSPNSEGAASHTGDSSCPTSITQE
A0A024QYY9	268	S	1	1	0	0	0	0	1	0	0	0	0	no	no	LIYLEHSPNSEGAASHTGDSSCPTSITQE
A0A024QYY9	270	T	1	1	0	0	0	0	1	0	0	0	0	no	no	LIYLEHSPNSEGAASHTGDSSCPTSITQE
A0A024QYY9	273	S	1	1	0	0	0	0	1	0	0	0	0	no	no	LIYLEHSPNSEGAASHTGDSSCPTSITQE
A0A024QYY9	274	S	1	1	0	0	0	0	1	0	0	0	0	no	no	LIYLEHSPNSEGAASHTGDSSCPTSITQE
A0A024QYY9	277	T	1	1	0	0	0	0	1	0	0	0	0	no	no	LIYLEHSPNSEGAASHTGDSSCPTSITQE
A0A024QYY9	278	S	1	1	0	0	0	0	1	0	0	0	0	no	no	LIYLEHSPNSEGAASHTGDSSCPTSITQE
A0A024QYY9	280	T	1	1	0	0	0	1	0	0	0	0	0	no	no	LIYLEHSPNSEGAASHTGDSSCPTSITQE
A0A024QYY9	311	T	41	21	20	0	8	1	6	25	1	0	0	no	no	NIHGNALRTSGSSSSDVTK
A0A024QYY9	312	S	41	21	20	0	8	3	2	26	2	0	0	no	no	NIHGNALRTSGSSSSDVTK
A0A024QYY9	314	S	41	21	20	0	6	6	7	22	0	0	0	no	no	NIHGNALRTSGSSSSDVTK
A0A024QYY9	315	S	41	21	20	0	6	3	3	23	5	1	0	no	no	NIHGNALRTSGSSSSDVTK
A0A024QYY9	316	S	41	21	20	0	8	18	6	9	0	0	0	no	no	NIHGNALRTSGSSSSDVTK
A0A024QYY9	317	S	41	21	20	0	14	8	11	8	0	0	0	no	no	NIHGNALRTSGSSSSDVTK
A0A024QYY9	320	T	41	21	20	0	22	9	7	3	0	0	0	no	no	NIHGNALRTSGSSSSDVTK
A0A024QYY9	323	S	63	47	16	0	53	6	2	2	0	0	0	no	no	ASLSPDASDFEHITAETPSRPLSSTSNPFK
A0A024QYY9	325	S	63	47	16	0	30	6	4	4	4	11	4	no	no	ASLSPDASDFEHITAETPSRPLSSTSNPFK
A0A024QYY9	329	S	63	47	16	0	41	13	5	4	0	0	0	no	no	ASLSPDASDFEHITAETPSRPLSSTSNPFK
A0A024QYY9	335	T	63	47	16	0	36	13	6	5	2	0	1	no	no	ASLSPDASDFEHITAETPSRPLSSTSNPFK
A0A024QYY9	338	T	63	47	16	0	33	11	10	8	0	1	0	no	no	ASLSPDASDFEHITAETPSRPLSSTSNPFK
A0A024QYY9	340	S	63	47	16	0	33	10	9	10	1	0	0	no	no	ASLSPDASDFEHITAETPSRPLSSTSNPFK
A0A024QYY9	344	S	63	47	16	0	26	8	3	18	4	4	0	no	no	ASLSPDASDFEHITAETPSRPLSSTSNPFK
A0A024QYY9	345	S	52	36	16	0	28	10	5	9	0	0	0	no	no	ASLSPDASDFEHITAETPSRPLSSTSNPFK
A0A024QYY9	346	T	52	36	16	0	25	15	2	10	0	0	0	no	no	ASLSPDASDFEHITAETPSRPLSSTSNPFK
A0A024QYY9	347	S	52	36	16	0	26	6	2	15	3	0	0	no	no	ASLSPDASDFEHITAETPSRPLSSTSNPFK
A0A024QYY9	352	S	1	1	0	0	0	0	1	0	0	0	0	no	no	SSKCSTAGSSPNSVSELSLASLTEK
A0A024QYY9	353	S	1	1	0	0	0	0	1	0	0	0	0	no	no	SSKCSTAGSSPNSVSELSLASLTEK
A0A024QYY9	356	S	246	166	80	0	200	22	10	13	1	0	0	no	no	CSTAGSSPNSVSELSLASLTEK
A0A024QYY9	357	T	251	171	80	0	198	25	10	18	0	0	0	no	no	CSTAGSSPNSVSELSLASLTEK
A0A024QYY9	360	S	257	177	80	0	77	55	27	84	8	5	1	no	no	CSTAGSSPNSVSELSLASLTEK
A0A024QYY9	361	S	257	177	80	0	25	8	8	103	48	56	9	no	no	CSTAGSSPNSVSELSLASLTEK
A0A024QYY9	364	S	257	177	80	0	106	46	20	53	17	13	2	no	no	CSTAGSSPNSVSELSLASLTEK
A0A024QYY9	366	S	257	177	80	0	153	47	29	21	4	3	0	no	no	CSTAGSSPNSVSELSLASLTEK
A0A024QYY9	369	S	257	177	80	0	176	47	25	9	0	0	0	no	no	CSTAGSSPNSVSELSLASLTEK
A0A024QYY9	372	S	255	175	80	0	187	39	9	4	3	5	8	no	no	CSTAGSSPNSVSELSLASLTEK
A0A024QYY9	374	T	255	175	80	0	212	35	8	0	0	0	0	no	no	CSTAGSSPNSVSELSLASLTEK
A0A024QYY9	420	T	62	62	0	0	35	18	6	3	0	0	0	no	no	TILETSFHQHR
A0A024QYY9	424	T	62	62	0	0	2	2	6	42	10	0	0	no	no	TILETSFHQHR
A0A024QYY9	425	S	62	62	0	0	0	3	9	42	5	1	2	no	no	TILETSFHQHR
A0A024QYY9	437	S	2	2	0	0	0	0	0	0	0	0	2	no	no	AEQLSQENEK
A0A024QYY9	652	S	3	3	0	0	1	1	1	0	0	0	0	no	no	ASESDAEIKDMKETIFELEDQVEQHR
A0A024QYY9	654	S	3	3	0	0	0	0	0	0	2	0	1	no	no	ASESDAEIKDMKETIFELEDQVEQHR
A0A024QYY9	664	T	2	2	0	0	1	1	0	0	0	0	0	no	no	ASESDAEIKDMKETIFELEDQVEQHR
A0A024QYY9	792	S	2	2	0	0	2	0	0	0	0	0	0	no	no	AAPPPVDEEPESSEVDAAGRWPGVCVSRTSPTPPESATTVK
A0A024QYY9	793	S	2	2	0	0	2	0	0	0	0	0	0	no	no	AAPPPVDEEPESSEVDAAGRWPGVCVSRTSPTPPESATTVK
A0A024QYY9	807	S	8	8	0	0	3	1	1	3	0	0	0	no	no	WPGVCVSRTSPTPPESATTVK
A0A024QYY9	809	T	369	369	0	0	19	41	21	276	3	9	0	no	no	TSPTPPESATTVK
A0A024QYY9	810	S	369	369	0	0	4	12	17	280	33	16	7	no	no	TSPTPPESATTVK
A0A024QYY9	812	T	369	369	0	0	264	49	37	17	2	0	0	no	no	TSPTPPESATTVK
A0A024QYY9	816	S	369	369	0	0	302	34	29	4	0	0	0	no	no	TSPTPPESATTVK
A0A024QYY9	818	T	369	369	0	0	306	28	33	2	0	0	0	no	no	TSPTPPESATTVK
A0A024QYY9	819	T	369	369	0	0	311	28	26	4	0	0	0	no	no	TSPTPPESATTVK
A0A024QYY9	826	S	12	12	0	0	0	5	0	2	3	2	0	no	no	SFDLGRPGGAGQNISVHK
A0A024QYY9	840	S	12	12	0	0	0	2	3	2	0	4	1	no	no	SFDLGRPGGAGQNISVHK
A0A024QYY9	844	T	101	95	6	0	3	10	13	69	4	2	0	no	no	TPRSPLSGIPVR
A0A024QYY9	847	S	314	308	6	0	0	3	3	99	52	90	67	no	no	SPLSGIPVR
A0A024QYY9	850	S	314	308	6	0	87	125	66	36	0	0	0	no	no	SPLSGIPVR
A0A024QYY9	856	T	72	65	7	0	27	16	22	6	0	0	1	no	no	TAPAAAVSPMQR
A0A024QYY9	863	S	72	65	7	0	0	0	0	8	20	16	28	no	no	TAPAAAVSPMQR
A0A024QYY9	912	S	441	435	6	0	182	81	45	88	26	17	2	no	no	KSPSLESLSRPPSLGFGDTR
A0A024QYY9	914	S	451	445	6	0	18	26	34	112	97	119	45	no	no	KSPSLESLSRPPSLGFGDTR
A0A024QYY9	917	S	451	445	6	0	265	113	54	17	2	0	0	no	no	KSPSLESLSRPPSLGFGDTR
A0A024QYY9	919	S	451	445	6	0	250	113	58	30	0	0	0	no	no	KSPSLESLSRPPSLGFGDTR
A0A024QYY9	923	S	451	445	6	0	257	116	65	13	0	0	0	no	no	KSPSLESLSRPPSLGFGDTR
A0A024QYY9	929	T	448	442	6	0	285	121	41	1	0	0	0	no	no	KSPSLESLSRPPSLGFGDTR
A0A024QYY9	943	S	1	1	0	0	0	0	0	1	0	0	0	no	no	AWKPQSKLSVER
A0A024QYY9	946	S	1	1	0	0	0	0	0	1	0	0	0	no	no	AWKPQSKLSVER
A0A024QYZ6	521	S	6	6	0	0	0	0	0	3	0	1	2	no	no	NEVEEGVSPSQPSMDGILDAIAK
A0A024QYZ6	523	S	6	6	0	0	2	1	1	2	0	0	0	no	no	NEVEEGVSPSQPSMDGILDAIAK
A0A024QYZ6	526	S	6	6	0	0	5	0	1	0	0	0	0	no	no	NEVEEGVSPSQPSMDGILDAIAK
A0A024QYZ6	710	T	4	4	0	0	3	1	0	0	0	0	0	no	no	QTIMETLEQGPAQASPSYVPLFK
A0A024QYZ6	714	T	6	6	0	0	4	0	2	0	0	0	0	no	no	QTIMETLEQGPAQASPSYVPLFK
A0A024QYZ6	723	S	6	6	0	0	0	1	1	0	1	2	1	no	no	QTIMETLEQGPAQASPSYVPLFK
A0A024QYZ6	725	S	6	6	0	0	3	0	2	1	0	0	0	no	no	QTIMETLEQGPAQASPSYVPLFK
A0A024QYZ6	726	Y	6	6	0	0	3	1	0	2	0	0	0	no	no	QTIMETLEQGPAQASPSYVPLFK
A0A024QYZ8	465	S	2	0	2	0	0	0	0	2	0	0	0	no	no	NSPISHPPSPSPSAYSSR
A0A024QYZ8	468	S	2	0	2	0	0	0	1	1	0	0	0	no	no	NSPISHPPSPSPSAYSSR
A0A024QYZ8	472	S	2	0	2	0	0	0	0	2	0	0	0	no	no	NSPISHPPSPSPSAYSSR
A0A024QYZ8	474	S	2	0	2	0	0	1	0	1	0	0	0	no	no	NSPISHPPSPSPSAYSSR
A0A024QYZ8	476	S	2	0	2	0	0	0	0	2	0	0	0	no	no	NSPISHPPSPSPSAYSSR
A0A024QYZ8	478	Y	2	0	2	0	0	0	0	2	0	0	0	no	no	NSPISHPPSPSPSAYSSR
A0A024QYZ8	479	S	2	0	2	0	0	0	1	1	0	0	0	no	no	NSPISHPPSPSPSAYSSR
A0A024QYZ8	480	S	2	0	2	0	0	0	1	1	0	0	0	no	no	NSPISHPPSPSPSAYSSR
A0A024QYZ8	680	S	6	6	0	0	0	0	0	2	0	2	2	no	no	AAEAAPVVKREPLDSPQWATHSQGMVPGMLPK
A0A024QYZ8	685	T	6	6	0	0	4	0	1	1	0	0	0	no	no	AAEAAPVVKREPLDSPQWATHSQGMVPGMLPK
A0A024QYZ8	687	S	6	6	0	0	3	2	0	1	0	0	0	no	no	AAEAAPVVKREPLDSPQWATHSQGMVPGMLPK
A0A024QYZ9	153	S	2	2	0	0	1	0	0	1	0	0	0	no	no	LHFASEDSLDSK
A0A024QYZ9	156	S	2	2	0	0	0	0	0	1	0	1	0	no	no	LHFASEDSLDSK
A0A024QYZ9	159	S	2	2	0	0	1	1	0	0	0	0	0	no	no	LHFASEDSLDSK
A0A024QYZ9	226	S	12	12	0	0	0	0	8	4	0	0	0	no	no	DSRGSQESRHLLSPQLVQYQCG
A0A024QYZ9	229	S	12	12	0	0	0	1	6	5	0	0	0	no	no	DSRGSQESRHLLSPQLVQYQCG
A0A024QYZ9	232	S	23	23	0	0	1	0	9	13	0	0	0	no	no	DSRGSQESRHLLSPQLVQYQCG
A0A024QYZ9	237	S	315	309	6	0	0	0	0	112	61	25	117	no	no	HLLSPQLVQYQCGDSGK
A0A024QYZ9	243	Y	315	309	6	0	135	40	110	30	0	0	0	no	no	HLLSPQLVQYQCGDSGK
A0A024QYZ9	248	S	303	297	6	0	126	27	116	28	0	2	4	no	no	HLLSPQLVQYQCGDSGK
A0A024QYZ9	318	S	59	59	0	0	0	0	0	0	0	0	59	no	no	LDLSGEMVPGPLPAPGK
A0A024QYZ9	344	T	30	30	0	0	0	2	13	15	0	0	0	no	no	FQTFSDQEGLGCPER
A0A024QYZ9	346	S	30	30	0	0	0	0	0	15	13	2	0	no	no	FQTFSDQEGLGCPER
A0A024QYZ9	380	T	29	29	0	0	22	4	2	1	0	0	0	no	no	TLSQPEASETEEQR
A0A024QYZ9	382	S	29	29	0	0	0	2	0	1	2	4	20	no	no	TLSQPEASETEEQR
A0A024QYZ9	387	S	29	29	0	0	25	2	0	0	1	1	0	no	no	TLSQPEASETEEQR
A0A024QYZ9	389	T	29	29	0	0	27	2	0	0	0	0	0	no	no	TLSQPEASETEEQR
A0A024QYZ9	394	S	2	2	0	0	0	2	0	0	0	0	0	no	no	SRGVTDTREPSPGSHSALPGK
A0A024QYZ9	398	T	46	45	1	0	24	13	6	3	0	0	0	no	no	GVTDTREPSPGSHSALPGK
A0A024QYZ9	400	T	49	48	1	0	14	16	8	11	0	0	0	no	no	GVTDTREPSPGSHSALPGK
A0A024QYZ9	404	S	61	60	1	0	0	0	0	23	11	16	11	no	no	GVTDTREPSPGSHSALPGK
A0A024QYZ9	407	S	61	60	1	0	33	7	13	8	0	0	0	no	no	GVTDTREPSPGSHSALPGK
A0A024QYZ9	409	S	61	60	1	0	27	17	13	4	0	0	0	no	no	GVTDTREPSPGSHSALPGK
A0A024QYZ9	416	T	3	3	0	0	0	0	0	3	0	0	0	no	no	DTREPSPGSHSALPGKKTALQAALL
A0A024QZ02	71	Y	1	1	0	0	0	0	0	0	1	0	0	no	no	FEDGGYVVCNTR
A0A024QZ02	76	T	1	1	0	0	0	0	1	0	0	0	0	no	no	FEDGGYVVCNTR
A0A024QZ02	163	T	1	1	0	0	0	0	0	1	0	0	0	no	no	TVIHTVQSAPGQMF
A0A024QZ02	167	T	1	1	0	0	0	0	1	0	0	0	0	no	no	TVIHTVQSAPGQMF
A0A024QZ02	170	S	1	1	0	0	0	0	0	1	0	0	0	no	no	TVIHTVQSAPGQMF
A0A024QZ02	208	S	3	3	0	0	0	0	0	0	1	0	2	no	no	SIILSGTVLPSAQR
A0A024QZ02	212	S	3	3	0	0	2	1	0	0	0	0	0	no	no	SIILSGTVLPSAQR
A0A024QZ02	214	T	3	3	0	0	2	1	0	0	0	0	0	no	no	SIILSGTVLPSAQR
A0A024QZ02	218	S	3	3	0	0	3	0	0	0	0	0	0	no	no	SIILSGTVLPSAQR
A0A024QZ02	249	T	2	2	0	0	1	1	0	0	0	0	0	no	no	NTQIDNSWGSEER
A0A024QZ02	254	S	2	2	0	0	0	0	0	0	0	2	0	no	no	NTQIDNSWGSEER
A0A024QZ02	257	S	2	2	0	0	0	2	0	0	0	0	0	no	no	NTQIDNSWGSEER
A0A024QZ02	273	S	2	2	0	0	0	0	1	1	0	0	0	no	no	GQSFSVWILCEAHCLK
A0A024QZ02	275	S	2	2	0	0	0	0	0	1	1	0	0	no	no	GQSFSVWILCEAHCLK
A0A024QZ03	253	T	2	2	0	0	0	1	1	0	0	0	0	no	no	QLTEHLRQSWGLLGAPIQAR
A0A024QZ03	259	S	2	2	0	0	0	0	0	0	1	1	0	no	no	QLTEHLRQSWGLLGAPIQAR
A0A024QZ03	347	S	8	8	0	0	0	0	0	0	0	0	8	no	no	SIEEVEADMK
A0A024QZ09	54	S	19	19	0	0	1	0	0	18	0	0	0	no	no	DSGVVGARPRASPPPQGPLPGPPGALHR
A0A024QZ09	64	S	935	935	0	0	0	0	0	18	0	0	917	no	no	ASPPPQGPLPGPPGALHR
A0A024QZ09	99	S	1	1	0	0	0	0	0	0	0	0	1	no	no	WALAVPPGAVAGPRPQQASPPPCGGPGGPGGGPGD
A0A024QZ09	165	S	755	86	667	2	1	0	3	369	149	128	105	no	no	QAPGVGAVGGGSPEREEVGAGYNSEDEYEAAAAR
A0A024QZ09	175	Y	742	73	667	2	85	130	117	396	9	5	0	no	no	QAPGVGAVGGGSPEREEVGAGYNSEDEYEAAAAR
A0A024QZ09	177	S	742	73	667	2	18	10	14	378	139	123	60	no	no	QAPGVGAVGGGSPEREEVGAGYNSEDEYEAAAAR
A0A024QZ09	181	Y	742	73	667	2	157	207	145	233	0	0	0	no	no	QAPGVGAVGGGSPEREEVGAGYNSEDEYEAAAAR
A0A024QZ09	431	S	159	146	13	0	44	62	19	21	5	5	3	no	no	ASATCSSATAAASSGLEEWTSRSPR
A0A024QZ09	433	T	159	146	13	0	53	71	23	12	0	0	0	no	no	ASATCSSATAAASSGLEEWTSRSPR
A0A024QZ09	435	S	159	146	13	0	66	59	32	2	0	0	0	no	no	ASATCSSATAAASSGLEEWTSRSPR
A0A024QZ09	436	S	159	146	13	0	67	60	31	1	0	0	0	no	no	ASATCSSATAAASSGLEEWTSRSPR
A0A024QZ09	438	T	159	146	13	0	57	58	40	4	0	0	0	no	no	ASATCSSATAAASSGLEEWTSRSPR
A0A024QZ09	442	S	159	146	13	0	51	48	46	14	0	0	0	no	no	ASATCSSATAAASSGLEEWTSRSPR
A0A024QZ09	443	S	159	146	13	0	35	37	57	30	0	0	0	no	no	ASATCSSATAAASSGLEEWTSRSPR
A0A024QZ09	449	T	159	146	13	0	83	34	21	21	0	0	0	no	no	ASATCSSATAAASSGLEEWTSRSPR
A0A024QZ09	450	S	159	146	13	0	62	28	33	36	0	0	0	no	no	ASATCSSATAAASSGLEEWTSRSPR
A0A024QZ09	452	S	137	124	13	0	0	1	7	94	25	9	1	no	no	ASATCSSATAAASSGLEEWTSRSPR
A0A024QZ09	457	S	3	3	0	0	3	0	0	0	0	0	0	no	no	SSASSPEHPELHAE
A0A024QZ09	458	S	3	3	0	0	3	0	0	0	0	0	0	no	no	SSASSPEHPELHAE
A0A024QZ09	460	S	3	3	0	0	0	1	0	2	0	0	0	no	no	SSASSPEHPELHAE
A0A024QZ09	461	S	3	3	0	0	0	0	0	2	0	1	0	no	no	SSASSPEHPELHAE
A0A024QZ09	477	S	5	5	0	0	0	0	0	3	2	0	0	no	no	GMKPPSPGTVL
A0A024QZ09	480	T	5	5	0	0	0	0	2	3	0	0	0	no	no	GMKPPSPGTVL
A0A024QZ09	489	S	37	37	0	0	0	0	0	20	10	1	6	no	no	AKPPSPCAPGTSSQFSAGADR
A0A024QZ09	495	T	37	37	0	0	7	9	17	4	0	0	0	no	no	AKPPSPCAPGTSSQFSAGADR
A0A024QZ09	496	S	37	37	0	0	8	8	17	4	0	0	0	no	no	AKPPSPCAPGTSSQFSAGADR
A0A024QZ09	497	S	37	37	0	0	7	10	17	3	0	0	0	no	no	AKPPSPCAPGTSSQFSAGADR
A0A024QZ09	500	S	23	23	0	0	6	7	9	1	0	0	0	no	no	AKPPSPCAPGTSSQFSAGADR
A0A024QZ09	507	T	447	446	1	0	29	88	103	214	12	1	0	no	no	ATSPLVSLYPALECR
A0A024QZ09	508	S	447	446	1	0	0	7	12	281	94	32	21	no	no	ATSPLVSLYPALECR
A0A024QZ09	512	S	447	446	1	0	218	109	103	17	0	0	0	no	no	ATSPLVSLYPALECR
A0A024QZ09	514	Y	447	446	1	0	181	97	155	14	0	0	0	no	no	ATSPLVSLYPALECR
A0A024QZ09	527	S	22	22	0	0	1	0	0	21	0	0	0	no	no	ECRALIQQMSPSAFGLN
A0A024QZ09	529	S	22	22	0	0	0	0	0	22	0	0	0	no	no	ECRALIQQMSPSAFGLN
A0A024QZ09	544	S	2	2	0	0	0	1	1	0	0	0	0	no	no	ALIQQMSPSAFGLNDWDDDEILASVLAVSQQEYLDSMKK
A0A024QZ09	549	S	2	2	0	0	0	1	1	0	0	0	0	no	no	ALIQQMSPSAFGLNDWDDDEILASVLAVSQQEYLDSMKK
A0A024QZ09	553	Y	2	2	0	0	0	1	0	1	0	0	0	no	no	ALIQQMSPSAFGLNDWDDDEILASVLAVSQQEYLDSMKK
A0A024QZ09	556	S	2	2	0	0	0	1	1	0	0	0	0	no	no	ALIQQMSPSAFGLNDWDDDEILASVLAVSQQEYLDSMKK
A0A024QZ12	294	S	3	3	0	0	2	1	0	0	0	0	0	no	no	VEELDESRHMTQEVVTQYYR
A0A024QZ12	298	T	70	70	0	0	0	0	0	10	5	15	40	no	no	HMTQEVVTQYYR
A0A024QZ12	303	T	70	70	0	0	56	5	6	3	0	0	0	no	no	HMTQEVVTQYYR
A0A024QZ12	305	Y	70	70	0	0	52	7	7	4	0	0	0	no	no	HMTQEVVTQYYR
A0A024QZ12	306	Y	70	70	0	0	55	5	7	3	0	0	0	no	no	HMTQEVVTQYYR
A0A024QZ12	507	S	1	1	0	0	1	0	0	0	0	0	0	no	no	SFISSTVAQPSEMPPSPLVWE
A0A024QZ12	510	S	1	1	0	0	1	0	0	0	0	0	0	no	no	SFISSTVAQPSEMPPSPLVWE
A0A024QZ12	511	S	1	1	0	0	1	0	0	0	0	0	0	no	no	SFISSTVAQPSEMPPSPLVWE
A0A024QZ12	512	T	1	1	0	0	1	0	0	0	0	0	0	no	no	SFISSTVAQPSEMPPSPLVWE
A0A024QZ12	517	S	1	1	0	0	0	0	1	0	0	0	0	no	no	SFISSTVAQPSEMPPSPLVWE
A0A024QZ12	522	S	1	1	0	0	0	0	0	0	1	0	0	no	no	SFISSTVAQPSEMPPSPLVWE
A0A024QZ15	4	S	104	81	23	0	22	18	9	30	2	0	23	no	no	MEGSASPPEKPR
A0A024QZ15	6	S	104	81	23	0	0	0	2	30	9	18	45	no	no	MEGSASPPEKPR
A0A024QZ15	250	S	4	4	0	0	0	0	0	1	1	1	1	no	no	SIVQLYVAPAPEK
A0A024QZ15	255	Y	4	4	0	0	1	1	1	1	0	0	0	no	no	SIVQLYVAPAPEK
A0A024QZ15	458	S	302	302	0	0	0	0	0	0	0	0	302	no	no	ADPHLEFQQFPQSP
A0A024QZ18	188	S	1	1	0	0	0	0	0	1	0	0	0	no	no	SSSTSLVQHPPSR
A0A024QZ18	189	S	1	1	0	0	0	0	0	1	0	0	0	no	no	SSSTSLVQHPPSR
A0A024QZ18	190	S	1	1	0	0	0	1	0	0	0	0	0	no	no	SSSTSLVQHPPSR
A0A024QZ18	191	T	1	1	0	0	0	1	0	0	0	0	0	no	no	SSSTSLVQHPPSR
A0A024QZ18	192	S	1	1	0	0	1	0	0	0	0	0	0	no	no	SSSTSLVQHPPSR
A0A024QZ18	199	S	1	1	0	0	0	1	0	0	0	0	0	no	no	SSSTSLVQHPPSR
A0A024QZ18	206	T	534	534	0	0	1	16	64	436	14	3	0	no	no	TRGSPEPSPEAAADGPTVSPPER
A0A024QZ18	209	S	535	535	0	0	2	22	84	421	6	0	0	no	no	TRGSPEPSPEAAADGPTVSPPER
A0A024QZ18	213	S	535	535	0	0	60	9	68	398	0	0	0	no	no	TRGSPEPSPEAAADGPTVSPPER
A0A024QZ18	222	T	535	535	0	0	75	14	404	42	0	0	0	no	no	TRGSPEPSPEAAADGPTVSPPER
A0A024QZ18	224	S	535	535	0	0	75	14	419	27	0	0	0	no	no	TRGSPEPSPEAAADGPTVSPPER
A0A024QZ18	240	S	6	6	0	0	0	0	0	0	0	0	6	no	no	RAEDPNDQIPGSPGPWLVPSEER
A0A024QZ18	248	S	6	6	0	0	6	0	0	0	0	0	0	no	no	RAEDPNDQIPGSPGPWLVPSEER
A0A024QZ19	63	Y	1	1	0	0	0	0	0	0	0	0	1	no	no	CPEDQLPLDYAK
A0A024QZ19	213	T	1	1	0	0	0	1	0	0	0	0	0	no	no	EFVFDTIQSHQYQCPR
A0A024QZ19	216	S	1	1	0	0	0	0	0	0	0	1	0	no	no	EFVFDTIQSHQYQCPR
A0A024QZ19	219	Y	1	1	0	0	1	0	0	0	0	0	0	no	no	EFVFDTIQSHQYQCPR
A0A024QZ19	249	S	2	2	0	0	0	0	0	1	0	0	1	no	no	EDLPGHLKDSCNTALVLCPFK
A0A024QZ19	252	T	2	2	0	0	1	0	0	1	0	0	0	no	no	EDLPGHLKDSCNTALVLCPFK
A0A024QZ19	429	T	12	12	0	0	0	1	0	10	0	0	1	no	no	NFQKPGTWRGSLDESSLGFGYPK
A0A024QZ19	433	S	582	582	0	0	1	2	4	460	25	36	54	no	no	GSLDESSLGFGYPK
A0A024QZ19	437	S	582	582	0	0	76	50	212	244	0	0	0	no	no	GSLDESSLGFGYPK
A0A024QZ19	438	S	582	582	0	0	89	33	227	233	0	0	0	no	no	GSLDESSLGFGYPK
A0A024QZ19	443	Y	582	582	0	0	119	22	163	278	0	0	0	no	no	GSLDESSLGFGYPK
A0A024QZ20	209	T	111	105	6	0	48	49	14	0	0	0	0	no	no	GLCTSPAEHQYFMTEYVATR
A0A024QZ20	210	S	111	105	6	0	47	47	17	0	0	0	0	no	no	GLCTSPAEHQYFMTEYVATR
A0A024QZ20	216	Y	111	105	6	0	57	40	13	1	0	0	0	no	no	GLCTSPAEHQYFMTEYVATR
A0A024QZ20	219	T	111	105	6	0	25	39	33	9	5	0	0	no	no	GLCTSPAEHQYFMTEYVATR
A0A024QZ20	221	Y	111	105	6	0	0	0	1	35	54	19	2	no	no	GLCTSPAEHQYFMTEYVATR
A0A024QZ20	224	T	111	105	6	0	41	37	21	12	0	0	0	no	no	GLCTSPAEHQYFMTEYVATR
A0A024QZ20	496	S	1	1	0	0	0	0	0	0	0	0	1	no	no	LRDGPSAPLEAPEPR
A0A024QZ20	548	S	2	2	0	0	1	0	0	1	0	0	0	no	no	GAGASGGPSTDPLAGLVLSDNDR
A0A024QZ20	552	S	2	2	0	0	0	0	0	2	0	0	0	no	no	GAGASGGPSTDPLAGLVLSDNDR
A0A024QZ20	553	T	2	2	0	0	0	0	0	2	0	0	0	no	no	GAGASGGPSTDPLAGLVLSDNDR
A0A024QZ20	562	S	2	2	0	0	2	0	0	0	0	0	0	no	no	GAGASGGPSTDPLAGLVLSDNDR
A0A024QZ20	720	S	251	114	136	1	82	56	40	27	20	19	7	no	no	SQVEDPLPPVFSGTPK
A0A024QZ20	731	S	257	120	136	1	8	26	42	93	18	45	25	no	no	SQVEDPLPPVFSGTPK
A0A024QZ20	733	T	257	120	136	1	2	7	11	91	47	66	33	no	no	SQVEDPLPPVFSGTPK
A0A024QZ20	737	S	6	6	0	0	0	0	0	6	0	0	0	no	no	DPLPPVFSGTPKGSGAGYGVGF
A0A024QZ20	741	Y	6	6	0	0	0	0	0	6	0	0	0	no	no	DPLPPVFSGTPKGSGAGYGVGF
A0A024QZ20	803	S	9	9	0	0	0	0	0	0	0	0	9	no	no	EIQMDSPMLLADLPDLQDP
A0A024QZ21	236	S	2	1	1	0	0	0	0	1	1	0	0	no	no	RLAGLGPGEDAEPDEDPQSEDSEAPSSL
A0A024QZ21	239	S	2	1	1	0	0	0	1	0	1	0	0	no	no	RLAGLGPGEDAEPDEDPQSEDSEAPSSL
A0A024QZ21	243	S	2	1	1	0	0	0	1	1	0	0	0	no	no	RLAGLGPGEDAEPDEDPQSEDSEAPSSL
A0A024QZ21	244	S	2	1	1	0	1	0	1	0	0	0	0	no	no	RLAGLGPGEDAEPDEDPQSEDSEAPSSL
A0A024QZ21	246	S	1	1	0	0	1	0	0	0	0	0	0	no	no	RLAGLGPGEDAEPDEDPQSEDSEAPSSLSTPHPEEPTVSQPYPSPQSSPDLSK
A0A024QZ21	247	T	1	1	0	0	0	1	0	0	0	0	0	no	no	RLAGLGPGEDAEPDEDPQSEDSEAPSSLSTPHPEEPTVSQPYPSPQSSPDLSK
A0A024QZ21	254	T	1	1	0	0	0	1	0	0	0	0	0	no	no	RLAGLGPGEDAEPDEDPQSEDSEAPSSLSTPHPEEPTVSQPYPSPQSSPDLSK
A0A024QZ21	256	S	1	1	0	0	0	0	0	1	0	0	0	no	no	RLAGLGPGEDAEPDEDPQSEDSEAPSSLSTPHPEEPTVSQPYPSPQSSPDLSK
A0A024QZ21	259	Y	1	1	0	0	0	1	0	0	0	0	0	no	no	RLAGLGPGEDAEPDEDPQSEDSEAPSSLSTPHPEEPTVSQPYPSPQSSPDLSK
A0A024QZ21	261	S	1	1	0	0	1	0	0	0	0	0	0	no	no	RLAGLGPGEDAEPDEDPQSEDSEAPSSLSTPHPEEPTVSQPYPSPQSSPDLSK
A0A024QZ21	264	S	1	1	0	0	1	0	0	0	0	0	0	no	no	RLAGLGPGEDAEPDEDPQSEDSEAPSSLSTPHPEEPTVSQPYPSPQSSPDLSK
A0A024QZ21	265	S	1	1	0	0	1	0	0	0	0	0	0	no	no	RLAGLGPGEDAEPDEDPQSEDSEAPSSLSTPHPEEPTVSQPYPSPQSSPDLSK
A0A024QZ21	269	S	1	1	0	0	1	0	0	0	0	0	0	no	no	RLAGLGPGEDAEPDEDPQSEDSEAPSSLSTPHPEEPTVSQPYPSPQSSPDLSK
A0A024QZ21	286	S	27	27	0	0	0	0	0	0	0	0	27	no	no	VEPEIQLS
A0A024QZ22	19	S	1	1	0	0	0	0	0	0	0	0	1	no	no	ALDDFVLGSAR
A0A024QZ22	161	T	17	17	0	0	17	0	0	0	0	0	0	no	no	TPMGLLLEALGQEQEAGS
A0A024QZ22	178	S	17	17	0	0	0	0	0	0	0	0	17	no	no	TPMGLLLEALGQEQEAGS
A0A024QZ23	144	S	12	6	6	0	2	2	2	6	0	0	0	no	no	EQAAAAPFPSPAPASPAISVVGVSAGGHTLSRPPPAQVPR
A0A024QZ23	149	S	12	6	6	0	0	0	1	7	1	3	0	no	no	EQAAAAPFPSPAPASPAISVVGVSAGGHTLSRPPPAQVPR
A0A024QZ23	153	S	12	6	6	0	2	4	0	6	0	0	0	no	no	EQAAAAPFPSPAPASPAISVVGVSAGGHTLSRPPPAQVPR
A0A024QZ23	158	S	12	6	6	0	3	4	2	3	0	0	0	no	no	EQAAAAPFPSPAPASPAISVVGVSAGGHTLSRPPPAQVPR
A0A024QZ23	163	T	12	6	6	0	3	2	2	5	0	0	0	no	no	EQAAAAPFPSPAPASPAISVVGVSAGGHTLSRPPPAQVPR
A0A024QZ23	165	S	12	6	6	0	2	2	2	6	0	0	0	no	no	EQAAAAPFPSPAPASPAISVVGVSAGGHTLSRPPPAQVPR
A0A024QZ23	213	S	20	0	12	8	8	6	3	3	0	0	0	no	no	LASQALTPPPGPASAQPLPAPEAAHTTGPTGSAPNSPMALLTIGSSSEK
A0A024QZ23	217	T	20	0	12	8	2	4	0	14	0	0	0	no	no	LASQALTPPPGPASAQPLPAPEAAHTTGPTGSAPNSPMALLTIGSSSEK
A0A024QZ23	224	S	20	0	12	8	2	4	2	12	0	0	0	no	no	LASQALTPPPGPASAQPLPAPEAAHTTGPTGSAPNSPMALLTIGSSSEK
A0A024QZ23	236	T	20	0	12	8	2	4	1	13	0	0	0	no	no	LASQALTPPPGPASAQPLPAPEAAHTTGPTGSAPNSPMALLTIGSSSEK
A0A024QZ23	237	T	20	0	12	8	2	3	2	13	0	0	0	no	no	LASQALTPPPGPASAQPLPAPEAAHTTGPTGSAPNSPMALLTIGSSSEK
A0A024QZ23	240	T	20	0	12	8	3	1	9	7	0	0	0	no	no	LASQALTPPPGPASAQPLPAPEAAHTTGPTGSAPNSPMALLTIGSSSEK
A0A024QZ23	242	S	20	0	12	8	0	1	5	13	1	0	0	no	no	LASQALTPPPGPASAQPLPAPEAAHTTGPTGSAPNSPMALLTIGSSSEK
A0A024QZ23	246	S	20	0	12	8	0	2	4	13	1	0	0	no	no	LASQALTPPPGPASAQPLPAPEAAHTTGPTGSAPNSPMALLTIGSSSEK
A0A024QZ23	252	T	20	0	12	8	4	9	3	4	0	0	0	no	no	LASQALTPPPGPASAQPLPAPEAAHTTGPTGSAPNSPMALLTIGSSSEK
A0A024QZ23	255	S	20	0	12	8	3	6	8	3	0	0	0	no	no	LASQALTPPPGPASAQPLPAPEAAHTTGPTGSAPNSPMALLTIGSSSEK
A0A024QZ23	256	S	20	0	12	8	4	5	7	4	0	0	0	no	no	LASQALTPPPGPASAQPLPAPEAAHTTGPTGSAPNSPMALLTIGSSSEK
A0A024QZ23	257	S	20	0	12	8	3	6	7	4	0	0	0	no	no	LASQALTPPPGPASAQPLPAPEAAHTTGPTGSAPNSPMALLTIGSSSEK
A0A024QZ23	307	S	2	2	0	0	2	0	0	0	0	0	0	no	no	SSQGVATPAITVSNSCPAELPNIK
A0A024QZ23	308	S	2	2	0	0	2	0	0	0	0	0	0	no	no	SSQGVATPAITVSNSCPAELPNIK
A0A024QZ23	313	T	2	2	0	0	2	0	0	0	0	0	0	no	no	SSQGVATPAITVSNSCPAELPNIK
A0A024QZ23	317	T	2	2	0	0	1	1	0	0	0	0	0	no	no	SSQGVATPAITVSNSCPAELPNIK
A0A024QZ23	319	S	3	3	0	0	1	2	0	0	0	0	0	no	no	SNSCPAELPNIKR
A0A024QZ23	321	S	3	3	0	0	0	0	0	0	0	3	0	no	no	SNSCPAELPNIKR
A0A024QZ23	334	S	3	3	0	0	0	0	0	1	2	0	0	no	no	REISETEAK
A0A024QZ23	336	T	3	3	0	0	0	0	2	1	0	0	0	no	no	REISETEAK
A0A024QZ23	537	S	18	18	0	0	1	5	9	3	0	0	0	no	no	EEEGVVGGLSGGALSPLR
A0A024QZ23	542	S	18	18	0	0	0	0	0	3	9	5	1	no	no	EEEGVVGGLSGGALSPLR
A0A024QZ23	548	S	958	572	385	1	368	138	86	246	27	15	78	no	no	AASDPLLSSVSPAVSK
A0A024QZ23	553	S	958	572	385	1	298	177	262	213	8	0	0	no	no	AASDPLLSSVSPAVSK
A0A024QZ23	554	S	958	572	385	1	135	142	296	374	9	2	0	no	no	AASDPLLSSVSPAVSK
A0A024QZ23	556	S	958	572	385	1	94	15	157	424	142	106	20	no	no	AASDPLLSSVSPAVSK
A0A024QZ23	560	S	958	572	385	1	235	96	247	232	63	74	11	no	no	AASDPLLSSVSPAVSK
A0A024QZ23	567	S	64	64	0	0	5	33	10	14	2	0	0	no	no	RSSFSMEEES
A0A024QZ23	568	S	64	64	0	0	0	1	1	22	26	14	0	no	no	RSSFSMEEES
A0A024QZ23	570	S	64	64	0	0	23	22	11	8	0	0	0	no	no	RSSFSMEEES
A0A024QZ23	575	S	64	64	0	0	42	19	3	0	0	0	0	no	no	RSSFSMEEES
A0A024QZ26	16	S	39	34	5	0	18	7	6	6	0	2	0	no	no	SRQNPQSPPQDSSVTSK
A0A024QZ26	22	S	365	360	5	0	2	1	0	207	53	45	57	no	no	QNPQSPPQDSSVTSK
A0A024QZ26	27	S	365	360	5	0	98	49	189	29	0	0	0	no	no	QNPQSPPQDSSVTSK
A0A024QZ26	28	S	365	360	5	0	102	53	186	24	0	0	0	no	no	QNPQSPPQDSSVTSK
A0A024QZ26	30	T	365	360	5	0	111	51	187	16	0	0	0	no	no	QNPQSPPQDSSVTSK
A0A024QZ26	31	S	365	360	5	0	116	47	185	17	0	0	0	no	no	QNPQSPPQDSSVTSK
A0A024QZ26	43	S	3	3	0	0	0	0	0	0	0	0	3	no	no	SIPNLAEVK
A0A024QZ26	396	S	2	2	0	0	1	1	0	0	0	0	0	no	no	ALAEGVSASLHTLLGDPCPMLESPGAPCR
A0A024QZ26	398	S	2	2	0	0	1	1	0	0	0	0	0	no	no	ALAEGVSASLHTLLGDPCPMLESPGAPCR
A0A024QZ26	401	T	2	2	0	0	1	1	0	0	0	0	0	no	no	ALAEGVSASLHTLLGDPCPMLESPGAPCR
A0A024QZ26	412	S	2	2	0	0	0	0	0	0	1	0	1	no	no	ALAEGVSASLHTLLGDPCPMLESPGAPCR
A0A024QZ26	883	T	2	2	0	0	0	2	0	0	0	0	0	no	no	AGMGKVTSASFGEE
A0A024QZ26	884	S	2	2	0	0	0	1	1	0	0	0	0	no	no	AGMGKVTSASFGEE
A0A024QZ26	886	S	2	2	0	0	0	0	0	0	1	1	0	no	no	AGMGKVTSASFGEE
A0A024QZ26	1021	T	38	31	7	0	2	8	20	8	0	0	0	no	no	LIQTPLASSTDHQTPPTSPVQGTTPQISPSTLIGSLRTLE
A0A024QZ26	1025	S	51	39	12	0	2	14	31	4	0	0	0	no	no	LIQTPLASSTDHQTPPTSPVQGTTPQISPSTLIGSLRTLE
A0A024QZ26	1026	S	51	39	12	0	3	11	29	8	0	0	0	no	no	LIQTPLASSTDHQTPPTSPVQGTTPQISPSTLIGSLRTLE
A0A024QZ26	1027	T	51	39	12	0	3	10	30	8	0	0	0	no	no	LIQTPLASSTDHQTPPTSPVQGTTPQISPSTLIGSLRTLE
A0A024QZ26	1031	T	53	41	12	0	0	1	16	35	0	1	0	no	no	LIQTPLASSTDHQTPPTSPVQGTTPQISPSTLIGSLRTLE
A0A024QZ26	1034	T	53	41	12	0	7	18	23	5	0	0	0	no	no	LIQTPLASSTDHQTPPTSPVQGTTPQISPSTLIGSLRTLE
A0A024QZ26	1035	S	53	41	12	0	5	17	19	12	0	0	0	no	no	LIQTPLASSTDHQTPPTSPVQGTTPQISPSTLIGSLRTLE
A0A024QZ26	1040	T	53	41	12	0	4	15	33	1	0	0	0	no	no	LIQTPLASSTDHQTPPTSPVQGTTPQISPSTLIGSLRTLE
A0A024QZ26	1041	T	53	41	12	0	3	16	31	3	0	0	0	no	no	LIQTPLASSTDHQTPPTSPVQGTTPQISPSTLIGSLRTLE
A0A024QZ26	1045	S	53	41	12	0	4	29	19	1	0	0	0	no	no	LIQTPLASSTDHQTPPTSPVQGTTPQISPSTLIGSLRTLE
A0A024QZ26	1047	S	53	41	12	0	3	29	20	1	0	0	0	no	no	LIQTPLASSTDHQTPPTSPVQGTTPQISPSTLIGSLRTLE
A0A024QZ26	1048	T	53	41	12	0	3	30	19	1	0	0	0	no	no	LIQTPLASSTDHQTPPTSPVQGTTPQISPSTLIGSLRTLE
A0A024QZ26	1052	S	41	33	8	0	2	33	6	0	0	0	0	no	no	LIQTPLASSTDHQTPPTSPVQGTTPQISPSTLIGSLRTLE
A0A024QZ26	1055	T	39	32	7	0	0	32	7	0	0	0	0	no	no	LIQTPLASSTDHQTPPTSPVQGTTPQISPSTLIGSLRTLE
A0A024QZ26	1060	S	1	1	0	0	0	0	1	0	0	0	0	no	no	TLELGSESQGASESQAPGEENLLGEAAGGQDMADSMLMQGSR
A0A024QZ26	1062	S	1	1	0	0	0	0	1	0	0	0	0	no	no	TLELGSESQGASESQAPGEENLLGEAAGGQDMADSMLMQGSR
A0A024QZ26	1066	S	1	1	0	0	0	0	1	0	0	0	0	no	no	TLELGSESQGASESQAPGEENLLGEAAGGQDMADSMLMQGSR
A0A024QZ26	1068	S	1	1	0	0	0	0	1	0	0	0	0	no	no	TLELGSESQGASESQAPGEENLLGEAAGGQDMADSMLMQGSR
A0A024QZ26	1089	S	1	1	0	0	0	0	1	0	0	0	0	no	no	TLELGSESQGASESQAPGEENLLGEAAGGQDMADSMLMQGSR
A0A024QZ26	1095	S	1	1	0	0	0	0	1	0	0	0	0	no	no	TLELGSESQGASESQAPGEENLLGEAAGGQDMADSMLMQGSR
A0A024QZ30	456	S	1	1	0	0	0	0	0	0	0	0	1	no	no	LGANSLLDLVVFGR
A0A024QZ30	530	S	2	2	0	0	0	0	0	0	0	0	2	no	no	VGSVLQEGCGK
A0A024QZ30	626	T	2	2	0	0	0	0	0	0	2	0	0	no	no	KHTLSYVDVGTGK
A0A024QZ30	628	S	2	2	0	0	0	1	1	0	0	0	0	no	no	KHTLSYVDVGTGK
A0A024QZ30	629	Y	2	2	0	0	0	2	0	0	0	0	0	no	no	KHTLSYVDVGTGK
A0A024QZ30	634	T	2	2	0	0	0	0	2	0	0	0	0	no	no	KHTLSYVDVGTGK
A0A024QZ31	5	Y	209	209	0	0	37	63	33	67	5	3	1	no	no	MNPVYSPGSSGVPYANAK
A0A024QZ31	6	S	209	209	0	0	4	10	7	131	36	21	0	no	no	MNPVYSPGSSGVPYANAK
A0A024QZ31	9	S	209	209	0	0	49	56	66	38	0	0	0	no	no	MNPVYSPGSSGVPYANAK
A0A024QZ31	10	S	209	209	0	0	63	51	65	30	0	0	0	no	no	MNPVYSPGSSGVPYANAK
A0A024QZ31	14	Y	209	209	0	0	73	74	54	8	0	0	0	no	no	MNPVYSPGSSGVPYANAK
A0A024QZ31	22	Y	1	0	1	0	0	0	1	0	0	0	0	no	no	GIGYPAGFPMGYAAAAPAYSPNMYPGANPTFQTGYTPGTPYK
A0A024QZ31	30	Y	1	0	1	0	0	1	0	0	0	0	0	no	no	GIGYPAGFPMGYAAAAPAYSPNMYPGANPTFQTGYTPGTPYK
A0A024QZ31	37	Y	1	0	1	0	0	0	1	0	0	0	0	no	no	GIGYPAGFPMGYAAAAPAYSPNMYPGANPTFQTGYTPGTPYK
A0A024QZ31	38	S	1	0	1	0	0	0	0	1	0	0	0	no	no	GIGYPAGFPMGYAAAAPAYSPNMYPGANPTFQTGYTPGTPYK
A0A024QZ31	42	Y	1	0	1	0	0	0	0	1	0	0	0	no	no	GIGYPAGFPMGYAAAAPAYSPNMYPGANPTFQTGYTPGTPYK
A0A024QZ31	48	T	1	0	1	0	0	0	1	0	0	0	0	no	no	GIGYPAGFPMGYAAAAPAYSPNMYPGANPTFQTGYTPGTPYK
A0A024QZ31	51	T	1	0	1	0	0	1	0	0	0	0	0	no	no	GIGYPAGFPMGYAAAAPAYSPNMYPGANPTFQTGYTPGTPYK
A0A024QZ31	53	Y	1	0	1	0	0	1	0	0	0	0	0	no	no	GIGYPAGFPMGYAAAAPAYSPNMYPGANPTFQTGYTPGTPYK
A0A024QZ31	54	T	1	0	1	0	0	0	1	0	0	0	0	no	no	GIGYPAGFPMGYAAAAPAYSPNMYPGANPTFQTGYTPGTPYK
A0A024QZ31	57	T	1	0	1	0	0	0	0	1	0	0	0	no	no	GIGYPAGFPMGYAAAAPAYSPNMYPGANPTFQTGYTPGTPYK
A0A024QZ31	59	Y	1	0	1	0	0	0	1	0	0	0	0	no	no	GIGYPAGFPMGYAAAAPAYSPNMYPGANPTFQTGYTPGTPYK
A0A024QZ31	62	S	29	20	9	0	6	8	5	10	0	0	0	no	no	KVSCSPTSGAVPPYSSSPNPY
A0A024QZ31	64	S	29	20	9	0	4	4	6	15	0	0	0	no	no	KVSCSPTSGAVPPYSSSPNPY
A0A024QZ31	66	T	29	20	9	0	3	3	12	11	0	0	0	no	no	KVSCSPTSGAVPPYSSSPNPY
A0A024QZ31	67	S	29	20	9	0	2	11	10	6	0	0	0	no	no	KVSCSPTSGAVPPYSSSPNPY
A0A024QZ31	73	Y	29	20	9	0	5	5	19	0	0	0	0	no	no	KVSCSPTSGAVPPYSSSPNPY
A0A024QZ31	74	S	29	20	9	0	2	5	19	3	0	0	0	no	no	KVSCSPTSGAVPPYSSSPNPY
A0A024QZ31	75	S	29	20	9	0	1	4	19	5	0	0	0	no	no	KVSCSPTSGAVPPYSSSPNPY
A0A024QZ31	76	S	29	20	9	0	1	3	20	5	0	0	0	no	no	KVSCSPTSGAVPPYSSSPNPY
A0A024QZ31	80	Y	29	20	9	0	2	8	19	0	0	0	0	no	no	KVSCSPTSGAVPPYSSSPNPY
A0A024QZ31	82	T	12	3	9	0	2	6	4	0	0	0	0	no	no	VSCSPTSGAVPPYSSSPNPYQTAVYPVR
A0A024QZ31	85	Y	12	3	9	0	3	7	2	0	0	0	0	no	no	VSCSPTSGAVPPYSSSPNPYQTAVYPVR
A0A024QZ31	157	S	4	4	0	0	1	1	2	0	0	0	0	no	no	SAGTLLTAHSPTPVAPHPVTVPTYR
A0A024QZ31	160	T	4	4	0	0	2	0	2	0	0	0	0	no	no	SAGTLLTAHSPTPVAPHPVTVPTYR
A0A024QZ31	163	T	14	14	0	0	3	4	5	2	0	0	0	no	no	TAHSPTPVAPHPVTVPTY
A0A024QZ31	166	S	14	14	0	0	0	0	1	13	0	0	0	no	no	TAHSPTPVAPHPVTVPTY
A0A024QZ31	168	T	14	14	0	0	0	0	4	10	0	0	0	no	no	TAHSPTPVAPHPVTVPTY
A0A024QZ31	176	T	14	14	0	0	3	1	10	0	0	0	0	no	no	TAHSPTPVAPHPVTVPTY
A0A024QZ31	179	T	14	14	0	0	3	1	10	0	0	0	0	no	no	TAHSPTPVAPHPVTVPTY
A0A024QZ31	180	Y	14	14	0	0	3	1	10	0	0	0	0	no	no	TAHSPTPVAPHPVTVPTY
A0A024QZ31	185	T	18	18	0	0	0	1	0	10	4	2	1	no	no	GTPTYSYVPPQW
A0A024QZ31	187	T	18	18	0	0	2	8	5	3	0	0	0	no	no	GTPTYSYVPPQW
A0A024QZ31	188	Y	18	18	0	0	2	4	6	6	0	0	0	no	no	GTPTYSYVPPQW
A0A024QZ31	189	S	18	18	0	0	4	9	4	1	0	0	0	no	no	GTPTYSYVPPQW
A0A024QZ31	190	Y	18	18	0	0	5	7	6	0	0	0	0	no	no	GTPTYSYVPPQW
A0A024QZ33	182	T	29	23	3	3	13	11	3	2	0	0	0	no	no	CILQTDVKVEENPDADSDFDAK
A0A024QZ33	194	S	492	257	47	188	3	2	5	59	66	54	303	no	no	VEENPDADSDFDAK
A0A024QZ33	200	S	310	73	49	188	4	0	1	110	77	59	59	no	no	VEENPDADSDFDAKSSADDEIEETR
A0A024QZ33	201	S	310	73	49	188	4	12	30	110	60	35	59	no	no	VEENPDADSDFDAKSSADDEIEETR
A0A024QZ33	209	T	310	73	49	188	109	54	32	115	0	0	0	no	no	VEENPDADSDFDAKSSADDEIEETR
A0A024QZ33	221	T	409	409	0	0	0	0	0	0	0	0	409	no	no	VIETPENDFK
A0A024QZ33	231	S	19	2	11	6	7	2	4	6	0	0	0	no	no	SQNHSRSPSEERGHSTR
A0A024QZ33	235	S	19	2	11	6	0	4	4	8	2	1	0	no	no	SQNHSRSPSEERGHSTR
A0A024QZ33	237	S	19	2	11	6	1	0	0	8	8	2	0	no	no	SQNHSRSPSEERGHSTR
A0A024QZ33	239	S	19	2	11	6	1	0	1	8	7	2	0	no	no	SQNHSRSPSEERGHSTR
A0A024QZ33	245	S	16	1	9	6	5	2	4	5	0	0	0	no	no	SQNHSRSPSEERGHSTR
A0A024QZ33	246	T	16	1	9	6	3	4	4	5	0	0	0	no	no	SQNHSRSPSEERGHSTR
A0A024QZ33	392	S	2	2	0	0	1	0	0	0	0	1	0	no	no	REVGVQSSER
A0A024QZ33	393	S	2	2	0	0	1	1	0	0	0	0	0	no	no	REVGVQSSER
A0A024QZ33	402	S	3	3	0	0	1	1	0	1	0	0	0	no	no	KESSPNSR
A0A024QZ33	403	S	3	3	0	0	0	0	0	3	0	0	0	no	no	KESSPNSR
A0A024QZ33	406	S	3	3	0	0	0	1	0	2	0	0	0	no	no	KESSPNSR
A0A024QZ44	4	S	104	81	23	0	22	18	9	30	2	0	23	no	no	MEGSASPPEKPR
A0A024QZ44	6	S	104	81	23	0	0	0	2	30	9	18	45	no	no	MEGSASPPEKPR
A0A024QZ44	250	S	4	4	0	0	0	0	0	1	1	1	1	no	no	SIVQLYVAPAPEK
A0A024QZ44	255	Y	4	4	0	0	1	1	1	1	0	0	0	no	no	SIVQLYVAPAPEK
A0A024QZ44	430	S	302	302	0	0	0	0	0	0	0	0	302	no	no	ADPHLEFQQFPQSP
A0A024QZ48	323	T	1	1	0	0	0	0	0	0	0	0	1	no	no	RETSSSVLWQMRR
A0A024QZ48	324	S	1	1	0	0	1	0	0	0	0	0	0	no	no	RETSSSVLWQMRR
A0A024QZ48	325	S	1	1	0	0	1	0	0	0	0	0	0	no	no	RETSSSVLWQMRR
A0A024QZ48	326	S	1	1	0	0	1	0	0	0	0	0	0	no	no	RETSSSVLWQMRR
A0A024QZ48	345	T	18	18	0	0	4	7	3	4	0	0	0	no	no	QLLLELMGILPTVRSTR
A0A024QZ48	348	S	18	18	0	0	1	1	1	6	5	4	0	no	no	QLLLELMGILPTVRSTR
A0A024QZ48	349	T	18	18	0	0	0	5	4	7	2	0	0	no	no	QLLLELMGILPTVRSTR
A0A024QZ54	41	T	142	142	0	0	142	0	0	0	0	0	0	no	no	DTREEDGADASEEDLTR
A0A024QZ54	50	S	270	270	0	0	0	0	0	21	23	45	181	no	no	DTREEDGADASEEDLTR
A0A024QZ54	55	T	270	270	0	0	180	45	24	21	0	0	0	no	no	DTREEDGADASEEDLTR
A0A024QZ54	66	S	442	442	0	0	0	0	0	67	44	107	224	no	no	ARQEEGADASEEDPTPAGEEDVK
A0A024QZ54	71	T	442	442	0	0	219	111	45	67	0	0	0	no	no	ARQEEGADASEEDPTPAGEEDVK
A0A024QZ54	105	T	1	0	1	0	1	0	0	0	0	0	0	no	no	DTREEDGADASEEDPTWAGEEEGADSGEEDGADASEEDDTITNEK
A0A024QZ54	114	S	7	0	7	0	3	3	1	0	0	0	0	no	no	EEDGADASEEDPTWAGEEEGADSGEEDGADASEEDDTITNEK
A0A024QZ54	119	T	7	0	7	0	0	0	1	6	0	0	0	no	no	EEDGADASEEDPTWAGEEEGADSGEEDGADASEEDDTITNEK
A0A024QZ54	129	S	7	0	7	0	0	0	0	5	1	1	0	no	no	EEDGADASEEDPTWAGEEEGADSGEEDGADASEEDDTITNEK
A0A024QZ54	138	S	7	0	7	0	0	0	0	5	1	1	0	no	no	EEDGADASEEDPTWAGEEEGADSGEEDGADASEEDDTITNEK
A0A024QZ54	143	T	7	0	7	0	3	1	2	1	0	0	0	no	no	EEDGADASEEDPTWAGEEEGADSGEEDGADASEEDDTITNEK
A0A024QZ54	145	T	7	0	7	0	3	3	1	0	0	0	0	no	no	EEDGADASEEDPTWAGEEEGADSGEEDGADASEEDDTITNEK
A0A024QZ54	151	S	9	9	0	0	0	0	0	0	0	0	9	no	no	AHSILNFLK
A0A024QZ55	71	Y	1	1	0	0	0	0	0	0	1	0	0	no	no	FEDGGYVVCNTR
A0A024QZ55	76	T	1	1	0	0	0	0	1	0	0	0	0	no	no	FEDGGYVVCNTR
A0A024QZ55	193	T	4	4	0	0	0	0	2	2	0	0	0	no	no	QKPPGVWPANPAPITQTVIHTVQSAPGQMF
A0A024QZ55	195	T	5	5	0	0	1	0	2	2	0	0	0	no	no	QKPPGVWPANPAPITQTVIHTVQSAPGQMF
A0A024QZ55	199	T	5	5	0	0	1	0	2	2	0	0	0	no	no	QKPPGVWPANPAPITQTVIHTVQSAPGQMF
A0A024QZ55	202	S	5	5	0	0	0	1	1	3	0	0	0	no	no	QKPPGVWPANPAPITQTVIHTVQSAPGQMF
A0A024QZ55	240	S	3	3	0	0	0	0	0	0	1	0	2	no	no	SIILSGTVLPSAQR
A0A024QZ55	244	S	3	3	0	0	2	1	0	0	0	0	0	no	no	SIILSGTVLPSAQR
A0A024QZ55	246	T	3	3	0	0	2	1	0	0	0	0	0	no	no	SIILSGTVLPSAQR
A0A024QZ55	250	S	3	3	0	0	3	0	0	0	0	0	0	no	no	SIILSGTVLPSAQR
A0A024QZ55	281	T	2	2	0	0	1	1	0	0	0	0	0	no	no	NTQIDNSWGSEER
A0A024QZ55	286	S	2	2	0	0	0	0	0	0	0	2	0	no	no	NTQIDNSWGSEER
A0A024QZ55	289	S	2	2	0	0	0	2	0	0	0	0	0	no	no	NTQIDNSWGSEER
A0A024QZ55	305	S	2	2	0	0	0	0	1	1	0	0	0	no	no	GQSFSVWILCEAHCLK
A0A024QZ55	307	S	2	2	0	0	0	0	0	1	1	0	0	no	no	GQSFSVWILCEAHCLK
A0A024QZ59	63	Y	1	1	0	0	0	0	0	0	0	0	1	no	no	CPEDQLPLDYAK
A0A024QZ59	206	T	1	1	0	0	0	1	0	0	0	0	0	no	no	EFVFDTIQSHQYQCPR
A0A024QZ59	209	S	1	1	0	0	0	0	0	0	0	1	0	no	no	EFVFDTIQSHQYQCPR
A0A024QZ59	212	Y	1	1	0	0	1	0	0	0	0	0	0	no	no	EFVFDTIQSHQYQCPR
A0A024QZ59	242	S	2	2	0	0	0	0	0	1	0	0	1	no	no	EDLPGHLKDSCNTALVLCPFK
A0A024QZ59	245	T	2	2	0	0	1	0	0	1	0	0	0	no	no	EDLPGHLKDSCNTALVLCPFK
A0A024QZ59	422	T	12	12	0	0	0	1	0	10	0	0	1	no	no	NFQKPGTWRGSLDESSLGFGYPK
A0A024QZ59	426	S	582	582	0	0	1	2	4	460	25	36	54	no	no	GSLDESSLGFGYPK
A0A024QZ59	430	S	582	582	0	0	76	50	212	244	0	0	0	no	no	GSLDESSLGFGYPK
A0A024QZ59	431	S	582	582	0	0	89	33	227	233	0	0	0	no	no	GSLDESSLGFGYPK
A0A024QZ59	436	Y	582	582	0	0	119	22	163	278	0	0	0	no	no	GSLDESSLGFGYPK
A0A024QZ60	283	S	6	6	0	0	4	0	2	0	0	0	0	no	no	AGISTTSVCEGQIANPSPISR
A0A024QZ60	284	T	6	6	0	0	4	0	2	0	0	0	0	no	no	AGISTTSVCEGQIANPSPISR
A0A024QZ60	285	T	6	6	0	0	3	1	2	0	0	0	0	no	no	AGISTTSVCEGQIANPSPISR
A0A024QZ60	286	S	6	6	0	0	3	1	2	0	0	0	0	no	no	AGISTTSVCEGQIANPSPISR
A0A024QZ60	296	S	6	6	0	0	0	0	0	2	0	4	0	no	no	AGISTTSVCEGQIANPSPISR
A0A024QZ60	299	S	6	6	0	0	3	3	0	0	0	0	0	no	no	AGISTTSVCEGQIANPSPISR
A0A024QZ60	311	S	1	1	0	0	1	0	0	0	0	0	0	no	no	VSTHSVPTPMPSCVVNPMEHTHAATAALPAAGPVNLPTGISR
A0A024QZ60	312	T	1	1	0	0	1	0	0	0	0	0	0	no	no	VSTHSVPTPMPSCVVNPMEHTHAATAALPAAGPVNLPTGISR
A0A024QZ60	314	S	1	1	0	0	1	0	0	0	0	0	0	no	no	VSTHSVPTPMPSCVVNPMEHTHAATAALPAAGPVNLPTGISR
A0A024QZ60	317	T	1	1	0	0	0	0	0	1	0	0	0	no	no	VSTHSVPTPMPSCVVNPMEHTHAATAALPAAGPVNLPTGISR
A0A024QZ60	321	S	1	1	0	0	0	1	0	0	0	0	0	no	no	VSTHSVPTPMPSCVVNPMEHTHAATAALPAAGPVNLPTGISR
A0A024QZ60	330	T	1	1	0	0	0	0	0	1	0	0	0	no	no	VSTHSVPTPMPSCVVNPMEHTHAATAALPAAGPVNLPTGISR
A0A024QZ60	334	T	1	1	0	0	0	0	0	1	0	0	0	no	no	VSTHSVPTPMPSCVVNPMEHTHAATAALPAAGPVNLPTGISR
A0A024QZ60	347	T	1	1	0	0	1	0	0	0	0	0	0	no	no	VSTHSVPTPMPSCVVNPMEHTHAATAALPAAGPVNLPTGISR
A0A024QZ60	350	S	1	1	0	0	1	0	0	0	0	0	0	no	no	VSTHSVPTPMPSCVVNPMEHTHAATAALPAAGPVNLPTGISR
A0A024QZ61	19	S	2	2	0	0	0	0	0	2	0	0	0	no	no	HFDQSYR
A0A024QZ61	20	Y	2	2	0	0	0	0	0	2	0	0	0	no	no	HFDQSYR
A0A024QZ61	39	S	1	1	0	0	1	0	0	0	0	0	0	no	no	ASTQASSQKSLSQR
A0A024QZ61	40	T	1	1	0	0	1	0	0	0	0	0	0	no	no	ASTQASSQKSLSQR
A0A024QZ61	43	S	1	1	0	0	1	0	0	0	0	0	0	no	no	ASTQASSQKSLSQR
A0A024QZ61	44	S	1	1	0	0	0	1	0	0	0	0	0	no	no	ASTQASSQKSLSQR
A0A024QZ61	47	S	2	2	0	0	1	0	0	1	0	0	0	no	no	ASTQASSQKSLSQR
A0A024QZ61	49	S	2	2	0	0	1	0	0	1	0	0	0	no	no	ASTQASSQKSLSQR
A0A024QZ61	52	S	1	1	0	0	0	0	0	0	0	1	0	no	no	SLSQRSSSQR
A0A024QZ61	53	S	1	1	0	0	0	1	0	0	0	0	0	no	no	SLSQRSSSQR
A0A024QZ61	54	S	1	1	0	0	1	0	0	0	0	0	0	no	no	SLSQRSSSQR
A0A024QZ61	58	S	4	4	0	0	3	0	0	1	0	0	0	no	no	ASSQTSLGGTICR
A0A024QZ61	59	S	4	4	0	0	0	0	0	4	0	0	0	no	no	ASSQTSLGGTICR
A0A024QZ61	61	T	4	4	0	0	0	0	1	3	0	0	0	no	no	ASSQTSLGGTICR
A0A024QZ61	62	S	4	4	0	0	0	0	3	1	0	0	0	no	no	ASSQTSLGGTICR
A0A024QZ61	66	T	4	4	0	0	0	1	3	0	0	0	0	no	no	ASSQTSLGGTICR
A0A024QZ61	76	S	10	10	0	0	0	1	1	7	1	0	0	no	no	RVSTQEDEEQENR
A0A024QZ61	77	T	10	10	0	0	0	0	1	7	1	1	0	no	no	RVSTQEDEEQENR
A0A024QZ61	89	Y	2	2	0	0	1	1	0	0	0	0	0	no	no	YQSLVAAYGEAK
A0A024QZ61	91	S	2	2	0	0	0	0	0	2	0	0	0	no	no	YQSLVAAYGEAK
A0A024QZ61	96	Y	2	2	0	0	0	0	0	2	0	0	0	no	no	YQSLVAAYGEAK
A0A024QZ61	145	T	2	2	0	0	1	1	0	0	0	0	0	no	no	HTFEERISRAPEILVR
A0A024QZ61	151	S	3	3	0	0	0	0	0	0	0	1	2	no	no	HTFEERISRAPEILVR
A0A024QZ61	162	S	3	3	0	0	0	0	0	2	1	0	0	no	no	LRSHTVWER
A0A024QZ61	164	T	3	3	0	0	0	0	1	2	0	0	0	no	no	LRSHTVWER
A0A024QZ61	192	S	2	2	0	0	0	0	0	0	0	0	2	no	no	DGSLICQAAEPGK
A0A024QZ61	203	Y	4	4	0	0	2	1	1	0	0	0	0	no	no	YRIESNYGVHTLEINR
A0A024QZ61	207	S	9	9	0	0	4	3	0	2	0	0	0	no	no	IESNYGVHTLEINR
A0A024QZ61	209	Y	9	9	0	0	0	0	0	3	4	2	0	no	no	IESNYGVHTLEINR
A0A024QZ61	213	T	9	9	0	0	0	2	4	3	0	0	0	no	no	IESNYGVHTLEINR
A0A024QZ61	339	S	5	5	0	0	0	0	2	3	0	0	0	no	no	MFFGEGQASLSFSHLHK
A0A024QZ61	341	S	5	5	0	0	0	0	0	4	1	0	0	no	no	MFFGEGQASLSFSHLHK
A0A024QZ61	343	S	5	5	0	0	1	2	0	2	0	0	0	no	no	MFFGEGQASLSFSHLHK
A0A024QZ61	442	Y	1	1	0	0	0	0	0	0	0	1	0	no	no	YPVTGLFEGR
A0A024QZ61	445	T	1	1	0	0	0	1	0	0	0	0	0	no	no	YPVTGLFEGR
A0A024QZ61	462	S	4	4	0	0	0	0	1	3	0	0	0	no	no	AVNSAGISRPSR
A0A024QZ61	466	S	4	4	0	0	0	0	0	4	0	0	0	no	no	AVNSAGISRPSR
A0A024QZ61	469	S	4	4	0	0	0	0	1	3	0	0	0	no	no	AVNSAGISRPSR
A0A024QZ61	526	Y	1	1	0	0	1	0	0	0	0	0	0	no	no	NYVVLSWEPPTPR
A0A024QZ61	530	S	1	1	0	0	1	0	0	0	0	0	0	no	no	NYVVLSWEPPTPR
A0A024QZ61	535	T	1	1	0	0	0	0	0	0	0	0	1	no	no	NYVVLSWEPPTPR
A0A024QZ61	549	S	2	2	0	0	0	2	0	0	0	0	0	no	no	SVVGSGSWQR
A0A024QZ61	553	S	2	2	0	0	2	0	0	0	0	0	0	no	no	SVVGSGSWQR
A0A024QZ61	555	S	2	2	0	0	0	0	0	0	0	2	0	no	no	SVVGSGSWQR
A0A024QZ61	563	T	5	5	0	0	0	1	0	3	0	0	1	no	no	VNAQTAVRSPR
A0A024QZ61	567	S	4	4	0	0	0	0	0	3	0	1	0	no	no	VNAQTAVRSPR
A0A024QZ61	594	S	21	21	0	0	21	0	0	0	0	0	0	no	no	HGLSEPSEITSPIQAQDVTVVPSAPGR
A0A024QZ61	597	S	21	21	0	0	20	1	0	0	0	0	0	no	no	HGLSEPSEITSPIQAQDVTVVPSAPGR
A0A024QZ61	600	T	21	21	0	0	5	5	6	5	0	0	0	no	no	HGLSEPSEITSPIQAQDVTVVPSAPGR
A0A024QZ61	601	S	21	21	0	0	0	0	2	7	3	9	0	no	no	HGLSEPSEITSPIQAQDVTVVPSAPGR
A0A024QZ61	609	T	21	21	0	0	11	5	2	3	0	0	0	no	no	HGLSEPSEITSPIQAQDVTVVPSAPGR
A0A024QZ61	613	S	21	21	0	0	12	5	3	1	0	0	0	no	no	HGLSEPSEITSPIQAQDVTVVPSAPGR
A0A024QZ61	624	T	1	1	0	0	1	0	0	0	0	0	0	no	no	NTKTSVVVQWDRPK
A0A024QZ61	626	T	5	5	0	0	0	1	0	3	1	0	0	no	no	TSVVVQWDRPK
A0A024QZ61	627	S	5	5	0	0	0	0	1	3	0	1	0	no	no	TSVVVQWDRPK
A0A024QZ61	675	T	1	1	0	0	0	0	1	0	0	0	0	no	no	FVVHGLTTGEQYIFR
A0A024QZ61	676	T	1	1	0	0	0	0	0	1	0	0	0	no	no	FVVHGLTTGEQYIFR
A0A024QZ61	680	Y	1	1	0	0	0	1	0	0	0	0	0	no	no	FVVHGLTTGEQYIFR
A0A024QZ61	693	S	1	1	0	0	1	0	0	0	0	0	0	no	no	AVNAVGMSENSQESDVIK
A0A024QZ61	696	S	1	1	0	0	0	0	0	0	0	1	0	no	no	AVNAVGMSENSQESDVIK
A0A024QZ61	699	S	1	1	0	0	0	1	0	0	0	0	0	no	no	AVNAVGMSENSQESDVIK
A0A024QZ61	737	S	4	4	0	0	0	0	0	3	0	1	0	no	no	FSGGSPILGYYLDKR
A0A024QZ61	740	S	4	4	0	0	1	0	3	0	0	0	0	no	no	FSGGSPILGYYLDKR
A0A024QZ61	745	Y	4	4	0	0	1	0	3	0	0	0	0	no	no	FSGGSPILGYYLDKR
A0A024QZ61	746	Y	4	4	0	0	0	1	3	0	0	0	0	no	no	FSGGSPILGYYLDKR
A0A024QZ61	762	S	2	2	0	0	1	0	0	1	0	0	0	no	no	NWHEVNSSPSKPTILTVDGLTEGSLYEFK
A0A024QZ61	763	S	2	2	0	0	1	0	0	1	0	0	0	no	no	NWHEVNSSPSKPTILTVDGLTEGSLYEFK
A0A024QZ61	765	S	2	2	0	0	0	0	1	1	0	0	0	no	no	NWHEVNSSPSKPTILTVDGLTEGSLYEFK
A0A024QZ61	768	T	2	2	0	0	0	0	0	2	0	0	0	no	no	NWHEVNSSPSKPTILTVDGLTEGSLYEFK
A0A024QZ61	771	T	2	2	0	0	0	0	1	1	0	0	0	no	no	NWHEVNSSPSKPTILTVDGLTEGSLYEFK
A0A024QZ61	776	T	2	2	0	0	0	0	2	0	0	0	0	no	no	NWHEVNSSPSKPTILTVDGLTEGSLYEFK
A0A024QZ61	779	S	2	2	0	0	0	2	0	0	0	0	0	no	no	NWHEVNSSPSKPTILTVDGLTEGSLYEFK
A0A024QZ61	781	Y	2	2	0	0	0	2	0	0	0	0	0	no	no	NWHEVNSSPSKPTILTVDGLTEGSLYEFK
A0A024QZ61	827	T	1	1	0	0	0	1	0	0	0	0	0	no	no	DTSLVMLWK
A0A024QZ61	828	S	1	1	0	0	0	0	0	0	0	1	0	no	no	DTSLVMLWK
A0A024QZ61	871	Y	3	3	0	0	1	1	1	0	0	0	0	no	no	YLKVSDLQQGK
A0A024QZ61	875	S	5	5	0	0	0	0	0	0	1	0	4	no	no	YLKVSDLQQGK
A0A024QZ61	899	S	5	5	0	0	0	3	0	1	1	0	0	no	no	AVNANGVGKPSDTSEPVLVEARPGTK
A0A024QZ61	901	T	5	5	0	0	0	1	0	4	0	0	0	no	no	AVNANGVGKPSDTSEPVLVEARPGTK
A0A024QZ61	902	S	5	5	0	0	0	1	0	4	0	0	0	no	no	AVNANGVGKPSDTSEPVLVEARPGTK
A0A024QZ61	913	T	5	5	0	0	0	1	3	1	0	0	0	no	no	AVNANGVGKPSDTSEPVLVEARPGTK
A0A024QZ61	946	S	29	29	0	0	7	5	2	15	0	0	0	no	no	SYEEISDDERFK
A0A024QZ61	947	Y	29	29	0	0	7	6	13	3	0	0	0	no	no	SYEEISDDERFK
A0A024QZ61	951	S	29	29	0	0	0	0	0	17	3	5	4	no	no	SYEEISDDERFK
A0A024QZ61	960	T	5	5	0	0	0	1	4	0	0	0	0	no	no	SYEEISDDERFKIETVGDHSK
A0A024QZ61	965	S	5	5	0	0	0	2	3	0	0	0	0	no	no	SYEEISDDERFKIETVGDHSK
A0A024QZ61	1042	S	2	2	0	0	0	0	0	1	1	0	0	no	no	FWLQAEHLSPDASYR
A0A024QZ61	1046	S	2	2	0	0	0	0	1	1	0	0	0	no	no	FWLQAEHLSPDASYR
A0A024QZ61	1047	Y	2	2	0	0	0	0	2	0	0	0	0	no	no	FWLQAEHLSPDASYR
A0A024QZ61	1057	S	14	14	0	0	0	0	0	13	1	0	0	no	no	FIINDREVSDSEIHR
A0A024QZ61	1059	S	14	14	0	0	0	0	1	13	0	0	0	no	no	FIINDREVSDSEIHR
A0A024QZ61	1272	S	3	3	0	0	0	0	0	3	0	0	0	no	no	ISSSEHMR
A0A024QZ61	1273	S	3	3	0	0	0	0	0	3	0	0	0	no	no	ISSSEHMR
A0A024QZ61	1274	S	3	3	0	0	0	0	1	2	0	0	0	no	no	ISSSEHMR
A0A024QZ61	1388	S	4	4	0	0	0	0	0	4	0	0	0	no	no	NDQDIQLSEHFSVK
A0A024QZ61	1392	S	4	4	0	0	0	0	0	4	0	0	0	no	no	NDQDIQLSEHFSVK
A0A024QZ61	1400	Y	1	1	0	0	0	0	0	0	0	1	0	no	no	YVSMTIK
A0A024QZ61	1402	S	1	1	0	0	0	1	0	0	0	0	0	no	no	YVSMTIK
A0A024QZ61	1404	T	1	1	0	0	1	0	0	0	0	0	0	no	no	YVSMTIK
A0A024QZ61	1459	S	4	4	0	0	1	2	1	0	0	0	0	no	no	LIPASASAAGQ
A0A024QZ61	1461	S	4	4	0	0	0	0	0	0	1	2	1	no	no	LIPASASAAGQ
A0A024QZ62	151	S	2	2	0	0	0	0	2	0	0	0	0	no	no	MGIEILSFTIKDVYDKVDYLSSLGK
A0A024QZ62	153	T	2	2	0	0	0	0	2	0	0	0	0	no	no	MGIEILSFTIKDVYDKVDYLSSLGK
A0A024QZ62	158	Y	4	4	0	0	0	2	2	0	0	0	0	no	no	DVYDKVDYLSSLGK
A0A024QZ62	163	Y	18	18	0	0	0	0	1	3	1	3	10	no	no	VDYLSSLGK
A0A024QZ62	165	S	18	18	0	0	11	3	3	1	0	0	0	no	no	VDYLSSLGK
A0A024QZ62	166	S	18	18	0	0	12	3	2	1	0	0	0	no	no	VDYLSSLGK
A0A024QZ62	234	T	33	33	0	0	31	0	0	2	0	0	0	no	no	TAEAQLAYELQGAR
A0A024QZ62	241	Y	33	33	0	0	0	0	0	2	0	0	31	no	no	TAEAQLAYELQGAR
A0A024QZ62	385	S	1	1	0	0	0	0	0	0	0	0	1	no	no	VDEIVVLSGDNSK
A0A024QZ62	389	S	1	1	0	0	1	0	0	0	0	0	0	no	no	VDEIVVLSGDNSK
A0A024QZ63	29	S	2	2	0	0	0	1	0	1	0	0	0	no	no	MSAAELRSLEEMSLR
A0A024QZ63	35	S	12	12	0	0	0	0	0	4	5	3	0	no	no	SLEEMSLR
A0A024QZ63	40	S	12	12	0	0	0	3	7	2	0	0	0	no	no	SLEEMSLR
A0A024QZ63	51	S	8	8	0	0	0	0	3	4	0	1	0	no	no	GFFNLNRSSK
A0A024QZ63	52	S	8	8	0	0	0	1	0	4	3	0	0	no	no	GFFNLNRSSK
A0A024QZ63	58	T	4	4	0	0	2	2	0	0	0	0	0	no	no	TRLEISNPIPIKVASGSDLHLTDIDSDSNR
A0A024QZ63	63	S	4	4	0	0	3	1	0	0	0	0	0	no	no	TRLEISNPIPIKVASGSDLHLTDIDSDSNR
A0A024QZ63	72	S	2174	2164	10	0	54	128	336	1608	30	13	5	no	no	VASGSDLHLTDIDSDSNR
A0A024QZ63	74	S	2174	2164	10	0	42	143	363	1554	49	21	2	no	no	VASGSDLHLTDIDSDSNR
A0A024QZ63	79	T	2173	2163	10	0	170	85	1602	314	1	1	0	no	no	VASGSDLHLTDIDSDSNR
A0A024QZ63	83	S	2173	2163	10	0	159	57	1572	362	5	12	6	no	no	VASGSDLHLTDIDSDSNR
A0A024QZ63	85	S	2173	2163	10	0	170	66	1439	497	1	0	0	no	no	VASGSDLHLTDIDSDSNR
A0A024QZ63	89	S	818	751	58	9	81	123	603	11	0	0	0	no	no	GSVILDSGHLSTASSSDDLKGEEGSFR
A0A024QZ63	94	S	818	751	58	9	56	65	659	36	2	0	0	no	no	GSVILDSGHLSTASSSDDLKGEEGSFR
A0A024QZ63	98	S	819	752	58	9	37	105	608	68	1	0	0	no	no	GSVILDSGHLSTASSSDDLKGEEGSFR
A0A024QZ63	99	T	819	752	58	9	21	37	601	157	3	0	0	no	no	GSVILDSGHLSTASSSDDLKGEEGSFR
A0A024QZ63	101	S	819	752	58	9	15	43	551	202	2	6	0	no	no	GSVILDSGHLSTASSSDDLKGEEGSFR
A0A024QZ63	102	S	819	752	58	9	7	11	385	402	8	6	0	no	no	GSVILDSGHLSTASSSDDLKGEEGSFR
A0A024QZ63	103	S	819	752	58	9	40	67	566	146	0	0	0	no	no	GSVILDSGHLSTASSSDDLKGEEGSFR
A0A024QZ63	112	S	773	714	50	9	46	177	532	18	0	0	0	no	no	GSVILDSGHLSTASSSDDLKGEEGSFR
A0A024QZ63	132	S	4	4	0	0	0	0	0	0	0	0	4	no	no	QNSQMIVK
A0A024QZ63	140	S	22	22	0	0	0	0	0	7	10	1	4	no	no	RFSFSQR
A0A024QZ63	142	S	22	22	0	0	4	1	10	7	0	0	0	no	no	RFSFSQR
A0A024QZ63	145	S	509	473	34	2	38	30	361	72	2	2	4	no	no	SRDESASETSTPSEHSAAPSPQVEVR
A0A024QZ63	149	S	518	482	34	2	57	66	358	36	1	0	0	no	no	SRDESASETSTPSEHSAAPSPQVEVR
A0A024QZ63	151	S	518	482	34	2	77	79	351	11	0	0	0	no	no	SRDESASETSTPSEHSAAPSPQVEVR
A0A024QZ63	153	T	518	482	34	2	41	49	385	43	0	0	0	no	no	SRDESASETSTPSEHSAAPSPQVEVR
A0A024QZ63	154	S	518	482	34	2	40	48	390	39	1	0	0	no	no	SRDESASETSTPSEHSAAPSPQVEVR
A0A024QZ63	155	T	518	482	34	2	38	36	401	42	1	0	0	no	no	SRDESASETSTPSEHSAAPSPQVEVR
A0A024QZ63	157	S	518	482	34	2	47	21	403	46	1	0	0	no	no	SRDESASETSTPSEHSAAPSPQVEVR
A0A024QZ63	160	S	518	482	34	2	44	52	386	26	6	4	0	no	no	SRDESASETSTPSEHSAAPSPQVEVR
A0A024QZ63	164	S	518	482	34	2	39	52	349	46	9	12	11	no	no	SRDESASETSTPSEHSAAPSPQVEVR
A0A024QZ63	191	S	1	1	0	0	0	0	0	0	0	1	0	no	no	SRAPELVTK
A0A024QZ63	198	T	1	1	0	0	0	1	0	0	0	0	0	no	no	SRAPELVTK
A0A024QZ63	228	T	7	7	0	0	1	0	2	1	1	0	2	no	no	RPTGDFGFSLR
A0A024QZ63	234	S	7	7	0	0	2	0	1	1	2	0	1	no	no	RPTGDFGFSLR
A0A024QZ63	722	T	1	0	1	0	0	0	0	1	0	0	0	no	no	GGTLQRSTSFRQGPEESGLGDGTGPK
A0A024QZ63	726	S	664	663	1	0	215	183	106	152	7	1	0	no	no	STSFRQGPEESGLGDGTGPK
A0A024QZ63	727	T	664	663	1	0	164	153	97	226	16	8	0	no	no	STSFRQGPEESGLGDGTGPK
A0A024QZ63	728	S	664	663	1	0	5	36	26	303	123	107	64	no	no	STSFRQGPEESGLGDGTGPK
A0A024QZ63	736	S	664	663	1	0	348	152	143	21	0	0	0	no	no	STSFRQGPEESGLGDGTGPK
A0A024QZ63	742	T	664	663	1	0	331	176	154	3	0	0	0	no	no	STSFRQGPEESGLGDGTGPK
A0A024QZ63	971	S	3	3	0	0	0	0	0	0	0	0	3	no	no	IISNLFLGR
A0A024QZ63	980	S	116	116	0	0	60	23	12	20	1	0	0	no	no	AGSATVLSGSIAGLEGGSQLALR
A0A024QZ63	982	T	116	116	0	0	58	26	16	16	0	0	0	no	no	AGSATVLSGSIAGLEGGSQLALR
A0A024QZ63	985	S	137	137	0	0	20	14	13	49	17	24	0	no	no	AGSATVLSGSIAGLEGGSQLALR
A0A024QZ63	987	S	137	137	0	0	21	29	14	43	12	15	3	no	no	AGSATVLSGSIAGLEGGSQLALR
A0A024QZ63	995	S	137	137	0	0	49	40	29	19	0	0	0	no	no	AGSATVLSGSIAGLEGGSQLALR
A0A024QZ63	1003	T	1	1	0	0	0	1	0	0	0	0	0	no	no	RATSMRK
A0A024QZ63	1004	S	1	1	0	0	0	0	0	0	0	1	0	no	no	RATSMRK
A0A024QZ63	1008	T	9	9	0	0	0	0	0	3	1	5	0	no	no	TFTTGMAAVK
A0A024QZ63	1010	T	9	9	0	0	0	5	3	1	0	0	0	no	no	TFTTGMAAVK
A0A024QZ63	1011	T	9	9	0	0	3	3	2	1	0	0	0	no	no	TFTTGMAAVK
A0A024QZ63	1067	S	1790	1407	382	1	28	52	325	1289	69	25	2	no	no	RVSSSSELDLPSGDHCEAGLLQLDVPLLR
A0A024QZ63	1068	S	1790	1407	382	1	49	115	517	1108	0	1	0	no	no	RVSSSSELDLPSGDHCEAGLLQLDVPLLR
A0A024QZ63	1069	S	1790	1407	382	1	68	176	693	848	5	0	0	no	no	RVSSSSELDLPSGDHCEAGLLQLDVPLLR
A0A024QZ63	1070	S	1790	1407	382	1	68	49	79	1560	29	5	0	no	no	RVSSSSELDLPSGDHCEAGLLQLDVPLLR
A0A024QZ63	1076	S	1790	1407	382	1	161	91	383	1155	0	0	0	no	no	RVSSSSELDLPSGDHCEAGLLQLDVPLLR
A0A024QZ63	1304	T	2	2	0	0	2	0	0	0	0	0	0	no	no	NTGESASQLLDAETAER
A0A024QZ63	1307	S	2	2	0	0	2	0	0	0	0	0	0	no	no	NTGESASQLLDAETAER
A0A024QZ63	1309	S	2	2	0	0	0	0	0	0	0	0	2	no	no	NTGESASQLLDAETAER
A0A024QZ63	1316	T	2	2	0	0	2	0	0	0	0	0	0	no	no	NTGESASQLLDAETAER
A0A024QZ63	1518	S	1	1	0	0	0	0	0	0	0	0	1	no	no	VVSLEAELQDISSQESK
A0A024QZ63	1527	S	1	1	0	0	1	0	0	0	0	0	0	no	no	VVSLEAELQDISSQESK
A0A024QZ63	1528	S	1	1	0	0	1	0	0	0	0	0	0	no	no	VVSLEAELQDISSQESK
A0A024QZ63	1531	S	1	1	0	0	1	0	0	0	0	0	0	no	no	VVSLEAELQDISSQESK
A0A024QZ63	1638	T	28	28	0	0	8	9	5	6	0	0	0	no	no	LATLSDQVNR
A0A024QZ63	1640	S	28	28	0	0	0	0	0	5	6	9	8	no	no	LATLSDQVNR
A0A024QZ63	1942	S	8	8	0	0	0	0	0	0	1	4	3	no	no	IGDLQAAIEDEMESDENEDLINSEGDSDVDSELEDR
A0A024QZ63	1951	S	6	6	0	0	1	4	1	0	0	0	0	no	no	IGDLQAAIEDEMESDENEDLINSEGDSDVDSELEDR
A0A024QZ63	1955	S	6	6	0	0	4	2	0	0	0	0	0	no	no	IGDLQAAIEDEMESDENEDLINSEGDSDVDSELEDR
A0A024QZ63	1959	S	6	6	0	0	6	0	0	0	0	0	0	no	no	IGDLQAAIEDEMESDENEDLINSEGDSDVDSELEDR
A0A024QZ63	1983	S	140	69	12	59	4	2	1	62	15	25	31	no	no	AASDDGSLK
A0A024QZ63	1987	S	140	69	12	59	24	25	8	61	8	4	10	no	no	AASDDGSLK
A0A024QZ63	1990	S	709	624	26	59	216	158	226	108	0	1	0	no	no	SSSPTSYWK
A0A024QZ63	1991	S	725	640	26	59	190	124	180	228	3	0	0	no	no	SSSPTSYWK
A0A024QZ63	1992	S	725	640	26	59	6	7	26	454	61	61	110	no	no	SSSPTSYWK
A0A024QZ63	1994	T	725	640	26	59	230	95	295	102	1	1	1	no	no	SSSPTSYWK
A0A024QZ63	1995	S	725	640	26	59	229	101	315	80	0	0	0	no	no	SSSPTSYWK
A0A024QZ63	1996	Y	725	640	26	59	232	78	336	79	0	0	0	no	no	SSSPTSYWK
A0A024QZ63	1999	S	3932	3911	21	0	457	317	612	2545	1	0	0	no	no	SLAPDRSDDEHDPLDNTSRPR
A0A024QZ63	2005	S	3934	3913	21	0	2	3	39	3198	187	304	201	no	no	SLAPDRSDDEHDPLDNTSRPR
A0A024QZ63	2015	T	3926	3905	21	0	498	177	370	2880	1	0	0	no	no	SLAPDRSDDEHDPLDNTSRPR
A0A024QZ63	2016	S	3926	3905	21	0	475	204	379	2868	0	0	0	no	no	SLAPDRSDDEHDPLDNTSRPR
A0A024QZ63	2020	Y	1947	1310	628	9	628	198	862	259	0	0	0	no	no	YSHSYLSDSDTEAK
A0A024QZ63	2021	S	1948	1311	628	9	654	234	803	250	6	1	0	no	no	YSHSYLSDSDTEAK
A0A024QZ63	2023	S	1949	1312	628	9	623	249	803	273	0	1	0	no	no	YSHSYLSDSDTEAK
A0A024QZ63	2024	Y	1949	1312	628	9	579	232	762	373	3	0	0	no	no	YSHSYLSDSDTEAK
A0A024QZ63	2026	S	1949	1312	628	9	149	96	425	903	146	139	91	no	no	YSHSYLSDSDTEAK
A0A024QZ63	2028	S	1949	1312	628	9	156	90	274	1053	136	155	85	no	no	YSHSYLSDSDTEAK
A0A024QZ63	2030	T	1949	1312	628	9	473	269	660	536	10	1	0	no	no	YSHSYLSDSDTEAK
A0A024QZ63	2035	T	117	50	67	0	44	40	25	8	0	0	0	no	no	YSHSYLSDSDTEAKLTETNA
A0A024QZ63	2037	T	117	50	67	0	57	40	17	3	0	0	0	no	no	YSHSYLSDSDTEAKLTETNA
A0A024QZ64	36	S	637	636	1	0	0	8	10	567	22	25	5	no	no	GILAADESVGSMAK
A0A024QZ64	39	S	637	636	1	0	3	25	23	567	10	8	1	no	no	GILAADESVGSMAK
A0A024QZ64	45	S	118	118	0	0	0	0	0	100	7	5	6	no	no	RLSQIGVENTEENRR
A0A024QZ64	52	T	118	118	0	0	6	5	7	100	0	0	0	no	no	RLSQIGVENTEENRR
A0A024QZ64	119	T	1	1	0	0	0	0	0	1	0	0	0	no	no	VDKGVVPLAGTDGETTTQGLDGLSER
A0A024QZ64	123	T	1	1	0	0	0	0	1	0	0	0	0	no	no	VDKGVVPLAGTDGETTTQGLDGLSER
A0A024QZ64	124	T	1	1	0	0	0	0	0	1	0	0	0	no	no	VDKGVVPLAGTDGETTTQGLDGLSER
A0A024QZ64	125	T	1	1	0	0	0	0	1	0	0	0	0	no	no	VDKGVVPLAGTDGETTTQGLDGLSER
A0A024QZ64	132	S	1	1	0	0	0	0	1	0	0	0	0	no	no	VDKGVVPLAGTDGETTTQGLDGLSER
A0A024QZ64	174	Y	3	3	0	0	0	1	2	0	0	0	0	no	no	YASICQQNGIVPIVEPEILPDGDHDLKR
A0A024QZ64	176	S	3	3	0	0	0	0	0	0	2	1	0	no	no	YASICQQNGIVPIVEPEILPDGDHDLKR
A0A024QZ64	204	Y	12	12	0	0	0	0	0	5	4	1	2	no	no	RCQYVTEK
A0A024QZ64	206	T	12	12	0	0	2	1	4	5	0	0	0	no	no	RCQYVTEK
A0A024QZ64	218	S	3	3	0	0	2	1	0	0	0	0	0	no	no	ALSDHHVYLEGTLLKPNMVTPGHACPIK
A0A024QZ64	223	Y	3	3	0	0	2	0	0	1	0	0	0	no	no	ALSDHHVYLEGTLLKPNMVTPGHACPIK
A0A024QZ64	227	T	3	3	0	0	0	0	0	2	1	0	0	no	no	ALSDHHVYLEGTLLKPNMVTPGHACPIK
A0A024QZ64	235	T	3	3	0	0	0	0	1	2	0	0	0	no	no	ALSDHHVYLEGTLLKPNMVTPGHACPIK
A0A024QZ64	343	Y	38	38	0	0	3	3	29	3	0	0	0	no	no	YEGSGEDGGAAAQSLYIANHAY
A0A024QZ64	346	S	40	40	0	0	3	2	35	0	0	0	0	no	no	YEGSGEDGGAAAQSLYIANHAY
A0A024QZ64	356	S	40	40	0	0	5	15	15	5	0	0	0	no	no	YEGSGEDGGAAAQSLYIANHAY
A0A024QZ64	358	Y	40	40	0	0	0	0	0	37	1	2	0	no	no	YEGSGEDGGAAAQSLYIANHAY
A0A024QZ64	364	Y	40	40	0	0	6	14	14	6	0	0	0	no	no	YEGSGEDGGAAAQSLYIANHAY
A0A024QZ67	357	T	17	15	0	2	3	7	7	0	0	0	0	no	no	RRPLLPPTPDSGPEGESSE
A0A024QZ67	360	S	17	15	0	2	4	4	4	3	0	1	1	no	no	RRPLLPPTPDSGPEGESSE
A0A024QZ67	366	S	17	15	0	2	2	3	4	6	0	1	1	no	no	RRPLLPPTPDSGPEGESSE
A0A024QZ67	367	S	17	15	0	2	0	0	2	8	3	3	1	no	no	RRPLLPPTPDSGPEGESSE
A0A024QZ68	76	T	2	2	0	0	0	0	0	2	0	0	0	no	no	FCKDTFDKNYK
A0A024QZ68	81	Y	2	2	0	0	0	0	0	2	0	0	0	no	no	FCKDTFDKNYK
A0A024QZ68	108	T	9	9	0	0	0	0	0	0	0	0	9	no	no	IQLWDTAGQER
A0A024QZ68	241	S	292	219	73	0	44	22	32	35	57	53	49	no	no	INSDDSNLYLTASK
A0A024QZ68	244	S	292	219	73	0	59	41	20	51	46	36	39	no	no	INSDDSNLYLTASK
A0A024QZ68	247	Y	292	219	73	0	157	60	35	35	1	0	4	no	no	INSDDSNLYLTASK
A0A024QZ68	249	T	292	219	73	0	184	56	41	11	0	0	0	no	no	INSDDSNLYLTASK
A0A024QZ68	251	S	292	219	73	0	171	50	58	13	0	0	0	no	no	INSDDSNLYLTASK
A0A024QZ70	9	S	408	408	0	0	0	0	0	0	0	0	408	no	no	AGSLKDPEIAELFFKEDPEK
A0A024QZ70	172	S	160	159	0	1	130	20	10	0	0	0	0	no	no	LADFGSASMASPANSFVGTPY
A0A024QZ70	174	S	161	160	0	1	112	35	12	2	0	0	0	no	no	LADFGSASMASPANSFVGTPY
A0A024QZ70	177	S	163	162	0	1	97	33	22	10	0	0	1	no	no	LADFGSASMASPANSFVGTPY
A0A024QZ70	181	S	163	162	0	1	0	8	12	65	27	39	12	no	no	LADFGSASMASPANSFVGTPY
A0A024QZ70	185	T	161	160	0	1	35	42	17	58	7	1	1	no	no	LADFGSASMASPANSFVGTPY
A0A024QZ70	187	Y	159	159	0	0	87	27	11	31	3	0	0	no	no	LADFGSASMASPANSFVGTPY
A0A024QZ70	202	Y	22	22	0	0	17	4	1	0	0	0	0	no	no	LADFGSASMASPANSFVGTPYWMAPEVILAMDEGQYDGK
A0A024QZ70	414	T	33	25	8	0	14	3	1	10	3	2	0	no	no	TRASDPQSPPQVSR
A0A024QZ70	417	S	1035	1022	13	0	752	152	95	29	4	3	0	no	no	ASDPQSPPQVSR
A0A024QZ70	421	S	1037	1024	13	0	6	7	2	214	306	208	294	no	no	ASDPQSPPQVSR
A0A024QZ70	426	S	1037	1024	13	0	413	176	268	177	1	2	0	no	no	ASDPQSPPQVSR
A0A024QZ70	440	T	3	3	0	0	0	0	0	0	0	0	3	no	no	EHFATIR
A0A024QZ70	443	T	58	58	0	0	30	25	2	1	0	0	0	no	no	TASLVTR
A0A024QZ70	445	S	58	58	0	0	0	0	0	2	5	37	14	no	no	TASLVTR
A0A024QZ70	448	T	58	58	0	0	44	11	2	1	0	0	0	no	no	TASLVTR
A0A024QZ70	480	T	2	2	0	0	0	0	0	0	0	0	2	no	no	QLMTLENK
A0A024QZ70	575	S	18	18	0	0	8	9	0	1	0	0	0	no	no	EELNENQSTPK
A0A024QZ70	576	T	18	18	0	0	0	0	0	1	0	8	9	no	no	EELNENQSTPK
A0A024QZ70	958	S	144	144	0	0	39	67	28	10	0	0	0	no	no	GSSMGVRNSPQALR
A0A024QZ70	959	S	144	144	0	0	38	55	41	10	0	0	0	no	no	GSSMGVRNSPQALR
A0A024QZ70	965	S	285	285	0	0	0	0	0	24	53	43	165	no	no	NSPQALR
A0A024QZ70	972	T	5	5	0	0	3	1	0	0	1	0	0	no	no	TASGGRTEQGMSR
A0A024QZ70	974	S	5	5	0	0	0	1	0	0	1	2	1	no	no	TASGGRTEQGMSR
A0A024QZ70	978	T	5	5	0	0	1	3	1	0	0	0	0	no	no	TASGGRTEQGMSR
A0A024QZ70	983	S	5	5	0	0	2	2	1	0	0	0	0	no	no	TASGGRTEQGMSR
A0A024QZ70	985	S	16	14	2	0	10	4	1	0	1	0	0	no	no	STSVTSQISNGSHMSYT
A0A024QZ70	986	T	16	14	2	0	6	7	1	2	0	0	0	no	no	STSVTSQISNGSHMSYT
A0A024QZ70	987	S	16	14	2	0	6	2	0	5	1	1	1	no	no	STSVTSQISNGSHMSYT
A0A024QZ70	989	T	16	14	2	0	9	4	2	1	0	0	0	no	no	STSVTSQISNGSHMSYT
A0A024QZ70	990	S	16	14	2	0	11	5	0	0	0	0	0	no	no	STSVTSQISNGSHMSYT
A0A024QZ70	993	S	16	14	2	0	6	4	2	4	0	0	0	no	no	STSVTSQISNGSHMSYT
A0A024QZ70	996	S	16	14	2	0	6	4	1	4	0	1	0	no	no	STSVTSQISNGSHMSYT
A0A024QZ70	999	S	16	14	2	0	7	4	2	3	0	0	0	no	no	STSVTSQISNGSHMSYT
A0A024QZ70	1000	Y	16	14	2	0	8	4	2	2	0	0	0	no	no	STSVTSQISNGSHMSYT
A0A024QZ70	1001	T	16	14	2	0	8	4	1	2	0	1	0	no	no	STSVTSQISNGSHMSYT
A0A024QZ72	421	S	73	73	0	0	0	0	6	58	7	1	1	no	no	RKPSQTLQPSEDLADGK
A0A024QZ72	423	T	73	73	0	0	1	5	9	53	5	0	0	no	no	RKPSQTLQPSEDLADGK
A0A024QZ72	427	S	73	73	0	0	42	9	14	8	0	0	0	no	no	RKPSQTLQPSEDLADGK
A0A024QZ72	436	S	75	73	2	0	10	9	40	15	1	0	0	no	no	ASGENVASKDDSSPPSLGPDCLIMNSEK
A0A024QZ72	442	S	75	73	2	0	5	9	40	21	0	0	0	no	no	ASGENVASKDDSSPPSLGPDCLIMNSEK
A0A024QZ72	446	S	119	117	2	0	1	12	31	74	1	0	0	no	no	ASGENVASKDDSSPPSLGPDCLIMNSEK
A0A024QZ72	447	S	119	117	2	0	0	2	10	102	4	1	0	no	no	ASGENVASKDDSSPPSLGPDCLIMNSEK
A0A024QZ72	450	S	119	117	2	0	34	23	39	23	0	0	0	no	no	ASGENVASKDDSSPPSLGPDCLIMNSEK
A0A024QZ72	460	S	119	117	2	0	73	20	25	1	0	0	0	no	no	ASGENVASKDDSSPPSLGPDCLIMNSEK
A0A024QZ72	464	S	2	2	0	0	2	0	0	0	0	0	0	no	no	ASQDTINSSVVEENGEVK
A0A024QZ72	467	T	2	2	0	0	2	0	0	0	0	0	0	no	no	ASQDTINSSVVEENGEVK
A0A024QZ72	470	S	2	2	0	0	1	1	0	0	0	0	0	no	no	ASQDTINSSVVEENGEVK
A0A024QZ72	471	S	2	2	0	0	0	0	0	0	0	1	1	no	no	ASQDTINSSVVEENGEVK
A0A024QZ72	641	T	453	444	9	0	82	202	77	83	0	0	9	no	no	TASPPALPK
A0A024QZ72	643	S	453	444	9	0	0	0	0	82	78	180	113	no	no	TASPPALPK
A0A024QZ72	738	T	259	99	155	5	51	79	50	76	3	0	0	no	no	TSSPPSSPQHSPALR
A0A024QZ72	739	S	259	99	155	5	32	55	58	108	5	1	0	no	no	TSSPPSSPQHSPALR
A0A024QZ72	740	S	259	99	155	5	0	10	20	196	28	4	1	no	no	TSSPPSSPQHSPALR
A0A024QZ72	743	S	259	99	155	5	51	25	34	146	3	0	0	no	no	TSSPPSSPQHSPALR
A0A024QZ72	744	S	259	99	155	5	52	24	29	137	15	2	0	no	no	TSSPPSSPQHSPALR
A0A024QZ72	748	S	259	99	155	5	100	50	75	34	0	0	0	no	no	TSSPPSSPQHSPALR
A0A024QZ72	758	S	3	0	1	2	0	1	0	2	0	0	0	no	no	TSSPPSSPQHSPALRDFGKPSDGK
A0A024QZ72	774	S	1	1	0	0	1	0	0	0	0	0	0	no	no	SKLESHSDSPAWSLSGR
A0A024QZ72	778	S	16	16	0	0	14	2	0	0	0	0	0	no	no	LESHSDSPAWSLSGR
A0A024QZ72	780	S	16	16	0	0	13	3	0	0	0	0	0	no	no	LESHSDSPAWSLSGR
A0A024QZ72	782	S	16	16	0	0	1	1	0	0	0	7	7	no	no	LESHSDSPAWSLSGR
A0A024QZ72	786	S	16	16	0	0	14	1	1	0	0	0	0	no	no	LESHSDSPAWSLSGR
A0A024QZ72	788	S	16	16	0	0	14	1	1	0	0	0	0	no	no	LESHSDSPAWSLSGR
A0A024QZ72	795	T	173	173	0	0	75	58	26	13	1	0	0	no	no	ETVSPPCFDEYK
A0A024QZ72	797	S	173	173	0	0	1	0	1	33	30	71	37	no	no	ETVSPPCFDEYK
A0A024QZ72	804	Y	170	170	0	0	94	33	32	11	0	0	0	no	no	ETVSPPCFDEYK
A0A024QZ72	869	S	2	2	0	0	2	0	0	0	0	0	0	no	no	ESHSVQPTCSAVK
A0A024QZ72	871	S	2	2	0	0	1	1	0	0	0	0	0	no	no	ESHSVQPTCSAVK
A0A024QZ72	875	T	2	2	0	0	2	0	0	0	0	0	0	no	no	ESHSVQPTCSAVK
A0A024QZ72	877	S	2	2	0	0	0	0	0	0	0	2	0	no	no	ESHSVQPTCSAVK
A0A024QZ72	897	Y	210	7	203	0	9	20	41	140	0	0	0	no	no	VLLNEYNGIDLPVENPADGTRSPSPCK
A0A024QZ72	911	T	210	7	203	0	0	3	7	192	7	1	0	no	no	VLLNEYNGIDLPVENPADGTRSPSPCK
A0A024QZ72	913	S	210	7	203	0	0	0	2	196	9	3	0	no	no	VLLNEYNGIDLPVENPADGTRSPSPCK
A0A024QZ72	915	S	210	7	203	0	3	4	6	194	2	1	0	no	no	VLLNEYNGIDLPVENPADGTRSPSPCK
A0A024QZ72	1119	S	2	2	0	0	0	0	0	0	0	2	0	no	no	EEPQSAAEQDVVVQETFNK
A0A024QZ72	1130	T	2	2	0	0	0	2	0	0	0	0	0	no	no	EEPQSAAEQDVVVQETFNK
A0A024QZ72	1142	S	1	1	0	0	0	0	0	0	0	0	1	no	no	NFVCNVCESPFLSIK
A0A024QZ72	1146	S	1	1	0	0	1	0	0	0	0	0	0	no	no	NFVCNVCESPFLSIK
A0A024QZ72	1248	S	10	10	0	0	4	5	1	0	0	0	0	no	no	AHVEHMQSLPEDPLETSKEEEELNDSSEELYTTIK
A0A024QZ72	1256	T	10	10	0	0	3	4	2	0	1	0	0	no	no	AHVEHMQSLPEDPLETSKEEEELNDSSEELYTTIK
A0A024QZ72	1257	S	10	10	0	0	3	4	3	0	0	0	0	no	no	AHVEHMQSLPEDPLETSKEEEELNDSSEELYTTIK
A0A024QZ72	1266	S	20	20	0	0	0	0	1	9	3	6	1	no	no	EEEELNDSSEELYTTIK
A0A024QZ72	1267	S	20	20	0	0	2	8	1	9	0	0	0	no	no	EEEELNDSSEELYTTIK
A0A024QZ72	1271	Y	20	20	0	0	16	2	1	1	0	0	0	no	no	EEEELNDSSEELYTTIK
A0A024QZ72	1272	T	20	20	0	0	19	0	1	0	0	0	0	no	no	EEEELNDSSEELYTTIK
A0A024QZ72	1273	T	20	20	0	0	19	0	1	0	0	0	0	no	no	EEEELNDSSEELYTTIK
A0A024QZ72	1485	S	7	7	0	0	0	0	0	0	0	0	7	no	no	KPLSPPK
A0A024QZ72	1527	S	1	1	0	0	0	0	0	1	0	0	0	no	no	MQSMQTPLGK
A0A024QZ72	1530	T	1	1	0	0	0	0	0	1	0	0	0	no	no	MQSMQTPLGK
A0A024QZ73	421	S	73	73	0	0	0	0	6	58	7	1	1	no	no	RKPSQTLQPSEDLADGK
A0A024QZ73	423	T	73	73	0	0	1	5	9	53	5	0	0	no	no	RKPSQTLQPSEDLADGK
A0A024QZ73	427	S	73	73	0	0	42	9	14	8	0	0	0	no	no	RKPSQTLQPSEDLADGK
A0A024QZ73	436	S	75	73	2	0	10	9	40	15	1	0	0	no	no	ASGENVASKDDSSPPSLGPDCLIMNSEK
A0A024QZ73	442	S	75	73	2	0	5	9	40	21	0	0	0	no	no	ASGENVASKDDSSPPSLGPDCLIMNSEK
A0A024QZ73	446	S	119	117	2	0	1	12	31	74	1	0	0	no	no	ASGENVASKDDSSPPSLGPDCLIMNSEK
A0A024QZ73	447	S	119	117	2	0	0	2	10	102	4	1	0	no	no	ASGENVASKDDSSPPSLGPDCLIMNSEK
A0A024QZ73	450	S	119	117	2	0	34	23	39	23	0	0	0	no	no	ASGENVASKDDSSPPSLGPDCLIMNSEK
A0A024QZ73	460	S	119	117	2	0	73	20	25	1	0	0	0	no	no	ASGENVASKDDSSPPSLGPDCLIMNSEK
A0A024QZ73	464	S	2	2	0	0	2	0	0	0	0	0	0	no	no	ASQDTINSSVVEENGEVK
A0A024QZ73	467	T	2	2	0	0	2	0	0	0	0	0	0	no	no	ASQDTINSSVVEENGEVK
A0A024QZ73	470	S	2	2	0	0	1	1	0	0	0	0	0	no	no	ASQDTINSSVVEENGEVK
A0A024QZ73	471	S	2	2	0	0	0	0	0	0	0	1	1	no	no	ASQDTINSSVVEENGEVK
A0A024QZ73	641	T	453	444	9	0	82	202	77	83	0	0	9	no	no	TASPPALPK
A0A024QZ73	643	S	453	444	9	0	0	0	0	82	78	180	113	no	no	TASPPALPK
A0A024QZ73	738	T	259	99	155	5	51	79	50	76	3	0	0	no	no	TSSPPSSPQHSPALR
A0A024QZ73	739	S	259	99	155	5	32	55	58	108	5	1	0	no	no	TSSPPSSPQHSPALR
A0A024QZ73	740	S	259	99	155	5	0	10	20	196	28	4	1	no	no	TSSPPSSPQHSPALR
A0A024QZ73	743	S	259	99	155	5	51	25	34	146	3	0	0	no	no	TSSPPSSPQHSPALR
A0A024QZ73	744	S	259	99	155	5	52	24	29	137	15	2	0	no	no	TSSPPSSPQHSPALR
A0A024QZ73	748	S	259	99	155	5	100	50	75	34	0	0	0	no	no	TSSPPSSPQHSPALR
A0A024QZ73	758	S	3	0	1	2	0	1	0	2	0	0	0	no	no	TSSPPSSPQHSPALRDFGKPSDGK
A0A024QZ73	774	S	1	1	0	0	1	0	0	0	0	0	0	no	no	SKLESHSDSPAWSLSGR
A0A024QZ73	778	S	16	16	0	0	14	2	0	0	0	0	0	no	no	LESHSDSPAWSLSGR
A0A024QZ73	780	S	16	16	0	0	13	3	0	0	0	0	0	no	no	LESHSDSPAWSLSGR
A0A024QZ73	782	S	16	16	0	0	1	1	0	0	0	7	7	no	no	LESHSDSPAWSLSGR
A0A024QZ73	786	S	16	16	0	0	14	1	1	0	0	0	0	no	no	LESHSDSPAWSLSGR
A0A024QZ73	788	S	16	16	0	0	14	1	1	0	0	0	0	no	no	LESHSDSPAWSLSGR
A0A024QZ73	795	T	173	173	0	0	75	58	26	13	1	0	0	no	no	ETVSPPCFDEYK
A0A024QZ73	797	S	173	173	0	0	1	0	1	33	30	71	37	no	no	ETVSPPCFDEYK
A0A024QZ73	804	Y	170	170	0	0	94	33	32	11	0	0	0	no	no	ETVSPPCFDEYK
A0A024QZ73	869	S	2	2	0	0	2	0	0	0	0	0	0	no	no	ESHSVQPTCSAVK
A0A024QZ73	871	S	2	2	0	0	1	1	0	0	0	0	0	no	no	ESHSVQPTCSAVK
A0A024QZ73	875	T	2	2	0	0	2	0	0	0	0	0	0	no	no	ESHSVQPTCSAVK
A0A024QZ73	877	S	2	2	0	0	0	0	0	0	0	2	0	no	no	ESHSVQPTCSAVK
A0A024QZ73	897	Y	210	7	203	0	9	20	41	140	0	0	0	no	no	VLLNEYNGIDLPVENPADGTRSPSPCK
A0A024QZ73	911	T	210	7	203	0	0	3	7	192	7	1	0	no	no	VLLNEYNGIDLPVENPADGTRSPSPCK
A0A024QZ73	913	S	210	7	203	0	0	0	2	196	9	3	0	no	no	VLLNEYNGIDLPVENPADGTRSPSPCK
A0A024QZ73	915	S	210	7	203	0	3	4	6	194	2	1	0	no	no	VLLNEYNGIDLPVENPADGTRSPSPCK
A0A024QZ73	1119	S	2	2	0	0	0	0	0	0	0	2	0	no	no	EEPQSAAEQDVVVQETFNK
A0A024QZ73	1130	T	2	2	0	0	0	2	0	0	0	0	0	no	no	EEPQSAAEQDVVVQETFNK
A0A024QZ73	1142	S	1	1	0	0	0	0	0	0	0	0	1	no	no	NFVCNVCESPFLSIK
A0A024QZ73	1146	S	1	1	0	0	1	0	0	0	0	0	0	no	no	NFVCNVCESPFLSIK
A0A024QZ73	1248	S	10	10	0	0	4	5	1	0	0	0	0	no	no	AHVEHMQSLPEDPLETSKEEEELNDSSEELYTTIK
A0A024QZ73	1256	T	10	10	0	0	3	4	2	0	1	0	0	no	no	AHVEHMQSLPEDPLETSKEEEELNDSSEELYTTIK
A0A024QZ73	1257	S	10	10	0	0	3	4	3	0	0	0	0	no	no	AHVEHMQSLPEDPLETSKEEEELNDSSEELYTTIK
A0A024QZ73	1266	S	20	20	0	0	0	0	1	9	3	6	1	no	no	EEEELNDSSEELYTTIK
A0A024QZ73	1267	S	20	20	0	0	2	8	1	9	0	0	0	no	no	EEEELNDSSEELYTTIK
A0A024QZ73	1271	Y	20	20	0	0	16	2	1	1	0	0	0	no	no	EEEELNDSSEELYTTIK
A0A024QZ73	1272	T	20	20	0	0	19	0	1	0	0	0	0	no	no	EEEELNDSSEELYTTIK
A0A024QZ73	1273	T	20	20	0	0	19	0	1	0	0	0	0	no	no	EEEELNDSSEELYTTIK
A0A024QZ73	1485	S	7	7	0	0	0	0	0	0	0	0	7	no	no	KPLSPPK
A0A024QZ73	1527	S	1	1	0	0	0	0	0	1	0	0	0	no	no	MQSMQTPLGK
A0A024QZ73	1530	T	1	1	0	0	0	0	0	1	0	0	0	no	no	MQSMQTPLGK
A0A024QZ75	321	S	32	0	32	0	18	8	4	2	0	0	0	no	no	DPAMSSVTLTPPTSPEEVQTVDPQSVQK
A0A024QZ75	322	S	32	0	32	0	12	11	8	1	0	0	0	no	no	DPAMSSVTLTPPTSPEEVQTVDPQSVQK
A0A024QZ75	324	T	33	0	33	0	9	11	4	9	0	0	0	no	no	DPAMSSVTLTPPTSPEEVQTVDPQSVQK
A0A024QZ75	326	T	33	0	33	0	1	0	2	24	4	2	0	no	no	DPAMSSVTLTPPTSPEEVQTVDPQSVQK
A0A024QZ75	329	T	33	0	33	0	1	4	0	26	2	0	0	no	no	DPAMSSVTLTPPTSPEEVQTVDPQSVQK
A0A024QZ75	330	S	33	0	33	0	0	1	4	23	4	1	0	no	no	DPAMSSVTLTPPTSPEEVQTVDPQSVQK
A0A024QZ75	336	T	33	0	33	0	9	9	4	9	1	1	0	no	no	DPAMSSVTLTPPTSPEEVQTVDPQSVQK
A0A024QZ75	341	S	33	0	33	0	22	10	1	0	0	0	0	no	no	DPAMSSVTLTPPTSPEEVQTVDPQSVQK
A0A024QZ75	394	Y	145	145	0	0	16	22	24	66	15	2	0	no	no	KYSASSGGLCEEATAAK
A0A024QZ75	395	S	145	145	0	0	4	15	21	82	8	10	5	no	no	KYSASSGGLCEEATAAK
A0A024QZ75	397	S	145	145	0	0	27	48	38	32	0	0	0	no	no	KYSASSGGLCEEATAAK
A0A024QZ75	398	S	145	145	0	0	39	26	38	42	0	0	0	no	no	KYSASSGGLCEEATAAK
A0A024QZ75	406	T	145	145	0	0	88	17	35	5	0	0	0	no	no	KYSASSGGLCEEATAAK
A0A024QZ75	474	T	35	34	1	0	0	0	1	1	0	0	33	no	no	RPLTPFHHR
A0A024QZ75	481	S	4	3	1	0	0	0	0	3	0	1	0	no	no	RPLTPFHHRVSVSDDVGMDADSASQR
A0A024QZ75	483	S	4	3	1	0	0	1	2	1	0	0	0	no	no	RPLTPFHHRVSVSDDVGMDADSASQR
A0A024QZ75	492	S	4	3	1	0	2	1	1	0	0	0	0	no	no	RPLTPFHHRVSVSDDVGMDADSASQR
A0A024QZ75	494	S	4	3	1	0	2	1	1	0	0	0	0	no	no	RPLTPFHHRVSVSDDVGMDADSASQR
A0A024QZ75	500	S	13	13	0	0	6	6	1	0	0	0	0	no	no	LVISAPDSQVR
A0A024QZ75	504	S	13	13	0	0	0	0	0	0	1	6	6	no	no	LVISAPDSQVR
A0A024QZ75	519	T	62	1	61	0	11	20	19	12	0	0	0	no	no	TPQMHGTEMANSPQPPPLSPHPCDVVDEGVTK
A0A024QZ75	525	T	62	1	61	0	7	10	21	24	0	0	0	no	no	TPQMHGTEMANSPQPPPLSPHPCDVVDEGVTK
A0A024QZ75	530	S	71	8	63	0	5	0	1	33	20	6	6	no	no	TPQMHGTEMANSPQPPPLSPHPCDVVDEGVTK
A0A024QZ75	537	S	71	8	63	0	0	0	0	33	22	9	7	no	no	TPQMHGTEMANSPQPPPLSPHPCDVVDEGVTK
A0A024QZ75	549	T	72	9	63	0	18	13	24	17	0	0	0	no	no	TPQMHGTEMANSPQPPPLSPHPCDVVDEGVTK
A0A024QZ75	551	T	15	14	1	0	13	0	1	1	0	0	0	no	no	TPSTPQSQHFYQMPTPDPLVPSK
A0A024QZ75	553	S	15	14	1	0	3	1	3	8	0	0	0	no	no	TPSTPQSQHFYQMPTPDPLVPSK
A0A024QZ75	554	T	15	14	1	0	3	0	3	7	2	0	0	no	no	TPSTPQSQHFYQMPTPDPLVPSK
A0A024QZ75	557	S	15	14	1	0	10	1	4	0	0	0	0	no	no	TPSTPQSQHFYQMPTPDPLVPSK
A0A024QZ75	561	Y	15	14	1	0	12	1	2	0	0	0	0	no	no	TPSTPQSQHFYQMPTPDPLVPSK
A0A024QZ75	565	T	15	14	1	0	9	1	1	0	1	0	3	no	no	TPSTPQSQHFYQMPTPDPLVPSK
A0A024QZ75	572	S	14	13	1	0	13	0	1	0	0	0	0	no	no	TPSTPQSQHFYQMPTPDPLVPSK
A0A024QZ75	683	S	1	1	0	0	1	0	0	0	0	0	0	no	no	NQCLSAIASDAEQEPK
A0A024QZ75	687	S	1	1	0	0	0	0	0	0	0	0	1	no	no	NQCLSAIASDAEQEPK
A0A024QZ75	732	T	1	1	0	0	1	0	0	0	0	0	0	no	no	VEDGTSSVTVLSHEEDAMSLFSPSIK
A0A024QZ75	733	S	1	1	0	0	1	0	0	0	0	0	0	no	no	VEDGTSSVTVLSHEEDAMSLFSPSIK
A0A024QZ75	734	S	1	1	0	0	1	0	0	0	0	0	0	no	no	VEDGTSSVTVLSHEEDAMSLFSPSIK
A0A024QZ75	736	T	1	1	0	0	1	0	0	0	0	0	0	no	no	VEDGTSSVTVLSHEEDAMSLFSPSIK
A0A024QZ75	739	S	1	1	0	0	1	0	0	0	0	0	0	no	no	VEDGTSSVTVLSHEEDAMSLFSPSIK
A0A024QZ75	746	S	1	1	0	0	1	0	0	0	0	0	0	no	no	VEDGTSSVTVLSHEEDAMSLFSPSIK
A0A024QZ75	749	S	1	1	0	0	0	0	0	1	0	0	0	no	no	VEDGTSSVTVLSHEEDAMSLFSPSIK
A0A024QZ75	751	S	1	1	0	0	0	0	0	1	0	0	0	no	no	VEDGTSSVTVLSHEEDAMSLFSPSIK
A0A024QZ75	781	T	1	1	0	0	1	0	0	0	0	0	0	no	no	TDLDNLFNSDEDELTPGSKK
A0A024QZ75	789	S	1	1	0	0	0	0	0	0	0	1	0	no	no	TDLDNLFNSDEDELTPGSKK
A0A024QZ75	795	T	1	1	0	0	1	0	0	0	0	0	0	no	no	TDLDNLFNSDEDELTPGSKK
A0A024QZ75	798	S	1	1	0	0	0	1	0	0	0	0	0	no	no	TDLDNLFNSDEDELTPGSKK
A0A024QZ75	816	T	2	2	0	0	1	0	1	0	0	0	0	no	no	TGNLDPLSCISTADLHK
A0A024QZ75	823	S	2	2	0	0	1	0	0	1	0	0	0	no	no	TGNLDPLSCISTADLHK
A0A024QZ75	826	S	2	2	0	0	0	0	0	1	0	1	0	no	no	TGNLDPLSCISTADLHK
A0A024QZ75	827	T	2	2	0	0	0	1	0	1	0	0	0	no	no	TGNLDPLSCISTADLHK
A0A024QZ75	834	Y	6	5	1	0	2	3	1	0	0	0	0	no	no	MYPTPPSLEQHIMGFSPMNMNNK
A0A024QZ75	836	T	6	5	1	0	2	2	1	1	0	0	0	no	no	MYPTPPSLEQHIMGFSPMNMNNK
A0A024QZ75	839	S	6	5	1	0	1	2	1	2	0	0	0	no	no	MYPTPPSLEQHIMGFSPMNMNNK
A0A024QZ75	848	S	7	6	1	0	0	0	0	2	2	2	1	no	no	MYPTPPSLEQHIMGFSPMNMNNK
A0A024QZ75	857	Y	7	7	0	0	7	0	0	0	0	0	0	no	no	EYGSMDTTPGGTVLEGNSSSIGAQFK
A0A024QZ75	859	S	7	7	0	0	7	0	0	0	0	0	0	no	no	EYGSMDTTPGGTVLEGNSSSIGAQFK
A0A024QZ75	862	T	7	7	0	0	0	0	0	3	3	1	0	no	no	EYGSMDTTPGGTVLEGNSSSIGAQFK
A0A024QZ75	863	T	7	7	0	0	0	1	4	2	0	0	0	no	no	EYGSMDTTPGGTVLEGNSSSIGAQFK
A0A024QZ75	867	T	7	7	0	0	3	3	1	0	0	0	0	no	no	EYGSMDTTPGGTVLEGNSSSIGAQFK
A0A024QZ75	873	S	7	7	0	0	7	0	0	0	0	0	0	no	no	EYGSMDTTPGGTVLEGNSSSIGAQFK
A0A024QZ75	874	S	7	7	0	0	7	0	0	0	0	0	0	no	no	EYGSMDTTPGGTVLEGNSSSIGAQFK
A0A024QZ75	875	S	7	7	0	0	7	0	0	0	0	0	0	no	no	EYGSMDTTPGGTVLEGNSSSIGAQFK
A0A024QZ75	890	S	239	239	0	0	0	0	0	57	20	61	101	no	no	IEVDEGFCSPKPSEIK
A0A024QZ75	894	S	239	239	0	0	94	68	20	57	0	0	0	no	no	IEVDEGFCSPKPSEIK
A0A024QZ75	1029	S	17	17	0	0	0	1	0	4	2	4	6	no	no	GAGGPASAQGSVK
A0A024QZ75	1033	S	17	17	0	0	4	6	2	4	0	1	0	no	no	GAGGPASAQGSVK
A0A024QZ75	1734	T	1	1	0	0	1	0	0	0	0	0	0	no	no	TLTGFGPGLAMETALRSPDRPECIR
A0A024QZ75	1736	T	1	1	0	0	1	0	0	0	0	0	0	no	no	TLTGFGPGLAMETALRSPDRPECIR
A0A024QZ75	1746	T	1	1	0	0	1	0	0	0	0	0	0	no	no	TLTGFGPGLAMETALRSPDRPECIR
A0A024QZ75	1750	S	1	1	0	0	0	0	0	0	0	0	1	no	no	TLTGFGPGLAMETALRSPDRPECIR
A0A024QZ75	2018	S	7	0	0	7	0	0	0	7	0	0	0	no	no	DIINILPASPTGSPVHSPGSHYPHGG
A0A024QZ75	2020	T	7	0	0	7	0	0	0	7	0	0	0	no	no	DIINILPASPTGSPVHSPGSHYPHGG
A0A024QZ75	2022	S	7	0	0	7	0	0	0	7	0	0	0	no	no	DIINILPASPTGSPVHSPGSHYPHGG
A0A024QZ75	2026	S	7	0	0	7	0	0	0	7	0	0	0	no	no	DIINILPASPTGSPVHSPGSHYPHGG
A0A024QZ75	2029	S	7	0	0	7	0	0	0	7	0	0	0	no	no	DIINILPASPTGSPVHSPGSHYPHGG
A0A024QZ75	2031	Y	7	0	0	7	0	0	0	7	0	0	0	no	no	DIINILPASPTGSPVHSPGSHYPHGG
A0A024QZ75	2042	S	2	2	0	0	0	1	0	1	0	0	0	no	no	GQSTDRLLSTEPHEEVPNILQQPLALGYFVSTAK
A0A024QZ75	2043	T	2	2	0	0	2	0	0	0	0	0	0	no	no	GQSTDRLLSTEPHEEVPNILQQPLALGYFVSTAK
A0A024QZ75	2048	S	3	3	0	0	0	0	0	3	0	0	0	no	no	GQSTDRLLSTEPHEEVPNILQQPLALGYFVSTAK
A0A024QZ75	2049	T	3	3	0	0	0	0	0	3	0	0	0	no	no	GQSTDRLLSTEPHEEVPNILQQPLALGYFVSTAK
A0A024QZ75	2067	Y	3	3	0	0	1	2	0	0	0	0	0	no	no	GQSTDRLLSTEPHEEVPNILQQPLALGYFVSTAK
A0A024QZ75	2070	S	3	3	0	0	2	1	0	0	0	0	0	no	no	GQSTDRLLSTEPHEEVPNILQQPLALGYFVSTAK
A0A024QZ75	2071	T	3	3	0	0	2	1	0	0	0	0	0	no	no	GQSTDRLLSTEPHEEVPNILQQPLALGYFVSTAK
A0A024QZ77	24	T	14	14	0	0	1	1	1	0	4	5	2	no	no	RLQMEGEGGGETPEQPGLNGAAAAAAGAPDEAAEALGSADCELSAK
A0A024QZ77	50	S	14	14	0	0	3	5	3	3	0	0	0	no	no	RLQMEGEGGGETPEQPGLNGAAAAAAGAPDEAAEALGSADCELSAK
A0A024QZ77	56	S	14	14	0	0	2	8	1	3	0	0	0	no	no	RLQMEGEGGGETPEQPGLNGAAAAAAGAPDEAAEALGSADCELSAK
A0A024QZ77	74	S	2320	2320	0	0	0	16	37	928	572	621	146	no	no	RADLNQGIGEPQSPSR
A0A024QZ77	76	S	2320	2320	0	0	112	635	594	926	37	16	0	no	no	RADLNQGIGEPQSPSR
A0A024QZ77	83	Y	9	9	0	0	0	0	3	1	3	2	0	no	no	VFNPYTEFK
A0A024QZ77	84	T	9	9	0	0	0	3	3	3	0	0	0	no	no	VFNPYTEFK
A0A024QZ77	204	S	1	1	0	0	0	0	1	0	0	0	0	no	no	VQAINVSSR
A0A024QZ77	205	S	1	1	0	0	0	0	0	0	1	0	0	no	no	VQAINVSSR
A0A024QZ78	66	T	1	1	0	0	0	0	0	1	0	0	0	no	no	LPVQTSPEGLDAAFIGVPLDTGTSNRPGAR
A0A024QZ78	67	S	1	1	0	0	0	0	0	1	0	0	0	no	no	LPVQTSPEGLDAAFIGVPLDTGTSNRPGAR
A0A024QZ78	82	T	1	1	0	0	0	0	1	0	0	0	0	no	no	LPVQTSPEGLDAAFIGVPLDTGTSNRPGAR
A0A024QZ78	84	T	1	1	0	0	0	0	1	0	0	0	0	no	no	LPVQTSPEGLDAAFIGVPLDTGTSNRPGAR
A0A024QZ78	85	S	1	1	0	0	0	0	1	0	0	0	0	no	no	LPVQTSPEGLDAAFIGVPLDTGTSNRPGAR
A0A024QZ81	181	S	717	716	1	0	12	38	85	542	32	7	1	no	no	VRPASTGGLSLLPPPPGGK
A0A024QZ81	182	T	717	716	1	0	1	14	98	515	57	25	7	no	no	VRPASTGGLSLLPPPPGGK
A0A024QZ81	186	S	717	716	1	0	167	91	162	297	0	0	0	no	no	VRPASTGGLSLLPPPPGGK
A0A024QZ86	91	S	2	2	0	0	0	0	0	2	0	0	0	no	no	SLKSLEPEDEVEDDPK
A0A024QZ86	94	S	3	3	0	0	0	0	0	2	0	0	1	no	no	SLKSLEPEDEVEDDPK
A0A024QZ86	320	S	56	16	39	1	34	13	2	3	2	2	0	no	no	DGAESDASSCDPPPAREPPTSPGAAPSPLR
A0A024QZ86	323	S	56	16	39	1	35	5	8	8	0	0	0	no	no	DGAESDASSCDPPPAREPPTSPGAAPSPLR
A0A024QZ86	324	S	56	16	39	1	30	10	5	9	2	0	0	no	no	DGAESDASSCDPPPAREPPTSPGAAPSPLR
A0A024QZ86	335	T	107	16	90	1	0	1	11	78	16	1	0	no	no	EPPTSPGAAPSPLR
A0A024QZ86	336	S	107	16	90	1	1	0	9	85	9	3	0	no	no	EPPTSPGAAPSPLR
A0A024QZ86	342	S	107	16	90	1	13	1	1	65	23	4	0	no	no	EPPTSPGAAPSPLR
A0A024QZ86	355	S	89	89	0	0	67	10	10	2	0	0	0	no	no	SCAADSDPEPER
A0A024QZ86	360	S	89	89	0	0	0	0	0	10	16	12	51	no	no	SCAADSDPEPER
A0A024QZ86	368	S	25	25	0	0	6	3	9	7	0	0	0	no	no	SCAADSDPEPERLSEER
A0A024QZ86	379	S	195	73	122	0	42	17	2	55	44	30	5	no	no	AGAPLGRSPAPDSASPTR
A0A024QZ86	384	S	195	73	122	0	23	50	41	78	3	0	0	no	no	AGAPLGRSPAPDSASPTR
A0A024QZ86	386	S	195	73	122	0	10	3	2	78	64	38	0	no	no	AGAPLGRSPAPDSASPTR
A0A024QZ86	388	T	195	73	122	0	37	88	35	35	0	0	0	no	no	AGAPLGRSPAPDSASPTR
A0A024QZ86	391	T	80	28	52	0	44	20	4	12	0	0	0	no	no	AGAPLGRSPAPDSASPTRLTEPER
A0A024QZ86	401	S	6	6	0	0	0	0	0	3	0	3	0	no	no	SPERGKEPAESGGDGPFGLR
A0A024QZ86	411	S	6	6	0	0	0	3	0	3	0	0	0	no	no	SPERGKEPAESGGDGPFGLR
A0A024QZ86	653	S	275	64	211	0	9	8	4	10	3	14	227	no	no	AAGGNSREPSPLPELALR
A0A024QZ86	657	S	329	118	211	0	16	14	3	10	4	8	274	no	no	AAGGNSREPSPLPELALR
A0A024QZ86	676	S	68	68	0	0	0	0	0	17	4	29	18	no	no	GALSPSGSAK
A0A024QZ86	678	S	68	68	0	0	27	21	5	15	0	0	0	no	no	GALSPSGSAK
A0A024QZ86	680	S	68	68	0	0	43	12	12	1	0	0	0	no	no	GALSPSGSAK
A0A024QZ86	690	S	2	2	0	0	1	1	0	0	0	0	0	no	no	GALSPSGSAKEAANELQSIQR
A0A024QZ86	705	S	26	5	21	0	0	0	1	3	1	0	21	no	no	ALSPGRESPK
A0A024QZ86	710	S	26	5	21	0	0	0	1	3	1	0	21	no	no	ALSPGRESPK
A0A024QZ89	10	S	500	499	1	0	0	0	0	51	17	25	407	no	no	ADLDSPPK
A0A024QZ89	15	S	146	145	1	0	53	27	20	46	0	0	0	no	no	ADLDSPPKLSGVQQPSEGVGGGR
A0A024QZ89	21	S	146	145	1	0	103	18	14	7	0	0	4	no	no	ADLDSPPKLSGVQQPSEGVGGGR
A0A024QZ89	30	S	1	1	0	0	0	0	1	0	0	0	0	no	no	DSPPKLSGVQQPSEGVGGGRCSEISA
A0A024QZ89	33	S	1	1	0	0	0	0	1	0	0	0	0	no	no	DSPPKLSGVQQPSEGVGGGRCSEISA
A0A024QZ89	127	Y	1	1	0	0	0	0	0	0	0	0	1	no	no	NRLYQAIQR
A0A024QZ89	518	T	10	10	0	0	4	4	2	0	0	0	0	no	no	GVTSAVNIMHSSLQQGK
A0A024QZ89	519	S	10	10	0	0	2	1	1	1	2	3	0	no	no	GVTSAVNIMHSSLQQGK
A0A024QZ89	526	S	10	10	0	0	5	1	1	3	0	0	0	no	no	GVTSAVNIMHSSLQQGK
A0A024QZ89	527	S	10	10	0	0	4	0	2	3	0	0	1	no	no	GVTSAVNIMHSSLQQGK
A0A024QZ91	46	S	6	6	0	0	0	0	0	0	0	0	6	no	no	KASEPAGGPR
A0A024QZ91	114	S	133	81	52	0	23	7	14	78	10	1	0	no	no	WEGGDSNSDDYDLESDMSNGWDPNEMFK
A0A024QZ91	116	S	133	81	52	0	1	5	5	93	15	13	1	no	no	WEGGDSNSDDYDLESDMSNGWDPNEMFK
A0A024QZ91	119	Y	133	81	52	0	9	18	23	81	2	0	0	no	no	WEGGDSNSDDYDLESDMSNGWDPNEMFK
A0A024QZ91	123	S	131	79	52	0	33	30	36	30	2	0	0	no	no	WEGGDSNSDDYDLESDMSNGWDPNEMFK
A0A024QZ91	126	S	130	78	52	0	44	25	41	20	0	0	0	no	no	WEGGDSNSDDYDLESDMSNGWDPNEMFK
A0A024QZ91	142	Y	14	11	3	0	8	0	0	0	0	0	6	no	no	FNEENYGVK
A0A024QZ91	146	T	25	23	2	0	9	10	1	5	0	0	0	no	no	TTYDSSLSSYTVPLEK
A0A024QZ91	147	T	25	23	2	0	10	9	1	5	0	0	0	no	no	TTYDSSLSSYTVPLEK
A0A024QZ91	148	Y	25	23	2	0	8	6	0	6	1	4	0	no	no	TTYDSSLSSYTVPLEK
A0A024QZ91	150	S	25	23	2	0	11	11	2	1	0	0	0	no	no	TTYDSSLSSYTVPLEK
A0A024QZ91	151	S	25	23	2	0	12	7	0	4	2	0	0	no	no	TTYDSSLSSYTVPLEK
A0A024QZ91	153	S	25	23	2	0	13	7	3	1	1	0	0	no	no	TTYDSSLSSYTVPLEK
A0A024QZ91	154	S	25	23	2	0	13	5	3	4	0	0	0	no	no	TTYDSSLSSYTVPLEK
A0A024QZ91	155	Y	25	23	2	0	11	4	2	7	1	0	0	no	no	TTYDSSLSSYTVPLEK
A0A024QZ91	156	T	25	23	2	0	13	4	5	3	0	0	0	no	no	TTYDSSLSSYTVPLEK
A0A024QZ91	164	S	9	8	1	0	1	5	3	0	0	0	0	no	no	TTYDSSLSSYTVPLEKDNSEEFR
A0A024QZ91	183	S	159	158	1	0	6	80	45	28	0	0	0	no	no	EIESSPQYR
A0A024QZ91	184	S	159	158	1	0	1	4	1	28	62	62	1	no	no	EIESSPQYR
A0A024QZ91	187	Y	159	158	1	0	88	45	17	8	1	0	0	no	no	EIESSPQYR
A0A024QZ91	206	S	11	11	0	0	2	6	1	2	0	0	0	no	no	HSAVQRQGSGRESPSLASREGK
A0A024QZ91	213	S	1023	982	41	0	233	120	154	439	33	25	19	no	no	QGSGRESPSLASR
A0A024QZ91	217	S	1078	1037	41	0	24	28	22	582	99	181	142	no	no	QGSGRESPSLASR
A0A024QZ91	219	S	1078	1037	41	0	321	212	309	236	0	0	0	no	no	QGSGRESPSLASR
A0A024QZ91	222	S	1078	1037	41	0	410	183	226	259	0	0	0	no	no	QGSGRESPSLASR
A0A024QZ91	227	Y	12	12	0	0	0	6	5	1	0	0	0	no	no	RQGSGRESPSLASREGKY
A0A024QZ91	268	S	467	464	3	0	4	55	58	272	48	29	1	no	no	GPHHLDNSSPGPGSEAR
A0A024QZ91	269	S	467	464	3	0	2	40	47	279	59	39	1	no	no	GPHHLDNSSPGPGSEAR
A0A024QZ91	274	S	467	464	3	0	277	90	56	43	1	0	0	no	no	GPHHLDNSSPGPGSEAR
A0A024QZ91	284	S	202	202	0	0	36	84	44	38	0	0	0	no	no	GINGGPSRMSPK
A0A024QZ91	287	S	202	202	0	0	0	0	0	38	40	82	42	no	no	GINGGPSRMSPK
A0A024QZ91	299	T	576	552	24	0	365	48	61	95	6	1	0	no	no	TLSSPSNRPSGETSVPPPPAVGR
A0A024QZ91	301	S	576	552	24	0	122	143	147	154	6	4	0	no	no	TLSSPSNRPSGETSVPPPPAVGR
A0A024QZ91	302	S	576	552	24	0	14	43	109	348	55	4	3	no	no	TLSSPSNRPSGETSVPPPPAVGR
A0A024QZ91	304	S	576	552	24	0	62	98	180	233	3	0	0	no	no	TLSSPSNRPSGETSVPPPPAVGR
A0A024QZ91	308	S	576	552	24	0	163	177	189	43	4	0	0	no	no	TLSSPSNRPSGETSVPPPPAVGR
A0A024QZ91	311	T	576	552	24	0	134	173	206	63	0	0	0	no	no	TLSSPSNRPSGETSVPPPPAVGR
A0A024QZ91	312	S	576	552	24	0	214	170	163	29	0	0	0	no	no	TLSSPSNRPSGETSVPPPPAVGR
A0A024QZ91	323	Y	189	187	2	0	33	85	45	26	0	0	0	no	no	MYPPRSPK
A0A024QZ91	327	S	189	187	2	0	0	0	3	26	42	83	35	no	no	MYPPRSPK
A0A024QZ91	330	S	185	159	26	0	138	39	8	0	0	0	0	no	no	SAAPAPISASCPEPPIGSAVPTSSASIPVTSSVSDPGVGSISPASPK
A0A024QZ91	337	S	186	160	26	0	127	50	9	0	0	0	0	no	no	SAAPAPISASCPEPPIGSAVPTSSASIPVTSSVSDPGVGSISPASPK
A0A024QZ91	339	S	186	160	26	0	124	52	9	1	0	0	0	no	no	SAAPAPISASCPEPPIGSAVPTSSASIPVTSSVSDPGVGSISPASPK
A0A024QZ91	347	S	187	160	27	0	121	59	7	0	0	0	0	no	no	SAAPAPISASCPEPPIGSAVPTSSASIPVTSSVSDPGVGSISPASPK
A0A024QZ91	351	T	189	162	27	0	118	53	18	0	0	0	0	no	no	SAAPAPISASCPEPPIGSAVPTSSASIPVTSSVSDPGVGSISPASPK
A0A024QZ91	352	S	205	177	28	0	124	59	22	0	0	0	0	no	no	SAAPAPISASCPEPPIGSAVPTSSASIPVTSSVSDPGVGSISPASPK
A0A024QZ91	353	S	236	198	38	0	157	56	21	2	0	0	0	no	no	SAAPAPISASCPEPPIGSAVPTSSASIPVTSSVSDPGVGSISPASPK
A0A024QZ91	355	S	285	238	47	0	219	54	11	1	0	0	0	no	no	SAAPAPISASCPEPPIGSAVPTSSASIPVTSSVSDPGVGSISPASPK
A0A024QZ91	359	T	287	240	47	0	225	48	13	1	0	0	0	no	no	SAAPAPISASCPEPPIGSAVPTSSASIPVTSSVSDPGVGSISPASPK
A0A024QZ91	360	S	291	243	48	0	227	46	17	1	0	0	0	no	no	SAAPAPISASCPEPPIGSAVPTSSASIPVTSSVSDPGVGSISPASPK
A0A024QZ91	361	S	329	266	63	0	263	45	19	2	0	0	0	no	no	SAAPAPISASCPEPPIGSAVPTSSASIPVTSSVSDPGVGSISPASPK
A0A024QZ91	363	S	332	269	63	0	261	49	17	5	0	0	0	no	no	SAAPAPISASCPEPPIGSAVPTSSASIPVTSSVSDPGVGSISPASPK
A0A024QZ91	369	S	486	372	114	0	310	88	62	26	0	0	0	no	no	SAAPAPISASCPEPPIGSAVPTSSASIPVTSSVSDPGVGSISPASPK
A0A024QZ91	371	S	486	372	114	0	207	47	41	87	18	38	48	no	no	SAAPAPISASCPEPPIGSAVPTSSASIPVTSSVSDPGVGSISPASPK
A0A024QZ91	374	S	486	372	114	0	18	3	22	122	68	102	151	no	no	SAAPAPISASCPEPPIGSAVPTSSASIPVTSSVSDPGVGSISPASPK
A0A024QZ91	378	S	69	65	4	0	1	1	28	38	0	0	1	no	no	DPGVGSISPASPKISLAPT
A0A024QZ91	382	T	55	51	4	0	1	4	43	7	0	0	0	no	no	DPGVGSISPASPKISLAPT
A0A024QZ91	388	S	1	1	0	0	0	0	0	1	0	0	0	no	no	ISLAPTDVKELSTKEPGR
A0A024QZ91	389	T	1	1	0	0	0	0	0	1	0	0	0	no	no	ISLAPTDVKELSTKEPGR
A0A024QZ91	435	S	5158	4807	351	0	1025	1142	1060	1903	22	6	0	no	no	LQPSSSPENSLDPFPPR
A0A024QZ91	436	S	5159	4808	351	0	393	842	1008	2762	109	40	5	no	no	LQPSSSPENSLDPFPPR
A0A024QZ91	437	S	5159	4808	351	0	4	62	202	3353	861	464	213	no	no	LQPSSSPENSLDPFPPR
A0A024QZ91	441	S	5159	4808	351	0	1870	802	1318	1165	3	1	0	no	no	LQPSSSPENSLDPFPPR
A0A024QZ91	466	T	4273	4234	39	0	1999	1117	928	223	6	0	0	no	no	EVDGLLTSEPMGSPVSSK
A0A024QZ91	467	S	4274	4235	39	0	1922	1033	880	439	0	0	0	no	no	EVDGLLTSEPMGSPVSSK
A0A024QZ91	472	S	4276	4237	39	0	2	16	26	1733	869	1071	559	no	no	EVDGLLTSEPMGSPVSSK
A0A024QZ91	475	S	4275	4236	39	0	1738	874	967	694	1	1	0	no	no	EVDGLLTSEPMGSPVSSK
A0A024QZ91	476	S	4275	4236	39	0	1819	829	975	649	1	2	0	no	no	EVDGLLTSEPMGSPVSSK
A0A024QZ91	478	T	633	598	35	0	151	163	304	15	0	0	0	no	no	TESVSDKEDKPPLAPSGGTEGPEQPPPPCPSQTGSPPVGLIK
A0A024QZ91	480	S	610	575	35	0	146	163	284	17	0	0	0	no	no	TESVSDKEDKPPLAPSGGTEGPEQPPPPCPSQTGSPPVGLIK
A0A024QZ91	482	S	610	575	35	0	117	164	268	56	2	1	2	no	no	TESVSDKEDKPPLAPSGGTEGPEQPPPPCPSQTGSPPVGLIK
A0A024QZ91	493	S	1510	1357	153	0	469	435	505	101	0	0	0	no	no	EDKPPLAPSGGTEGPEQPPPPCPSQTGSPPVGLIK
A0A024QZ91	496	T	1511	1358	153	0	491	456	454	110	0	0	0	no	no	EDKPPLAPSGGTEGPEQPPPPCPSQTGSPPVGLIK
A0A024QZ91	508	S	1525	1372	153	0	539	239	340	359	28	19	1	no	no	EDKPPLAPSGGTEGPEQPPPPCPSQTGSPPVGLIK
A0A024QZ91	510	T	1534	1381	153	0	425	273	382	437	12	5	0	no	no	EDKPPLAPSGGTEGPEQPPPPCPSQTGSPPVGLIK
A0A024QZ91	512	S	1542	1389	153	0	8	29	150	741	240	310	64	no	no	EDKPPLAPSGGTEGPEQPPPPCPSQTGSPPVGLIK
A0A024QZ91	547	T	2	1	1	0	2	0	0	0	0	0	0	no	no	EFNPTKPLLSVNKSTSTPTSPGPR
A0A024QZ91	552	S	3	2	1	0	1	1	1	0	0	0	0	no	no	EFNPTKPLLSVNKSTSTPTSPGPR
A0A024QZ91	556	S	591	492	98	1	301	187	54	41	2	6	0	no	no	STSTPTSPGPR
A0A024QZ91	557	T	593	494	98	1	296	196	59	41	1	0	0	no	no	STSTPTSPGPR
A0A024QZ91	558	S	593	494	98	1	253	146	46	68	32	43	5	no	no	STSTPTSPGPR
A0A024QZ91	559	T	593	494	98	1	232	196	80	68	9	5	3	no	no	STSTPTSPGPR
A0A024QZ91	561	T	593	494	98	1	108	169	126	174	12	4	0	no	no	STSTPTSPGPR
A0A024QZ91	562	S	593	494	98	1	76	30	20	236	127	97	7	no	no	STSTPTSPGPR
A0A024QZ91	567	T	14	8	6	0	7	3	1	3	0	0	0	no	no	THSTPSIPVLTAGQSGLYSPQYISYIPQIH
A0A024QZ91	569	S	13	7	6	0	7	0	1	5	0	0	0	no	no	THSTPSIPVLTAGQSGLYSPQYISYIPQIH
A0A024QZ91	570	T	13	7	6	0	7	0	0	6	0	0	0	no	no	THSTPSIPVLTAGQSGLYSPQYISYIPQIH
A0A024QZ91	572	S	13	7	6	0	7	0	2	4	0	0	0	no	no	THSTPSIPVLTAGQSGLYSPQYISYIPQIH
A0A024QZ91	577	T	13	7	6	0	7	3	1	2	0	0	0	no	no	THSTPSIPVLTAGQSGLYSPQYISYIPQIH
A0A024QZ91	581	S	13	7	6	0	7	1	1	4	0	0	0	no	no	THSTPSIPVLTAGQSGLYSPQYISYIPQIH
A0A024QZ91	584	Y	13	7	6	0	4	3	3	3	0	0	0	no	no	THSTPSIPVLTAGQSGLYSPQYISYIPQIH
A0A024QZ91	585	S	13	7	6	0	0	1	1	6	2	2	1	no	no	THSTPSIPVLTAGQSGLYSPQYISYIPQIH
A0A024QZ91	588	Y	13	7	6	0	4	5	2	2	0	0	0	no	no	THSTPSIPVLTAGQSGLYSPQYISYIPQIH
A0A024QZ91	590	S	13	7	6	0	11	2	0	0	0	0	0	no	no	THSTPSIPVLTAGQSGLYSPQYISYIPQIH
A0A024QZ91	591	Y	13	7	6	0	8	4	0	1	0	0	0	no	no	THSTPSIPVLTAGQSGLYSPQYISYIPQIH
A0A024QZ91	798	T	6	6	0	0	1	0	5	0	0	0	0	no	no	HPGALTGTPPSLPPGPSAQSPQSSFPQPAAVY
A0A024QZ91	800	T	6	6	0	0	1	0	5	0	0	0	0	no	no	HPGALTGTPPSLPPGPSAQSPQSSFPQPAAVY
A0A024QZ91	803	S	6	6	0	0	1	0	5	0	0	0	0	no	no	HPGALTGTPPSLPPGPSAQSPQSSFPQPAAVY
A0A024QZ91	809	S	6	6	0	0	0	1	2	3	0	0	0	no	no	HPGALTGTPPSLPPGPSAQSPQSSFPQPAAVY
A0A024QZ91	812	S	6	6	0	0	0	0	2	4	0	0	0	no	no	HPGALTGTPPSLPPGPSAQSPQSSFPQPAAVY
A0A024QZ91	815	S	6	6	0	0	0	1	3	2	0	0	0	no	no	HPGALTGTPPSLPPGPSAQSPQSSFPQPAAVY
A0A024QZ91	816	S	6	6	0	0	1	0	4	1	0	0	0	no	no	HPGALTGTPPSLPPGPSAQSPQSSFPQPAAVY
A0A024QZ91	824	Y	6	6	0	0	1	1	4	0	0	0	0	no	no	HPGALTGTPPSLPPGPSAQSPQSSFPQPAAVY
A0A024QZ91	962	T	4	4	0	0	0	2	0	2	0	0	0	no	no	PAAPLPTASPALSDPDCLLT
A0A024QZ91	964	S	4	4	0	0	0	0	4	0	0	0	0	no	no	PAAPLPTASPALSDPDCLLT
A0A024QZ91	968	S	4	4	0	0	0	0	0	2	2	0	0	no	no	PAAPLPTASPALSDPDCLLT
A0A024QZ91	975	T	4	4	0	0	2	2	0	0	0	0	0	no	no	PAAPLPTASPALSDPDCLLT
A0A024QZ92	84	S	73	42	26	5	18	10	20	25	0	0	0	no	no	ASGSLSPPILAPLSPGAEISPHDLSLESCR
A0A024QZ92	86	S	73	42	26	5	19	15	13	26	0	0	0	no	no	ASGSLSPPILAPLSPGAEISPHDLSLESCR
A0A024QZ92	88	S	73	42	26	5	17	10	2	40	3	1	0	no	no	ASGSLSPPILAPLSPGAEISPHDLSLESCR
A0A024QZ92	96	S	73	42	26	5	0	0	2	52	6	9	4	no	no	ASGSLSPPILAPLSPGAEISPHDLSLESCR
A0A024QZ92	102	S	61	30	26	5	14	11	13	23	0	0	0	no	no	ASGSLSPPILAPLSPGAEISPHDLSLESCR
A0A024QZ92	107	S	70	39	26	5	18	7	27	17	1	0	0	no	no	ASGSLSPPILAPLSPGAEISPHDLSLESCR
A0A024QZ92	110	S	68	37	26	5	18	8	22	20	0	0	0	no	no	ASGSLSPPILAPLSPGAEISPHDLSLESCR
A0A024QZ92	123	S	123	122	1	0	9	17	31	54	5	6	1	no	no	VGGPLAVLGPSRSSEDLAGPLPSSVSSSSTTSSKPK
A0A024QZ92	125	S	747	746	1	0	11	33	136	506	29	28	4	no	no	SSEDLAGPLPSSVSSSSTTSSKPK
A0A024QZ92	126	S	747	746	1	0	43	145	250	307	2	0	0	no	no	SSEDLAGPLPSSVSSSSTTSSKPK
A0A024QZ92	135	S	738	737	1	0	190	327	221	0	0	0	0	no	no	SSEDLAGPLPSSVSSSSTTSSKPK
A0A024QZ92	136	S	738	737	1	0	193	310	235	0	0	0	0	no	no	SSEDLAGPLPSSVSSSSTTSSKPK
A0A024QZ92	138	S	738	737	1	0	185	263	290	0	0	0	0	no	no	SSEDLAGPLPSSVSSSSTTSSKPK
A0A024QZ92	139	S	738	737	1	0	187	224	327	0	0	0	0	no	no	SSEDLAGPLPSSVSSSSTTSSKPK
A0A024QZ92	140	S	738	737	1	0	190	176	372	0	0	0	0	no	no	SSEDLAGPLPSSVSSSSTTSSKPK
A0A024QZ92	141	S	738	737	1	0	184	155	399	0	0	0	0	no	no	SSEDLAGPLPSSVSSSSTTSSKPK
A0A024QZ92	142	T	738	737	1	0	187	139	412	0	0	0	0	no	no	SSEDLAGPLPSSVSSSSTTSSKPK
A0A024QZ92	143	T	738	737	1	0	188	133	417	0	0	0	0	no	no	SSEDLAGPLPSSVSSSSTTSSKPK
A0A024QZ92	144	S	737	736	1	0	182	134	421	0	0	0	0	no	no	SSEDLAGPLPSSVSSSSTTSSKPK
A0A024QZ92	145	S	736	735	1	0	179	114	443	0	0	0	0	no	no	SSEDLAGPLPSSVSSSSTTSSKPK
A0A024QZ92	215	S	42	42	0	0	4	25	12	1	0	0	0	no	no	GLVSDGTSPGER
A0A024QZ92	218	T	42	42	0	0	0	2	8	24	8	0	0	no	no	GLVSDGTSPGER
A0A024QZ92	219	S	42	42	0	0	0	3	5	26	8	0	0	no	no	GLVSDGTSPGER
A0A024QZ92	369	S	1	1	0	0	0	1	0	0	0	0	0	no	no	AWVSDIQECLSPGPCPATSPRPMTLPLAPGTSFLTR
A0A024QZ92	376	S	10	10	0	0	0	5	5	0	0	0	0	no	no	CLSPGPCPATSPRPMTLPLAPGTSFLTRE
A0A024QZ92	383	T	10	10	0	0	0	1	7	2	0	0	0	no	no	CLSPGPCPATSPRPMTLPLAPGTSFLTRE
A0A024QZ92	384	S	10	10	0	0	0	0	6	4	0	0	0	no	no	CLSPGPCPATSPRPMTLPLAPGTSFLTRE
A0A024QZ92	389	T	10	10	0	0	1	0	8	1	0	0	0	no	no	CLSPGPCPATSPRPMTLPLAPGTSFLTRE
A0A024QZ92	396	T	10	10	0	0	1	0	9	0	0	0	0	no	no	CLSPGPCPATSPRPMTLPLAPGTSFLTRE
A0A024QZ92	397	S	10	10	0	0	1	0	9	0	0	0	0	no	no	CLSPGPCPATSPRPMTLPLAPGTSFLTRE
A0A024QZ92	400	T	10	10	0	0	1	0	9	0	0	0	0	no	no	CLSPGPCPATSPRPMTLPLAPGTSFLTRE
A0A024QZ92	404	T	3	3	0	0	2	0	1	0	0	0	0	no	no	ENTDSLELSCLNHSESLPSQDLLLGPSESNDR
A0A024QZ92	406	S	2	2	0	0	2	0	0	0	0	0	0	no	no	ENTDSLELSCLNHSESLPSQDLLLGPSESNDR
A0A024QZ92	410	S	2	2	0	0	1	1	0	0	0	0	0	no	no	ENTDSLELSCLNHSESLPSQDLLLGPSESNDR
A0A024QZ92	415	S	2	2	0	0	1	0	0	1	0	0	0	no	no	ENTDSLELSCLNHSESLPSQDLLLGPSESNDR
A0A024QZ92	417	S	2	2	0	0	0	0	0	1	0	1	0	no	no	ENTDSLELSCLNHSESLPSQDLLLGPSESNDR
A0A024QZ92	420	S	2	2	0	0	1	1	0	0	0	0	0	no	no	ENTDSLELSCLNHSESLPSQDLLLGPSESNDR
A0A024QZ92	428	S	2	2	0	0	2	0	0	0	0	0	0	no	no	ENTDSLELSCLNHSESLPSQDLLLGPSESNDR
A0A024QZ92	430	S	2	2	0	0	2	0	0	0	0	0	0	no	no	ENTDSLELSCLNHSESLPSQDLLLGPSESNDR
A0A024QZ93	432	S	3	3	0	0	0	0	1	1	1	0	0	no	no	AQLHVQGLLHEAGSTDDR
A0A024QZ93	433	T	3	3	0	0	0	0	1	1	1	0	0	no	no	AQLHVQGLLHEAGSTDDR
A0A024QZ93	445	S	48	48	0	0	0	2	5	29	6	5	1	no	no	GRSTRVPVASVLI
A0A024QZ93	446	T	48	48	0	0	1	6	5	31	4	1	0	no	no	GRSTRVPVASVLI
A0A024QZ93	452	S	48	48	0	0	23	17	7	1	0	0	0	no	no	GRSTRVPVASVLI
A0A024QZ97	104	T	460	452	8	0	109	69	47	225	5	4	1	no	no	QGEDLAHVQHPTGAGPHAQEEDSQEEEEEDEEAASR
A0A024QZ97	115	S	473	464	9	0	2	3	5	234	60	83	86	no	no	QGEDLAHVQHPTGAGPHAQEEDSQEEEEEDEEAASR
A0A024QZ97	127	S	473	464	9	0	216	95	53	102	4	2	1	no	no	QGEDLAHVQHPTGAGPHAQEEDSQEEEEEDEEAASR
A0A024QZ97	129	Y	3	3	0	0	2	1	0	0	0	0	0	no	no	YYVPSYEEVMNTNYSEAR
A0A024QZ97	130	Y	3	3	0	0	2	1	0	0	0	0	0	no	no	YYVPSYEEVMNTNYSEAR
A0A024QZ97	133	S	3	3	0	0	0	0	0	3	0	0	0	no	no	YYVPSYEEVMNTNYSEAR
A0A024QZ97	134	Y	3	3	0	0	0	0	0	3	0	0	0	no	no	YYVPSYEEVMNTNYSEAR
A0A024QZ97	140	T	3	3	0	0	3	0	0	0	0	0	0	no	no	YYVPSYEEVMNTNYSEAR
A0A024QZ97	142	Y	3	3	0	0	3	0	0	0	0	0	0	no	no	YYVPSYEEVMNTNYSEAR
A0A024QZ97	143	S	3	3	0	0	3	0	0	0	0	0	0	no	no	YYVPSYEEVMNTNYSEAR
A0A024QZ97	155	S	105	56	34	15	35	14	16	35	3	1	1	no	no	LSISLPSYESLTGLDETTPTSTR
A0A024QZ97	157	S	108	59	34	15	35	16	19	34	4	0	0	no	no	LSISLPSYESLTGLDETTPTSTR
A0A024QZ97	160	S	108	59	34	15	8	10	18	64	6	2	0	no	no	LSISLPSYESLTGLDETTPTSTR
A0A024QZ97	161	Y	108	59	34	15	13	15	21	55	3	1	0	no	no	LSISLPSYESLTGLDETTPTSTR
A0A024QZ97	163	S	108	59	34	15	15	11	27	47	7	1	0	no	no	LSISLPSYESLTGLDETTPTSTR
A0A024QZ97	165	T	108	59	34	15	49	23	27	9	0	0	0	no	no	LSISLPSYESLTGLDETTPTSTR
A0A024QZ97	170	T	108	59	34	15	67	26	15	0	0	0	0	no	no	LSISLPSYESLTGLDETTPTSTR
A0A024QZ97	171	T	108	59	34	15	64	31	13	0	0	0	0	no	no	LSISLPSYESLTGLDETTPTSTR
A0A024QZ97	173	T	108	59	34	15	61	35	12	0	0	0	0	no	no	LSISLPSYESLTGLDETTPTSTR
A0A024QZ97	174	S	108	59	34	15	63	33	12	0	0	0	0	no	no	LSISLPSYESLTGLDETTPTSTR
A0A024QZ97	175	T	108	59	34	15	65	31	12	0	0	0	0	no	no	LSISLPSYESLTGLDETTPTSTR
A0A024QZ97	182	S	126	126	0	0	13	8	4	6	1	0	94	no	no	ADVEASPGNPPDR
A0A024QZ97	192	S	32	32	0	0	0	0	1	6	4	8	13	no	no	ADVEASPGNPPDRQNSK
A0A024QZ97	229	S	232	232	0	0	145	40	16	31	0	0	0	no	no	NVPPPSIEPLTPPPQYDEVQEK
A0A024QZ97	234	T	232	232	0	0	0	0	0	43	25	55	109	no	no	NVPPPSIEPLTPPPQYDEVQEK
A0A024QZ97	239	Y	232	232	0	0	157	46	21	8	0	0	0	no	no	NVPPPSIEPLTPPPQYDEVQEK
A0A024QZ97	249	T	13	13	0	0	8	2	2	1	0	0	0	no	no	INLPDKNVPPPSIEPLTPPPQYDEVQEKAPDTRPPD
A0A024QZ98	4	S	5	1	4	0	0	1	0	0	0	0	4	no	no	SASPKEPEQLR
A0A024QZ98	6	S	8	4	4	0	0	0	0	0	0	1	7	no	no	SASPKEPEQLR
A0A024QZ98	22	S	49	49	0	0	0	0	0	16	13	12	8	no	no	LFIGGLSFETTDESLR
A0A024QZ98	25	T	49	49	0	0	20	14	12	3	0	0	0	no	no	LFIGGLSFETTDESLR
A0A024QZ98	26	T	49	49	0	0	19	18	11	1	0	0	0	no	no	LFIGGLSFETTDESLR
A0A024QZ98	29	S	49	49	0	0	21	9	17	2	0	0	0	no	no	LFIGGLSFETTDESLR
A0A024QZ98	32	S	2	2	0	0	1	0	0	1	0	0	0	no	no	SHFEQWGTLTDCVVMRDPNTK
A0A024QZ98	39	T	3	3	0	0	1	0	0	2	0	0	0	no	no	FEQWGTLTDCVVMRDPNTK
A0A024QZ98	41	T	3	3	0	0	1	0	0	2	0	0	0	no	no	FEQWGTLTDCVVMRDPNTK
A0A024QZ98	51	T	3	3	0	0	0	0	1	1	0	0	1	no	no	FEQWGTLTDCVVMRDPNTK
A0A024QZ98	61	T	2	2	0	0	1	1	0	0	0	0	0	no	no	GFGFVTYATVE
A0A024QZ98	62	Y	2	2	0	0	0	0	0	1	1	0	0	no	no	GFGFVTYATVE
A0A024QZ98	64	T	2	2	0	0	0	1	0	1	0	0	0	no	no	GFGFVTYATVE
A0A024QZ98	91	S	30	25	5	0	13	2	2	3	1	1	8	no	no	AVSREDSQRPGAHLTVK
A0A024QZ98	95	S	212	207	5	0	4	1	1	30	33	32	111	no	no	EDSQRPGAHLTVK
A0A024QZ98	103	T	212	207	5	0	112	40	31	29	0	0	0	no	no	EDSQRPGAHLTVK
A0A024QZ98	138	T	2	2	0	0	0	2	0	0	0	0	0	no	no	IEVIEIMTDRGSGK
A0A024QZ98	142	S	2	2	0	0	0	0	0	0	0	2	0	no	no	IEVIEIMTDRGSGK
A0A024QZ98	152	T	4	4	0	0	0	1	1	2	0	0	0	no	no	GFAFVTFDDHDSVDK
A0A024QZ98	158	S	4	4	0	0	0	0	0	2	1	1	0	no	no	GFAFVTFDDHDSVDK
A0A024QZ98	188	S	1	1	0	0	0	1	0	0	0	0	0	no	no	QEMASASSSQR
A0A024QZ98	190	S	1	1	0	0	0	0	0	1	0	0	0	no	no	QEMASASSSQR
A0A024QZ98	191	S	1	1	0	0	0	0	0	1	0	0	0	no	no	QEMASASSSQR
A0A024QZ98	192	S	1	1	0	0	0	0	0	1	0	0	0	no	no	QEMASASSSQR
A0A024QZ98	237	Y	1	1	0	0	1	0	0	0	0	0	0	no	no	GGGGYGGSGDGYNGFGNDGSNFGGGGSYNDFGNYNNQSSNFGPMK
A0A024QZ98	240	S	1	1	0	0	1	0	0	0	0	0	0	no	no	GGGGYGGSGDGYNGFGNDGSNFGGGGSYNDFGNYNNQSSNFGPMK
A0A024QZ98	244	Y	1	1	0	0	1	0	0	0	0	0	0	no	no	GGGGYGGSGDGYNGFGNDGSNFGGGGSYNDFGNYNNQSSNFGPMK
A0A024QZ98	252	S	1	1	0	0	0	1	0	0	0	0	0	no	no	GGGGYGGSGDGYNGFGNDGSNFGGGGSYNDFGNYNNQSSNFGPMK
A0A024QZ98	259	S	1	1	0	0	0	0	0	1	0	0	0	no	no	GGGGYGGSGDGYNGFGNDGSNFGGGGSYNDFGNYNNQSSNFGPMK
A0A024QZ98	260	Y	1	1	0	0	0	0	0	1	0	0	0	no	no	GGGGYGGSGDGYNGFGNDGSNFGGGGSYNDFGNYNNQSSNFGPMK
A0A024QZ98	266	Y	1	1	0	0	0	1	0	0	0	0	0	no	no	GGGGYGGSGDGYNGFGNDGSNFGGGGSYNDFGNYNNQSSNFGPMK
A0A024QZ98	270	S	1	1	0	0	1	0	0	0	0	0	0	no	no	GGGGYGGSGDGYNGFGNDGSNFGGGGSYNDFGNYNNQSSNFGPMK
A0A024QZ98	271	S	1	1	0	0	1	0	0	0	0	0	0	no	no	GGGGYGGSGDGYNGFGNDGSNFGGGGSYNDFGNYNNQSSNFGPMK
A0A024QZ98	285	S	238	235	3	0	32	29	17	126	22	12	0	no	no	SSGPYGGGGQYFAK
A0A024QZ98	286	S	238	235	3	0	26	28	18	137	12	16	1	no	no	SSGPYGGGGQYFAK
A0A024QZ98	289	Y	238	235	3	0	113	35	37	31	0	1	21	no	no	SSGPYGGGGQYFAK
A0A024QZ98	295	Y	238	235	3	0	136	55	25	18	3	1	0	no	no	SSGPYGGGGQYFAK
A0A024QZ98	305	Y	1	1	0	0	0	0	0	1	0	0	0	no	no	GGYGVSSSSSSYGSGR
A0A024QZ98	308	S	1	1	0	0	0	0	0	1	0	0	0	no	no	GGYGVSSSSSSYGSGR
A0A024QZ98	309	S	1	1	0	0	1	0	0	0	0	0	0	no	no	GGYGVSSSSSSYGSGR
A0A024QZ98	310	S	1	1	0	0	1	0	0	0	0	0	0	no	no	GGYGVSSSSSSYGSGR
A0A024QZ98	311	S	1	1	0	0	1	0	0	0	0	0	0	no	no	GGYGVSSSSSSYGSGR
A0A024QZ98	312	S	1	1	0	0	1	0	0	0	0	0	0	no	no	GGYGVSSSSSSYGSGR
A0A024QZ98	313	S	1	1	0	0	1	0	0	0	0	0	0	no	no	GGYGVSSSSSSYGSGR
A0A024QZ98	314	Y	1	1	0	0	1	0	0	0	0	0	0	no	no	GGYGVSSSSSSYGSGR
A0A024QZ98	316	S	1	1	0	0	1	0	0	0	0	0	0	no	no	GGYGVSSSSSSYGSGR
A0A024QZA5	165	S	3	3	0	0	0	0	0	2	1	0	0	no	no	RHSLAMPGETVLNGNQEWVVQADLPLTAAIR
A0A024QZA5	172	T	3	3	0	0	0	0	1	2	0	0	0	no	no	RHSLAMPGETVLNGNQEWVVQADLPLTAAIR
A0A024QZA5	189	T	3	3	0	0	0	1	2	0	0	0	0	no	no	RHSLAMPGETVLNGNQEWVVQADLPLTAAIR
A0A024QZA5	195	S	1	1	0	0	0	0	1	0	0	0	0	no	no	QSQQTLYHSHPPHPADR
A0A024QZA5	198	T	1	1	0	0	0	0	0	1	0	0	0	no	no	QSQQTLYHSHPPHPADR
A0A024QZA5	200	Y	1	1	0	0	0	0	0	1	0	0	0	no	no	QSQQTLYHSHPPHPADR
A0A024QZA5	202	S	1	1	0	0	0	0	0	1	0	0	0	no	no	QSQQTLYHSHPPHPADR
A0A024QZA5	216	S	19	18	0	1	0	0	0	12	4	2	1	no	no	QAVRVSPCHSR
A0A024QZA5	220	S	19	18	0	1	1	1	4	12	0	1	0	no	no	QAVRVSPCHSR
A0A024QZA5	224	S	9	5	2	2	0	2	0	1	5	1	0	no	no	QPSVISDASAAEGDR
A0A024QZA5	227	S	9	5	2	2	2	0	3	2	1	1	0	no	no	QPSVISDASAAEGDR
A0A024QZA5	230	S	9	5	2	2	0	3	4	2	0	0	0	no	no	QPSVISDASAAEGDR
A0A024QZA5	237	S	2	1	0	1	0	0	1	1	0	0	0	no	no	QPSVISDASAAEGDRSSTPSDINSPR
A0A024QZA5	238	S	2	1	0	1	0	0	1	1	0	0	0	no	no	QPSVISDASAAEGDRSSTPSDINSPR
A0A024QZA5	239	T	2	1	0	1	0	0	1	1	0	0	0	no	no	QPSVISDASAAEGDRSSTPSDINSPR
A0A024QZA5	241	S	2	1	0	1	0	0	0	2	0	0	0	no	no	QPSVISDASAAEGDRSSTPSDINSPR
A0A024QZA5	245	S	2	1	0	1	0	0	0	2	0	0	0	no	no	QPSVISDASAAEGDRSSTPSDINSPR
A0A024QZA5	250	T	166	138	28	0	38	58	40	30	0	0	0	no	no	THSLCNGDSPGPVQK
A0A024QZA5	252	S	166	138	28	0	20	45	23	41	6	23	8	no	no	THSLCNGDSPGPVQK
A0A024QZA5	258	S	166	138	28	0	21	1	1	51	23	52	17	no	no	THSLCNGDSPGPVQK
A0A024QZA5	273	S	44	44	0	0	0	0	0	0	0	0	44	no	no	NLHNPIVQSLEDLEDQK
A0A024QZA5	293	S	14	14	0	0	0	0	0	0	0	14	0	no	no	MGFGSISR
A0A024QZA5	295	S	14	14	0	0	0	14	0	0	0	0	0	no	no	MGFGSISR
A0A024QZA7	20	S	3	0	3	0	0	0	0	2	1	0	0	no	no	GGEGDAGEQAPLNPEGESPAGSATYR
A0A024QZA7	24	S	3	0	3	0	0	0	0	2	1	0	0	no	no	GGEGDAGEQAPLNPEGESPAGSATYR
A0A024QZA7	26	T	3	0	3	0	0	1	1	1	0	0	0	no	no	GGEGDAGEQAPLNPEGESPAGSATYR
A0A024QZA7	27	Y	3	0	3	0	0	0	1	2	0	0	0	no	no	GGEGDAGEQAPLNPEGESPAGSATYR
A0A024QZA7	35	Y	3	3	0	0	2	1	0	0	0	0	0	no	no	GYLDLMGASQHSLR
A0A024QZA7	42	S	3	3	0	0	0	0	0	1	2	0	0	no	no	GYLDLMGASQHSLR
A0A024QZA7	45	S	3	3	0	0	0	0	2	1	0	0	0	no	no	GYLDLMGASQHSLR
A0A024QZA8	362	Y	3	3	0	0	3	0	0	0	0	0	0	no	no	EDIVYSVTCEQCWPESGECGPCEASVR
A0A024QZA8	363	S	3	3	0	0	3	0	0	0	0	0	0	no	no	EDIVYSVTCEQCWPESGECGPCEASVR
A0A024QZA8	365	T	3	3	0	0	2	1	0	0	0	0	0	no	no	EDIVYSVTCEQCWPESGECGPCEASVR
A0A024QZA8	373	S	3	3	0	0	0	0	0	0	0	2	1	no	no	EDIVYSVTCEQCWPESGECGPCEASVR
A0A024QZA8	382	S	3	3	0	0	3	0	0	0	0	0	0	no	no	EDIVYSVTCEQCWPESGECGPCEASVR
[truncated: 998,000+ more rows]
