# Supplementary material for: Profiling the Human Phosphoproteome to Estimate the True Extent of Protein Phosphorylation
Source: J Proteome Res. 2022 May 9;21(6):1510–24. doi: 10.1021/acs.jproteome.2c00131 (PMC9171898; doi:10.1021/acs.jproteome.2c00131)
Supplement: Supplementary file 3 — pr2c00131_si_003.zip [file pr2c00131_si_003.zip]

Archive with 1 entries (1 files):
- Table S2. Filtered PhosphoSitePlus build with human STY sites from canonical protein sequences.csv
