# Supplementary material for: Profiling the Human Phosphoproteome to Estimate the True Extent of Protein Phosphorylation
Source: J Proteome Res. 2022 May 9;21(6):1510–24. doi: 10.1021/acs.jproteome.2c00131 (PMC9171898; doi:10.1021/acs.jproteome.2c00131)
Supplement: Supplementary file 3 — pr2c00131_si_003.zip [file pr2c00131_si_003.zip › Table S2. Filtered PhosphoSitePlus build with human STY sites from canonical protein sequences.csv]

Filtered PhosphoSitePlus build used in the study
GENE	PROTEIN	ACC_ID	HU_CHR_LOC	Site	MOD_RD	SITE_GRP_ID	ORGANISM	MW_kD	DOMAIN	SITE_+/-7_AA	LT_LIT	MS_LIT	MS_CST	Score_total	CST_CAT#
PPIAL4E	PPIAL4E	A0A075B759	1q21.1	S	40	478330903	human	18.2	Pro_isomerase	AENFRALsTGEKGFR	0	1	0	1	0
PPIAL4E	PPIAL4E	A0A075B759	1q21.1	Y	79	50687016	human	18.2	Pro_isomerase	GTGDKSIyGEKFDDE	0	0	2	2	0
PPIAL4E	PPIAL4E	A0A075B759	1q21.1	T	93	155354934	human	18.2	Pro_isomerase	ENLIRKHtGSGILSM	0	1	0	1	0
PPIAL4E	PPIAL4E	A0A075B759	1q21.1	T	119	50729117	human	18.2	Pro_isomerase	FFICAAKtEWLDGkH	0	0	1	1	0
IGHV4OR15-8	VSIG6	A0A075B7B6	15q11.2	S	103	34347659	human	13	V-set	NQFSLKLssVtAADR	0	0	1	1	0
IGHV4OR15-8	VSIG6	A0A075B7B6	15q11.2	S	104	34347661	human	13	V-set	QFSLKLssVtAADRA	0	0	1	1	0
IGHV4OR15-8	VSIG6	A0A075B7B6	15q11.2	T	106	34347663	human	13	V-set	SLKLssVtAADRAVY	0	0	1	1	0
NBPF19	NBPF19	A0A087WUL8	1q21.2	S	364	57794310	human	440.41	DUF1220	GPEVLQDsLDRCYST	0	1	0	1	0
NBPF19	NBPF19	A0A087WUL8	1q21.2	S	608	57794316	human	440.41	DUF1220	GPEVLQDsLDRCYST	0	1	0	1	0
NBPF19	NBPF19	A0A087WUL8	1q21.2	S	852	57794314	human	440.41	DUF1220	GPEVLQDsLDRCYST	0	1	0	1	0
NBPF19	NBPF19	A0A087WUL8	1q21.2	S	1096	57794311	human	440.41	DUF1220	GPEVLQDsLDRCYST	0	1	0	1	0
NBPF19	NBPF19	A0A087WUL8	1q21.2	S	1340	57794319	human	440.41	DUF1220	GPEVLQDsLDRCYST	0	1	0	1	0
NBPF19	NBPF19	A0A087WUL8	1q21.2	S	1584	57794318	human	440.41	DUF1220	GPEVLQDsLDRCYST	0	1	0	1	0
NBPF19	NBPF19	A0A087WUL8	1q21.2	S	1828	57794321	human	440.41	DUF1220	GPEVLQDsLDRCYST	0	1	0	1	0
NBPF19	NBPF19	A0A087WUL8	1q21.2	S	2072	57794320	human	440.41	DUF1220	GPEVLQDsLDRCYST	0	1	0	1	0
NBPF19	NBPF19	A0A087WUL8	1q21.2	S	2316	57794309	human	440.41	DUF1220	GPEVLQDsLDRCYST	0	1	0	1	0
NBPF19	NBPF19	A0A087WUL8	1q21.2	S	2560	57794317	human	440.41	DUF1220	GPEVLQDsLDRCYST	0	1	0	1	0
NBPF19	NBPF19	A0A087WUL8	1q21.2	S	2804	57794313	human	440.41	DUF1220	GPEVLQDsLDRCYST	0	1	0	1	0
NBPF19	NBPF19	A0A087WUL8	1q21.2	S	3048	57794322	human	440.41	DUF1220	GPEVLQDsLDRCYST	0	1	0	1	0
NBPF19	NBPF19	A0A087WUL8	1q21.2	S	3292	57794312	human	440.41	DUF1220	GPEVLQDsLDRCYST	0	1	0	1	0
NBPF19	NBPF19	A0A087WUL8	1q21.2	S	3536	57794315	human	440.41	DUF1220	GPEVLQDsLDRCYST	0	1	0	1	0
SRRM3	SRRM3 iso2	A0A087WXA3	7q11.23	S	606	34361760	human	71.59	-	SSDYSTRsHSRsPsP	0	0	1	1	0
SRRM3	SRRM3 iso2	A0A087WXA3	7q11.23	S	610	34352646	human	71.59	-	STRsHSRsPsPGHSH	0	0	1	1	0
SRRM3	SRRM3 iso2	A0A087WXA3	7q11.23	S	612	34352649	human	71.59	-	RsHSRsPsPGHSHGS	0	0	1	1	0
SRRM3	SRRM3 iso2	A0A087WXA3	7q11.23	Y	620	34361763	human	71.59	-	PGHSHGSysSRSHGT	0	0	2	2	0
SRRM3	SRRM3 iso2	A0A087WXA3	7q11.23	S	621	34366126	human	71.59	-	GHSHGSysSRSHGTR	0	0	1	1	0
PCDH15	PCDH15 iso5	A0A087WZN9	10q21.1	S	1633	23053174	human	198.89	-	TTEEESEsETPsEEE	0	0	1	1	0
PCDH15	PCDH15 iso5	A0A087WZN9	10q21.1	S	1637	23250713	human	198.89	-	ESEsETPsEEEESSt	0	0	1	1	0
PCDH15	PCDH15 iso5	A0A087WZN9	10q21.1	T	1644	23053176	human	198.89	-	sEEEESStPESEESE	0	0	1	1	0
PCDH15	PCDH15 iso5	A0A087WZN9	10q21.1	S	1655	23053178	human	198.89	-	EESESTEsEGEKARK	0	0	1	1	0
CCDC187	CCDC187	A0A096LP49	9q34.3	S	478	56649100	human	114.86	-	RSFQRPEsPHERLGH	0	1	0	1	0
CCDC187	CCDC187	A0A096LP49	9q34.3	S	519	56649102	human	114.86	-	PSSQRPGsPPEKRSP	0	1	0	1	0
CCDC187	CCDC187	A0A096LP49	9q34.3	S	566	56649104	human	114.86	-	RNPLERPsPPAQRPW	0	1	0	1	0
UQCRHL	UQCRHL	A0A096LP55	1p36.21	T	11	4713947	human	10.75	-	EDEQKMLtESGDPEE	0	1	0	1	0
-	AC096677.1	A0A0A6YYD1	1q32.1	T	32	51389060	human	25.2	-	SSQTRIPtPGAsPQL	0	1	0	1	0
-	AC096677.1	A0A0A6YYD1	1q32.1	S	36	51389056	human	25.2	-	RIPtPGAsPQLRPRQ	0	2	0	2	0
-	AC096677.1	A0A0A6YYD1	1q32.1	S	49	10941654	human	25.2	-	RQAGLALsPQRAASP	0	2	0	2	0
-	AC096677.1	A0A0A6YYD1	1q32.1	S	102	51389052	human	25.2	-	PFSSPWNsPRTTPKA	0	1	0	1	0
-	AC096677.1	A0A0A6YYD1	1q32.1	T	137	51389058	human	25.2	-	KKKAQEGtPVCQTRG	0	1	0	1	0
-	AC096677.1	A0A0A6YYD1	1q32.1	S	200	83110403	human	25.2	-	EGAASWAsSPVCsPV	0	1	0	1	0
-	AC096677.1	A0A0A6YYD1	1q32.1	S	205	51389054	human	25.2	-	WAsSPVCsPVQGKRP	0	2	0	2	0
PPIAL4C	PPIAL4C	A0A0B4J2A2	1q21.2	S	40	478330905	human	18.16	Pro_isomerase	AENFRALsTGEKGFR	0	1	0	1	0
PPIAL4C	PPIAL4C	A0A0B4J2A2	1q21.2	Y	79	50687018	human	18.16	Pro_isomerase	GTGDKSIyGEKFDDE	0	0	2	2	0
PPIAL4C	PPIAL4C	A0A0B4J2A2	1q21.2	S	95	155354928	human	18.16	Pro_isomerase	LIRkHTGsGILsMAN	0	1	0	1	0
PPIAL4C	PPIAL4C	A0A0B4J2A2	1q21.2	S	99	155354930	human	18.16	Pro_isomerase	HTGsGILsMANAGPN	0	1	0	1	0
PPIAL4C	PPIAL4C	A0A0B4J2A2	1q21.2	S	110	50470133	human	18.16	Pro_isomerase	AGPNTNGsQFFICTA	0	0	4	4	0
PPIAL4C	PPIAL4C	A0A0B4J2A2	1q21.2	T	119	50729119	human	18.16	Pro_isomerase	FFICTAKtEWLDGkH	0	0	1	1	0
OR51T1	OR51T1	A0A0C4DFX5	11p15.4	Y	9	22964917	human	40.24	-	TNKMYAIyIKNLNYF	0	0	1	1	0
TEX13C	TEX13C	A0A0J9YWL9	Xq25	S	31	25298603	human	109.81	TEX13	EVLRNGGsPAFytAF	0	0	1	1	0
TEX13C	TEX13C	A0A0J9YWL9	Xq25	Y	35	25298617	human	109.81	TEX13	NGGsPAFytAFRSRP	0	0	1	1	0
TEX13C	TEX13C	A0A0J9YWL9	Xq25	T	36	25298631	human	109.81	TEX13	GGsPAFytAFRSRPW	0	0	1	1	0
TEX13C	TEX13C	A0A0J9YWL9	Xq25	S	374	25298605	human	109.81	-	EMVPLGDsNsHsLKK	0	0	1	1	0
TEX13C	TEX13C	A0A0J9YWL9	Xq25	S	376	25298619	human	109.81	-	VPLGDsNsHsLKKDP	0	0	1	1	0
TEX13C	TEX13C	A0A0J9YWL9	Xq25	S	378	25298633	human	109.81	-	LGDsNsHsLKKDPVV	0	0	1	1	0
TEX13C	TEX13C	A0A0J9YWL9	Xq25	S	437	25298607	human	109.81	-	KMVPLGDsNsHsLKK	0	0	1	1	0
TEX13C	TEX13C	A0A0J9YWL9	Xq25	S	439	25298621	human	109.81	-	VPLGDsNsHsLKKDP	0	0	1	1	0
TEX13C	TEX13C	A0A0J9YWL9	Xq25	S	441	25298635	human	109.81	-	LGDsNsHsLKKDPMM	0	0	1	1	0
TEX13C	TEX13C	A0A0J9YWL9	Xq25	S	458	25298609	human	109.81	-	EMVPLGDsNsHsLKK	0	0	1	1	0
TEX13C	TEX13C	A0A0J9YWL9	Xq25	S	460	25298623	human	109.81	-	VPLGDsNsHsLKKDP	0	0	1	1	0
TEX13C	TEX13C	A0A0J9YWL9	Xq25	S	462	25298637	human	109.81	-	LGDsNsHsLKKDPVV	0	0	1	1	0
TEX13C	TEX13C	A0A0J9YWL9	Xq25	S	605	25298611	human	109.81	-	EMVPLGDsNsHsLKK	0	0	1	1	0
TEX13C	TEX13C	A0A0J9YWL9	Xq25	S	607	25298625	human	109.81	-	VPLGDsNsHsLKKDP	0	0	1	1	0
TEX13C	TEX13C	A0A0J9YWL9	Xq25	S	609	25298639	human	109.81	-	LGDsNsHsLKKDPVV	0	0	1	1	0
TEX13C	TEX13C	A0A0J9YWL9	Xq25	S	626	5452625	human	109.81	-	DTAPLMFsRRHsLKK	0	0	1	1	0
TEX13C	TEX13C	A0A0J9YWL9	Xq25	S	630	3602884	human	109.81	-	LMFsRRHsLKKVPVM	0	0	1	1	0
TEX13C	TEX13C	A0A0J9YWL9	Xq25	T	681	3073563	human	109.81	-	DPVVPQGtAPLMFsR	0	1	0	1	0
TEX13C	TEX13C	A0A0J9YWL9	Xq25	S	687	3073567	human	109.81	-	GtAPLMFsRRHsLKK	0	1	1	2	0
TEX13C	TEX13C	A0A0J9YWL9	Xq25	S	691	3602888	human	109.81	-	LMFsRRHsLKKVPVM	0	0	1	1	0
TEX13C	TEX13C	A0A0J9YWL9	Xq25	S	708	25298613	human	109.81	-	EMVPLGDsNsHsLKK	0	0	1	1	0
TEX13C	TEX13C	A0A0J9YWL9	Xq25	S	710	25298627	human	109.81	-	VPLGDsNsHsLKKDP	0	0	2	2	0
TEX13C	TEX13C	A0A0J9YWL9	Xq25	S	712	25298641	human	109.81	-	LGDsNsHsLKKDPVV	0	0	1	1	0
TEX13C	TEX13C	A0A0J9YWL9	Xq25	T	723	3073571	human	109.81	-	DPVVPQGtAPLMFsR	0	1	0	1	0
TEX13C	TEX13C	A0A0J9YWL9	Xq25	S	729	3073575	human	109.81	-	GtAPLMFsRRHsLKK	0	1	1	2	0
TEX13C	TEX13C	A0A0J9YWL9	Xq25	S	733	3602892	human	109.81	-	LMFsRRHsLKKVPVM	0	0	1	1	0
TEX13C	TEX13C	A0A0J9YWL9	Xq25	S	853	25298615	human	109.81	-	EMVPLGDsNsHsLKK	0	0	1	1	0
TEX13C	TEX13C	A0A0J9YWL9	Xq25	S	855	25298629	human	109.81	-	VPLGDsNsHsLKKDP	0	0	1	1	0
TEX13C	TEX13C	A0A0J9YWL9	Xq25	S	857	25298643	human	109.81	-	LGDsNsHsLKKDPVV	0	0	1	1	0
CXorf51A	CXorf51A	A0A1B0GTR3	Xq27.3	S	60	10815238	human	12.03	-	KRPLRGSssQKAGET	0	0	2	2	0
CXorf51A	CXorf51A	A0A1B0GTR3	Xq27.3	S	61	5675276	human	12.03	-	RPLRGSssQKAGETN	0	0	4	4	0
KANSL1L	KANSL1L	A0AUZ9	2q34	S	105	23049800	human	112.25	-	QKKLGEPsCNKLkNI	0	0	1	1	0
KANSL1L	KANSL1L	A0AUZ9	2q34	S	205	34363642	human	112.25	-	KkIVPGHsNVPVSSS	0	0	1	1	0
KANSL1L	KANSL1L	A0AUZ9	2q34	S	464	34502164	human	112.25	-	QDFEMSPsSPTLLLR	0	1	0	1	0
KANSL1L	KANSL1L	A0AUZ9	2q34	S	526	25292442	human	112.25	-	SENLDELsSSSSWLL	0	0	1	1	0
KANSL1L	KANSL1L	A0AUZ9	2q34	S	714	23049803	human	112.25	-	GRKKRHLsETALGER	0	6	1	7	0
KANSL1L	KANSL1L	A0AUZ9	2q34	Y	792	23049806	human	112.25	-	AKLEKLQyKEILtPS	0	0	1	1	0
KANSL1L	KANSL1L	A0AUZ9	2q34	T	797	23049809	human	112.25	PEHE	LQyKEILtPSWRMVV	0	0	2	2	0
KANSL1L	KANSL1L	A0AUZ9	2q34	S	822	34347829	human	112.25	PEHE	KEEIEDLsDEVFSLR	0	0	1	1	0
SLC12A8	SLC12A8	A0AV02	3q21.2	S	99	23049812	human	78.24	AA_permease; TM	GIGVGERsSIGSGGV	0	0	1	1	0
SLC12A8	SLC12A8	A0AV02	3q21.2	Y	107	23049815	human	78.24	AA_permease; TM	SIGSGGVySMISSVL	0	0	1	1	0
SLC12A8	SLC12A8	A0AV02	3q21.2	T	469	50799799	human	78.24	-	MDQLLQLtRkLESSQ	0	1	0	1	0
SLC12A8	SLC12A8	A0AV02	3q21.2	T	485	23049818	human	78.24	-	RQGEGNRtPEsQKRK	0	1	10	11	0
SLC12A8	SLC12A8	A0AV02	3q21.2	S	488	23049821	human	78.24	-	EGNRtPEsQKRKSKK	0	0	1	1	0
SLC12A8	SLC12A8	A0AV02	3q21.2	S	662	27456772	human	78.24	-	LLLPSCRsLRsPQEQ	0	1	0	1	0
SLC12A8	SLC12A8	A0AV02	3q21.2	S	665	56649106	human	78.24	-	PSCRsLRsPQEQIIL	0	1	0	1	0
RBM47	RBM47	A0AV96	4p14	T	42	20621991	human	64.1	-	LLALMERtGysMVQE	0	1	0	1	0
RBM47	RBM47	A0AV96	4p14	Y	44	20621994	human	64.1	-	ALMERtGysMVQENG	0	1	0	1	0
RBM47	RBM47	A0AV96	4p14	S	45	20621997	human	64.1	-	LMERtGysMVQENGQ	0	1	0	1	0
RBM47	RBM47	A0AV96	4p14	Y	55	25307517	human	64.1	-	QENGQRKyGGPPPGW	0	0	1	1	0
RBM47	RBM47	A0AV96	4p14	Y	134	18014720	human	64.1	RRM_1	AVRELNNyEIRPGRL	0	1	0	1	0
RBM47	RBM47	A0AV96	4p14	Y	201	25307514	human	64.1	RRM_1	RGFAFVEyESHRAAA	0	0	1	1	0
RBM47	RBM47	A0AV96	4p14	Y	283	22779500	human	64.1	RRM_1	RVKKIRDyAFVHFTS	0	0	7	7	0
RBM47	RBM47	A0AV96	4p14	S	396	50788180	human	64.1	-	rAPGPrGsYLGGYSA	0	1	0	1	0
RBM47	RBM47	A0AV96	4p14	S	508	23049824	human	64.1	-	AAVIPTVsTPPPFQG	0	0	1	1	0
RBM47	RBM47	A0AV96	4p14	T	519	23049827	human	64.1	-	PFQGRPItPVyTVAP	0	3	4	7	0
RBM47	RBM47	A0AV96	4p14	Y	522	15229699	human	64.1	-	GRPItPVyTVAPNVQ	0	0	4	4	0
RBM47	RBM47	A0AV96	4p14	T	533	15414199	human	64.1	-	PNVQRIPtAGIYGAs	0	1	1	2	0
RBM47	RBM47	A0AV96	4p14	S	540	15414190	human	64.1	-	tAGIYGAsyVPFAAP	0	0	1	1	0
RBM47	RBM47	A0AV96	4p14	Y	541	15414196	human	64.1	-	AGIYGAsyVPFAAPA	0	0	1	1	0
RBM47	RBM47	A0AV96	4p14	T	554	15414193	human	64.1	-	PATATIAtLQKNAAA	0	0	2	2	0
TTC26	TTC26	A0AVF1	7q34	Y	167	3072595	human	64.18	-	IHYMRSHyQEAIDIy	0	1	0	1	0
TTC26	TTC26	A0AVF1	7q34	Y	174	3072975	human	64.18	-	yQEAIDIykRILLDN	0	1	0	1	0
TTC26	TTC26	A0AVF1	7q34	S	553	50801848	human	64.18	-	WAKENRVsI______	0	1	0	1	0
FER1L5	FER1L5	A0AVI2	2q11.2	S	24	471318	human	237.93	C2	PLPRPCMsIDFRDIK	0	1	0	1	0
FER1L5	FER1L5	A0AVI2	2q11.2	T	83	54209408	human	237.93	C2	ERFIGLAtVLLKPLL	0	1	0	1	0
FER1L5	FER1L5	A0AVI2	2q11.2	S	146	23052062	human	237.93	-	ITAREAAsQKLMVPG	0	0	1	1	0
FER1L5	FER1L5	A0AVI2	2q11.2	S	1236	56649109	human	237.93	-	GAYTLPKsIQPTIKR	0	1	0	1	0
FER1L5	FER1L5	A0AVI2	2q11.2	Y	1801	1013253	human	237.93	C2	CVQSQKDyIWsLDAT	0	0	1	1	0
FER1L5	FER1L5	A0AVI2	2q11.2	S	1804	34351994	human	237.93	C2	SQKDyIWsLDATSMK	0	0	1	1	0
TMEM129	TMEM129	A0AVI4	4p16.3	T	167	25314376	human	40.46	Tmpp129	PGARVIVtDtWVMKV	0	0	1	1	0
TMEM129	TMEM129	A0AVI4	4p16.3	T	169	25314378	human	40.46	Tmpp129	ARVIVtDtWVMKVTT	0	0	1	1	0
TMEM129	TMEM129	A0AVI4	4p16.3	T	190	23049830	human	40.46	Tmpp129	QQQDVHLtVTESRQH	0	0	2	2	0
E2F8	E2F8	A0AVK6	11p15.1	T	43	23049832	human	94.17	-	QPDFGPLtTPtKPKE	0	0	1	1	0
E2F8	E2F8	A0AVK6	11p15.1	T	46	15409561	human	94.17	-	FGPLtTPtKPKEGsQ	0	0	2	2	0
E2F8	E2F8	A0AVK6	11p15.1	S	52	23049835	human	94.17	-	PtKPKEGsQGEPWtP	0	0	2	2	0
E2F8	E2F8	A0AVK6	11p15.1	T	58	472503	human	94.17	-	GsQGEPWtPTANLKM	0	6	29	35	0
E2F8	E2F8	A0AVK6	11p15.1	S	68	56649112	human	94.17	-	ANLKMLIsAVsPEIR	0	1	0	1	0
E2F8	E2F8	A0AVK6	11p15.1	S	71	4724161	human	94.17	-	KMLIsAVsPEIRNRD	0	11	2	13	0
E2F8	E2F8	A0AVK6	11p15.1	S	102	14572718	human	94.17	-	DCIHEHLsGDEFEKS	0	8	0	8	0
E2F8	E2F8	A0AVK6	11p15.1	Y	202	23049838	human	94.17	-	SIGEENKyAEQIMMI	0	0	1	1	0
E2F8	E2F8	A0AVK6	11p15.1	S	225	27447838	human	94.17	-	FDFIkSYsIEDHIIK	0	1	0	1	0
E2F8	E2F8	A0AVK6	11p15.1	S	265	23049841	human	94.17	E2F_TDP	VNSRKDKsLRVMsQK	0	0	1	1	0
E2F8	E2F8	A0AVK6	11p15.1	S	270	23049844	human	94.17	E2F_TDP	DKsLRVMsQKFVMLF	0	0	1	1	0
E2F8	E2F8	A0AVK6	11p15.1	S	280	23049847	human	94.17	E2F_TDP	FVMLFLVsTPQIVSL	0	0	1	1	0
E2F8	E2F8	A0AVK6	11p15.1	Y	316	18910139	human	94.17	E2F_TDP	KTKIRRLyDIANVLS	0	1	0	1	0
E2F8	E2F8	A0AVK6	11p15.1	S	351	41451790	human	94.17	-	KWTGPEIsPNTsGss	0	1	0	1	0
E2F8	E2F8	A0AVK6	11p15.1	S	355	7319800	human	94.17	-	PEIsPNTsGssPVIH	0	1	0	1	0
E2F8	E2F8	A0AVK6	11p15.1	S	357	4169301	human	94.17	-	IsPNTsGssPVIHFT	0	2	0	2	0
E2F8	E2F8	A0AVK6	11p15.1	S	358	7319803	human	94.17	-	sPNTsGssPVIHFTP	0	2	0	2	0
E2F8	E2F8	A0AVK6	11p15.1	S	396	10994497	human	94.17	-	PNFTRHPsLIKLVKs	0	3	6	9	0
E2F8	E2F8	A0AVK6	11p15.1	S	403	10405373	human	94.17	-	sLIKLVKsIEsDRRK	0	0	2	2	0
E2F8	E2F8	A0AVK6	11p15.1	S	406	10405377	human	94.17	-	KLVKsIEsDRRKINs	0	0	2	2	0
E2F8	E2F8	A0AVK6	11p15.1	S	413	4724166	human	94.17	-	sDRRKINsAPssPIK	0	12	3	15	0
E2F8	E2F8	A0AVK6	11p15.1	S	416	7821670	human	94.17	-	RKINsAPssPIKTNK	0	2	0	2	0
E2F8	E2F8	A0AVK6	11p15.1	S	417	4724171	human	94.17	-	KINsAPssPIKTNKA	0	7	0	7	0
E2F8	E2F8	A0AVK6	11p15.1	S	664	27447835	human	94.17	-	KENSSALsPNHRIYS	0	1	0	1	0
E2F8	E2F8	A0AVK6	11p15.1	S	767	34359077	human	94.17	-	PVSPRIEsVNVAPEN	0	0	1	1	0
E2F8	E2F8	A0AVK6	11p15.1	T	777	34359080	human	94.17	-	VAPENAGtQQGRATN	0	0	1	1	0
E2F8	E2F8	A0AVK6	11p15.1	T	812	34732990	human	94.17	-	AQQPVPVtPKGSQLV	0	1	0	1	0
E2F8	E2F8	A0AVK6	11p15.1	S	862	23049850	human	94.17	-	PQRKLEVstEDVH__	0	0	1	1	0
E2F8	E2F8	A0AVK6	11p15.1	T	863	23049853	human	94.17	-	QRKLEVstEDVH___	0	0	1	1	0
UBA6	UBE1L2	A0AVT1	4q13.2	S	16	31084533	human	117.97	-	AHQGEEAsCSSWGTG	0	1	0	1	0
UBA6	UBE1L2	A0AVT1	4q13.2	S	36	30962203	human	117.97	-	LPIMSTAsVEIDDAL	0	5	0	5	0
UBA6	UBE1L2	A0AVT1	4q13.2	Y	44	15230664	human	117.97	ThiF	VEIDDALySRQRYVL	0	0	2	2	0
UBA6	UBE1L2	A0AVT1	4q13.2	T	54	27461236	human	117.97	ThiF	QRYVLGDtAMQkMAK	0	2	0	2	0
UBA6	UBE1L2	A0AVT1	4q13.2	T	146	23049856	human	117.97	ThiF	SVPFNETtDLsFLDK	0	0	1	1	0
UBA6	UBE1L2	A0AVT1	4q13.2	S	149	23049859	human	117.97	ThiF	FNETtDLsFLDKYQC	0	0	1	1	0
UBA6	UBE1L2	A0AVT1	4q13.2	T	241	23049862	human	117.97	ThiF; E1_FCCH	NHPHkLEtGQFLtFR	0	0	1	1	0
UBA6	UBE1L2	A0AVT1	4q13.2	T	246	23049865	human	117.97	ThiF; E1_FCCH	LEtGQFLtFREINGM	0	0	1	1	0
UBA6	UBE1L2	A0AVT1	4q13.2	S	301	31083629	human	117.97	ThiF; E1_4HB	PkTVFFEsLERQLKH	0	1	0	1	0
UBA6	UBE1L2	A0AVT1	4q13.2	T	637	18017293	human	117.97	ThiF; UBA_e1_thiolCys	FPAAIEHtIQWARDk	0	1	0	1	0
UBA6	UBE1L2	A0AVT1	4q13.2	S	737	23049868	human	117.97	ThiF; UBA_e1_thiolCys	DGSLFWQsPkRPPsP	0	4	1	5	0
UBA6	UBE1L2	A0AVT1	4q13.2	S	743	3626451	human	117.97	ThiF; UBA_e1_thiolCys	QsPkRPPsPIkFDLN	0	3	17	20	0
UBA6	UBE1L2	A0AVT1	4q13.2	S	951	41455195	human	117.97	-	TKIRNGIsFTIWDRW	0	5	0	5	0
UBA6	UBE1L2	A0AVT1	4q13.2	Y	979	477444	human	117.97	E1_UFD	INAVkEkyGIEPTMV	0	0	1	1	0
UBA6	UBE1L2	A0AVT1	4q13.2	Y	994	23049871	human	117.97	E1_UFD	VQGVKMLyVPVMPGH	0	0	1	1	0
UBA6	UBE1L2	A0AVT1	4q13.2	T	1051	50830400	human	117.97	-	RYYFSHDtD______	0	2	0	2	0
ESYT2	ESYT2	A0FGR8	7q36.3	S	271	23049877	human	102.36	SMP_LBD	IILDLQIsFVGNCEI	0	0	1	1	0
ESYT2	ESYT2	A0FGR8	7q36.3	Y	403	11189026	human	102.36	C2	DLQGkDTyLkGLVKG	0	0	1	1	0
ESYT2	ESYT2	A0FGR8	7q36.3	S	427	41285991	human	102.36	C2	VGNQIFQsRVIkENL	0	1	0	1	0
ESYT2	ESYT2	A0FGR8	7q36.3	S	435	27448469	human	102.36	C2	RVIkENLsPKWNEVY	0	2	0	2	0
ESYT2	ESYT2	A0FGR8	7q36.3	S	676	18009477	human	102.36	-	SAQVKRPsVSKEGRK	0	4	0	4	0
ESYT2	ESYT2	A0FGR8	7q36.3	T	684	4928107	human	102.36	-	VSKEGRKtsIKsHMs	0	0	7	7	0
ESYT2	ESYT2	A0FGR8	7q36.3	S	685	3830255	human	102.36	-	SKEGRKtsIKsHMsG	0	0	25	25	0
ESYT2	ESYT2	A0FGR8	7q36.3	S	688	3147801	human	102.36	-	GRKtsIKsHMsGsPG	0	11	22	33	0
ESYT2	ESYT2	A0FGR8	7q36.3	S	691	4936115	human	102.36	-	tsIKsHMsGsPGPGG	0	14	29	43	0
ESYT2	ESYT2	A0FGR8	7q36.3	S	693	469522	human	102.36	-	IKsHMsGsPGPGGsN	0	16	20	36	0
ESYT2	ESYT2	A0FGR8	7q36.3	S	699	469523	human	102.36	-	GsPGPGGsNtAPstP	0	3	20	23	0
ESYT2	ESYT2	A0FGR8	7q36.3	T	701	469524	human	102.36	-	PGPGGsNtAPstPVI	0	14	79	93	0
ESYT2	ESYT2	A0FGR8	7q36.3	S	704	469525	human	102.36	-	GGsNtAPstPVIGGs	0	3	10	13	0
ESYT2	ESYT2	A0FGR8	7q36.3	T	705	469526	human	102.36	-	GsNtAPstPVIGGsD	0	7	39	46	0
ESYT2	ESYT2	A0FGR8	7q36.3	S	711	5816194	human	102.36	-	stPVIGGsDKPGMEE	0	0	5	5	0
ESYT2	ESYT2	A0FGR8	7q36.3	S	736	3147804	human	102.36	-	GLHDLGRssssLLAs	0	6	3	9	0
ESYT2	ESYT2	A0FGR8	7q36.3	S	737	3147807	human	102.36	-	LHDLGRssssLLAsP	0	3	4	7	0
ESYT2	ESYT2	A0FGR8	7q36.3	S	738	468072	human	102.36	-	HDLGRssssLLAsPG	0	15	25	40	0
ESYT2	ESYT2	A0FGR8	7q36.3	S	739	468073	human	102.36	-	DLGRssssLLAsPGH	0	14	7	21	0
ESYT2	ESYT2	A0FGR8	7q36.3	S	743	3147810	human	102.36	-	ssssLLAsPGHIsVK	0	28	17	45	0
ESYT2	ESYT2	A0FGR8	7q36.3	S	748	7319806	human	102.36	-	LAsPGHIsVKEPtPs	0	7	3	10	0
ESYT2	ESYT2	A0FGR8	7q36.3	T	753	3147813	human	102.36	-	HIsVKEPtPsIAsDI	0	13	0	13	0
ESYT2	ESYT2	A0FGR8	7q36.3	S	755	468074	human	102.36	-	sVKEPtPsIAsDIsL	0	24	6	30	0
ESYT2	ESYT2	A0FGR8	7q36.3	S	758	468075	human	102.36	-	EPtPsIAsDIsLPIA	0	36	8	44	0
ESYT2	ESYT2	A0FGR8	7q36.3	S	761	449187	human	102.36	-	PsIAsDIsLPIATQE	0	37	12	49	0
ESYT2	ESYT2	A0FGR8	7q36.3	S	817	55367400	human	102.36	C2	CRNLIAFsEDGSDPy	0	1	0	1	0
ESYT2	ESYT2	A0FGR8	7q36.3	Y	824	455646	human	102.36	C2	sEDGSDPyVRMYLLP	0	5	79	84	0
ESYT2	ESYT2	A0FGR8	7q36.3	S	882	31884823	human	102.36	C2	kNSGGFLsKDKGLLG	0	1	0	1	0
ESYT2	ESYT2	A0FGR8	7q36.3	T	921	25172800	human	102.36	-	GTRPQAMt_______	0	5	0	5	0
ESYT3	ESYT3	A0FGR9	3q22.3	S	338	23049880	human	100.04	C2	SDPYAKVsIGLQHFR	0	0	1	1	0
ESYT3	ESYT3	A0FGR9	3q22.3	T	647	23049883	human	100.04	-	VSRSTTTtTSATTVA	0	0	1	1	0
ESYT3	ESYT3	A0FGR9	3q22.3	S	697	27448473	human	100.04	-	LTVPGPHsPGPIKSP	0	2	0	2	0
ESYT3	ESYT3	A0FGR9	3q22.3	S	845	50778297	human	100.04	C2	LDVAVKNsRPLGsHR	0	1	0	1	0
ESYT3	ESYT3	A0FGR9	3q22.3	S	850	50778300	human	100.04	C2	KNsRPLGsHRRKELG	0	1	0	1	0
MED19	MED19	A0JLT2	11q12.1	S	106	34368334	human	26.27	Med19	KKVKEKLsNFLPDLP	0	0	1	1	0
MED19	MED19	A0JLT2	11q12.1	S	125	34368337	human	26.27	Med19	LPGSHDNsSLRSLIE	0	0	1	1	0
MED19	MED19	A0JLT2	11q12.1	T	192	7444400	human	26.27	Med19	QDPVPPEtPsDsDHK	0	6	0	6	0
MED19	MED19	A0JLT2	11q12.1	S	194	20651860	human	26.27	Med19	PVPPEtPsDsDHKKK	0	4	0	4	0
MED19	MED19	A0JLT2	11q12.1	S	196	20651857	human	26.27	Med19	PPEtPsDsDHKKKKK	0	2	0	2	0
MED19	MED19	A0JLT2	11q12.1	S	226	3147816	human	26.27	Med19	KKKKNRHsPDHPGMG	0	13	1	14	0
MED19	MED19	A0JLT2	11q12.1	S	234	25745017	human	26.27	Med19	PDHPGMGssQASSSS	0	1	0	1	0
MED19	MED19	A0JLT2	11q12.1	S	235	17433505	human	26.27	-	DHPGMGssQASSSSS	0	2	0	2	0
UHRF1BP1L	UHRF1BP1L	A0JNW5	12q23.1	S	14	17344903	human	164.2	Chorein_N	KQILKHLsRFTKNLS	0	1	0	1	0
UHRF1BP1L	UHRF1BP1L	A0JNW5	12q23.1	S	67	23049885	human	164.2	Chorein_N	KVFCNKAsIRIPWtK	0	0	1	1	0
UHRF1BP1L	UHRF1BP1L	A0JNW5	12q23.1	T	73	23049888	human	164.2	Chorein_N	AsIRIPWtKLKTHPI	0	0	1	1	0
UHRF1BP1L	UHRF1BP1L	A0JNW5	12q23.1	S	126	23049891	human	164.2	-	EKVVEGIsVSVNsIV	0	0	3	3	0
UHRF1BP1L	UHRF1BP1L	A0JNW5	12q23.1	S	131	23049894	human	164.2	-	GIsVSVNsIVIRIGA	0	0	6	6	0
UHRF1BP1L	UHRF1BP1L	A0JNW5	12q23.1	S	259	23049897	human	164.2	-	AMVQYAKsLsEAIEk	0	0	12	12	0
UHRF1BP1L	UHRF1BP1L	A0JNW5	12q23.1	S	261	23049900	human	164.2	-	VQYAKsLsEAIEkST	0	0	12	12	0
UHRF1BP1L	UHRF1BP1L	A0JNW5	12q23.1	Y	362	3726486	human	164.2	-	FTQLTIDyyPyHKAG	0	0	1	1	0
UHRF1BP1L	UHRF1BP1L	A0JNW5	12q23.1	Y	363	3726491	human	164.2	-	TQLTIDyyPyHKAGD	0	0	1	1	0
UHRF1BP1L	UHRF1BP1L	A0JNW5	12q23.1	Y	365	3726496	human	164.2	-	LTIDyyPyHKAGDSC	0	0	1	1	0
UHRF1BP1L	UHRF1BP1L	A0JNW5	12q23.1	S	414	4689893	human	164.2	-	VKDHNVGsPPKsPtH	0	13	0	13	0
UHRF1BP1L	UHRF1BP1L	A0JNW5	12q23.1	S	418	4689898	human	164.2	-	NVGsPPKsPtHAsPQ	0	8	1	9	0
UHRF1BP1L	UHRF1BP1L	A0JNW5	12q23.1	T	420	4689903	human	164.2	-	GsPPKsPtHAsPQHt	0	2	1	3	0
UHRF1BP1L	UHRF1BP1L	A0JNW5	12q23.1	S	423	4689908	human	164.2	-	PKsPtHAsPQHtQTE	0	2	0	2	0
UHRF1BP1L	UHRF1BP1L	A0JNW5	12q23.1	T	427	17552914	human	164.2	-	tHAsPQHtQTEKDYP	0	1	0	1	0
UHRF1BP1L	UHRF1BP1L	A0JNW5	12q23.1	T	441	36130200	human	164.2	-	PLKGTCRtPsVLsQQ	0	1	0	1	0
UHRF1BP1L	UHRF1BP1L	A0JNW5	12q23.1	S	443	56649116	human	164.2	-	KGTCRtPsVLsQQsk	0	1	0	1	0
UHRF1BP1L	UHRF1BP1L	A0JNW5	12q23.1	S	446	25315749	human	164.2	-	CRtPsVLsQQskAKL	0	0	1	1	0
UHRF1BP1L	UHRF1BP1L	A0JNW5	12q23.1	S	449	23049903	human	164.2	-	PsVLsQQskAKLMSS	0	0	2	2	0
UHRF1BP1L	UHRF1BP1L	A0JNW5	12q23.1	T	612	34357624	human	164.2	-	SEMIATNtRHCPNCR	0	0	1	1	0
UHRF1BP1L	UHRF1BP1L	A0JNW5	12q23.1	T	677	36129247	human	164.2	-	EIYKGNItPQLNKNT	0	1	0	1	0
UHRF1BP1L	UHRF1BP1L	A0JNW5	12q23.1	S	754	29578118	human	164.2	-	VSLNTSQsESSDLAG	0	1	0	1	0
UHRF1BP1L	UHRF1BP1L	A0JNW5	12q23.1	Y	772	477449	human	164.2	-	RKKLLKEyysTESEP	0	0	2	2	0
UHRF1BP1L	UHRF1BP1L	A0JNW5	12q23.1	Y	773	477448	human	164.2	-	KKLLKEyysTESEPL	0	0	1	1	0
UHRF1BP1L	UHRF1BP1L	A0JNW5	12q23.1	S	774	8086192	human	164.2	-	KLLKEyysTESEPLT	0	5	6	11	0
UHRF1BP1L	UHRF1BP1L	A0JNW5	12q23.1	S	889	17548628	human	164.2	-	LKSPVSEsVsPVVPD	0	1	0	1	0
UHRF1BP1L	UHRF1BP1L	A0JNW5	12q23.1	S	891	17548624	human	164.2	-	SPVSEsVsPVVPDYL	0	3	0	3	0
UHRF1BP1L	UHRF1BP1L	A0JNW5	12q23.1	S	933	15723557	human	164.2	-	NHMSDNRsMsVDLsH	0	3	0	3	0
UHRF1BP1L	UHRF1BP1L	A0JNW5	12q23.1	S	935	3147840	human	164.2	-	MSDNRsMsVDLsHIP	0	8	0	8	0
UHRF1BP1L	UHRF1BP1L	A0JNW5	12q23.1	S	939	17548612	human	164.2	-	RsMsVDLsHIPLKDP	0	3	0	3	0
UHRF1BP1L	UHRF1BP1L	A0JNW5	12q23.1	S	953	25172804	human	164.2	-	PLLFkSAsDtNLQKG	0	6	0	6	0
UHRF1BP1L	UHRF1BP1L	A0JNW5	12q23.1	T	955	473042	human	164.2	-	LFkSAsDtNLQKGIs	0	1	0	1	0
UHRF1BP1L	UHRF1BP1L	A0JNW5	12q23.1	S	962	17548616	human	164.2	-	tNLQKGIsFMDyLsD	0	3	0	3	0
UHRF1BP1L	UHRF1BP1L	A0JNW5	12q23.1	Y	966	5703502	human	164.2	-	KGIsFMDyLsDKHLG	0	0	1	1	0
UHRF1BP1L	UHRF1BP1L	A0JNW5	12q23.1	S	968	56649120	human	164.2	-	IsFMDyLsDKHLGKI	0	1	0	1	0
UHRF1BP1L	UHRF1BP1L	A0JNW5	12q23.1	S	976	41455237	human	164.2	-	DKHLGKIsEDESSGL	0	1	0	1	0
UHRF1BP1L	UHRF1BP1L	A0JNW5	12q23.1	Y	985	23049906	human	164.2	-	DESSGLVyksGsGEI	0	0	1	1	0
UHRF1BP1L	UHRF1BP1L	A0JNW5	12q23.1	S	987	54415692	human	164.2	-	SSGLVyksGsGEIGS	0	1	0	1	0
UHRF1BP1L	UHRF1BP1L	A0JNW5	12q23.1	S	989	27458703	human	164.2	-	GLVyksGsGEIGSET	0	6	0	6	0
UHRF1BP1L	UHRF1BP1L	A0JNW5	12q23.1	S	1058	31854868	human	164.2	-	DLLPEAAsLsENLDI	0	2	0	2	0
UHRF1BP1L	UHRF1BP1L	A0JNW5	12q23.1	S	1060	31877104	human	164.2	-	LPEAAsLsENLDIsK	0	1	0	1	0
UHRF1BP1L	UHRF1BP1L	A0JNW5	12q23.1	S	1066	23049909	human	164.2	-	LsENLDIsKEEtPPV	0	2	5	7	0
UHRF1BP1L	UHRF1BP1L	A0JNW5	12q23.1	T	1070	23049912	human	164.2	-	LDIsKEEtPPVRTLk	0	1	4	5	0
UHRF1BP1L	UHRF1BP1L	A0JNW5	12q23.1	S	1078	25315753	human	164.2	-	PPVRTLksQSsLsGK	0	1	1	2	0
UHRF1BP1L	UHRF1BP1L	A0JNW5	12q23.1	S	1081	20721714	human	164.2	-	RTLksQSsLsGKPKE	0	3	5	8	0
UHRF1BP1L	UHRF1BP1L	A0JNW5	12q23.1	S	1083	38487228	human	164.2	-	LksQSsLsGKPKERC	0	0	1	1	0
UHRF1BP1L	UHRF1BP1L	A0JNW5	12q23.1	Y	1101	50802118	human	164.2	-	LAPLCVSyKNMKRss	0	1	0	1	0
UHRF1BP1L	UHRF1BP1L	A0JNW5	12q23.1	S	1107	4955981	human	164.2	-	SyKNMKRsssQMSLD	0	0	2	2	0
UHRF1BP1L	UHRF1BP1L	A0JNW5	12q23.1	S	1108	23049915	human	164.2	-	yKNMKRsssQMSLDT	0	0	1	1	0
UHRF1BP1L	UHRF1BP1L	A0JNW5	12q23.1	S	1109	4955986	human	164.2	-	KNMKRsssQMSLDTI	0	0	1	1	0
UHRF1BP1L	UHRF1BP1L	A0JNW5	12q23.1	S	1252	56649124	human	164.2	-	AVIHSKSsPEISLRF	0	1	0	1	0
UHRF1BP1L	UHRF1BP1L	A0JNW5	12q23.1	S	1269	60080889	human	164.2	-	GPGAVIHsLLAEKNG	0	1	0	1	0
UHRF1BP1L	UHRF1BP1L	A0JNW5	12q23.1	S	1327	56649128	human	164.2	-	KINLKDDsPRSSTVS	0	1	0	1	0
UHRF1BP1L	UHRF1BP1L	A0JNW5	12q23.1	T	1367	56649132	human	164.2	-	RDSHMLNtGNDLKEN	0	1	0	1	0
UHRF1BP1L	UHRF1BP1L	A0JNW5	12q23.1	S	1402	4689913	human	164.2	-	VTQATQTsPGVPWPS	0	2	0	2	0
POTEB3	POTEB3	A0JP26	15q11.2	S	52	25305893	human	65.71	-	TSGDHDDsFMKTLRS	0	0	1	1	0
POTEB3	POTEB3	A0JP26	15q11.2	T	175	23134245	human	65.71	Ank_2	KRDKQKRtALHLASA	0	0	1	1	0
POTEB3	POTEB3	A0JP26	15q11.2	S	370	23134241	human	65.71	-	KQMLKISsENSNPEQ	0	0	1	1	0
POTEB3	POTEB3	A0JP26	15q11.2	S	383	23134243	human	65.71	-	EQDLKLTsEEESQRL	0	0	1	1	0
POTEB3	POTEB3	A0JP26	15q11.2	T	577	23134247	human	65.71	CCDC144C	QLNEEALtKTSI___	0	0	1	1	0
SHTN1	SHOT1	A0MZ66	10q25.3	S	3	485710	human	71.64	-	_____MNssDEEKQL	0	1	0	1	0
SHTN1	SHOT1	A0MZ66	10q25.3	S	4	485711	human	71.64	-	____MNssDEEKQLQ	0	3	0	3	0
SHTN1	SHOT1	A0MZ66	10q25.3	S	15	36126654	human	71.64	-	KQLQLITsLKEQAIG	0	1	0	1	0
SHTN1	SHOT1	A0MZ66	10q25.3	Y	24	9416819	human	71.64	-	KEQAIGEyEDLRAEN	0	2	6	8	0
SHTN1	SHOT1	A0MZ66	10q25.3	S	101	4761847	human	71.64	-	NKTLKRIsMLyMAKL	0	4	0	4	0
SHTN1	SHOT1	A0MZ66	10q25.3	Y	104	22640710	human	71.64	-	LKRIsMLyMAKLGPD	0	0	4	4	0
SHTN1	SHOT1	A0MZ66	10q25.3	Y	214	23049918	human	71.64	-	SMLAVEEyEEMQVNL	0	0	1	1	0
SHTN1	SHOT1	A0MZ66	10q25.3	S	233	50799673	human	71.64	-	DLRKKAEsFAQEMFI	0	2	0	2	0
SHTN1	SHOT1	A0MZ66	10q25.3	S	249	485709	human	71.64	-	QNKLKRQsHLLLQSS	0	14	4	18	0
SHTN1	SHOT1	A0MZ66	10q25.3	S	337	56569948	human	71.64	-	KARNLkHsVDELQKR	0	1	0	1	0
SHTN1	SHOT1	A0MZ66	10q25.3	S	375	17547324	human	71.64	-	NPIRSLMsMIRKRSH	0	5	0	5	0
SHTN1	SHOT1	A0MZ66	10q25.3	S	384	23049921	human	71.64	-	IRKRSHPsGsGAKKE	0	0	1	1	0
SHTN1	SHOT1	A0MZ66	10q25.3	S	386	27459186	human	71.64	-	KRSHPsGsGAKKEKA	0	1	0	1	0
SHTN1	SHOT1	A0MZ66	10q25.3	T	455	27459190	human	71.64	-	ELkGILGtLNKsTSS	0	1	0	1	0
SHTN1	SHOT1	A0MZ66	10q25.3	S	459	17547327	human	71.64	-	ILGtLNKsTSSRsLk	0	1	0	1	0
SHTN1	SHOT1	A0MZ66	10q25.3	S	464	485712	human	71.64	-	NKsTSSRsLksLDPE	0	4	0	4	0
SHTN1	SHOT1	A0MZ66	10q25.3	S	467	485713	human	71.64	-	TSSRsLksLDPENsE	0	7	0	7	0
SHTN1	SHOT1	A0MZ66	10q25.3	S	473	485465	human	71.64	-	ksLDPENsEtELERI	0	5	0	5	0
SHTN1	SHOT1	A0MZ66	10q25.3	T	475	55367404	human	71.64	-	LDPENsEtELERILR	0	1	0	1	0
SHTN1	SHOT1	A0MZ66	10q25.3	T	487	15414998	human	71.64	-	ILRRRkVtAEADsss	0	4	7	11	0
SHTN1	SHOT1	A0MZ66	10q25.3	S	492	485367	human	71.64	-	kVtAEADsssPtGIL	0	1	0	1	0
SHTN1	SHOT1	A0MZ66	10q25.3	S	493	31878901	human	71.64	-	VtAEADsssPtGILA	0	1	0	1	0
SHTN1	SHOT1	A0MZ66	10q25.3	S	494	485368	human	71.64	-	tAEADsssPtGILAT	0	17	0	17	0
SHTN1	SHOT1	A0MZ66	10q25.3	T	496	485369	human	71.64	-	EADsssPtGILATSE	0	3	0	3	0
SHTN1	SHOT1	A0MZ66	10q25.3	S	506	485714	human	71.64	-	LATSESKsMPVLGsV	0	20	0	20	0
SHTN1	SHOT1	A0MZ66	10q25.3	S	512	3147843	human	71.64	-	KsMPVLGsVSsVTKT	0	1	0	1	0
SHTN1	SHOT1	A0MZ66	10q25.3	S	515	3147846	human	71.64	-	PVLGsVSsVTKTALN	0	6	0	6	0
SHTN1	SHOT1	A0MZ66	10q25.3	S	532	3147849	human	71.64	-	TLEAEFNsPsPPtPE	0	5	0	5	0
SHTN1	SHOT1	A0MZ66	10q25.3	S	534	3147852	human	71.64	-	EAEFNsPsPPtPEPG	0	6	0	6	0
SHTN1	SHOT1	A0MZ66	10q25.3	T	537	485370	human	71.64	-	FNsPsPPtPEPGEGP	0	10	0	10	0
SHTN1	SHOT1	A0MZ66	10q25.3	S	619	31856704	human	71.64	-	QPENKEDsIENVRET	0	2	0	2	0
SLC5A10	SLC5A10	A0PJK1	17p11.2	Y	128	23049924	human	64.34	SSF	PEYIQKRyGGQRIRM	0	0	1	1	0
SLC5A10	SLC5A10	A0PJK1	17p11.2	S	141	14161270	human	64.34	SSF	RMYLSVLsLLLsVFt	0	1	0	1	0
SLC5A10	SLC5A10	A0PJK1	17p11.2	S	145	14161273	human	64.34	SSF	SVLsLLLsVFtKISL	0	1	0	1	0
SLC5A10	SLC5A10	A0PJK1	17p11.2	T	148	14161276	human	64.34	SSF	sLLLsVFtKISLDLY	0	1	0	1	0
SLC5A10	SLC5A10	A0PJK1	17p11.2	Y	221	23049927	human	64.34	SSF; TM	AFDQIGGyGQLEAAy	0	0	1	1	0
SLC5A10	SLC5A10	A0PJK1	17p11.2	Y	228	23049930	human	64.34	SSF	yGQLEAAyAQAIPsR	0	0	1	1	0
SLC5A10	SLC5A10	A0PJK1	17p11.2	S	234	23049933	human	64.34	SSF	AyAQAIPsRTIANTT	0	0	1	1	0
SLC5A10	SLC5A10	A0PJK1	17p11.2	S	301	23049936	human	64.34	SSF; TM	LNHAKAGsILASYLK	0	0	1	1	0
SLC5A10	SLC5A10	A0PJK1	17p11.2	S	322	25311593	human	64.34	SSF	IIMPGMIsRALFPDD	0	0	1	1	0
SLC5A10	SLC5A10	A0PJK1	17p11.2	T	393	23049939	human	64.34	SSF	NSSSTLFtMDIWRRL	0	0	1	1	0
TMEM223	TMEM223	A0PJW6	11q12.3	T	10	50801389	human	22.05	-	APWRRWPtGLLAVLR	0	1	0	1	0
DAPL1	DAPL1	A0PJW8	2q24.1	S	10	50776761	human	11.88	-	NEVQDLLsPRKGGHP	0	1	0	1	0
DAPL1	DAPL1	A0PJW8	2q24.1	T	35	50776764	human	11.88	DAP	SKKQEIGtLERHTKK	0	1	0	1	0
DAPL1	DAPL1	A0PJW8	2q24.1	T	77	23049942	human	11.88	DAP	LNYKFPAtVHMAHQK	0	0	1	1	0
DAPL1	DAPL1	A0PJW8	2q24.1	T	86	23049945	human	11.88	DAP	HMAHQKPtPALEKVV	0	0	1	1	0
DAPL1	DAPL1	A0PJW8	2q24.1	Y	99	996384	human	11.88	DAP	VVPLKRIyIIQQPRK	0	0	1	1	0
CIB4	CIB4	A0PJX0	2p23.3	S	177	18502996	human	21.74	-	KSPDFMNsFRIHFWG	0	1	0	1	0
TLDC2	TLDC2	A0PJX2	20q11.23	S	153	31884713	human	23.91	TLD	KVFKWTGsNsFFVKG	0	1	0	1	0
TLDC2	TLDC2	A0PJX2	20q11.23	S	155	31884715	human	23.91	TLD	FKWTGsNsFFVKGDL	0	1	0	1	0
SHISA3	SHISA3	A0PJX4	4p13	S	137	23049948	human	25.83	Shisa	SQQPIRFsLRSYQTE	0	0	1	1	0
SHISA3	SHISA3	A0PJX4	4p13	T	153	25311142	human	25.83	Shisa	LPMILTStsPRAPsR	0	0	1	1	0
SHISA3	SHISA3	A0PJX4	4p13	S	154	25311148	human	25.83	Shisa	PMILTStsPRAPsRQ	0	0	1	1	0
SHISA3	SHISA3	A0PJX4	4p13	S	159	8098025	human	25.83	Shisa	StsPRAPsRQsSTAT	0	0	1	1	0
SHISA3	SHISA3	A0PJX4	4p13	S	162	23049951	human	25.83	Shisa	PRAPsRQsSTATSSs	0	0	2	2	0
SHISA3	SHISA3	A0PJX4	4p13	S	169	25311145	human	25.83	Shisa	sSTATSSsSTGGSIR	0	0	1	1	0
SHISA3	SHISA3	A0PJX4	4p13	Y	216	23049954	human	25.83	-	GFLVSPQyFAYPLQQ	0	0	1	1	0
FEZF1	FEZF1	A0PJY2	7q31.32	T	311	23049957	human	52.04	-	CRHKIIHtQEKPHKC	0	0	1	1	0
GXYLT2	GLT8D4	A0PJZ3	3p13	S	5	23049960	human	51.06	TM	___MKLRsKAAALLL	0	0	1	1	0
GXYLT2	GLT8D4	A0PJZ3	3p13	T	176	23049963	human	51.06	Glyco_transf_8	EHRIYPItFSVGNPQ	0	0	1	1	0
GXYLT2	GLT8D4	A0PJZ3	3p13	Y	252	23049966	human	51.06	Glyco_transf_8	EIPKIGWysRFARHP	0	0	1	1	0
GXYLT2	GLT8D4	A0PJZ3	3p13	S	253	23049969	human	51.06	Glyco_transf_8	IPKIGWysRFARHPF	0	0	1	1	0
GXYLT2	GLT8D4	A0PJZ3	3p13	T	276	34371223	human	51.06	Glyco_transf_8	GVMLMNLtRIRStQF	0	0	1	1	0
GXYLT2	GLT8D4	A0PJZ3	3p13	T	281	31825108	human	51.06	Glyco_transf_8	NLtRIRStQFKNSMI	0	1	0	1	0
TMEM120B	TMEM120B	A0PK00	12q24.31	T	60	23049972	human	40.25	TMPIT	HLKDLKLtLQRCKRH	0	0	1	1	0
TMEM72	TMEM72	A0PK05	10q11.21	S	209	23049975	human	29.89	-	PNTLMELsLEPADSL	0	0	1	1	0
LNP1	LNP1	A1A4G5	3q12.2	S	24	34349489	human	21.32	LNP1	MSSFWGHsWREEDQR	0	0	1	1	0
LNP1	LNP1	A1A4G5	3q12.2	Y	88	25298584	human	21.32	LNP1	HVRDYRKysEDGSFK	0	0	1	1	0
LNP1	LNP1	A1A4G5	3q12.2	S	89	25298586	human	21.32	LNP1	VRDYRKysEDGSFKE	0	0	1	1	0
LNP1	LNP1	A1A4G5	3q12.2	S	100	25298588	human	21.32	LNP1	SFKEPLEskGRSHSK	0	0	1	1	0
LNP1	LNP1	A1A4G5	3q12.2	T	123	5243361	human	21.32	LNP1	ERQLCFRtKRSAsLG	0	0	1	1	0
LNP1	LNP1	A1A4G5	3q12.2	S	128	5243365	human	21.32	LNP1	FRtKRSAsLGPESRK	0	0	1	1	0
ARHGAP10	ARHGAP10	A1A4S6	4q31.23	S	376	36133379	human	89.37	-	GkEALSHsFNtAIIP	0	2	0	2	0
ARHGAP10	ARHGAP10	A1A4S6	4q31.23	T	379	56649136	human	89.37	-	ALSHsFNtAIIPRPE	0	1	0	1	0
ARHGAP10	ARHGAP10	A1A4S6	4q31.23	T	530	23049978	human	89.37	RhoGAP	HSKQNLMtVANLGVV	0	0	1	1	0
ARHGAP10	ARHGAP10	A1A4S6	4q31.23	T	580	31870316	human	89.37	-	IFRTPPDtTFPEPtC	0	1	0	1	0
ARHGAP10	ARHGAP10	A1A4S6	4q31.23	T	586	23049981	human	89.37	-	DtTFPEPtCLsAsPP	0	0	1	1	0
ARHGAP10	ARHGAP10	A1A4S6	4q31.23	S	589	23049984	human	89.37	-	FPEPtCLsAsPPNAP	0	1	2	3	0
ARHGAP10	ARHGAP10	A1A4S6	4q31.23	S	591	15417817	human	89.37	-	EPtCLsAsPPNAPPR	0	9	18	27	0
ARHGAP10	ARHGAP10	A1A4S6	4q31.23	S	600	56649140	human	89.37	-	PNAPPRQsKRQGQRT	0	1	0	1	0
ARHGAP10	ARHGAP10	A1A4S6	4q31.23	S	643	36125709	human	89.37	-	SSLDSLSsPSPVTTA	0	1	0	1	0
ARHGAP10	ARHGAP10	A1A4S6	4q31.23	S	668	56649144	human	89.37	-	HLLADGGsFGDWAST	0	1	0	1	0
CCDC189	CCDC189	A1A4V9	16p11.2	S	38	34354861	human	37.92	-	DRSSVHGsAARTRAS	0	0	1	1	0
CCDC189	CCDC189	A1A4V9	16p11.2	Y	212	50779815	human	37.92	CLAMP	YFRHFKLyKyVFTPQ	0	1	0	1	0
CCDC189	CCDC189	A1A4V9	16p11.2	Y	214	50779819	human	37.92	CLAMP	RHFKLyKyVFTPQVR	0	1	0	1	0
CCDC189	CCDC189	A1A4V9	16p11.2	S	225	34606852	human	37.92	-	PQVRLDLsLtYMGLQ	0	0	1	1	0
CCDC189	CCDC189	A1A4V9	16p11.2	T	227	34606855	human	37.92	-	VRLDLsLtYMGLQPP	0	0	1	1	0
IRGM	IRGM	A1A4Y4	5q33.1	S	10	25296254	human	20.14	IIGP	AMNVEKAsADGNLPE	0	0	1	1	0
FAM170A	FAM170A	A1A519	5q23.1	T	171	5892145	human	37.16	-	SEVVRVGtPPsDVST	0	0	1	1	0
FAM170A	FAM170A	A1A519	5q23.1	S	174	5892150	human	37.16	-	VRVGtPPsDVSTRNL	0	0	1	1	0
FAM170A	FAM170A	A1A519	5q23.1	S	183	5892155	human	37.16	-	VSTRNLLsDSEPSGE	0	0	1	1	0
FAM170A	FAM170A	A1A519	5q23.1	T	198	25291512	human	37.16	-	EKEHEERtEsDSLPG	0	0	1	1	0
FAM170A	FAM170A	A1A519	5q23.1	S	200	25291515	human	37.16	-	EHEERtEsDSLPGSP	0	0	1	1	0
ANO9	ANO9	A1A5B4	11p15.5	T	412	23049987	human	90.33	Anoctamin	CDFEMPRtFsERESR	0	0	1	1	0
ANO9	ANO9	A1A5B4	11p15.5	S	414	23049989	human	90.33	Anoctamin	FEMPRtFsERESRFT	0	0	1	1	0
ANO9	ANO9	A1A5B4	11p15.5	Y	633	25282839	human	90.33	Anoctamin	RVVYKYRysPCLKEG	0	0	1	1	0
ANO9	ANO9	A1A5B4	11p15.5	S	634	25282841	human	90.33	Anoctamin	VVYKYRysPCLKEGN	0	0	1	1	0
SLC22A23	SLC22A23	A1A5C7	6p25.2	S	410	23049991	human	73.75	Sugar_tr	PELEKELsRRPKKVC	0	0	2	2	0
SLC22A23	SLC22A23	A1A5C7	6p25.2	T	472	23049994	human	73.75	Sugar_tr; TM	FYADYYTtASIALVS	0	0	1	1	0
SLC22A23	SLC22A23	A1A5C7	6p25.2	Y	520	25311365	human	73.75	Sugar_tr	LLNLIGKysQHPDSG	0	0	1	1	0
SLC22A23	SLC22A23	A1A5C7	6p25.2	S	521	25311368	human	73.75	Sugar_tr	LNLIGKysQHPDSGM	0	0	1	1	0
SLC22A23	SLC22A23	A1A5C7	6p25.2	S	531	25311371	human	73.75	Sugar_tr	PDSGMSDsVKDKFSI	0	0	1	1	0
SLC22A23	SLC22A23	A1A5C7	6p25.2	T	673	23049997	human	73.75	-	DAAAAGDtLPEGATA	0	0	3	3	0
BICDL2	CCDC64B	A1A5D9	16p13.3	S	36	4759980	human	56.83	-	FVLERRDsFLGGGPG	0	4	2	6	0
BICDL2	CCDC64B	A1A5D9	16p13.3	S	151	56649148	human	56.83	-	RERARALsELSEQNL	0	1	0	1	0
BICDL2	CCDC64B	A1A5D9	16p13.3	S	252	27445825	human	56.83	-	RRERREHsLELERAR	0	2	0	2	0
BICDL2	CCDC64B	A1A5D9	16p13.3	S	277	18260441	human	56.83	-	RRLQRRVsELEEEsR	0	4	0	4	0
BICDL2	CCDC64B	A1A5D9	16p13.3	S	283	60080819	human	56.83	-	VsELEEEsRLQDADV	0	1	0	1	0
BICDL2	CCDC64B	A1A5D9	16p13.3	S	330	27445828	human	56.83	-	SPKTRKAsSPQPSPP	0	1	0	1	0
BICDL2	CCDC64B	A1A5D9	16p13.3	T	348	50830404	human	56.83	-	LEPPKKRtsLsPAEI	0	1	0	1	0
BICDL2	CCDC64B	A1A5D9	16p13.3	S	349	7101746	human	56.83	-	EPPKKRtsLsPAEIL	0	3	0	3	0
BICDL2	CCDC64B	A1A5D9	16p13.3	S	351	56649152	human	56.83	-	PKKRtsLsPAEILEE	0	1	0	1	0
BICDL2	CCDC64B	A1A5D9	16p13.3	S	473	34365675	human	56.83	-	SQRQKELsASASSST	0	0	1	1	0
ODAM	ODAM	A1E959	4q13.3	T	255	25303051	human	30.78	ODAM	PSTTNVFtsAVDQTI	0	0	1	1	0
ODAM	ODAM	A1E959	4q13.3	S	256	25303054	human	30.78	ODAM	STTNVFtsAVDQTIT	0	0	1	1	0
ARHGEF37	ARHGEF37	A1IGU5	5q32	Y	175	3662518	human	76.28	RhoGEF	PLQRITRyPLLLQKI	0	0	1	1	0
ARHGEF37	ARHGEF37	A1IGU5	5q32	Y	193	3662523	human	76.28	RhoGEF	TVPDASAyPVLQRAV	0	0	1	1	0
ARHGEF37	ARHGEF37	A1IGU5	5q32	Y	223	5655468	human	76.28	-	RKEVASKyTKVEQLT	0	0	1	1	0
ARHGEF37	ARHGEF37	A1IGU5	5q32	T	242	5209618	human	76.28	-	LARINTHtLsKKtTR	0	1	1	2	0
ARHGEF37	ARHGEF37	A1IGU5	5q32	S	244	5209623	human	76.28	-	RINTHtLsKKtTRLs	0	0	1	1	0
ARHGEF37	ARHGEF37	A1IGU5	5q32	T	247	5209628	human	76.28	-	THtLsKKtTRLsQLL	0	0	1	1	0
ARHGEF37	ARHGEF37	A1IGU5	5q32	S	251	34731946	human	76.28	-	sKKtTRLsQLLKQEA	0	1	0	1	0
ARHGEF37	ARHGEF37	A1IGU5	5q32	Y	511	34369501	human	76.28	SH3_2	RYGPGKLyQVtSNIs	0	0	1	1	0
ARHGEF37	ARHGEF37	A1IGU5	5q32	T	514	34369504	human	76.28	SH3_2	PGKLyQVtSNIsGTG	0	0	1	1	0
ARHGEF37	ARHGEF37	A1IGU5	5q32	S	518	34350569	human	76.28	SH3_2	yQVtSNIsGTGTLDL	0	0	1	1	0
ARHGEF37	ARHGEF37	A1IGU5	5q32	T	590	50773588	human	76.28	-	NKDPRCLtPEPSPAL	0	2	0	2	0
ARHGEF37	ARHGEF37	A1IGU5	5q32	S	600	56649156	human	76.28	-	PSPALVPsIPTMNQV	0	1	0	1	0
ARHGEF37	ARHGEF37	A1IGU5	5q32	Y	654	3471516	human	76.28	SH3_1	EVNGQRGyVPsGFLA	0	0	1	1	0
ARHGEF37	ARHGEF37	A1IGU5	5q32	S	657	23052347	human	76.28	SH3_1	GQRGyVPsGFLARAR	0	0	1	1	0
ARHGEF37	ARHGEF37	A1IGU5	5q32	S	665	23052350	human	76.28	-	GFLARARsPVLWGWs	0	3	4	7	0
ARHGEF37	ARHGEF37	A1IGU5	5q32	S	672	50773584	human	76.28	-	sPVLWGWsLPS____	0	2	0	2	0
FAM168B	FAM168B	A1KXE4	2q21.1	S	6	7444507	human	20.32	TCRP1	__MNPVYsPGSSGVP	0	8	0	8	0
FAM168B	FAM168B	A1KXE4	2q21.1	T	57	9831677	human	20.32	TCRP1	QTGYTPGtPYKVSCS	1	1	0	2	0
FAM168B	FAM168B	A1KXE4	2q21.1	Y	73	5594190	human	20.32	TCRP1	TSGAVPPySSSPNPy	0	1	1	2	0
FAM168B	FAM168B	A1KXE4	2q21.1	Y	80	5422646	human	20.32	TCRP1	ySSSPNPyQTAVYPV	0	1	4	5	0
FAM168B	FAM168B	A1KXE4	2q21.1	S	189	56649160	human	20.32	TCRP1	APGTPTYsyVPPQW_	0	1	0	1	0
FAM168B	FAM168B	A1KXE4	2q21.1	Y	190	23052477	human	20.32	TCRP1	PGTPTYsyVPPQW__	0	0	1	1	0
PXDNL	PXDNL	A1KZ92	8q11.22-q11.23	S	500	36132061	human	163.69	I-set	SLGVKKVsVQLTVKP	0	1	0	1	0
PXDNL	PXDNL	A1KZ92	8q11.22-q11.23	T	520	34369537	human	163.69	I-set	FTQLPQDtSVEVGKN	0	0	1	1	0
PXDNL	PXDNL	A1KZ92	8q11.22-q11.23	S	554	31868325	human	163.69	I-set	EGVQITEsGKFHVDD	0	1	0	1	0
PXDNL	PXDNL	A1KZ92	8q11.22-q11.23	Y	649	50787766	human	163.69	-	DLLAQFHyPRDPLIV	0	1	0	1	0
PXDNL	PXDNL	A1KZ92	8q11.22-q11.23	T	1140	23050000	human	163.69	An_peroxidase	AAVDSAAtIIQRGRD	0	0	1	1	0
PXDNL	PXDNL	A1KZ92	8q11.22-q11.23	T	1354	34356995	human	163.69	-	GEDARNVtVLAKTKF	0	0	1	1	0
MEX3A	RKHD4	A1L020	1q22	Y	119	22777996	human	54.17	-	DAkLCALykEAELRL	0	0	2	2	0
MEX3A	RKHD4	A1L020	1q22	T	133	12200828	human	54.17	KH_1	LkGSSNTtECVPVPT	0	0	1	1	0
MEX3A	RKHD4	A1L020	1q22	S	210	56649163	human	54.17	-	IRASRNksGAAFGVA	0	1	0	1	0
MEX3A	RKHD4	A1L020	1q22	T	245	34355094	human	54.17	KH_1	VVGPKGAtIKRIQQQ	0	0	1	1	0
MEX3A	RKHD4	A1L020	1q22	S	308	20652490	human	54.17	-	ENDFLAGsPDAAIDS	0	8	0	8	0
MEX3A	RKHD4	A1L020	1q22	S	338	480194	human	54.17	-	LSTFRQNsLGCIGEC	0	8	10	18	0
MEX3A	RKHD4	A1L020	1q22	S	428	10940886	human	54.17	-	GPPGAHRsPAtsAGP	0	9	1	10	0
MEX3A	RKHD4	A1L020	1q22	T	431	23050002	human	54.17	-	GAHRsPAtsAGPELA	0	1	1	2	0
MEX3A	RKHD4	A1L020	1q22	S	432	23050005	human	54.17	-	AHRsPAtsAGPELAG	0	1	1	2	0
MEX3A	RKHD4	A1L020	1q22	S	453	23050008	human	54.17	-	GEPLQGFskLGGGGL	0	0	1	1	0
MEX3A	RKHD4	A1L020	1q22	S	462	23050011	human	54.17	-	LGGGGLRsPGGGRDC	0	8	1	9	0
MEX3A	RKHD4	A1L020	1q22	T	501	23050014	human	54.17	zf-C3HC4_3	AVRICERtDPECPVC	0	3	5	8	0
ILVBL	ILVBL	A1L0T0	19p13.12	T	72	23050017	human	67.87	TPP_enzyme_N	HGVRFIFtLVGGHIS	0	0	1	1	0
ILVBL	ILVBL	A1L0T0	19p13.12	T	114	23050020	human	67.87	TPP_enzyme_N	AMARLSGtVGVAAVT	0	0	1	1	0
ILVBL	ILVBL	A1L0T0	19p13.12	S	141	55367408	human	67.87	TPP_enzyme_N	KNAQMAQsPILLLGG	0	1	0	1	0
ILVBL	ILVBL	A1L0T0	19p13.12	T	297	55367412	human	67.87	TPP_enzyme_M	LGSQALLtPTsADKL	0	1	0	1	0
ILVBL	ILVBL	A1L0T0	19p13.12	S	300	55367416	human	67.87	TPP_enzyme_M	QALLtPTsADKLRAA	0	1	0	1	0
ILVBL	ILVBL	A1L0T0	19p13.12	S	629	4753904	human	67.87	-	RTDFRDGsIAV____	0	4	0	4	0
C20orf202	LOC400831	A1L168	20p13	S	14	23050023	human	13.59	-	PRAQNQVsVKVTPKN	0	0	1	1	0
C1orf226	C1orf226	A1L170	1q23.3	S	18	15501136	human	29.06	DUF4628	PKLQASRsFPHLsKP	0	6	0	6	0
C1orf226	C1orf226	A1L170	1q23.3	S	23	56649167	human	29.06	DUF4628	SRsFPHLsKPVAPGs	0	1	0	1	0
C1orf226	C1orf226	A1L170	1q23.3	S	30	36135457	human	29.06	DUF4628	sKPVAPGsAPLGsGE	0	1	0	1	0
C1orf226	C1orf226	A1L170	1q23.3	S	35	36136821	human	29.06	DUF4628	PGsAPLGsGEPGGPG	0	1	0	1	0
C1orf226	C1orf226	A1L170	1q23.3	S	47	14573626	human	29.06	DUF4628	GPGLWVGsSQHLKNL	0	1	0	1	0
C1orf226	C1orf226	A1L170	1q23.3	T	112	50774566	human	29.06	DUF4628	ERSVLQEtFPRLDPP	0	1	0	1	0
C1orf226	C1orf226	A1L170	1q23.3	S	198	36127575	human	29.06	DUF4628	PNGEVSLsVPDLIHK	0	4	0	4	0
C1orf226	C1orf226	A1L170	1q23.3	S	207	36130192	human	29.06	DUF4628	PDLIHKDsQDESKLk	0	2	0	2	0
C1orf226	C1orf226	A1L170	1q23.3	S	222	3246365	human	29.06	DUF4628	MTECRRAssPsLIER	0	14	2	16	0
C1orf226	C1orf226	A1L170	1q23.3	S	223	3246368	human	29.06	DUF4628	TECRRAssPsLIERN	0	25	2	27	0
C1orf226	C1orf226	A1L170	1q23.3	S	225	31082566	human	29.06	DUF4628	CRRAssPsLIERNGF	0	3	0	3	0
C1orf226	C1orf226	A1L170	1q23.3	S	240	50830408	human	29.06	DUF4628	KLSLSPIsLAEsWED	0	1	0	1	0
C1orf226	C1orf226	A1L170	1q23.3	S	244	50774562	human	29.06	DUF4628	SPIsLAEsWEDGsPP	0	3	0	3	0
C1orf226	C1orf226	A1L170	1q23.3	S	249	3246371	human	29.06	DUF4628	AEsWEDGsPPPQART	0	10	0	10	0
C1orf226	C1orf226	A1L170	1q23.3	S	258	3246374	human	29.06	DUF4628	PPQARTSsLDNEGPH	0	8	0	8	0
C1orf226	C1orf226	A1L170	1q23.3	S	270	36135829	human	29.06	DUF4628	GPHPDLLsFE_____	0	1	0	1	0
NDUFAF8	NDUFAF8	A1L188	17q25.3	S	13	50782754	human	7.76	-	AVWGrVRsRLRAFPE	0	1	0	1	0
NDUFAF8	NDUFAF8	A1L188	17q25.3	Y	32	50782757	human	7.76	-	CGAEAAAyGRCVQAS	0	1	0	1	0
NDUFAF8	NDUFAF8	A1L188	17q25.3	T	40	478283	human	7.76	-	GRCVQAStAPGGRLs	0	1	0	1	0
NDUFAF8	NDUFAF8	A1L188	17q25.3	S	47	478282	human	7.76	-	tAPGGRLskDFCARE	0	2	0	2	0
SYCE3	SYCE3	A1L190	22q13.33	S	36	54175676	human	10.6	Synaptonemal_3	LEEMEKIsVQATWMA	0	1	0	1	0
SYCE3	SYCE3	A1L190	22q13.33	Y	44	25732633	human	10.6	Synaptonemal_3	VQATWMAyDMVVMRT	0	1	0	1	0
SYCE3	SYCE3	A1L190	22q13.33	T	54	54175679	human	10.6	Synaptonemal_3	VVMRTNPtLAESMRR	0	1	0	1	0
PLEKHG3	PLEKHG3	A1L390	14q23.3	S	42	34501965	human	134.41	-	AMEEPSSsEAPAKNG	0	1	0	1	0
PLEKHG3	PLEKHG3	A1L390	14q23.3	S	61	23050025	human	134.41	-	RSRHLPNsNNNsSSW	0	0	1	1	0
PLEKHG3	PLEKHG3	A1L390	14q23.3	S	65	50786863	human	134.41	-	LPNsNNNsSSWLNVK	0	1	0	1	0
PLEKHG3	PLEKHG3	A1L390	14q23.3	S	76	484920	human	134.41	-	LNVKGPLsPFNSRAA	0	28	2	30	0
PLEKHG3	PLEKHG3	A1L390	14q23.3	Y	119	55367420	human	134.41	RhoGEF	LRSIVEDyLLKIIDT	0	1	0	1	0
PLEKHG3	PLEKHG3	A1L390	14q23.3	S	353	23050028	human	134.41	PH	SSLMLIEsTRDSLCF	0	0	1	1	0
PLEKHG3	PLEKHG3	A1L390	14q23.3	T	378	23050031	human	134.41	PH	QYSIQAktVEEKRNW	0	0	2	2	0
PLEKHG3	PLEKHG3	A1L390	14q23.3	T	386	23050034	human	134.41	PH	VEEKRNWtHHIKRLI	0	0	1	1	0
PLEKHG3	PLEKHG3	A1L390	14q23.3	T	400	26419856	human	134.41	-	ILENHHAtIPQkAkE	0	0	1	1	0
PLEKHG3	PLEKHG3	A1L390	14q23.3	S	423	29577493	human	134.41	-	YPNRYRCsPERLKkA	0	3	0	3	0
PLEKHG3	PLEKHG3	A1L390	14q23.3	S	433	4723138	human	134.41	-	RLKkAWSsQDEVSTN	0	11	1	12	0
PLEKHG3	PLEKHG3	A1L390	14q23.3	S	448	29572408	human	134.41	-	VRQGRRQsEPTKHLL	0	2	1	3	0
PLEKHG3	PLEKHG3	A1L390	14q23.3	S	475	38489600	human	134.41	-	KGKGRREsESSRSSR	0	0	3	3	0
PLEKHG3	PLEKHG3	A1L390	14q23.3	S	485	10358401	human	134.41	-	SRSSRRPsGRsPTST	0	0	1	1	0
PLEKHG3	PLEKHG3	A1L390	14q23.3	S	488	10358400	human	134.41	-	SRRPsGRsPTSTEKR	0	3	0	3	0
PLEKHG3	PLEKHG3	A1L390	14q23.3	S	533	28029702	human	134.41	-	PSAEETPsDTEsPEV	0	1	0	1	0
PLEKHG3	PLEKHG3	A1L390	14q23.3	S	537	34503048	human	134.41	-	ETPsDTEsPEVLETQ	0	1	0	1	0
PLEKHG3	PLEKHG3	A1L390	14q23.3	S	576	3147873	human	134.41	-	TEDLKALssEEEEEM	0	8	1	9	0
PLEKHG3	PLEKHG3	A1L390	14q23.3	S	577	3147876	human	134.41	-	EDLKALssEEEEEMG	0	8	1	9	0
PLEKHG3	PLEKHG3	A1L390	14q23.3	S	612	10794478	human	134.41	-	IAERFVSsFsRRssV	0	3	4	7	0
PLEKHG3	PLEKHG3	A1L390	14q23.3	S	614	10799535	human	134.41	-	ERFVSsFsRRssVAQ	0	4	4	8	0
PLEKHG3	PLEKHG3	A1L390	14q23.3	S	617	4723144	human	134.41	-	VSsFsRRssVAQEDS	0	1	7	8	0
PLEKHG3	PLEKHG3	A1L390	14q23.3	S	618	4723150	human	134.41	-	SsFsRRssVAQEDSK	0	3	15	18	0
PLEKHG3	PLEKHG3	A1L390	14q23.3	S	631	17551287	human	134.41	-	SKSSGFGsPRLVsRs	0	10	0	10	0
PLEKHG3	PLEKHG3	A1L390	14q23.3	S	636	18262188	human	134.41	-	FGsPRLVsRsssVLs	0	2	0	2	0
PLEKHG3	PLEKHG3	A1L390	14q23.3	S	638	4723156	human	134.41	-	sPRLVsRsssVLsLE	0	0	1	1	0
PLEKHG3	PLEKHG3	A1L390	14q23.3	S	639	4723162	human	134.41	-	PRLVsRsssVLsLEG	0	2	1	3	0
PLEKHG3	PLEKHG3	A1L390	14q23.3	S	640	484925	human	134.41	-	RLVsRsssVLsLEGs	0	13	0	13	0
PLEKHG3	PLEKHG3	A1L390	14q23.3	S	643	484926	human	134.41	-	sRsssVLsLEGsEKG	0	25	2	27	0
PLEKHG3	PLEKHG3	A1L390	14q23.3	S	647	484927	human	134.41	-	sVLsLEGsEKGLARH	0	15	0	15	0
PLEKHG3	PLEKHG3	A1L390	14q23.3	S	656	11126110	human	134.41	-	KGLARHGsATDSLSC	0	1	1	2	0
PLEKHG3	PLEKHG3	A1L390	14q23.3	S	735	31082231	human	134.41	-	EHHDAGFsVRRREsL	0	1	0	1	0
PLEKHG3	PLEKHG3	A1L390	14q23.3	S	741	3147879	human	134.41	-	FsVRRREsLsYIPKG	0	15	3	18	0
PLEKHG3	PLEKHG3	A1L390	14q23.3	S	743	12202321	human	134.41	-	VRRREsLsYIPKGLV	0	0	1	1	0
PLEKHG3	PLEKHG3	A1L390	14q23.3	S	753	50786867	human	134.41	-	PKGLVRNsISRFNsL	0	1	0	1	0
PLEKHG3	PLEKHG3	A1L390	14q23.3	S	759	15413530	human	134.41	-	NsISRFNsLPRPDPE	0	6	1	7	0
PLEKHG3	PLEKHG3	A1L390	14q23.3	T	782	31869594	human	134.41	-	RQVGSRPtsWALFEL	0	1	0	1	0
PLEKHG3	PLEKHG3	A1L390	14q23.3	S	783	4723180	human	134.41	-	QVGSRPtsWALFELP	0	1	0	1	0
PLEKHG3	PLEKHG3	A1L390	14q23.3	S	827	12667905	human	134.41	-	GMESSGGsPGKGPGQ	0	7	0	7	0
PLEKHG3	PLEKHG3	A1L390	14q23.3	S	865	34503337	human	134.41	-	TEESATAsPESSsPT	0	1	0	1	0
PLEKHG3	PLEKHG3	A1L390	14q23.3	S	870	34501366	human	134.41	-	TAsPESSsPTEGRsP	0	1	0	1	0
PLEKHG3	PLEKHG3	A1L390	14q23.3	S	876	27460894	human	134.41	-	SsPTEGRsPAHLARE	0	2	0	2	0
PLEKHG3	PLEKHG3	A1L390	14q23.3	S	934	15502849	human	134.41	-	YQLARQYsLRIKSNk	0	1	1	2	0
PLEKHG3	PLEKHG3	A1L390	14q23.3	S	962	3147882	human	134.41	-	APERDGKsPtVPCLQ	0	6	0	6	0
PLEKHG3	PLEKHG3	A1L390	14q23.3	T	964	3147894	human	134.41	-	ERDGKsPtVPCLQEE	0	2	0	2	0
PLEKHG3	PLEKHG3	A1L390	14q23.3	S	1000	56649171	human	134.41	-	QLMAQEHsPPKPSSA	0	1	0	1	0
PLEKHG3	PLEKHG3	A1L390	14q23.3	S	1011	7998879	human	134.41	-	PSSAGEMsPQRFFFN	0	2	1	3	0
PLEKHG3	PLEKHG3	A1L390	14q23.3	S	1020	4723186	human	134.41	-	QRFFFNPsAVsQRTT	0	0	1	1	0
PLEKHG3	PLEKHG3	A1L390	14q23.3	S	1023	484921	human	134.41	-	FFNPsAVsQRTTsPG	0	0	1	1	0
PLEKHG3	PLEKHG3	A1L390	14q23.3	S	1028	3147855	human	134.41	-	AVsQRTTsPGGRPsA	0	5	0	5	0
PLEKHG3	PLEKHG3	A1L390	14q23.3	S	1034	3147858	human	134.41	-	TsPGGRPsARsPLsP	0	2	1	3	0
PLEKHG3	PLEKHG3	A1L390	14q23.3	S	1037	3147861	human	134.41	-	GGRPsARsPLsPTEt	0	18	3	21	0
PLEKHG3	PLEKHG3	A1L390	14q23.3	S	1040	3147864	human	134.41	-	PsARsPLsPTEtFsW	0	16	3	19	0
PLEKHG3	PLEKHG3	A1L390	14q23.3	T	1044	3147891	human	134.41	-	sPLsPTEtFsWPDVR	0	1	3	4	0
PLEKHG3	PLEKHG3	A1L390	14q23.3	S	1046	10153543	human	134.41	-	LsPTEtFsWPDVREL	0	1	13	14	0
PLEKHG3	PLEKHG3	A1L390	14q23.3	S	1079	3147867	human	134.41	-	RGPPVNRsHsVPENM	0	2	0	2	0
PLEKHG3	PLEKHG3	A1L390	14q23.3	S	1081	3147870	human	134.41	-	PPVNRsHsVPENMVE	0	4	2	6	0
PLEKHG3	PLEKHG3	A1L390	14q23.3	S	1092	31856856	human	134.41	-	NMVEPPLsGRVGRCR	0	1	0	1	0
PLEKHG3	PLEKHG3	A1L390	14q23.3	S	1100	56649175	human	134.41	-	GRVGRCRsLsTKrGr	0	1	0	1	0
PLEKHG3	PLEKHG3	A1L390	14q23.3	S	1102	11073807	human	134.41	-	VGRCRsLsTKrGrGG	0	0	3	3	0
PLEKHG3	PLEKHG3	A1L390	14q23.3	S	1115	36135916	human	134.41	-	GGGEAAQsPGPLPQS	0	3	0	3	0
PLEKHG3	PLEKHG3	A1L390	14q23.3	S	1154	34504403	human	134.41	-	MEKGPLPsPTAGLEE	0	1	0	1	0
PLEKHG3	PLEKHG3	A1L390	14q23.3	S	1169	4723209	human	134.41	-	SSGQGPSsPVALLGQ	0	3	0	3	0
PLEKHG3	PLEKHG3	A1L390	14q23.3	S	1217	27460890	human	134.41	-	EKFQALNsVG_____	0	5	0	5	0
GAGE12E	GAGE12B/C/D/E	A1L429	Xp11.23	S	7	23050037	human	12.92	GAGE	_MSWRGRsTyyWPrP	0	1	1	2	0
GAGE12E	GAGE12B/C/D/E	A1L429	Xp11.23	Y	9	22600109	human	12.92	GAGE	SWRGRsTyyWPrPrr	0	2	68	70	0
GAGE12E	GAGE12B/C/D/E	A1L429	Xp11.23	Y	10	22600108	human	12.92	GAGE	WRGRsTyyWPrPrrY	0	2	50	52	0
GAGE12E	GAGE12B/C/D/E	A1L429	Xp11.23	T	107	50470123	human	12.92	GAGE	PNPEEVKtPEEGEKQ	0	0	1	1	0
GAGE12E	GAGE12B/C/D/E	A1L429	Xp11.23	S	115	36128905	human	12.92	-	PEEGEKQsQC_____	0	1	3	4	0
NUTM2F	FAM22F	A1L443	9q22.32	T	518	25291626	human	80.77	NUT	RAAPRHGtARLDSsP	0	0	1	1	0
NUTM2F	FAM22F	A1L443	9q22.32	S	524	25291630	human	80.77	NUT	GtARLDSsPSEFAAG	0	0	1	1	0
NUTM2F	FAM22F	A1L443	9q22.32	T	567	25291628	human	80.77	NUT	QGQGRVRtGMARSED	0	0	1	1	0
PRSS38	MPN2	A1L453	1q42.13	S	324	23127047	human	35.36	-	MAMLAGWsVL_____	0	0	1	1	0
SSC5D	SSC5D	A1L4H1	19q13.42	S	174	23050039	human	165.74	-	QNASRKKsPRPKQAK	0	1	1	2	0
SSC5D	SSC5D	A1L4H1	19q13.42	T	190	27452205	human	165.74	-	TRAPLLTtGAPRQER	0	1	0	1	0
SSC5D	SSC5D	A1L4H1	19q13.42	T	718	34367865	human	165.74	-	KTMAMLTtQGPQEMT	0	0	1	1	0
SSC5D	SSC5D	A1L4H1	19q13.42	S	726	34367868	human	165.74	-	QGPQEMTsESTIKSI	0	0	1	1	0
SSC5D	SSC5D	A1L4H1	19q13.42	S	917	11135159	human	165.74	-	RTTRRPGsSsPAIRR	0	0	1	1	0
SSC5D	SSC5D	A1L4H1	19q13.42	S	919	50800518	human	165.74	-	TRRPGsSsPAIRRLP	0	1	0	1	0
SSC5D	SSC5D	A1L4H1	19q13.42	T	928	11135162	human	165.74	-	AIRRLPDtGsKDGYK	0	1	1	2	0
SSC5D	SSC5D	A1L4H1	19q13.42	S	930	50800520	human	165.74	-	RRLPDtGsKDGYKLP	0	1	0	1	0
FSD2	FSD2	A1L4K1	15q25.2	S	5	36840048	human	85.39	-	___MEEEsGEELGLD	0	1	0	1	0
FSD2	FSD2	A1L4K1	15q25.2	T	41	50779333	human	85.39	-	HLFPEENtRMRKVVQ	0	1	0	1	0
FSD2	FSD2	A1L4K1	15q25.2	Y	465	15510008	human	85.39	-	PSSERAVyMtAPSPP	0	1	0	1	0
FSD2	FSD2	A1L4K1	15q25.2	T	467	15510009	human	85.39	-	SERAVyMtAPSPPII	0	1	0	1	0
FSD2	FSD2	A1L4K1	15q25.2	T	476	15510007	human	85.39	-	PSPPIIKtKEIRSCE	0	1	0	1	0
FSD2	FSD2	A1L4K1	15q25.2	Y	538	3664969	human	85.39	-	QLQPGRSyIIyVRAL	0	0	1	1	0
FSD2	FSD2	A1L4K1	15q25.2	Y	541	3664974	human	85.39	-	PGRSyIIyVRALNMG	0	0	1	1	0
FSD2	FSD2	A1L4K1	15q25.2	S	599	36840081	human	85.39	-	RTPARELsPSDTHFT	0	1	0	1	0
SH3PXD2B	SH3PXD2B	A1X283	5q35.1	S	6	23050042	human	101.58	PX	__MPPRRsIVEVKVL	0	0	1	1	0
SH3PXD2B	SH3PXD2B	A1X283	5q35.1	Y	25	478902	human	101.58	PX	RRVPNKHyVyIIRVT	0	2	9	11	0
SH3PXD2B	SH3PXD2B	A1X283	5q35.1	Y	27	3729799	human	101.58	PX	VPNKHyVyIIRVTWS	0	0	1	1	0
SH3PXD2B	SH3PXD2B	A1X283	5q35.1	Y	42	3729804	human	101.58	PX	SGSTEAIyRRYSKFF	0	0	1	1	0
SH3PXD2B	SH3PXD2B	A1X283	5q35.1	S	85	50799631	human	101.58	PX	GkILFRRsHIRDVAV	0	2	0	2	0
SH3PXD2B	SH3PXD2B	A1X283	5q35.1	S	142	31870212	human	101.58	-	EHIGKKKsGGDQtSV	0	1	0	1	0
SH3PXD2B	SH3PXD2B	A1X283	5q35.1	T	147	31871850	human	101.58	-	KKsGGDQtSVDPMVL	0	1	0	1	0
SH3PXD2B	SH3PXD2B	A1X283	5q35.1	Y	226	478922	human	101.58	-	QPEEEEKyTVIyPyT	0	1	1	2	0
SH3PXD2B	SH3PXD2B	A1X283	5q35.1	Y	230	478923	human	101.58	SH3_1	EEKyTVIyPyTARDQ	0	0	1	1	0
SH3PXD2B	SH3PXD2B	A1X283	5q35.1	Y	232	478924	human	101.58	SH3_1	KyTVIyPyTARDQDE	0	0	1	1	0
SH3PXD2B	SH3PXD2B	A1X283	5q35.1	S	279	18015687	human	101.58	-	ASYLkKNsGEPLPPK	0	1	0	1	0
SH3PXD2B	SH3PXD2B	A1X283	5q35.1	S	291	3148398	human	101.58	-	PPKPGPGsPsHPGAL	0	15	0	15	0
SH3PXD2B	SH3PXD2B	A1X283	5q35.1	S	293	31866914	human	101.58	-	KPGPGsPsHPGALDL	0	2	0	2	0
SH3PXD2B	SH3PXD2B	A1X283	5q35.1	S	319	27457284	human	101.58	-	REKELLSsQRDGRFE	0	1	0	1	0
SH3PXD2B	SH3PXD2B	A1X283	5q35.1	S	339	50175448	human	101.58	-	DGDAKQRsPKMRQRP	0	1	0	1	0
SH3PXD2B	SH3PXD2B	A1X283	5q35.1	T	353	18015689	human	101.58	-	PPPRRDMtIPRGLNL	0	3	0	3	0
SH3PXD2B	SH3PXD2B	A1X283	5q35.1	Y	373	15229539	human	101.58	-	PPQVEEEyyTIAEFQ	0	0	3	3	0
SH3PXD2B	SH3PXD2B	A1X283	5q35.1	Y	374	23050045	human	101.58	SH3_1	PQVEEEyyTIAEFQT	0	0	1	1	0
SH3PXD2B	SH3PXD2B	A1X283	5q35.1	S	491	41454364	human	101.58	-	WSKDWKGsKDVLRKA	0	2	0	2	0
SH3PXD2B	SH3PXD2B	A1X283	5q35.1	S	499	4688185	human	101.58	-	KDVLRKAsSDMSASA	0	0	1	1	0
SH3PXD2B	SH3PXD2B	A1X283	5q35.1	Y	508	17303901	human	101.58	-	DMSASAGyEEIsDPD	1	0	0	1	0
SH3PXD2B	SH3PXD2B	A1X283	5q35.1	S	512	36123135	human	101.58	-	SAGyEEIsDPDMEEK	0	2	0	2	0
SH3PXD2B	SH3PXD2B	A1X283	5q35.1	S	528	4688200	human	101.58	-	SLPPRKEsIIksEGE	0	6	0	6	0
SH3PXD2B	SH3PXD2B	A1X283	5q35.1	S	532	50799625	human	101.58	-	RKEsIIksEGELLER	0	2	0	2	0
SH3PXD2B	SH3PXD2B	A1X283	5q35.1	T	630	36128717	human	101.58	-	PEEKPDAtPQNPFLK	0	1	0	1	0
SH3PXD2B	SH3PXD2B	A1X283	5q35.1	S	649	50799628	human	101.58	-	VRPKPAPsPKTEPPQ	0	2	0	2	0
SH3PXD2B	SH3PXD2B	A1X283	5q35.1	S	675	22341603	human	101.58	-	SKLRPAKsQDKsLLD	0	4	0	4	0
SH3PXD2B	SH3PXD2B	A1X283	5q35.1	S	679	3148401	human	101.58	-	PAKsQDKsLLDGEGP	0	3	0	3	0
SH3PXD2B	SH3PXD2B	A1X283	5q35.1	S	699	56649177	human	101.58	-	QDVAFSRsFLPGEGP	0	1	0	1	0
SH3PXD2B	SH3PXD2B	A1X283	5q35.1	S	720	9763974	human	101.58	-	TGKQDGLsPKEISCR	0	4	0	4	0
SH3PXD2B	SH3PXD2B	A1X283	5q35.1	T	735	34500525	human	101.58	-	APPRPAKtTDPVSKS	0	1	0	1	0
SH3PXD2B	SH3PXD2B	A1X283	5q35.1	T	768	5275294	human	101.58	-	RPPPPKKtSSssRPL	0	0	1	1	0
SH3PXD2B	SH3PXD2B	A1X283	5q35.1	S	771	5275299	human	101.58	-	PPKKtSSssRPLPEV	0	0	1	1	0
SH3PXD2B	SH3PXD2B	A1X283	5q35.1	S	772	5275304	human	101.58	-	PKKtSSssRPLPEVR	0	0	1	1	0
SH3PXD2B	SH3PXD2B	A1X283	5q35.1	S	811	27457281	human	101.58	-	AkPFLSNsLGGQDDt	0	5	0	5	0
SH3PXD2B	SH3PXD2B	A1X283	5q35.1	T	818	18913698	human	101.58	-	sLGGQDDtRGkGsLG	0	1	0	1	0
SH3PXD2B	SH3PXD2B	A1X283	5q35.1	S	823	23050048	human	101.58	-	DDtRGkGsLGPWGtG	0	0	1	1	0
SH3PXD2B	SH3PXD2B	A1X283	5q35.1	T	829	23050051	human	101.58	-	GsLGPWGtGKIGENR	0	0	1	1	0
SH3PXD2B	SH3PXD2B	A1X283	5q35.1	S	853	56649181	human	101.58	-	NADGLKDsLyVAVAD	0	1	0	1	0
SH3PXD2B	SH3PXD2B	A1X283	5q35.1	Y	855	4148701	human	101.58	SH3_2	DGLKDsLyVAVADFE	0	2	0	2	0
FAM92A	FAM92A1	A1XBS5	8q22.1	Y	58	5562505	human	33.43	FAM92	LVNEINAyAATETPH	0	0	1	1	0
FAM92A	FAM92A1	A1XBS5	8q22.1	S	139	7824351	human	33.43	FAM92	RTRQRNPsDRHVISQ	0	1	0	1	0
FAM92A	FAM92A1	A1XBS5	8q22.1	Y	226	15229138	human	33.43	-	EVFRNSLyAPDySSR	0	0	1	1	0
FAM92A	FAM92A1	A1XBS5	8q22.1	Y	230	15229135	human	33.43	-	NSLyAPDySSRLDIV	0	1	6	7	0
FAM92A	FAM92A1	A1XBS5	8q22.1	S	241	14573481	human	33.43	-	LDIVRANsKsPLQRS	0	2	0	2	0
FAM92A	FAM92A1	A1XBS5	8q22.1	S	243	14573484	human	33.43	-	IVRANsKsPLQRSLS	0	2	0	2	0
FAM92A	FAM92A1	A1XBS5	8q22.1	T	282	14573487	human	33.43	-	EDDELDVtEEENFLK	0	1	0	1	0
ZBTB7C	ZBTB7C	A1YPR0	18q21.1	Y	58	5672379	human	69.02	BTB	VLAACSKyFKKLFTA	0	0	1	1	0
ZBTB7C	ZBTB7C	A1YPR0	18q21.1	Y	73	5672384	human	69.02	BTB	GTLASQPyVyEIDFV	0	0	1	1	0
ZBTB7C	ZBTB7C	A1YPR0	18q21.1	Y	75	5672389	human	69.02	BTB	LASQPyVyEIDFVQP	0	0	1	1	0
ZBTB7C	ZBTB7C	A1YPR0	18q21.1	S	201	50793559	human	69.02	-	HLTEKAYsDTPRDFP	0	1	0	1	0
ZBTB7C	ZBTB7C	A1YPR0	18q21.1	S	215	27456419	human	69.02	-	PDSFQAGsPGHLGVI	0	4	0	4	0
ZBTB7C	ZBTB7C	A1YPR0	18q21.1	S	226	56649185	human	69.02	-	LGVIRDFsIESLLRE	0	1	0	1	0
ZBTB7C	ZBTB7C	A1YPR0	18q21.1	Y	331	1005872	human	69.02	-	PIKAENDyGAYLNFL	0	1	0	1	0
ZBTB7C	ZBTB7C	A1YPR0	18q21.1	T	385	25317273	human	69.02	-	KLPRHMRtHtGEKPY	0	0	1	1	0
ZBTB7C	ZBTB7C	A1YPR0	18q21.1	T	387	25317276	human	69.02	-	PRHMRtHtGEKPYMC	0	0	1	1	0
ZBTB7C	ZBTB7C	A1YPR0	18q21.1	S	529	56649188	human	69.02	-	AVCLPGPsPAKHFLA	0	1	0	1	0
MACROD2	MACROD2	A1Z1Q3	20p12.1	S	258	15721230	human	47.42	-	DVEMKEDsDENGPEE	0	1	0	1	0
ZC3H12D	ZC3H12D	A2A288	6q25.1	S	345	56649194	human	58.08	-	DLAALRGsFSRLAFS	0	1	0	1	0
ZC3H12D	ZC3H12D	A2A288	6q25.1	S	428	27461307	human	58.08	-	DLHGDLLsPRRPPDD	0	2	0	2	0
ZC3H12D	ZC3H12D	A2A288	6q25.1	T	462	34367812	human	58.08	-	PAWGDGAtGGLSVyA	0	0	1	1	0
ZC3H12D	ZC3H12D	A2A288	6q25.1	Y	468	34367815	human	58.08	-	AtGGLSVyATEDDEG	0	0	1	1	0
ZC3H12D	ZC3H12D	A2A288	6q25.1	S	505	56649197	human	58.08	-	MAAFPELsDLARLIL	0	1	0	1	0
FRMD3	FRMD3	A2A2Y4	9q21.32	T	14	23050054	human	68.77	-	CVPRGRRtMKMIHFR	0	0	1	1	0
FRMD3	FRMD3	A2A2Y4	9q21.32	S	27	4750728	human	68.77	-	FRSSSVKsLsQEMRC	0	1	0	1	0
FRMD3	FRMD3	A2A2Y4	9q21.32	S	29	23050057	human	68.77	-	SSSVKsLsQEMRCTI	0	0	2	2	0
FRMD3	FRMD3	A2A2Y4	9q21.32	T	219	50830412	human	68.77	FERM_M	LKAHTLEtYGVDPHP	0	1	0	1	0
FRMD3	FRMD3	A2A2Y4	9q21.32	T	276	23050060	human	68.77	FERM_C	KTFYVIGtQKEKKAM	0	0	1	1	0
FRMD3	FRMD3	A2A2Y4	9q21.32	S	313	25292877	human	68.77	FERM_C	AFYKYAKssQIKTVS	0	0	1	1	0
FRMD3	FRMD3	A2A2Y4	9q21.32	S	314	25292880	human	68.77	FERM_C	FYKYAKssQIKTVSS	0	0	1	1	0
FRMD3	FRMD3	A2A2Y4	9q21.32	S	345	15176884	human	68.77	FA	AkEVVEAsSKIQREP	0	0	1	1	0
FRMD3	FRMD3	A2A2Y4	9q21.32	S	416	56568749	human	68.77	-	SAPLISSsPVkAARE	0	2	0	2	0
FRMD3	FRMD3	A2A2Y4	9q21.32	S	429	27449464	human	68.77	-	REYEDPPsEEEDKIK	0	2	0	2	0
FRMD3	FRMD3	A2A2Y4	9q21.32	T	480	4171478	human	68.77	-	LELEREDtDsFEDLE	0	0	4	4	0
FRMD3	FRMD3	A2A2Y4	9q21.32	S	482	40434015	human	68.77	-	LEREDtDsFEDLEAD	0	1	0	1	0
ANKRD18B	ANKRD18B	A2A2Z9	9p13.3	S	6	15407642	human	118.23	-	__MRKLLsFGRRLGQ	0	0	1	1	0
ANKRD18B	ANKRD18B	A2A2Z9	9p13.3	T	85	50773093	human	118.23	Ank_2	HGRVQVVtLLLDRKC	0	1	0	1	0
ANKRD18B	ANKRD18B	A2A2Z9	9p13.3	T	169	23050063	human	118.23	Ank_2	ALNKEGNtPLLFAIN	0	0	1	1	0
ANKRD18B	ANKRD18B	A2A2Z9	9p13.3	S	550	56649200	human	118.23	CCDC144C	QSIGKQNssEERIRQ	0	1	0	1	0
ANKRD18B	ANKRD18B	A2A2Z9	9p13.3	S	551	56649202	human	118.23	CCDC144C	SIGKQNssEERIRQR	0	1	0	1	0
ANKRD18B	ANKRD18B	A2A2Z9	9p13.3	Y	609	10822864	human	118.23	CCDC144C	NKELMNEyNyLKEKL	0	0	1	1	0
ANKRD18B	ANKRD18B	A2A2Z9	9p13.3	Y	611	25282730	human	118.23	CCDC144C	ELMNEyNyLKEKLLQ	0	0	1	1	0
ANKRD18B	ANKRD18B	A2A2Z9	9p13.3	T	654	25282728	human	118.23	-	SESPLEGtsHCHINL	0	0	1	1	0
ANKRD18B	ANKRD18B	A2A2Z9	9p13.3	S	655	25282732	human	118.23	-	ESPLEGtsHCHINLD	0	0	1	1	0
ANKRD18B	ANKRD18B	A2A2Z9	9p13.3	T	878	386185601	human	118.23	DUF3496	SLKKKELtLkDVECK	0	1	0	1	0
MAGEB16	MAGE-B16	A2A368	Xp21.1	T	203	23050065	human	36.18	MAGE	GEKGVPKtGLLIIVL	0	0	2	2	0
MAGEB16	MAGE-B16	A2A368	Xp21.1	Y	273	4136969	human	36.18	MAGE	ANSDPARyEFLWGPR	0	0	1	1	0
PTPDC1	PTPDC1	A2A3K4	9q22.32	T	34	36133223	human	84.46	-	KGNLERPtPKYTKVG	0	1	0	1	0
PTPDC1	PTPDC1	A2A3K4	9q22.32	S	392	8087293	human	84.46	-	THLKRRLsysDSDLK	0	6	6	12	0
PTPDC1	PTPDC1	A2A3K4	9q22.32	Y	393	15413798	human	84.46	-	HLKRRLsysDSDLKR	0	0	9	9	0
PTPDC1	PTPDC1	A2A3K4	9q22.32	S	394	8087297	human	84.46	-	LKRRLsysDSDLKRA	0	7	1	8	0
PTPDC1	PTPDC1	A2A3K4	9q22.32	T	410	7998443	human	84.46	-	NLLEQGEtPQtVPAQ	0	0	1	1	0
PTPDC1	PTPDC1	A2A3K4	9q22.32	T	413	7998447	human	84.46	-	EQGEtPQtVPAQILV	0	1	1	2	0
PTPDC1	PTPDC1	A2A3K4	9q22.32	S	438	27456214	human	84.46	-	SHCYIPQsPEPDLHK	0	9	0	9	0
PTPDC1	PTPDC1	A2A3K4	9q22.32	S	457	36130695	human	84.46	-	RSTLSFWsQSKFGGL	0	1	0	1	0
PTPDC1	PTPDC1	A2A3K4	9q22.32	S	472	27456210	human	84.46	-	EGLkDNGsPIFHGRI	0	3	0	3	0
PTPDC1	PTPDC1	A2A3K4	9q22.32	S	505	36131721	human	84.46	-	HSPGEPVsPSFANVH	0	1	0	1	0
PTPDC1	PTPDC1	A2A3K4	9q22.32	S	534	27456218	human	84.46	-	CKTHGVGsPGsVRQN	0	4	0	4	0
PTPDC1	PTPDC1	A2A3K4	9q22.32	S	537	41453839	human	84.46	-	HGVGsPGsVRQNSRt	0	1	0	1	0
PTPDC1	PTPDC1	A2A3K4	9q22.32	T	544	31889410	human	84.46	-	sVRQNSRtPRsPLDC	0	2	0	2	0
PTPDC1	PTPDC1	A2A3K4	9q22.32	S	547	3857160	human	84.46	-	QNSRtPRsPLDCGsS	0	7	8	15	0
PTPDC1	PTPDC1	A2A3K4	9q22.32	S	553	31889413	human	84.46	-	RsPLDCGsSPkAQFL	0	1	0	1	0
PTPDC1	PTPDC1	A2A3K4	9q22.32	T	730	23050068	human	84.46	-	NGPTVYNtLkKIFKH	0	0	1	1	0
PTPDC1	PTPDC1	A2A3K4	9q22.32	T	746	23050071	human	84.46	-	LEEKRKMtKDGPKPG	0	0	1	1	0
TTC24	TTC24	A2A3L6	1q22	S	2	25172808	human	63.4	-	______MssPNPEDV	0	1	0	1	0
TTC24	TTC24	A2A3L6	1q22	S	3	25172810	human	63.4	-	_____MssPNPEDVP	0	1	0	1	0
TTC24	TTC24	A2A3L6	1q22	T	40	34498875	human	63.4	TPR_16	EASIQALtRAGHGAL	0	1	0	1	0
TTC24	TTC24	A2A3L6	1q22	Y	369	5234070	human	63.4	TPR_7	AAARLGQyDQALKYy	0	0	1	1	0
TTC24	TTC24	A2A3L6	1q22	Y	376	5234075	human	63.4	TPR_7	yDQALKYyKEALAQC	0	0	1	1	0
TTC24	TTC24	A2A3L6	1q22	T	436	41455134	human	63.4	-	GASQAEGtPAKAGSS	0	1	0	1	0
PIPSL	PIPSL	A2A3N6	-	S	3	478330908	human	95.05	-	_____MAsEVPYASG	0	1	0	1	0
PIPSL	PIPSL	A2A3N6	-	S	405	608970536	human	95.05	-	KkIPLkPsPsKKLRS	0	1	0	1	0
PIPSL	PIPSL	A2A3N6	-	S	407	608970538	human	95.05	-	IPLkPsPsKKLRSGS	0	1	0	1	0
EHMT2	EHMT2 iso4	A2ABF8	6p21.33	S	41	14570372	human	135.42	-	RGRGRPRsLLsLPRA	0	2	0	2	0
EHMT2	EHMT2 iso4	A2ABF8	6p21.33	S	44	14570374	human	135.42	-	GRPRsLLsLPRAQAS	0	2	0	2	0
EHMT2	EHMT2 iso4	A2ABF8	6p21.33	S	97	12667572	human	135.42	-	ATERVHGsLGDtPRS	0	2	1	3	0
EHMT2	EHMT2 iso4	A2ABF8	6p21.33	T	101	3801675	human	135.42	-	VHGsLGDtPRSEETL	0	1	7	8	0
EHMT2	EHMT2 iso4	A2ABF8	6p21.33	S	175	5417439	human	135.42	-	HATkSFPssPskGGs	0	0	28	28	0
EHMT2	EHMT2 iso4	A2ABF8	6p21.33	S	176	472130	human	135.42	-	ATkSFPssPskGGsC	0	0	53	53	0
EHMT2	EHMT2 iso4	A2ABF8	6p21.33	S	178	4930377	human	135.42	-	kSFPssPskGGsCPS	0	0	1	1	0
EHMT2	EHMT2 iso4	A2ABF8	6p21.33	S	182	23050086	human	135.42	-	ssPskGGsCPSRAKM	0	0	2	2	0
EHMT2	EHMT2 iso4	A2ABF8	6p21.33	S	190	14570376	human	135.42	-	CPSRAKMsMTGAGKs	0	0	2	2	0
EHMT2	EHMT2 iso4	A2ABF8	6p21.33	S	197	3209433	human	135.42	-	sMTGAGKsPPSVQSL	0	6	0	6	0
EHMT2	EHMT2 iso4	A2ABF8	6p21.33	S	210	23050089	human	135.42	-	SLAMRLLsMPGAQGA	0	0	4	4	0
EHMT2	EHMT2 iso4	A2ABF8	6p21.33	T	228	11536827	human	135.42	-	GSEPPPAtTsPEGQP	0	1	0	1	0
EHMT2	EHMT2 iso4	A2ABF8	6p21.33	S	230	3209436	human	135.42	-	EPPPAtTsPEGQPKV	0	2	0	2	0
EHMT2	EHMT2 iso4	A2ABF8	6p21.33	S	268	18009234	human	135.42	-	EIQHFRMsDDVHSLG	0	1	0	1	0
EHMT2	EHMT2 iso4	A2ABF8	6p21.33	S	289	3209439	human	135.42	-	AKRRKLNsGGGLSEE	0	8	0	8	0
EHMT2	EHMT2 iso4	A2ABF8	6p21.33	S	303	483807	human	135.42	-	ELGSARRsGEVTLtK	0	3	0	3	0
EHMT2	EHMT2 iso4	A2ABF8	6p21.33	T	309	23050092	human	135.42	-	RsGEVTLtKGDPGSL	0	0	1	1	0
EHMT2	EHMT2 iso4	A2ABF8	6p21.33	S	407	12667569	human	135.42	-	KKKWRkDsPWVKPSR	0	1	0	1	0
EHMT2	EHMT2 iso4	A2ABF8	6p21.33	S	435	4787409	human	135.42	-	RGVSNDTssLETERG	0	1	0	1	0
EHMT2	EHMT2 iso4	A2ABF8	6p21.33	S	436	4787415	human	135.42	-	GVSNDTssLETERGF	0	1	0	1	0
EHMT2	EHMT2 iso4	A2ABF8	6p21.33	T	491	23050094	human	135.42	-	AAILKREtMRPSSRV	0	0	1	1	0
EHMT2	EHMT2 iso4	A2ABF8	6p21.33	T	578	3827109	human	135.42	-	IPRGDGVtPPAGtAA	0	1	7	8	0
EHMT2	EHMT2 iso4	A2ABF8	6p21.33	T	583	5512912	human	135.42	-	GVtPPAGtAAPAPPP	0	1	1	2	0
EHMT2	EHMT2 iso4	A2ABF8	6p21.33	S	592	456315	human	135.42	-	APAPPPLsQDVPGRA	0	2	22	24	0
EHMT2	EHMT2 iso4	A2ABF8	6p21.33	S	664	470696	human	135.42	-	KALVIQEsERRKKLR	0	1	0	1	0
EHMT2	EHMT2 iso4	A2ABF8	6p21.33	Y	1108	462160	human	135.42	SET	DVREDDSyLFDLDNK	0	0	1	1	0
EHMT2	EHMT2 iso4	A2ABF8	6p21.33	S	1210	27447984	human	135.42	-	EAIALEQsRLARLDP	0	2	0	2	0
BCLAF3	BCLAF3	A2AJT9	Xp22.12	S	15	470945	human	83.87	THRAP3_BCLAF1	SPRWKHRsLsPVPRN	0	19	0	19	0
BCLAF3	BCLAF3	A2AJT9	Xp22.12	S	17	470946	human	83.87	THRAP3_BCLAF1	RWKHRsLsPVPRNAE	0	21	0	21	0
BCLAF3	BCLAF3	A2AJT9	Xp22.12	S	31	41451578	human	83.87	THRAP3_BCLAF1	EHYKQRHsHGHYGCE	0	3	0	3	0
BCLAF3	BCLAF3	A2AJT9	Xp22.12	Y	74	50776654	human	83.87	THRAP3_BCLAF1	GNIYYQSyEHRsPsP	0	1	0	1	0
BCLAF3	BCLAF3	A2AJT9	Xp22.12	S	78	3147921	human	83.87	THRAP3_BCLAF1	YQSyEHRsPsPNIRN	0	8	0	8	0
BCLAF3	BCLAF3	A2AJT9	Xp22.12	S	80	3147924	human	83.87	THRAP3_BCLAF1	SyEHRsPsPNIRNSL	0	8	0	8	0
BCLAF3	BCLAF3	A2AJT9	Xp22.12	S	100	27446915	human	83.87	THRAP3_BCLAF1	YKPHRGYsPGRGDSN	0	3	0	3	0
BCLAF3	BCLAF3	A2AJT9	Xp22.12	S	139	460328	human	83.87	THRAP3_BCLAF1	QKVQGGHsPDDHRVR	0	8	2	10	0
BCLAF3	BCLAF3	A2AJT9	Xp22.12	S	162	40555242	human	83.87	THRAP3_BCLAF1	PQRSIADsFRFEGKW	0	1	0	1	0
BCLAF3	BCLAF3	A2AJT9	Xp22.12	S	192	14572082	human	83.87	THRAP3_BCLAF1	SQSTRRGsEDFETRS	0	8	0	8	0
BCLAF3	BCLAF3	A2AJT9	Xp22.12	S	312	3866334	human	83.87	THRAP3_BCLAF1	KEEDRKYsFQKGPLN	0	0	1	1	0
BCLAF3	BCLAF3	A2AJT9	Xp22.12	S	402	27446919	human	83.87	THRAP3_BCLAF1	KLPDVkPsPINLRKK	0	10	0	10	0
BCLAF3	BCLAF3	A2AJT9	Xp22.12	S	489	36130912	human	83.87	THRAP3_BCLAF1	VKANYFPsPGITLHE	0	3	0	3	0
HLA-C	HLAC iso14	A2BF26	6p21.33	S	345	23049501	human	44.53	-	SGREGVRsGVWPAtV	0	0	1	1	0
HLA-C	HLAC iso14	A2BF26	6p21.33	T	351	23049500	human	44.53	-	RsGVWPAtVPRALMS	0	0	2	2	0
DYTN	DYTN	A2CJ06	2q33.3	Y	17	25290139	human	65.32	EF-hand_2	NSIENSIyRTAFKLQ	0	0	1	1	0
DYTN	DYTN	A2CJ06	2q33.3	S	264	23050097	human	65.32	ZZ	LSGLHSKsHQKsHPV	0	0	1	1	0
DYTN	DYTN	A2CJ06	2q33.3	S	268	23050100	human	65.32	-	HSKsHQKsHPVIEHC	0	0	1	1	0
DYTN	DYTN	A2CJ06	2q33.3	T	363	25290142	human	65.32	-	TRIHKLKtNQDsLWt	0	0	1	1	0
DYTN	DYTN	A2CJ06	2q33.3	S	367	25290145	human	65.32	-	KLKtNQDsLWtKLQQ	0	0	1	1	0
DYTN	DYTN	A2CJ06	2q33.3	T	370	25290148	human	65.32	-	tNQDsLWtKLQQIRR	0	0	1	1	0
DYTN	DYTN	A2CJ06	2q33.3	Y	414	478777	human	65.32	-	KVPKGGDyLQIKNAT	0	0	1	1	0
DYTN	DYTN	A2CJ06	2q33.3	S	500	41451775	human	65.32	-	KMVPAEMssPALAAV	0	1	0	1	0
DYTN	DYTN	A2CJ06	2q33.3	S	501	41451777	human	65.32	-	MVPAEMssPALAAVE	0	1	0	1	0
CCDC78	GM938	A2IDD5	16p13.3	Y	317	23050103	human	48.52	-	HEELLVAyRAPGNPQ	0	0	1	1	0
HFM1	SEC63D1	A2PYH4	1p22.2	S	307	11078318	human	162.61	DEAD	VICAPTGsGKTVVFE	0	0	1	1	0
HFM1	SEC63D1	A2PYH4	1p22.2	T	393	25310597	human	162.61	DEAD	PEKWDSMtRKWRDNS	0	0	1	1	0
HFM1	SEC63D1	A2PYH4	1p22.2	S	545	23050105	human	162.61	Helicase_C	KGVQQAAsVLVKDAK	0	0	1	1	0
HFM1	SEC63D1	A2PYH4	1p22.2	T	556	34359693	human	162.61	Helicase_C	KDAKFIMtVEQKQRL	0	0	1	1	0
HFM1	SEC63D1	A2PYH4	1p22.2	T	670	34367505	human	162.61	-	TATAVIMtRLSTRDK	0	0	1	1	0
HFM1	SEC63D1	A2PYH4	1p22.2	Y	798	1016516	human	162.61	Sec63	FETVKKFytISGKET	0	0	1	1	0
HFM1	SEC63D1	A2PYH4	1p22.2	T	799	23050108	human	162.61	Sec63	ETVKKFytISGKETL	0	0	1	1	0
HFM1	SEC63D1	A2PYH4	1p22.2	S	807	23050111	human	162.61	Sec63	ISGKETLsDLVTLIA	0	0	1	1	0
HFM1	SEC63D1	A2PYH4	1p22.2	T	1112	11093341	human	162.61	-	TMQRKSEtQISHSkH	0	0	1	1	0
HFM1	SEC63D1	A2PYH4	1p22.2	S	1123	11093345	human	162.61	-	HSkHSDIstIAGPNk	0	0	1	1	0
HFM1	SEC63D1	A2PYH4	1p22.2	T	1124	11093348	human	162.61	-	SkHSDIstIAGPNkG	0	0	1	1	0
HFM1	SEC63D1	A2PYH4	1p22.2	T	1132	25310600	human	162.61	-	IAGPNkGttAskKPG	0	0	1	1	0
HFM1	SEC63D1	A2PYH4	1p22.2	T	1133	25310602	human	162.61	-	AGPNkGttAskKPGN	0	0	1	1	0
HFM1	SEC63D1	A2PYH4	1p22.2	S	1135	25310605	human	162.61	-	PNkGttAskKPGNRE	0	0	1	1	0
HFM1	SEC63D1	A2PYH4	1p22.2	S	1171	23050114	human	162.61	-	QKSEIKEstISSYLS	0	0	1	1	0
HFM1	SEC63D1	A2PYH4	1p22.2	T	1172	23050117	human	162.61	-	KSEIKEstISSYLSD	0	0	1	1	0
HFM1	SEC63D1	A2PYH4	1p22.2	S	1307	23050120	human	162.61	-	LSSSTRGsKLPLQES	0	0	1	1	0
HFM1	SEC63D1	A2PYH4	1p22.2	S	1323	34360270	human	162.61	-	SKFQREMsNSFVSSH	0	0	1	1	0
ZNF320	ZNF320	A2RRD8	19q13.41	S	4	481793260	human	59.33	-	____MALsQGLLTFR	0	1	0	1	0
ZNF320	ZNF320	A2RRD8	19q13.41	S	18	56649204	human	59.33	KRAB	RDVAIEFsQEEWkCL	0	1	0	1	0
ZNF320	ZNF320	A2RRD8	19q13.41	T	61	34352511	human	59.33	-	MMNTLSStGQGNTEV	0	0	1	1	0
ZNF320	ZNF320	A2RRD8	19q13.41	S	79	34670019	human	59.33	-	GTLQRQAsYHIGAFC	0	1	1	2	0
ZNF320	ZNF320	A2RRD8	19q13.41	T	156	1220217	human	59.33	-	RRHRRIHtGEKPYKC	0	1	1	2	0
ZNF320	ZNF320	A2RRD8	19q13.41	T	184	1220221	human	59.33	-	EIHRIIHtGEkPyKC	0	3	1	4	0
ZNF320	ZNF320	A2RRD8	19q13.41	Y	189	455119	human	59.33	zf-C2H2	IHtGEkPyKCKVCDK	0	0	2	2	0
ZNF320	ZNF320	A2RRD8	19q13.41	T	240	38487056	human	59.33	-	ACHHRSHtGEKPYkC	0	1	0	1	0
ZNF320	ZNF320	A2RRD8	19q13.41	T	268	1220225	human	59.33	-	VYHHRLHtGEkPYkC	0	6	1	7	0
ZNF320	ZNF320	A2RRD8	19q13.41	S	286	25318578	human	59.33	zf-C2H2	GKTFARNsVLVIHKA	0	0	1	1	0
ZNF320	ZNF320	A2RRD8	19q13.41	T	296	25318580	human	59.33	-	VIHKAVHtAEkPykC	0	0	1	1	0
ZNF320	ZNF320	A2RRD8	19q13.41	Y	301	25318582	human	59.33	zf-C2H2	VHtAEkPykCNECGk	0	0	1	1	0
ZNF320	ZNF320	A2RRD8	19q13.41	T	324	6149399	human	59.33	-	AGHRRVHtGEkPYRC	0	0	3	3	0
ZNF320	ZNF320	A2RRD8	19q13.41	T	352	1220229	human	59.33	-	ERHRRIHtGEKPYKC	0	1	1	2	0
ZNF320	ZNF320	A2RRD8	19q13.41	S	370	56649206	human	59.33	zf-C2H2	DkAFRSDsRLAEHQR	0	1	0	1	0
ZNF320	ZNF320	A2RRD8	19q13.41	T	380	1220233	human	59.33	-	AEHQRVHtGERPYTC	0	1	1	2	0
ZNF320	ZNF320	A2RRD8	19q13.41	S	452	27461324	human	59.33	zf-C2H2	DCGKAFNsPsHLIRH	0	6	0	6	0
ZNF320	ZNF320	A2RRD8	19q13.41	S	454	28791638	human	59.33	zf-C2H2	GKAFNsPsHLIRHQR	0	1	0	1	0
WDR27	WDR27	A2RRH5	6q27	Y	201	34353884	human	90.04	-	HCTGSLIySSSVLSA	0	0	1	1	0
WDR27	WDR27	A2RRH5	6q27	S	376	23050123	human	90.04	-	KVLCLLAsLFGGKIA	0	0	1	1	0
WDR27	WDR27	A2RRH5	6q27	Y	757	10912709	human	90.04	WD40	EGHPTRGyPCGIAFS	1	1	0	2	0
NBAS	NAG	A2RRP1	2p24.3	S	11	36123206	human	268.57	-	PESGPALsPGTAEGE	0	1	0	1	0
NBAS	NAG	A2RRP1	2p24.3	T	294	25301571	human	268.57	Nbas_N	TNGGDGVtAVPKTLG	0	0	1	1	0
NBAS	NAG	A2RRP1	2p24.3	S	307	34367664	human	268.57	Nbas_N	LGLLRMLsVKFYSRQ	0	1	1	2	0
NBAS	NAG	A2RRP1	2p24.3	S	473	2906809	human	268.57	-	EDEGEEDsDsDyEIs	0	27	5	32	0
NBAS	NAG	A2RRP1	2p24.3	S	475	2906812	human	268.57	-	EGEEDsDsDyEIsAk	0	19	2	21	0
NBAS	NAG	A2RRP1	2p24.3	Y	477	25301580	human	268.57	-	EEDsDsDyEIsAkAR	0	0	1	1	0
NBAS	NAG	A2RRP1	2p24.3	S	480	25301583	human	268.57	-	sDsDyEIsAkARyFG	0	0	1	1	0
NBAS	NAG	A2RRP1	2p24.3	Y	485	10412718	human	268.57	-	EIsAkARyFGyIkQG	0	0	1	1	0
NBAS	NAG	A2RRP1	2p24.3	Y	488	10412721	human	268.57	-	AkARyFGyIkQGLyL	0	0	1	1	0
NBAS	NAG	A2RRP1	2p24.3	Y	494	5494075	human	268.57	-	GyIkQGLyLVtEMER	0	0	1	1	0
NBAS	NAG	A2RRP1	2p24.3	T	497	25301577	human	268.57	-	kQGLyLVtEMERFAP	0	0	1	1	0
NBAS	NAG	A2RRP1	2p24.3	T	511	18012705	human	268.57	-	PPRKRPRtITKNYRL	0	1	0	1	0
NBAS	NAG	A2RRP1	2p24.3	T	525	31085935	human	268.57	-	LVSLRSTtPEELYQR	0	1	0	1	0
NBAS	NAG	A2RRP1	2p24.3	Y	539	5703507	human	268.57	-	RkIESEEyEEALSLA	0	0	1	1	0
NBAS	NAG	A2RRP1	2p24.3	Y	549	5703511	human	268.57	-	ALSLAHTyGLDTDLV	0	0	1	1	0
NBAS	NAG	A2RRP1	2p24.3	Y	557	5703515	human	268.57	-	GLDTDLVyQRQWRks	0	0	1	1	0
NBAS	NAG	A2RRP1	2p24.3	S	564	26353701	human	268.57	-	yQRQWRksAVNVASI	0	1	0	1	0
NBAS	NAG	A2RRP1	2p24.3	Y	640	5707129	human	268.57	-	IDIDSISyEELSPPD	0	0	1	1	0
NBAS	NAG	A2RRP1	2p24.3	T	1027	50323953	human	268.57	Sec39	ERGYGDKtEAtTKLH	0	1	0	1	0
NBAS	NAG	A2RRP1	2p24.3	T	1030	50323957	human	268.57	Sec39	YGDKtEAtTKLHDMV	0	1	0	1	0
NBAS	NAG	A2RRP1	2p24.3	S	1145	50784499	human	268.57	Sec39	AGQMMHCsACSENPP	0	1	0	1	0
NBAS	NAG	A2RRP1	2p24.3	S	1243	25301574	human	268.57	Sec39	RLCPDRIsLIkECIS	0	0	1	1	0
NBAS	NAG	A2RRP1	2p24.3	S	1259	56817717	human	268.57	Sec39	SPTCYkQstkLLGLA	0	1	0	1	0
NBAS	NAG	A2RRP1	2p24.3	T	1260	56817721	human	268.57	Sec39	PTCYkQstkLLGLAE	0	1	0	1	0
NBAS	NAG	A2RRP1	2p24.3	S	1382	31873020	human	268.57	-	HEGGENIsASPLTsK	0	1	0	1	0
NBAS	NAG	A2RRP1	2p24.3	S	1388	31886961	human	268.57	-	IsASPLTsKAVQEDE	0	1	0	1	0
NBAS	NAG	A2RRP1	2p24.3	S	1441	40555471	human	268.57	-	DGQWWKksLTYLRPL	0	1	0	1	0
NBAS	NAG	A2RRP1	2p24.3	S	1842	55367424	human	268.57	-	EKDGQMLsPSSLYTI	0	1	0	1	0
NBAS	NAG	A2RRP1	2p24.3	S	1869	23050126	human	268.57	-	LIKQVPGssPEWLHA	0	0	2	2	0
NBAS	NAG	A2RRP1	2p24.3	S	1870	23050128	human	268.57	-	IKQVPGssPEWLHAy	0	0	2	2	0
NBAS	NAG	A2RRP1	2p24.3	Y	1877	34353746	human	268.57	-	sPEWLHAyDVCMKyF	0	0	1	1	0
NBAS	NAG	A2RRP1	2p24.3	Y	1883	23050130	human	268.57	-	AyDVCMKyFDRLHPG	0	0	2	2	0
NBAS	NAG	A2RRP1	2p24.3	T	1894	23050132	human	268.57	-	LHPGDLItVVDAVTF	0	0	1	1	0
NBAS	NAG	A2RRP1	2p24.3	S	1902	55367428	human	268.57	-	VVDAVTFsPKAVTkL	0	1	0	1	0
NBAS	NAG	A2RRP1	2p24.3	S	2052	36276970	human	268.57	-	ISALSGGsADLGGPR	0	1	0	1	0
TARSL2	TARSL2	A2RTX5	15q26.3	T	163	22350812	human	92.65	TGS	GDTSNIItVRVADGQ	0	1	0	1	0
TARSL2	TARSL2	A2RTX5	15q26.3	Y	377	34735062	human	92.65	tRNA_SAD	METLQRIyGISFPDN	0	0	4	4	0
TARSL2	TARSL2	A2RTX5	15q26.3	T	449	15448947	human	92.65	-	EYHKRDFtEVLsPNM	0	1	0	1	0
TARSL2	TARSL2	A2RTX5	15q26.3	S	453	27458652	human	92.65	-	RDFtEVLsPNMyNsK	0	5	0	5	0
TARSL2	TARSL2	A2RTX5	15q26.3	Y	457	15448946	human	92.65	-	EVLsPNMyNsKLWEA	0	1	0	1	0
TARSL2	TARSL2	A2RTX5	15q26.3	S	459	15448945	human	92.65	-	LsPNMyNsKLWEASG	0	1	0	1	0
TARSL2	TARSL2	A2RTX5	15q26.3	Y	619	4115455	human	92.65	tRNA-synt_2b	NPGDGAFyGPKIDIK	0	0	1	1	0
HEATR9	HEATR9	A2RTY3	17q12	S	15	50830415	human	65.68	-	DISDVSRsMFLYPWL	0	1	0	1	0
HEATR9	HEATR9	A2RTY3	17q12	Y	199	5638633	human	65.68	-	TGPEKVKyEAyRtLA	0	0	1	1	0
HEATR9	HEATR9	A2RTY3	17q12	Y	202	5638639	human	65.68	-	EKVKyEAyRtLAILG	0	0	1	1	0
HEATR9	HEATR9	A2RTY3	17q12	T	204	23050134	human	65.68	-	VKyEAyRtLAILGCL	0	0	1	1	0
TESPA1	TESPA1	A2RU30	12q13.2	S	7	41454894	human	59.21	-	_MEASVLsPtsWEkR	0	1	0	1	0
TESPA1	TESPA1	A2RU30	12q13.2	T	9	25296946	human	59.21	-	EASVLsPtsWEkRRA	0	0	1	1	0
TESPA1	TESPA1	A2RU30	12q13.2	S	10	25296949	human	59.21	-	ASVLsPtsWEkRRAW	0	0	1	1	0
TESPA1	TESPA1	A2RU30	12q13.2	S	21	41454888	human	59.21	-	RRAWLRQsRNWQTQV	0	1	0	1	0
TESPA1	TESPA1	A2RU30	12q13.2	S	138	23050137	human	59.21	KRAP_IP3R_bind	GCSLASSsMTGGTNK	0	0	1	1	0
TESPA1	TESPA1	A2RU30	12q13.2	T	188	483554	human	59.21	KRAP_IP3R_bind	IPARFFTtPSQAkGI	0	1	0	1	0
TESPA1	TESPA1	A2RU30	12q13.2	S	271	10801821	human	59.21	KRAP_IP3R_bind	VPSIRILsREPEPQs	0	0	1	1	0
TESPA1	TESPA1	A2RU30	12q13.2	S	278	10800072	human	59.21	KRAP_IP3R_bind	sREPEPQsPRDRLRK	0	0	3	3	0
TESPA1	TESPA1	A2RU30	12q13.2	Y	293	976758	human	59.21	-	AISkMCLytCPRDRP	0	0	8	8	0
TESPA1	TESPA1	A2RU30	12q13.2	T	294	54210447	human	59.21	-	ISkMCLytCPRDRPP	0	1	0	1	0
TESPA1	TESPA1	A2RU30	12q13.2	S	311	4717823	human	59.21	-	HNTPKRNsLDQVVLE	0	4	0	4	0
TESPA1	TESPA1	A2RU30	12q13.2	T	355	5737882	human	59.21	-	AEGkkLPtsPyPCVF	0	0	1	1	0
TESPA1	TESPA1	A2RU30	12q13.2	S	356	3857188	human	59.21	-	EGkkLPtsPyPCVFC	0	1	5	6	0
TESPA1	TESPA1	A2RU30	12q13.2	Y	358	463729	human	59.21	-	kkLPtsPyPCVFCCE	0	1	5	6	0
TESPA1	TESPA1	A2RU30	12q13.2	S	454	14160313	human	59.21	-	LMGRKVKsLDLSITQ	0	8	4	12	0
TESPA1	TESPA1	A2RU30	12q13.2	S	467	41454891	human	59.21	-	TQQKWKQsVDRPELR	0	1	0	1	0
TESPA1	TESPA1	A2RU30	12q13.2	S	478	23050140	human	59.21	-	PELRRSLsQQPQDTF	0	0	2	2	0
SMCO3	SMCO3	A2RU48	12p12.3	T	214	23050142	human	24.88	DUF4533	EKYNHAItEVINtVK	0	0	1	1	0
SMCO3	SMCO3	A2RU48	12p12.3	T	219	23050145	human	24.88	DUF4533	AItEVINtVKHQMK_	0	0	1	1	0
HYKK	HYKK	A2RU49	15q25.1	S	67	10797420	human	41.93	APH	TEYVLKIsNTKASKN	0	0	1	1	0
HMX2	HMX2	A2RU54	10q26.13	S	48	5040063	human	29.6	-	PARKRSLsVSsEEEE	0	0	1	1	0
HMX2	HMX2	A2RU54	10q26.13	S	51	23050148	human	29.6	-	KRSLsVSsEEEEPDD	0	0	1	1	0
HMX2	HMX2	A2RU54	10q26.13	S	128	14574555	human	29.6	-	ERLLPAGsPSPGSER	0	1	0	1	0
FAM234B	FAM234B	A2RU67	12p13.1	S	16	3245786	human	67.04	-	LKLPGKKsPDLGEyD	0	3	1	4	0
FAM234B	FAM234B	A2RU67	12p13.1	Y	22	3245789	human	67.04	-	KsPDLGEyDPLtQAD	0	1	2	3	0
FAM234B	FAM234B	A2RU67	12p13.1	T	26	3245792	human	67.04	-	LGEyDPLtQADsDEs	0	1	0	1	0
FAM234B	FAM234B	A2RU67	12p13.1	S	30	3245795	human	67.04	-	DPLtQADsDEsEDDL	0	11	0	11	0
FAM234B	FAM234B	A2RU67	12p13.1	S	33	3245798	human	67.04	-	tQADsDEsEDDLVLN	0	11	0	11	0
FAM234B	FAM234B	A2RU67	12p13.1	S	52	36131705	human	67.04	-	GGVKNGKsPLGEAPE	0	1	0	1	0
FAM234B	FAM234B	A2RU67	12p13.1	S	62	3245804	human	67.04	-	GEAPEPDsDAEVAEA	0	13	2	15	0
FAM234B	FAM234B	A2RU67	12p13.1	S	75	3245807	human	67.04	-	EAAKPHLsEVTtEGy	0	0	1	1	0
FAM234B	FAM234B	A2RU67	12p13.1	T	79	18802089	human	67.04	-	PHLsEVTtEGyPSEP	0	1	0	1	0
FAM234B	FAM234B	A2RU67	12p13.1	Y	82	18802091	human	67.04	-	sEVTtEGyPSEPLGG	0	1	0	1	0
FAM234B	FAM234B	A2RU67	12p13.1	S	488	23050151	human	67.04	-	PATSAVTsDQKSVFL	0	0	1	1	0
FAM234B	FAM234B	A2RU67	12p13.1	S	597	18011209	human	67.04	-	QMAQLQEstPKIGRG	0	1	0	1	0
FAM234B	FAM234B	A2RU67	12p13.1	T	598	18011212	human	67.04	-	MAQLQEstPKIGRGE	0	1	0	1	0
MEIOC	MEIOC	A2RUB1	17q21.31	T	169	22876331	human	107.56	-	KSVWPMNtsRFADHH	0	0	1	1	0
MEIOC	MEIOC	A2RUB1	17q21.31	S	170	22876330	human	107.56	-	SVWPMNtsRFADHHD	0	0	1	1	0
MEIOC	MEIOC	A2RUB1	17q21.31	T	271	23050154	human	107.56	-	PLIKNCFtPQTGLSD	0	0	1	1	0
MEIOC	MEIOC	A2RUB1	17q21.31	T	385	5859439	human	107.56	-	NQKKMEEtIPDQQNF	0	0	1	1	0
MEIOC	MEIOC	A2RUB1	17q21.31	T	393	5859444	human	107.56	-	IPDQQNFtFPKTTPH	0	0	1	1	0
MEIOC	MEIOC	A2RUB1	17q21.31	S	502	56649208	human	107.56	-	GNLMKLNsHLSAAsK	0	1	0	1	0
MEIOC	MEIOC	A2RUB1	17q21.31	S	508	56649211	human	107.56	-	NsHLSAAsKGSNHSS	0	1	0	1	0
MEIOC	MEIOC	A2RUB1	17q21.31	Y	783	5575283	human	107.56	MEIOC	ELALAKNyPGKKVSS	0	0	1	1	0
MEIOC	MEIOC	A2RUB1	17q21.31	T	822	22876332	human	107.56	MEIOC	RELARVVtLLGKMER	0	0	1	1	0
CCDC66	CCDC66	A2RUB6	3p14.3	S	23	41451158	human	109.41	-	GKTKLILsPYEHKSK	0	1	0	1	0
CCDC66	CCDC66	A2RUB6	3p14.3	T	48	56649214	human	109.41	-	IAKCPLRtKtGHILK	0	1	0	1	0
CCDC66	CCDC66	A2RUB6	3p14.3	T	50	56649217	human	109.41	-	KCPLRtKtGHILKSt	0	1	0	1	0
CCDC66	CCDC66	A2RUB6	3p14.3	T	57	25286321	human	109.41	-	tGHILKStQDtCIGs	0	0	1	1	0
CCDC66	CCDC66	A2RUB6	3p14.3	T	60	25286327	human	109.41	-	ILKStQDtCIGsEKL	0	0	1	1	0
CCDC66	CCDC66	A2RUB6	3p14.3	S	64	25286333	human	109.41	-	tQDtCIGsEKLLQKK	0	0	1	1	0
CCDC66	CCDC66	A2RUB6	3p14.3	T	115	2582517	human	109.41	-	QKEISPAtPNMQktR	0	1	1	2	0
CCDC66	CCDC66	A2RUB6	3p14.3	T	121	2582516	human	109.41	-	AtPNMQktRNTVNTS	0	1	0	1	0
CCDC66	CCDC66	A2RUB6	3p14.3	T	141	23050157	human	109.41	-	KPHKKHItAENMKSS	0	0	1	1	0
CCDC66	CCDC66	A2RUB6	3p14.3	T	472	36419470	human	109.41	CCDC66	LEHQKAItAQVEEKR	0	1	0	1	0
CCDC66	CCDC66	A2RUB6	3p14.3	S	594	23050160	human	109.41	-	RHDSDEIsGKMNtYM	0	0	1	1	0
CCDC66	CCDC66	A2RUB6	3p14.3	T	599	23050162	human	109.41	-	EIsGKMNtYMNsTTS	0	0	1	1	0
CCDC66	CCDC66	A2RUB6	3p14.3	S	603	15499423	human	109.41	-	KMNtYMNsTTSKKDT	0	0	1	1	0
CCDC66	CCDC66	A2RUB6	3p14.3	S	669	5675021	human	109.41	-	LTQDkGAsLEkENNR	0	0	1	1	0
CCDC66	CCDC66	A2RUB6	3p14.3	T	691	23050164	human	109.41	-	FTRIEKQtKHMKKYP	0	0	1	1	0
CCDC66	CCDC66	A2RUB6	3p14.3	Y	719	25286318	human	109.41	-	YIPASEKyPKQLQKQ	0	0	1	1	0
CCDC66	CCDC66	A2RUB6	3p14.3	S	751	25286324	human	109.41	-	KNNPGHLsQNRGIsP	0	0	1	1	0
CCDC66	CCDC66	A2RUB6	3p14.3	S	757	25286330	human	109.41	-	LsQNRGIsPEIFHss	0	1	1	2	0
CCDC66	CCDC66	A2RUB6	3p14.3	S	763	25286336	human	109.41	-	IsPEIFHssHQETES	0	0	1	1	0
CCDC66	CCDC66	A2RUB6	3p14.3	S	764	25286339	human	109.41	-	sPEIFHssHQETESK	0	0	1	1	0
CCDC66	CCDC66	A2RUB6	3p14.3	S	794	41451161	human	109.41	-	HSFSkERsPssPVPV	0	1	0	1	0
CCDC66	CCDC66	A2RUB6	3p14.3	S	796	31878544	human	109.41	-	FSkERsPssPVPVVK	0	2	0	2	0
CCDC66	CCDC66	A2RUB6	3p14.3	S	797	27445834	human	109.41	-	SkERsPssPVPVVKN	0	2	0	2	0
CCDC66	CCDC66	A2RUB6	3p14.3	T	812	23050167	human	109.41	-	RTQQTQNtLHLPLKN	0	0	1	1	0
TYW5	TYW5	A2RUC4	2q33.1	Y	48	15561212	human	36.55	Cupin_8	TSKWTVDyLSQVGGK	0	1	0	1	0
TYW5	TYW5	A2RUC4	2q33.1	Y	187	3742506	human	36.55	Cupin_8	FSPRDAQyLyLKGtK	0	0	1	1	0
TYW5	TYW5	A2RUC4	2q33.1	Y	189	3742511	human	36.55	Cupin_8	PRDAQyLyLKGtKSE	0	0	1	1	0
TYW5	TYW5	A2RUC4	2q33.1	T	193	23050170	human	36.55	Cupin_8	QyLyLKGtKSEVLNI	0	0	1	1	0
TYW5	TYW5	A2RUC4	2q33.1	T	285	25285319	human	36.55	-	ILDRALKtLAELPEE	0	0	1	1	0
TYW5	TYW5	A2RUC4	2q33.1	Y	293	25285322	human	36.55	-	LAELPEEyRDFYARR	0	0	1	1	0
SRGAP2	SRGAP2 iso2	A2RUF3	1q32.1	S	206	478600	human	120.87	-	EDRQTPRsPDSTANV	0	0	2	2	0
SRGAP2	SRGAP2 iso2	A2RUF3	1q32.1	S	224	1716404	human	120.87	-	EKHVRRSsVKKIEKM	0	0	10	10	0
SRGAP2	SRGAP2 iso2	A2RUF3	1q32.1	S	492	1717303	human	120.87	-	DCSLARRsstVRKQD	0	0	1	1	0
SRGAP2	SRGAP2 iso2	A2RUF3	1q32.1	S	493	479883	human	120.87	-	CSLARRsstVRKQDS	0	0	11	11	0
SRGAP2	SRGAP2 iso2	A2RUF3	1q32.1	T	494	480384	human	120.87	-	SLARRsstVRKQDSS	0	0	1	1	0
SRGAP2	SRGAP2 iso2	A2RUF3	1q32.1	S	724	2657601	human	120.87	-	VTAEHHTsDDECEPI	0	1	0	1	0
XKRY2	XKRY2	A2RUG3	Yq11.222	S	107	23050173	human	12.99	XK-related	PSNTKNNssMVGKyG	0	0	1	1	0
XKRY2	XKRY2	A2RUG3	Yq11.222	S	108	23050175	human	12.99	XK-related	SNTKNNssMVGKyGC	0	0	1	1	0
XKRY2	XKRY2	A2RUG3	Yq11.222	Y	113	23050177	human	12.99	XK-related	NssMVGKyGCLs___	0	0	1	1	0
XKRY2	XKRY2	A2RUG3	Yq11.222	S	117	23050179	human	12.99	-	VGKyGCLs_______	0	0	1	1	0
C17orf102	C17orf102	A2RUQ5	17q12	S	5	14160046	human	17.76	-	___MFDFsFPtPAsA	0	1	0	1	0
C17orf102	C17orf102	A2RUQ5	17q12	T	8	14160048	human	17.76	-	MFDFsFPtPAsAGtR	0	1	0	1	0
C17orf102	C17orf102	A2RUQ5	17q12	S	11	14160050	human	17.76	-	FsFPtPAsAGtRMGP	0	1	0	1	0
C17orf102	C17orf102	A2RUQ5	17q12	T	14	14160052	human	17.76	-	PtPAsAGtRMGPASC	0	1	0	1	0
CCDC144A	CCDC144A	A2RUR9	17p11.2	T	105	23050181	human	165.13	-	HILAPGDtGVDKRDR	0	0	1	1	0
CCDC144A	CCDC144A	A2RUR9	17p11.2	S	115	56649220	human	165.13	-	DKRDRKKsIQQLVPE	0	1	0	1	0
CCDC144A	CCDC144A	A2RUR9	17p11.2	S	176	25286212	human	165.13	-	PSMPENQsATKELGQ	0	0	1	1	0
CCDC144A	CCDC144A	A2RUR9	17p11.2	Y	466	34364481	human	165.13	-	DSGSTNNyKSLKPKL	0	0	1	1	0
CCDC144A	CCDC144A	A2RUR9	17p11.2	Y	629	23050183	human	165.13	-	IEQLRMEyKDsAsLP	0	0	2	2	0
CCDC144A	CCDC144A	A2RUR9	17p11.2	S	632	14735974	human	165.13	-	LRMEyKDsAsLPRIQ	0	2	2	4	0
CCDC144A	CCDC144A	A2RUR9	17p11.2	S	634	12216987	human	165.13	-	MEyKDsAsLPRIQDT	0	3	2	5	0
CCDC144A	CCDC144A	A2RUR9	17p11.2	T	660	23050185	human	165.13	-	NNHCDQLtVKLKQME	0	0	1	1	0
CCDC144A	CCDC144A	A2RUR9	17p11.2	Y	1031	15418357	human	165.13	CCDC144C	EQSKLKKyIAKQEsV	0	0	1	1	0
CCDC144A	CCDC144A	A2RUR9	17p11.2	S	1037	15418359	human	165.13	CCDC144C	KyIAKQEsVEERLsQ	0	0	1	1	0
CCDC144A	CCDC144A	A2RUR9	17p11.2	S	1043	15418361	human	165.13	CCDC144C	EsVEERLsQLQSENM	0	0	1	1	0
DENND3	DENND3	A2RUS2	8q24.3	T	361	23050187	human	135.89	-	LNCQIQQtTLQLLVs	0	0	2	2	0
DENND3	DENND3	A2RUS2	8q24.3	S	368	23050190	human	135.89	-	tTLQLLVsIFRDVkN	0	0	1	1	0
DENND3	DENND3	A2RUS2	8q24.3	T	450	10992175	human	135.89	-	LLSPRRPtVEKRASR	0	0	2	2	0
DENND3	DENND3	A2RUS2	8q24.3	S	459	15418985	human	135.89	-	EKRASRKsSHLHVTH	0	0	2	2	0
DENND3	DENND3	A2RUS2	8q24.3	S	472	7997148	human	135.89	-	THRRMVVsMPNLQDI	1	5	11	17	0
DENND3	DENND3	A2RUS2	8q24.3	S	490	23050193	human	135.89	-	ELAPRNSsLRLtDTA	1	3	3	7	0
DENND3	DENND3	A2RUS2	8q24.3	T	494	23050196	human	135.89	-	RNSsLRLtDTAGCRG	0	0	7	7	0
DENND3	DENND3	A2RUS2	8q24.3	T	509	23050199	human	135.89	-	SSAVLNVtPksPYTF	0	0	1	1	0
DENND3	DENND3	A2RUS2	8q24.3	S	512	3635043	human	135.89	-	VLNVtPksPYTFkIP	0	0	3	3	0
DENND3	DENND3	A2RUS2	8q24.3	S	622	34668926	human	135.89	-	PELMRLIsEILDkPH	0	0	1	1	0
DENND3	DENND3	A2RUS2	8q24.3	T	688	23050202	human	135.89	-	EkQIDPEtFkDFYNC	0	0	1	1	0
DENND3	DENND3	A2RUS2	8q24.3	T	771	6145529	human	135.89	-	IEEVRRTttTFLLRR	0	0	1	1	0
DENND3	DENND3	A2RUS2	8q24.3	T	772	6145534	human	135.89	-	EEVRRTttTFLLRRI	0	0	1	1	0
DENND3	DENND3	A2RUS2	8q24.3	T	781	6145539	human	135.89	-	FLLRRIPtLKIRVAS	0	0	1	1	0
DENND3	DENND3	A2RUS2	8q24.3	S	1137	4951376	human	135.89	-	KkQVWVGsRGLGQGT	0	1	2	3	0
CLPSL1	LOC340204	A2RUU4	6p21.31	Y	30	956027	human	14.06	-	GSLSPTKyNLLELKE	0	0	2	2	0
CLPSL1	LOC340204	A2RUU4	6p21.31	T	90	7999144	human	14.06	Metallothi_Euk2	CPCLRNLtCIYSKNE	0	0	1	1	0
DCDC2B	DCDC2B	A2VCK2	1p35.2	Y	14	40434212	human	37.66	-	AAKRVVVyRNGDPFF	0	1	0	1	0
DCDC2B	DCDC2B	A2VCK2	1p35.2	T	35	23050205	human	37.66	DCX	VTQRRFPtMEAFLCE	0	0	1	1	0
DCDC2B	DCDC2B	A2VCK2	1p35.2	S	102	23050208	human	37.66	-	GKDPGGKsCRLQGPP	0	0	1	1	0
DCDC2B	DCDC2B	A2VCK2	1p35.2	S	129	23050210	human	37.66	-	QLPAGAPsyIHVFRN	0	0	1	1	0
DCDC2B	DCDC2B	A2VCK2	1p35.2	Y	130	23050212	human	37.66	-	LPAGAPsyIHVFRNG	0	0	1	1	0
DCDC2B	DCDC2B	A2VCK2	1p35.2	S	219	15425753	human	37.66	-	ELLVPSPsLPRGCWQ	0	1	0	1	0
DCDC2B	DCDC2B	A2VCK2	1p35.2	T	247	50776842	human	37.66	-	QGHRAQVtQPSPKEP	0	1	0	1	0
DCDC2B	DCDC2B	A2VCK2	1p35.2	S	260	50776839	human	37.66	-	EPDRIKPsAFyARPQ	0	1	0	1	0
DCDC2B	DCDC2B	A2VCK2	1p35.2	Y	263	50776845	human	37.66	-	RIKPsAFyARPQQTI	0	1	0	1	0
ANKRD36B	ANKRD36B iso2	A2VCN4	2q11.2	Y	195	477639	human	39.51	Ank_2	ANVNAIDyLGRSALI	0	0	4	4	0
FUOM	FUOM	A2VDF0	10q26.3	S	74	34354008	human	16.76	RbsD_FucU	PLDTYVEsPAAVMEL	0	0	1	1	0
TMEM131L	TMEM131L	A2VDJ0	4q31.3	Y	12	23050214	human	179.34	-	RRPQPGCyCRTAAAV	0	0	1	1	0
TMEM131L	TMEM131L	A2VDJ0	4q31.3	S	122	23050217	human	179.34	TMEM131_like	AYNPSRDsEVVVNSV	0	0	1	1	0
TMEM131L	TMEM131L	A2VDJ0	4q31.3	T	368	25296979	human	179.34	-	IIEDVKKttHtPtLK	0	0	1	1	0
TMEM131L	TMEM131L	A2VDJ0	4q31.3	T	369	25296987	human	179.34	-	IEDVKKttHtPtLKA	0	0	1	1	0
TMEM131L	TMEM131L	A2VDJ0	4q31.3	T	371	25296992	human	179.34	-	DVKKttHtPtLKACL	0	0	1	1	0
TMEM131L	TMEM131L	A2VDJ0	4q31.3	T	373	25296994	human	179.34	-	KKttHtPtLKACLFS	0	0	1	1	0
TMEM131L	TMEM131L	A2VDJ0	4q31.3	T	492	25296970	human	179.34	-	LQIYSAPtKEGSLGF	0	0	1	1	0
TMEM131L	TMEM131L	A2VDJ0	4q31.3	Y	509	23050220	human	179.34	-	IAHCGMHyFMGKSKA	0	0	1	1	0
TMEM131L	TMEM131L	A2VDJ0	4q31.3	S	702	50781898	human	179.34	-	ADYGkVTsLILIRNN	0	1	0	1	0
TMEM131L	TMEM131L	A2VDJ0	4q31.3	T	955	31856102	human	179.34	-	KNCLPVNtPQSRIQN	0	2	0	2	0
TMEM131L	TMEM131L	A2VDJ0	4q31.3	S	981	41452589	human	179.34	-	SQKKHKCsVyYSKHK	0	1	0	1	0
TMEM131L	TMEM131L	A2VDJ0	4q31.3	Y	983	6201433	human	179.34	-	KKHKCsVyYSKHKts	0	0	1	1	0
TMEM131L	TMEM131L	A2VDJ0	4q31.3	T	989	25296973	human	179.34	-	VyYSKHKtstAAASS	0	0	1	1	0
TMEM131L	TMEM131L	A2VDJ0	4q31.3	S	990	25296984	human	179.34	-	yYSKHKtstAAASST	0	0	1	1	0
TMEM131L	TMEM131L	A2VDJ0	4q31.3	T	991	25296989	human	179.34	-	YSKHKtstAAASSTS	0	0	1	1	0
TMEM131L	TMEM131L	A2VDJ0	4q31.3	S	1007	36125482	human	179.34	-	TTEEkQTsPLGSSLP	0	1	0	1	0
TMEM131L	TMEM131L	A2VDJ0	4q31.3	S	1036	23050223	human	179.34	-	WISLRYAsGINVNLQ	0	0	1	1	0
TMEM131L	TMEM131L	A2VDJ0	4q31.3	T	1059	34606487	human	179.34	-	LLNkEENtLKNTIVF	0	0	1	1	0
TMEM131L	TMEM131L	A2VDJ0	4q31.3	T	1096	23050226	human	179.34	-	DIKTSENtAEFKERE	0	0	1	1	0
TMEM131L	TMEM131L	A2VDJ0	4q31.3	S	1122	3147927	human	179.34	-	ENHLPRNsPQyHQPD	0	4	0	4	0
TMEM131L	TMEM131L	A2VDJ0	4q31.3	Y	1125	15420613	human	179.34	-	LPRNsPQyHQPDLPE	0	0	2	2	0
TMEM131L	TMEM131L	A2VDJ0	4q31.3	S	1212	36136547	human	179.34	-	NLQNLNWsKSRTCRK	0	3	0	3	0
TMEM131L	TMEM131L	A2VDJ0	4q31.3	S	1242	23050229	human	179.34	-	SDLKLVCsDFERSEL	0	1	2	3	0
TMEM131L	TMEM131L	A2VDJ0	4q31.3	Y	1288	15404241	human	179.34	-	AQREAEGyyQKPEKK	0	0	1	1	0
TMEM131L	TMEM131L	A2VDJ0	4q31.3	Y	1289	479162	human	179.34	-	QREAEGyyQKPEKKC	0	0	2	2	0
TMEM131L	TMEM131L	A2VDJ0	4q31.3	S	1302	25296976	human	179.34	-	KCVDKFCsDSSsDCG	0	0	1	1	0
TMEM131L	TMEM131L	A2VDJ0	4q31.3	S	1306	25296967	human	179.34	-	KFCsDSSsDCGsSSG	0	0	1	1	0
TMEM131L	TMEM131L	A2VDJ0	4q31.3	S	1310	25296981	human	179.34	-	DSSsDCGsSSGSVRA	0	0	1	1	0
TMEM131L	TMEM131L	A2VDJ0	4q31.3	S	1321	36133851	human	179.34	-	SVRASRGsWGSWSst	0	1	0	1	0
TMEM131L	TMEM131L	A2VDJ0	4q31.3	S	1327	34364077	human	179.34	-	GsWGSWSstSSSDGD	0	0	1	1	0
TMEM131L	TMEM131L	A2VDJ0	4q31.3	T	1328	34364080	human	179.34	-	sWGSWSstSSSDGDK	0	0	1	1	0
TMEM131L	TMEM131L	A2VDJ0	4q31.3	S	1600	23050232	human	179.34	-	RNANFPLsRDSSYCG	0	2	1	3	0
SSPO	SSPO	A2VEC9	7q36.1	S	68	50800533	human	547.5	-	GRSGLTRsPAPGLCP	0	2	0	2	0
SSPO	SSPO	A2VEC9	7q36.1	Y	77	50800539	human	547.5	-	APGLCPIyKPPEtRP	0	1	0	1	0
SSPO	SSPO	A2VEC9	7q36.1	T	82	50800536	human	547.5	-	PIyKPPEtRPAKWNR	0	1	0	1	0
SSPO	SSPO	A2VEC9	7q36.1	Y	533	5698971	human	547.5	-	CYYCRQRyVPGDTVR	0	0	1	1	0
SSPO	SSPO	A2VEC9	7q36.1	T	1075	34349218	human	547.5	VWD	LAVRLEGtVVHMLRG	0	0	1	1	0
SSPO	SSPO	A2VEC9	7q36.1	S	2326	50800531	human	547.5	-	PTETRPVsPGPASGV	0	1	0	1	0
SSPO	SSPO	A2VEC9	7q36.1	S	2420	56570105	human	547.5	Ldl_recept_a	REDCLDGsDERHCAR	0	1	0	1	0
SSPO	SSPO	A2VEC9	7q36.1	S	2435	25312721	human	547.5	-	NLLMWLPsLPALWAA	0	0	1	1	0
SSPO	SSPO	A2VEC9	7q36.1	S	3068	25312723	human	547.5	TSP_1	RNRTRGSsRSLMEFS	0	0	1	1	0
SSPO	SSPO	A2VEC9	7q36.1	T	3076	25312726	human	547.5	TSP_1	RSLMEFStCGLQPCA	0	0	1	1	0
SSPO	SSPO	A2VEC9	7q36.1	T	3766	13308600	human	547.5	-	LLQELGAtIGDPGQP	0	1	0	1	0
SSPO	SSPO	A2VEC9	7q36.1	S	3782	13309803	human	547.5	-	GPGDELDsGQtLRTS	0	1	0	1	0
SSPO	SSPO	A2VEC9	7q36.1	T	3785	13309806	human	547.5	-	DELDsGQtLRTSCGN	0	1	0	1	0
SSPO	SSPO	A2VEC9	7q36.1	T	3842	34355141	human	547.5	TSP_1	RSRQCVLtMPTLSGQ	0	0	1	1	0
VWA8	VWA8	A3KMH1	13q14.11	S	3	56818094	human	214.82	-	_____MQsRLLLLGA	0	1	0	1	0
VWA8	VWA8	A3KMH1	13q14.11	S	19	56818090	human	214.82	-	GGHGGPAsRRMRLLL	0	1	0	1	0
VWA8	VWA8	A3KMH1	13q14.11	Y	133	55367432	human	214.82	AAA_5	LTKREVEyIALSRDT	0	1	0	1	0
VWA8	VWA8	A3KMH1	13q14.11	S	226	56649222	human	214.82	AAA_5	HTKKELDsWKIVRVS	0	1	0	1	0
VWA8	VWA8	A3KMH1	13q14.11	Y	267	15569477	human	214.82	-	RFQARDIyYLPFkDQ	0	1	0	1	0
VWA8	VWA8	A3KMH1	13q14.11	S	391	23050235	human	214.82	-	ENHVSQAsVTIRIAD	0	0	1	1	0
VWA8	VWA8	A3KMH1	13q14.11	S	670	27451363	human	214.82	-	LRISRRLsQYPNENL	0	1	0	1	0
VWA8	VWA8	A3KMH1	13q14.11	Y	1085	13831136	human	214.82	-	ALINIQEyPIERHEE	0	1	0	1	0
VWA8	VWA8	A3KMH1	13q14.11	S	1235	5860489	human	214.82	-	YKMCKEFsHKNWLVF	0	0	1	1	0
VWA8	VWA8	A3KMH1	13q14.11	S	1249	5860495	human	214.82	-	FYKEKGNsLTVLDVL	0	0	1	1	0
VWA8	VWA8	A3KMH1	13q14.11	S	1400	18504346	human	214.82	-	KRSGTDTsFyRGKKK	0	0	1	1	0
VWA8	VWA8	A3KMH1	13q14.11	Y	1402	18506020	human	214.82	-	SGTDTsFyRGKKKRG	0	0	1	1	0
VWA8	VWA8	A3KMH1	13q14.11	Y	1440	1015607	human	214.82	-	EVPLKDIyPKDVTPP	0	0	1	1	0
VWA8	VWA8	A3KMH1	13q14.11	S	1707	31855538	human	214.82	-	ELEPQLGsPQQKPKR	0	3	0	3	0
VWA8	VWA8	A3KMH1	13q14.11	Y	1758	3736075	human	214.82	-	NYEEKFQyDIVGHSG	0	0	1	1	0
VWA8	VWA8	A3KMH1	13q14.11	T	1791	34361180	human	214.82	-	QRLEILKtMHAHSQF	0	0	1	1	0
VWA8	VWA8	A3KMH1	13q14.11	Y	1837	38485184	human	214.82	-	SDANLSRyGIHPAKF	0	0	2	2	0
SBNO1	SBNO1	A3KN83	12q24.31	S	148	31086178	human	154.31	-	NAMTSAPskDQVQLk	0	2	0	2	0
SBNO1	SBNO1	A3KN83	12q24.31	S	162	4734177	human	154.31	-	kDLLKNNsLNELMKL	0	7	5	12	0
SBNO1	SBNO1	A3KN83	12q24.31	S	212	31874343	human	154.31	-	INDMKMRsFsPTMKV	0	2	0	2	0
SBNO1	SBNO1	A3KN83	12q24.31	S	214	3245663	human	154.31	-	DMKMRsFsPTMKVPV	0	10	0	10	0
SBNO1	SBNO1	A3KN83	12q24.31	S	588	36419627	human	154.31	-	AEQRMKKsMWGQFWs	0	1	0	1	0
SBNO1	SBNO1	A3KN83	12q24.31	S	595	36419630	human	154.31	-	sMWGQFWsAHQRFFK	0	1	0	1	0
SBNO1	SBNO1	A3KN83	12q24.31	T	686	14579693	human	154.31	-	SLLGIDLtAPsNNss	0	1	0	1	0
SBNO1	SBNO1	A3KN83	12q24.31	S	689	3245666	human	154.31	-	GIDLtAPsNNssPRD	0	3	0	3	0
SBNO1	SBNO1	A3KN83	12q24.31	S	692	4734182	human	154.31	-	LtAPsNNssPRDsPC	0	3	0	3	0
SBNO1	SBNO1	A3KN83	12q24.31	S	693	3245669	human	154.31	-	tAPsNNssPRDsPCK	0	6	0	6	0
SBNO1	SBNO1	A3KN83	12q24.31	S	697	3245672	human	154.31	-	NNssPRDsPCKENKI	0	8	0	8	0
SBNO1	SBNO1	A3KN83	12q24.31	T	713	25310332	human	154.31	-	KRKGEEItREAKKAR	0	0	1	1	0
SBNO1	SBNO1	A3KN83	12q24.31	S	754	14579681	human	154.31	-	YESSKNMssGDDDDF	0	9	0	9	0
SBNO1	SBNO1	A3KN83	12q24.31	S	755	14579684	human	154.31	-	ESSKNMssGDDDDFN	0	9	0	9	0
SBNO1	SBNO1	A3KN83	12q24.31	S	768	4734187	human	154.31	-	FNPFLDEsNEDDEND	0	2	1	3	0
SBNO1	SBNO1	A3KN83	12q24.31	S	794	3245675	human	154.31	-	KEKKKKKsIDPDsIQ	0	19	1	20	0
SBNO1	SBNO1	A3KN83	12q24.31	S	799	7319832	human	154.31	-	KKsIDPDsIQsALLA	0	2	0	2	0
SBNO1	SBNO1	A3KN83	12q24.31	S	802	31890282	human	154.31	-	IDPDsIQsALLAsGL	0	1	0	1	0
SBNO1	SBNO1	A3KN83	12q24.31	S	807	7319834	human	154.31	-	IQsALLAsGLGsKRP	0	2	0	2	0
SBNO1	SBNO1	A3KN83	12q24.31	S	811	56649226	human	154.31	-	LLAsGLGsKRPsFss	0	2	0	2	0
SBNO1	SBNO1	A3KN83	12q24.31	S	815	14161171	human	154.31	-	GLGsKRPsFsstPVI	0	3	31	34	0
SBNO1	SBNO1	A3KN83	12q24.31	S	817	7319836	human	154.31	-	GsKRPsFsstPVIsP	0	1	1	2	0
SBNO1	SBNO1	A3KN83	12q24.31	S	818	15414731	human	154.31	-	sKRPsFsstPVIsPA	0	0	3	3	0
SBNO1	SBNO1	A3KN83	12q24.31	T	819	15414734	human	154.31	-	KRPsFsstPVIsPAP	0	0	2	2	0
SBNO1	SBNO1	A3KN83	12q24.31	S	823	15414740	human	154.31	-	FsstPVIsPAPNstP	0	1	2	3	0
SBNO1	SBNO1	A3KN83	12q24.31	S	828	15414743	human	154.31	-	VIsPAPNstPANSNT	0	0	1	1	0
SBNO1	SBNO1	A3KN83	12q24.31	T	829	15414722	human	154.31	-	IsPAPNstPANSNTN	0	0	1	1	0
SBNO1	SBNO1	A3KN83	12q24.31	S	904	36126750	human	154.31	Helicase_C_4	VVSNDDGsISYESRS	0	2	0	2	0
SBNO1	SBNO1	A3KN83	12q24.31	S	939	31825269	human	154.31	Helicase_C_4	DKNIAIIsEAASSGI	0	2	0	2	0
SBNO1	SBNO1	A3KN83	12q24.31	S	1015	23050240	human	154.31	Helicase_C_4	IVAkRLEsLGALTHG	0	0	1	1	0
SBNO1	SBNO1	A3KN83	12q24.31	S	1062	50788872	human	154.31	Helicase_C_4	NLDSPMVsPPPDYPG	0	2	0	2	0
SBNO1	SBNO1	A3KN83	12q24.31	Y	1142	38483118	human	154.31	Helicase_C_4	NAKKNGRyDMGILDL	0	0	1	1	0
SBNO1	SBNO1	A3KN83	12q24.31	T	1166	25310328	human	154.31	-	SDVKKFLtPGYSTSG	0	0	1	1	0
SBNO1	SBNO1	A3KN83	12q24.31	S	1313	5861584	human	154.31	-	VLCGSVLsVWTKVEG	0	0	1	1	0
SBNO1	SBNO1	A3KN83	12q24.31	S	1324	23050243	human	154.31	-	KVEGVLAsVsGtNVK	0	0	1	1	0
SBNO1	SBNO1	A3KN83	12q24.31	S	1326	12268636	human	154.31	-	EGVLAsVsGtNVKMQ	0	0	1	1	0
SBNO1	SBNO1	A3KN83	12q24.31	T	1328	5861589	human	154.31	-	VLAsVsGtNVKMQIV	0	0	2	2	0
SBNO1	SBNO1	A3KN83	12q24.31	S	1386	31084980	human	154.31	-	WQQHHPQsITNLSNA	0	1	0	1	0
PRAMEF22	PRAMEF22	A3QJZ6	1p36.21	T	74	36276732	human	55.49	-	PLGSLMKtPDLEILH	0	1	0	1	0
PRAMEF22	PRAMEF22	A3QJZ6	1p36.21	S	242	34364960	human	55.49	-	NLRKLFIsDGCRYLL	0	0	1	1	0
PRAMEF22	PRAMEF22	A3QJZ6	1p36.21	Y	318	23250600	human	55.49	-	DLKCLPRyPSLSQLK	0	0	1	1	0
PRAMEF22	PRAMEF22	A3QJZ6	1p36.21	T	403	56649228	human	55.49	-	LKDLLRHtGRLSNLS	0	1	0	1	0
PRAMEF22	PRAMEF22	A3QJZ6	1p36.21	Y	414	56649230	human	55.49	-	SNLSLETyPAPRESL	0	1	0	1	0
PRAMEF27	PRAMEF27	A3QJZ7	1p36.21	S	242	56649232	human	55.21	-	NLQKLVLsHMDVSrY	0	1	0	1	0
LAMB4	LAMB4	A4D0S4	7q31.1	S	52	23050246	human	193.54	Laminin_N	ASSTCGLsRAQKYCI	0	0	1	1	0
LAMB4	LAMB4	A4D0S4	7q31.1	S	248	23050248	human	193.54	Laminin_N	LGRRQNDsLDKyyyA	0	0	5	5	0
LAMB4	LAMB4	A4D0S4	7q31.1	Y	252	5601695	human	193.54	Laminin_N	QNDsLDKyyyALyEM	0	0	1	1	0
LAMB4	LAMB4	A4D0S4	7q31.1	Y	253	5601699	human	193.54	Laminin_N	NDsLDKyyyALyEMI	0	0	1	1	0
LAMB4	LAMB4	A4D0S4	7q31.1	Y	254	5601703	human	193.54	Laminin_N	DsLDKyyyALyEMIV	0	0	1	1	0
LAMB4	LAMB4	A4D0S4	7q31.1	Y	257	5601707	human	193.54	Laminin_N	DKyyyALyEMIVRGS	0	0	1	1	0
LAMB4	LAMB4	A4D0S4	7q31.1	S	331	34359154	human	193.54	-	LQDNACRsCSCNsHs	0	0	1	1	0
LAMB4	LAMB4	A4D0S4	7q31.1	S	336	25298100	human	193.54	Laminin_EGF	CRsCSCNsHssRCHF	0	0	1	1	0
LAMB4	LAMB4	A4D0S4	7q31.1	S	338	25298102	human	193.54	Laminin_EGF	sCSCNsHssRCHFDM	0	0	1	1	0
LAMB4	LAMB4	A4D0S4	7q31.1	S	339	25298104	human	193.54	Laminin_EGF	CSCNsHssRCHFDMT	0	0	1	1	0
LAMB4	LAMB4	A4D0S4	7q31.1	S	843	23050250	human	193.54	Laminin_EGF	CPCHGEVsGRRCDRC	0	0	1	1	0
LAMB4	LAMB4	A4D0S4	7q31.1	Y	1105	23050252	human	193.54	Laminin_EGF	QCPCKLGyGGKRCSE	0	0	1	1	0
LAMB4	LAMB4	A4D0S4	7q31.1	T	1135	23050254	human	193.54	Laminin_EGF	CDCNRAGtQKPICDP	0	0	2	2	0
LAMB4	LAMB4	A4D0S4	7q31.1	S	1154	23050256	human	193.54	Laminin_EGF	CRCREGVsGQRCDRC	0	0	1	1	0
LAMB4	LAMB4	A4D0S4	7q31.1	Y	1314	34357511	human	193.54	-	SSENIKKyYHISsSA	0	0	1	1	0
LAMB4	LAMB4	A4D0S4	7q31.1	S	1319	34357513	human	193.54	-	KKyYHISsSAEKKIN	0	0	1	1	0
LAMB4	LAMB4	A4D0S4	7q31.1	S	1329	25298098	human	193.54	-	EKKINETsSTINTSA	0	0	1	1	0
LAMB4	LAMB4	A4D0S4	7q31.1	T	1636	23050258	human	193.54	-	DGLSLLQtKLQRHQD	0	0	1	1	0
LAMB4	LAMB4	A4D0S4	7q31.1	T	1689	23050260	human	193.54	-	TTGLTKEtLGKVKQL	0	0	1	1	0
C7orf66	LOC154907	A4D0T2	7q31.1	Y	86	5500030	human	13.23	-	RTRIHEGyISQVKGA	0	0	1	1	0
CPED1	CPED1	A4D0V7	7q31.31	T	42	25292440	human	117.49	-	LRGSRKLtAAAPGAV	0	0	1	1	0
CPED1	CPED1	A4D0V7	7q31.31	S	318	34357880	human	117.49	-	FETFLRAssPQQAFD	0	0	1	1	0
CPED1	CPED1	A4D0V7	7q31.31	S	319	34357883	human	117.49	-	ETFLRAssPQQAFDI	0	0	1	1	0
CPED1	CPED1	A4D0V7	7q31.31	Y	428	3672243	human	117.49	-	SEIFQRLyRSDVFKG	0	0	1	1	0
CPED1	CPED1	A4D0V7	7q31.31	T	456	34362024	human	117.49	-	EEINSIMtFIKELGS	0	0	1	1	0
CPED1	CPED1	A4D0V7	7q31.31	Y	966	4330358	human	117.49	-	KSKLSKEyNFIKMKR	0	0	1	1	0
LOC340268	LOC340268	A4D112	7p21.3	Y	33	50782764	human	86.98	-	AQPQAPGyLIAAPsV	0	1	0	1	0
LOC340268	LOC340268	A4D112	7p21.3	S	39	50782762	human	86.98	-	GyLIAAPsVFRAGVE	0	1	0	1	0
LOC340268	LOC340268	A4D112	7p21.3	S	362	22569802	human	86.98	-	ELSYPDGsPAEWVtV	0	1	0	1	0
LOC340268	LOC340268	A4D112	7p21.3	T	368	22569801	human	86.98	-	GsPAEWVtVQIKAEL	0	1	0	1	0
ISPD	ISPD	A4D126	7p21.2	Y	112	23052961	human	49.87	IspD	MKSIIQKyQHKRISL	0	0	1	1	0
ISPD	ISPD	A4D126	7p21.2	S	258	23052964	human	49.87	IspD	KAKLVEGsPDLWKVT	0	0	1	1	0
ISPD	ISPD	A4D126	7p21.2	Y	266	23052967	human	49.87	IspD	PDLWKVTyKRDLYAA	0	0	1	1	0
FAM221A	FAM221A	A4D161	7p15.3	Y	17	15227479	human	33.08	-	GAAAVDEyLEyRRIV	0	0	2	2	0
FAM221A	FAM221A	A4D161	7p15.3	Y	20	11170388	human	33.08	FAM221	AVDEyLEyRRIVGED	0	0	2	2	0
FAM221A	FAM221A	A4D161	7p15.3	Y	38	15565109	human	33.08	FAM221	kLFTPEEyEEYkRKV	0	1	0	1	0
FAM221A	FAM221A	A4D161	7p15.3	Y	111	15408369	human	33.08	FAM221	TGCQCRAyLyVPLNG	0	0	1	1	0
FAM221A	FAM221A	A4D161	7p15.3	Y	113	15408372	human	33.08	FAM221	CQCRAyLyVPLNGSQ	0	0	2	2	0
FAM221A	FAM221A	A4D161	7p15.3	S	210	50778621	human	33.08	FAM221	GYMRLDDsGIGVPSV	0	1	0	1	0
FAM221A	FAM221A	A4D161	7p15.3	S	222	34506157	human	33.08	-	PSVEFLEsPITAVDS	0	2	0	2	0
GSAP	GSAP	A4D1B5	7q11.23	S	107	23050264	human	97.8	-	ERTLLAAsLVQStKE	0	0	1	1	0
GSAP	GSAP	A4D1B5	7q11.23	T	112	23050267	human	97.8	-	AAsLVQStKEGKRNE	0	0	1	1	0
GSAP	GSAP	A4D1B5	7q11.23	S	197	25294104	human	97.8	-	NRVVIKNsGHLPRDR	0	0	1	1	0
GSAP	GSAP	A4D1B5	7q11.23	T	282	23050270	human	97.8	-	DKFSKHLtLCVFTNH	0	0	1	1	0
GSAP	GSAP	A4D1B5	7q11.23	S	319	25294101	human	97.8	-	FYIHKGHsKTFTTSL	0	0	1	1	0
GSAP	GSAP	A4D1B5	7q11.23	T	506	23050272	human	97.8	-	IPGITLVtEDIALPL	0	0	1	1	0
ZNF804B	ZNF804B	A4D1E1	7q21.13	Y	56	9233385	human	152.57	zf-C2H2_jaz	EDVKANFyCELCDKQ	0	1	2	3	0
ZNF804B	ZNF804B	A4D1E1	7q21.13	S	99	25320749	human	152.57	-	EFARNVAsKsWKDEK	0	0	1	1	0
ZNF804B	ZNF804B	A4D1E1	7q21.13	S	101	25320751	human	152.57	-	ARNVAsKsWKDEKKQ	0	0	1	1	0
ZNF804B	ZNF804B	A4D1E1	7q21.13	S	160	23050275	human	152.57	-	IKNGRKVsCMkSALL	0	0	3	3	0
ZNF804B	ZNF804B	A4D1E1	7q21.13	S	193	23050277	human	152.57	-	PNRHQLQsDRRCLFG	0	0	1	1	0
ZNF804B	ZNF804B	A4D1E1	7q21.13	S	284	23050279	human	152.57	-	KEKEVNIsPSHLESV	0	0	1	1	0
ZNF804B	ZNF804B	A4D1E1	7q21.13	T	459	23050281	human	152.57	-	HTTLQWPtELLLFTK	0	0	1	1	0
ZNF804B	ZNF804B	A4D1E1	7q21.13	Y	552	23050283	human	152.57	-	WEKFQRKyNLDysDS	0	0	2	2	0
ZNF804B	ZNF804B	A4D1E1	7q21.13	Y	556	23050285	human	152.57	-	QRKyNLDysDSEPNK	0	1	2	3	0
ZNF804B	ZNF804B	A4D1E1	7q21.13	S	557	23050287	human	152.57	-	RKyNLDysDSEPNKS	0	0	2	2	0
ZNF804B	ZNF804B	A4D1E1	7q21.13	S	822	23050289	human	152.57	-	QQFSGLKstRIIYCD	0	0	1	1	0
ZNF804B	ZNF804B	A4D1E1	7q21.13	T	823	23050291	human	152.57	-	QFSGLKstRIIYCDS	0	0	1	1	0
ZNF804B	ZNF804B	A4D1E1	7q21.13	S	877	15114916	human	152.57	-	RNQESLGsPHICDLG	0	5	0	5	0
ZNF804B	ZNF804B	A4D1E1	7q21.13	S	1224	23050293	human	152.57	-	FAVSASLsSHsSHLP	0	0	1	1	0
ZNF804B	ZNF804B	A4D1E1	7q21.13	S	1227	23050295	human	152.57	-	SASLsSHsSHLPIAH	0	0	1	1	0
GTPBP10	GTPBP10	A4D1E9	7q21.13	Y	12	4122704	human	42.93	-	SCVLFRKyGNFIDKL	0	1	0	1	0
GTPBP10	GTPBP10	A4D1E9	7q21.13	S	27	22350096	human	42.93	GTP1_OBG	RLFTRGGsGGMGyPR	0	1	0	1	0
GTPBP10	GTPBP10	A4D1E9	7q21.13	Y	32	22351293	human	42.93	GTP1_OBG	GGsGGMGyPRLGGEG	0	1	0	1	0
GTPBP10	GTPBP10	A4D1E9	7q21.13	T	270	60080836	human	42.93	MMR_HSR1	LYKEELQtKPALLAV	0	1	0	1	0
-	LOC100130187	A4D1N8	7q33	S	8	2906836	human	11.51	-	MNVKHQFsyPDtKSL	0	1	0	1	0
-	LOC100130187	A4D1N8	7q33	Y	9	2907213	human	11.51	-	NVKHQFsyPDtKSLG	0	1	0	1	0
-	LOC100130187	A4D1N8	7q33	T	12	2907216	human	11.51	-	HQFsyPDtKSLGWHK	0	1	0	1	0
WDR91	WDR91	A4D1P6	7q33	Y	80	23050863	human	83.34	-	FSRLEDIyRPTIHKL	0	0	3	3	0
WDR91	WDR91	A4D1P6	7q33	S	252	31907208	human	83.34	-	VCSQRNAsLSQsPRV	0	2	0	2	0
WDR91	WDR91	A4D1P6	7q33	S	256	482707	human	83.34	-	RNAsLSQsPRVGFLS	0	8	0	8	0
WDR91	WDR91	A4D1P6	7q33	S	269	31087780	human	83.34	-	LSSLLPQskKsPsRL	0	2	0	2	0
WDR91	WDR91	A4D1P6	7q33	S	272	23050866	human	83.34	-	LLPQskKsPsRLsPA	0	3	3	6	0
WDR91	WDR91	A4D1P6	7q33	S	274	31867239	human	83.34	-	PQskKsPsRLsPAQG	0	1	0	1	0
WDR91	WDR91	A4D1P6	7q33	S	277	23050869	human	83.34	-	kKsPsRLsPAQGPPQ	0	3	2	5	0
WDR91	WDR91	A4D1P6	7q33	S	288	30979343	human	83.34	-	GPPQPQSsAKKEsFG	0	2	0	2	0
WDR91	WDR91	A4D1P6	7q33	S	293	7105359	human	83.34	-	QSsAKKEsFGGQGTK	0	1	0	1	0
WDR91	WDR91	A4D1P6	7q33	T	305	23050872	human	83.34	-	GTKGKDPtSGAKDGK	0	0	1	1	0
WDR91	WDR91	A4D1P6	7q33	S	326	36122481	human	83.34	-	ATGESGWsQHRQRRL	0	2	0	2	0
WDR91	WDR91	A4D1P6	7q33	T	346	25316761	human	83.34	-	ERKELFStTtSQCAE	0	0	1	1	0
WDR91	WDR91	A4D1P6	7q33	T	348	25316764	human	83.34	-	KELFStTtSQCAEKK	0	0	1	1	0
WDR91	WDR91	A4D1P6	7q33	S	425	23050875	human	83.34	-	CSGRRVAsLDVDGVI	0	0	1	1	0
WDR91	WDR91	A4D1P6	7q33	S	436	23050878	human	83.34	-	DGVIKVWsFNPIMQT	0	0	1	1	0
WDR91	WDR91	A4D1P6	7q33	S	470	15424343	human	83.34	-	DRLLLLGsGVGtVRL	0	0	2	2	0
WDR91	WDR91	A4D1P6	7q33	T	474	23050881	human	83.34	-	LLGsGVGtVRLYDTE	0	0	1	1	0
WDR91	WDR91	A4D1P6	7q33	S	599	25316758	human	83.34	-	QQHECAMsWRAHYGE	0	0	1	1	0
WDR91	WDR91	A4D1P6	7q33	T	740	18801875	human	83.34	-	MDGKIKLttLLAHKA	0	1	0	1	0
WDR91	WDR91	A4D1P6	7q33	T	741	18801878	human	83.34	-	DGKIKLttLLAHKA_	0	1	0	1	0
KLRG2	KLRG2	A4D1S0	7q34	S	47	27451706	human	42.85	-	QPEGPESsPsPAGAV	0	2	0	2	0
KLRG2	KLRG2	A4D1S0	7q34	S	49	31865373	human	42.85	-	EGPESsPsPAGAVEK	0	1	0	1	0
KLRG2	KLRG2	A4D1S0	7q34	S	72	27451700	human	42.85	-	SSKKKPPsPRPGsPR	0	4	0	4	0
KLRG2	KLRG2	A4D1S0	7q34	S	77	27451710	human	42.85	-	PPsPRPGsPRVPPLS	0	4	0	4	0
KLRG2	KLRG2	A4D1S0	7q34	S	95	27451702	human	42.85	-	GVCPEPPsPGPALVK	0	3	0	3	0
KLRG2	KLRG2	A4D1S0	7q34	S	139	15420735	human	42.85	-	PVGAAGGsStPsPRP	0	0	1	1	0
KLRG2	KLRG2	A4D1S0	7q34	T	141	15411582	human	42.85	-	GAAGGsStPsPRPST	0	0	2	2	0
KLRG2	KLRG2	A4D1S0	7q34	S	143	6225621	human	42.85	-	AGGsStPsPRPSTRF	0	4	12	16	0
KLRG2	KLRG2	A4D1S0	7q34	S	158	4720804	human	42.85	-	LKVPVPEsPAFSRHA	0	3	2	5	0
KLRG2	KLRG2	A4D1S0	7q34	S	177	38489176	human	42.85	-	QLLLrAPsQGGtWGR	0	2	1	3	0
KLRG2	KLRG2	A4D1S0	7q34	T	181	38489180	human	42.85	-	rAPsQGGtWGRRsPL	0	0	1	1	0
KLRG2	KLRG2	A4D1S0	7q34	S	186	23119912	human	42.85	-	GGtWGRRsPLAAART	0	0	1	1	0
KLRG2	KLRG2	A4D1S0	7q34	S	204	10942237	human	42.85	-	CDAEGRAsPAEGsAG	0	5	1	6	0
KLRG2	KLRG2	A4D1S0	7q34	S	209	15411585	human	42.85	-	RAsPAEGsAGsPGsP	0	3	1	4	0
KLRG2	KLRG2	A4D1S0	7q34	S	212	31874542	human	42.85	-	PAEGsAGsPGsPTCC	0	4	0	4	0
KLRG2	KLRG2	A4D1S0	7q34	S	215	27451696	human	42.85	-	GsAGsPGsPTCCRCK	0	5	0	5	0
KLRG2	KLRG2	A4D1S0	7q34	S	260	3071575	human	42.85	-	GLPMYVKsLyWALAF	0	1	0	1	0
KLRG2	KLRG2	A4D1S0	7q34	Y	262	3071611	human	42.85	-	PMYVKsLyWALAFMA	0	1	0	1	0
KLRG2	KLRG2	A4D1S0	7q34	S	284	3071523	human	42.85	-	VVIVVLAsRAGARCQ	0	1	0	1	0
RAB19	RAB19	A4D1S5	7q34	S	184	23052467	human	24.4	-	KELIARNsLHLYGEs	0	0	1	1	0
RAB19	RAB19	A4D1S5	7q34	S	191	23052470	human	24.4	-	sLHLYGEsALNGLPL	0	0	1	1	0
KIAA1147	LCHN	A4D1U4	7q34	S	110	23050297	human	51.45	DUF2347	LEGVEFKsMAsGsHK	0	0	1	1	0
KIAA1147	LCHN	A4D1U4	7q34	S	113	23050300	human	51.45	DUF2347	VEFKsMAsGsHKIQS	0	0	1	1	0
KIAA1147	LCHN	A4D1U4	7q34	S	115	23050303	human	51.45	DUF2347	FKsMAsGsHKIQSDF	0	0	1	1	0
KIAA1147	LCHN	A4D1U4	7q34	S	158	55367436	human	51.45	DUF2347	MkSVGILsPSYTLLY	0	1	0	1	0
KIAA1147	LCHN	A4D1U4	7q34	Y	213	4929652	human	51.45	DUF2347	GSSLPPVyWLPSIHR	0	1	10	11	0
KIAA1147	LCHN	A4D1U4	7q34	Y	223	23050306	human	51.45	DUF2347	PSIHRYMyPEMKITH	0	0	1	1	0
CDC14C	CDC14C	A4D256	7p12.3	Y	19	11456587	human	51.61	-	RDPQDDVyVDITDRL	0	0	1	1	0
CDC14C	CDC14C	A4D256	7p12.3	S	80	50323256	human	51.61	-	KINKKLKsItMLRKK	0	1	0	1	0
CDC14C	CDC14C	A4D256	7p12.3	T	82	50323258	human	51.61	-	NKKLKsItMLRKKIV	0	1	0	1	0
CDC14C	CDC14C	A4D256	7p12.3	Y	386	1037466	human	51.61	DSPc	DQQEPKPySDDDEIN	0	1	0	1	0
CDC14C	CDC14C	A4D256	7p12.3	T	396	10435100	human	51.61	DSPc	DDEINGVtQGDRSRA	0	1	0	1	0
SPATA48	SPATA48	A4D263	7p12.2	Y	237	1019912	human	49.67	-	CNAKDSFyKSSTQKA	0	0	1	1	0
MBLAC1	MBLAC1	A4D2B0	7q22.1	S	61	27452731	human	27.2	-	PASSHREsPRGsGGA	0	2	0	2	0
MBLAC1	MBLAC1	A4D2B0	7q22.1	S	65	50783310	human	27.2	-	HREsPRGsGGAEAAL	0	2	0	2	0
MBLAC1	MBLAC1	A4D2B0	7q22.1	Y	144	18012029	human	27.2	-	FCLPGGRyLPHGLGE	0	1	0	1	0
MBLAC1	MBLAC1	A4D2B0	7q22.1	S	252	18911668	human	27.2	-	ETEGGGNsQQEPVVG	0	3	0	3	0
PMS2P1	PMS2L1	A4D2B8	7q22.1	S	184	484937	human	47.51	-	RRRGACGsRGGNFPs	0	1	0	1	0
PMS2P1	PMS2L1	A4D2B8	7q22.1	S	191	484938	human	47.51	-	sRGGNFPsPRGGSGV	0	1	1	2	0
PMS2P1	PMS2L1	A4D2B8	7q22.1	S	206	11133259	human	47.51	-	ASLERAEsSsTEPAk	0	0	1	1	0
PMS2P1	PMS2L1	A4D2B8	7q22.1	S	208	11133262	human	47.51	-	LERAEsSsTEPAkAI	0	0	1	1	0
PMS2P1	PMS2L1	A4D2B8	7q22.1	T	356	14563100	human	47.51	HATPase_c_3	YPHPRGMtVsVKQLF	0	1	0	1	0
PMS2P1	PMS2L1	A4D2B8	7q22.1	S	358	14563101	human	47.51	-	HPRGMtVsVKQLFST	0	1	0	1	0
SRSF8	SRp46 iso3	A4D2F6	11q21	T	307	23052050	human	60.67	RRM_1	YIPLEPHtKAPRGFA	0	0	1	1	0
SRSF8	SRp46 iso3	A4D2F6	11q21	S	376	6422901	human	60.67	-	RYGRRSGsPRGRHRS	0	2	0	2	0
SRSF8	SRp46 iso3	A4D2F6	11q21	S	391	9267103	human	60.67	-	QSRGPSYsRsRSRsH	0	1	0	1	0
SRSF8	SRp46 iso3	A4D2F6	11q21	S	393	9267106	human	60.67	-	RGPSYsRsRSRsHyG	0	1	0	1	0
SRSF8	SRp46 iso3	A4D2F6	11q21	S	397	25313680	human	60.67	-	YsRsRSRsHyGGSRY	0	0	1	1	0
SRSF8	SRp46 iso3	A4D2F6	11q21	Y	399	25313684	human	60.67	-	RsRSRsHyGGSRYSL	0	0	1	1	0
SRSF8	SRp46 iso3	A4D2F6	11q21	S	432	41454710	human	60.67	-	RGSRYGRsPYsRsYS	0	0	1	1	0
SRSF8	SRp46 iso3	A4D2F6	11q21	S	435	18913913	human	60.67	-	RYGRsPYsRsYSRHH	0	1	0	1	0
SRSF8	SRp46 iso3	A4D2F6	11q21	S	437	18016673	human	60.67	-	GRsPYsRsYSRHHYS	0	1	0	1	0
SRSF8	SRp46 iso3	A4D2F6	11q21	Y	473	25313678	human	60.67	-	SSRNRSPyRRSHSKS	0	0	1	1	0
SRSF8	SRp46 iso3	A4D2F6	11q21	S	514	25313676	human	60.67	-	CSRSMSRsTsGSPPP	0	0	1	1	0
SRSF8	SRp46 iso3	A4D2F6	11q21	S	516	11452209	human	60.67	-	RSMSRsTsGSPPPtS	0	0	1	1	0
SRSF8	SRp46 iso3	A4D2F6	11q21	T	522	34368680	human	60.67	-	TsGSPPPtSKRESKS	0	0	1	1	0
SRSF8	SRp46 iso3	A4D2F6	11q21	S	533	23148637	human	60.67	-	ESKSRSRsKsPPKSP	0	1	0	1	0
SRSF8	SRp46 iso3	A4D2F6	11q21	S	535	40722405	human	60.67	-	KSRSRsKsPPKSPEG	0	1	0	1	0
CTAGE15	CTAGE15	A4D2H0	7q35	S	65	50776535	human	87.87	-	FLWRSFRsVRSRLyV	0	1	0	1	0
CTAGE15	CTAGE15	A4D2H0	7q35	Y	71	50776537	human	87.87	-	RsVRSRLyVGREQKL	0	1	0	1	0
CTAGE15	CTAGE15	A4D2H0	7q35	S	138	31727206	human	87.87	-	TCEKLNRsNsELEDE	0	10	0	10	0
CTAGE15	CTAGE15	A4D2H0	7q35	S	140	31727207	human	87.87	-	EKLNRsNsELEDEIL	0	10	0	10	0
CTAGE15	CTAGE15	A4D2H0	7q35	T	268	34368457	human	87.87	-	DKENHIKtLtGHLPM	0	0	1	1	0
CTAGE15	CTAGE15	A4D2H0	7q35	T	270	34368459	human	87.87	-	ENHIKtLtGHLPMMK	0	0	1	1	0
CTAGE15	CTAGE15	A4D2H0	7q35	Y	408	55367439	human	87.87	-	KLTVEENyRIEEEEK	0	1	0	1	0
CTAGE15	CTAGE15	A4D2H0	7q35	S	663	34355743	human	87.87	-	SMPSEMEssRNDAKD	0	0	1	1	0
CTAGE15	CTAGE15	A4D2H0	7q35	S	664	34355745	human	87.87	-	MPSEMEssRNDAKDD	0	0	1	1	0
CTAGE15	CTAGE15	A4D2H0	7q35	S	680	34505272	human	87.87	-	GNLNVPDsSLPAENE	0	1	0	1	0
GRID2IP	GRID2IP	A4D2P6	7p22.1	T	99	23050309	human	132.28	-	GSGPAAPtTVLRAPR	0	0	1	1	0
GRID2IP	GRID2IP	A4D2P6	7p22.1	S	264	27450048	human	132.28	-	EPPPRRAsLLVGGLA	0	1	0	1	0
GRID2IP	GRID2IP	A4D2P6	7p22.1	S	317	34364720	human	132.28	PDZ	ADNAALKsGDRILFL	0	0	1	1	0
GRID2IP	GRID2IP	A4D2P6	7p22.1	S	397	50780035	human	132.28	-	RVQGRTFsQQLEHLL	0	2	0	2	0
GRID2IP	GRID2IP	A4D2P6	7p22.1	T	405	50780039	human	132.28	-	QQLEHLLtPPERYGV	0	2	0	2	0
GRID2IP	GRID2IP	A4D2P6	7p22.1	T	546	3629719	human	132.28	-	DGTSLPEtPNPKMMS	0	0	4	4	0
GRID2IP	GRID2IP	A4D2P6	7p22.1	Y	556	478989	human	132.28	-	PKMMSAVyAELESRL	0	0	1	1	0
GRID2IP	GRID2IP	A4D2P6	7p22.1	T	589	25294005	human	132.28	-	PGPSPAVttGPRTLs	0	0	1	1	0
GRID2IP	GRID2IP	A4D2P6	7p22.1	T	590	23050311	human	132.28	-	GPSPAVttGPRTLsG	0	0	1	1	0
GRID2IP	GRID2IP	A4D2P6	7p22.1	S	596	23050314	human	132.28	-	ttGPRTLsGVsWPsE	0	0	1	1	0
GRID2IP	GRID2IP	A4D2P6	7p22.1	S	599	23050317	human	132.28	-	PRTLsGVsWPsERLL	0	0	1	1	0
GRID2IP	GRID2IP	A4D2P6	7p22.1	S	602	23050320	human	132.28	-	LsGVsWPsERLLPSP	0	0	1	1	0
GRID2IP	GRID2IP	A4D2P6	7p22.1	S	826	5954243	human	132.28	FH2	GHRRSETsHMsVKRL	0	0	1	1	0
GRID2IP	GRID2IP	A4D2P6	7p22.1	S	829	34669902	human	132.28	FH2	RSETsHMsVKRLRWE	0	0	1	1	0
GRID2IP	GRID2IP	A4D2P6	7p22.1	Y	901	478863	human	132.28	FH2	ILSHKKAyNTSILLA	0	0	4	4	0
GRID2IP	GRID2IP	A4D2P6	7p22.1	S	913	41452166	human	132.28	FH2	LLAHLKLsPAELRQV	0	2	0	2	0
GRID2IP	GRID2IP	A4D2P6	7p22.1	S	1192	195033508	human	132.28	-	SKFERALsDLQAGEG	0	1	0	1	0
MTMR11	MTMR11	A4FU01	1q21.2	S	9	25300751	human	79.55	-	WWGGRGQsFNIAPQK	0	0	1	1	0
MTMR11	MTMR11	A4FU01	1q21.2	S	122	6150283	human	79.55	-	VQLLRPGsLHKFIPE	0	0	1	1	0
MTMR11	MTMR11	A4FU01	1q21.2	T	218	23050323	human	79.55	Myotub-related	ARGWRVStVNERFDV	0	0	1	1	0
MTMR11	MTMR11	A4FU01	1q21.2	S	267	23050326	human	79.55	Myotub-related	SWHHPGGsDLLRCGG	0	0	1	1	0
MTMR11	MTMR11	A4FU01	1q21.2	T	478	56649234	human	79.55	Myotub-related	TLTFLRNtPWERGKQ	0	1	0	1	0
MTMR11	MTMR11	A4FU01	1q21.2	T	689	23050329	human	79.55	-	SKKRDPHtILNPTEI	0	0	1	1	0
CTAGE9	CTAGE9	A4FU28	6q23.2	S	65	50776559	human	87.95	-	FLWRSFRsVRSRLyV	0	1	0	1	0
CTAGE9	CTAGE9	A4FU28	6q23.2	Y	71	50776561	human	87.95	-	RsVRSRLyVGREQKL	0	1	0	1	0
CTAGE9	CTAGE9	A4FU28	6q23.2	S	138	31082377	human	87.95	-	TCEKLSRsNsELEDE	0	8	0	8	0
CTAGE9	CTAGE9	A4FU28	6q23.2	S	140	30991818	human	87.95	-	EKLSRsNsELEDEIL	0	8	0	8	0
CTAGE9	CTAGE9	A4FU28	6q23.2	T	268	34368445	human	87.95	-	DKENHIKtLtGHLPM	0	0	1	1	0
CTAGE9	CTAGE9	A4FU28	6q23.2	T	270	34368447	human	87.95	-	ENHIKtLtGHLPMMK	0	0	1	1	0
CTAGE9	CTAGE9	A4FU28	6q23.2	S	327	22913415	human	87.95	-	HAAKLNVsLkSLEGE	0	0	2	2	0
CTAGE9	CTAGE9	A4FU28	6q23.2	T	403	22913416	human	87.95	-	MKLYRKLtVEENyRI	0	1	6	7	0
CTAGE9	CTAGE9	A4FU28	6q23.2	Y	408	55367441	human	87.95	-	KLtVEENyRIEEEEK	0	1	0	1	0
CTAGE9	CTAGE9	A4FU28	6q23.2	Y	433	22913414	human	87.95	-	ATEELETyRKLAKDL	0	1	1	2	0
CTAGE9	CTAGE9	A4FU28	6q23.2	S	659	22913413	human	87.95	-	KMDRSMPsEMESSRN	0	0	1	1	0
CTAGE9	CTAGE9	A4FU28	6q23.2	S	680	34505276	human	87.95	-	GNLNVPDsSLPAENE	0	1	0	1	0
SH3D21	SH3D21	A4FU49	1p34.3	T	153	34359290	human	70.52	-	PKKLMPKtsLPTVKK	0	0	1	1	0
SH3D21	SH3D21	A4FU49	1p34.3	S	154	34359293	human	70.52	-	KKLMPKtsLPTVKKL	0	0	1	1	0
SH3D21	SH3D21	A4FU49	1p34.3	S	181	23054432	human	70.52	-	SRTPSRDsQkLTSRD	0	0	1	1	0
SH3D21	SH3D21	A4FU49	1p34.3	S	217	27445126	human	70.52	-	TQTPQQRsVSSQEEE	0	3	0	3	0
SH3D21	SH3D21	A4FU49	1p34.3	S	227	36133923	human	70.52	-	SQEEEHSsPVKAPSV	0	1	0	1	0
SH3D21	SH3D21	A4FU49	1p34.3	S	269	27445124	human	70.52	-	PAPDKVPsPEKTLTL	0	3	0	3	0
SH3D21	SH3D21	A4FU49	1p34.3	T	299	22730600	human	70.52	-	PAPDKVPtPEKMVTP	0	4	0	4	0
SH3D21	SH3D21	A4FU49	1p34.3	S	336	36698717	human	70.52	-	STPERVFsVEESPAL	0	2	0	2	0
SH3D21	SH3D21	A4FU49	1p34.3	T	365	36250813	human	70.52	-	PLGDEAPtLEKVLTP	0	1	0	1	0
SH3D21	SH3D21	A4FU49	1p34.3	S	375	36250816	human	70.52	-	KVLTPELsEEEVStR	0	2	0	2	0
SH3D21	SH3D21	A4FU49	1p34.3	T	381	36250818	human	70.52	-	LsEEEVStRDDIQFH	0	1	0	1	0
EFCAB5	EFCAB5	A4FU69	17q11.2	S	77	3244934	human	173.4	-	QRKISPGsIKDSKTE	0	1	0	1	0
EFCAB5	EFCAB5	A4FU69	17q11.2	T	204	23050332	human	173.4	-	KVLTEADtPSKFDPI	0	0	1	1	0
EFCAB5	EFCAB5	A4FU69	17q11.2	S	359	56649239	human	173.4	-	SHIKDLKsEMFEELL	0	1	0	1	0
EFCAB5	EFCAB5	A4FU69	17q11.2	S	478	5255948	human	173.4	-	LLSANHAsKtQSKLL	0	0	1	1	0
EFCAB5	EFCAB5	A4FU69	17q11.2	T	480	5255952	human	173.4	-	SANHAsKtQSKLLES	0	0	1	1	0
EFCAB5	EFCAB5	A4FU69	17q11.2	S	632	23050335	human	173.4	-	EQGSRRMsAAEQGSL	0	0	1	1	0
EFCAB5	EFCAB5	A4FU69	17q11.2	S	642	23050338	human	173.4	-	EQGSLREsVIEEPyQ	0	0	1	1	0
EFCAB5	EFCAB5	A4FU69	17q11.2	Y	648	23050340	human	173.4	-	EsVIEEPyQKSEQGP	0	0	1	1	0
EFCAB5	EFCAB5	A4FU69	17q11.2	Y	684	3465882	human	173.4	-	SILKSTKyGEPITSE	0	0	1	1	0
EFCAB5	EFCAB5	A4FU69	17q11.2	Y	692	3465886	human	173.4	-	GEPITSEyIEVPLQE	0	0	1	1	0
EFCAB5	EFCAB5	A4FU69	17q11.2	Y	1310	5963104	human	173.4	-	SGEIKKKyILEIENV	0	0	1	1	0
SYT-SSX1	SS18/SSX1 fusion	A4PIV8	-	T	17	481793188	human	50.09	SSXT	QRGkGEItPAAIQKM	0	1	0	1	0
SYT-SSX1	SS18/SSX1 fusion	A4PIV8	-	S	450	60118110	human	50.09	SSXRD	LVIYEEIsDPEEDDE	0	1	0	1	0
C5orf49	C5orf49	A4QMS7	5p15.31	Y	43	3673697	human	16.99	DUF4541	LDPKEHSyyyRPART	0	0	1	1	0
C5orf49	C5orf49	A4QMS7	5p15.31	Y	44	3673701	human	16.99	DUF4541	DPKEHSyyyRPARTG	0	0	1	1	0
C5orf49	C5orf49	A4QMS7	5p15.31	Y	45	3673706	human	16.99	DUF4541	PKEHSyyyRPARTGI	0	0	1	1	0
C5orf49	C5orf49	A4QMS7	5p15.31	Y	128	50774709	human	16.99	DUF4541	NHVQADFyRKNDIPS	0	1	0	1	0
LINC01553	C10orf40	A4QN01	10q21.2	Y	106	982901	human	15.29	-	TMVQQMWyIWyGGLD	0	0	1	1	0
LINC01553	C10orf40	A4QN01	10q21.2	Y	109	982905	human	15.29	-	QQMWyIWyGGLDTST	0	0	1	1	0
SEC16A	SEC16A iso6	A4QN18	9q34.3	T	220	455894	human	211.07	-	GSVSQPStPSPPKPT	0	0	2	2	0
SEC16A	SEC16A iso6	A4QN18	9q34.3	S	1879	2628206	human	211.07	-	NDGLLALssPDAEEP	0	2	0	2	0
SEC16A	SEC16A iso6	A4QN18	9q34.3	S	1880	2628205	human	211.07	-	DGLLALssPDAEEPQ	0	6	0	6	0
PI4KAP2	PI4KAP2	A4QPH2	22q11.21	S	101	34354526	human	66.94	-	KLLTLGLsLLHADVV	0	0	1	1	0
PI4KAP2	PI4KAP2	A4QPH2	22q11.21	T	112	34354528	human	66.94	-	ADVVPNAtIRNVLRE	0	0	1	1	0
PI4KAP2	PI4KAP2	A4QPH2	22q11.21	S	295	31877152	human	66.94	-	GLRCRSDsEDECSTQ	0	2	0	2	0
PI4KAP2	PI4KAP2	A4QPH2	22q11.21	Y	580	10807300	human	66.94	-	LSNRSRTyNMIQYYQ	0	1	0	1	0
XIRP2	CMYA3	A4UGR9	2q24.3	Y	51	1008012	human	382.3	-	LKERMARyQAAVSRG	0	0	1	1	0
XIRP2	CMYA3	A4UGR9	2q24.3	S	459	34360841	human	382.3	-	DTLGAYSsDtVENAE	0	0	1	1	0
XIRP2	CMYA3	A4UGR9	2q24.3	T	461	34360844	human	382.3	-	LGAYSsDtVENAEKI	0	0	1	1	0
XIRP2	CMYA3	A4UGR9	2q24.3	Y	519	23050349	human	382.3	Xin	GDVKTVRyMFETQHL	0	0	1	1	0
XIRP2	CMYA3	A4UGR9	2q24.3	S	621	4722954	human	382.3	-	IKVVRGIsMEENVKG	0	1	0	1	0
XIRP2	CMYA3	A4UGR9	2q24.3	T	963	5867702	human	382.3	-	FETQPLDtIKDDSEt	0	0	1	1	0
XIRP2	CMYA3	A4UGR9	2q24.3	T	970	5867706	human	382.3	-	tIKDDSEtAVKLQTV	0	0	1	1	0
XIRP2	CMYA3	A4UGR9	2q24.3	Y	1137	25287571	human	382.3	Xin	IQGDVKSyRMLFETQ	0	0	1	1	0
XIRP2	CMYA3	A4UGR9	2q24.3	S	1265	4722966	human	382.3	-	NNYIRTVsVNEIQKG	0	1	0	1	0
XIRP2	CMYA3	A4UGR9	2q24.3	T	1283	5482776	human	382.3	Xin	TSTWLFEtHtMDELR	0	0	1	1	0
XIRP2	CMYA3	A4UGR9	2q24.3	T	1285	5482780	human	382.3	Xin	TWLFEtHtMDELRGE	0	0	1	1	0
XIRP2	CMYA3	A4UGR9	2q24.3	T	1303	3605352	human	382.3	-	YENIKTVtQEDVQKG	0	0	1	1	0
XIRP2	CMYA3	A4UGR9	2q24.3	T	1461	23050352	human	382.3	-	EKGNVNLtKTQLLNR	0	0	2	2	0
XIRP2	CMYA3	A4UGR9	2q24.3	S	1629	4722972	human	382.3	-	SLVERTVsEtDIIPG	0	1	0	1	0
XIRP2	CMYA3	A4UGR9	2q24.3	T	1631	31868945	human	382.3	-	VERTVsEtDIIPGDV	0	1	0	1	0
XIRP2	CMYA3	A4UGR9	2q24.3	T	1652	25287567	human	382.3	-	FMTEPQStFGKIPKE	0	0	1	1	0
XIRP2	CMYA3	A4UGR9	2q24.3	S	1672	23050355	human	382.3	-	DLTSTLNsLsQAVNQ	0	0	1	1	0
XIRP2	CMYA3	A4UGR9	2q24.3	S	1674	23050358	human	382.3	-	TSTLNsLsQAVNQKT	0	0	1	1	0
XIRP2	CMYA3	A4UGR9	2q24.3	T	1887	25287563	human	382.3	-	VLESGDKtGVWTDTT	0	0	1	1	0
XIRP2	CMYA3	A4UGR9	2q24.3	S	1923	5864000	human	382.3	-	NNLTTKEsDRAVREL	0	0	1	1	0
XIRP2	CMYA3	A4UGR9	2q24.3	S	1941	5864004	human	382.3	-	DVFNSIQsAGKtVGK	0	0	1	1	0
XIRP2	CMYA3	A4UGR9	2q24.3	T	1945	5864008	human	382.3	-	SIQsAGKtVGKQQTY	0	0	1	1	0
XIRP2	CMYA3	A4UGR9	2q24.3	T	2048	34605657	human	382.3	-	EQDTSNVtEMKVSEK	0	0	1	1	0
XIRP2	CMYA3	A4UGR9	2q24.3	T	2069	23050361	human	382.3	-	ATNKKREtDVHLKSQ	0	0	1	1	0
XIRP2	CMYA3	A4UGR9	2q24.3	S	2085	34364705	human	382.3	-	FLMKTNTsTGLKMAM	0	0	1	1	0
XIRP2	CMYA3	A4UGR9	2q24.3	T	2196	23050364	human	382.3	-	LPPPPPPtPSQKPAH	0	0	1	1	0
XIRP2	CMYA3	A4UGR9	2q24.3	S	2229	23050367	human	382.3	-	SQKEASNsQNsQAKI	0	0	1	1	0
XIRP2	CMYA3	A4UGR9	2q24.3	S	2232	23050370	human	382.3	-	EASNsQNsQAKIItG	0	0	1	1	0
XIRP2	CMYA3	A4UGR9	2q24.3	T	2238	34351635	human	382.3	-	NsQAKIItGKTGVLP	0	0	1	1	0
XIRP2	CMYA3	A4UGR9	2q24.3	Y	2361	34350058	human	382.3	-	GQQNPKPyMRKFKTP	0	0	1	1	0
XIRP2	CMYA3	A4UGR9	2q24.3	Y	2820	13830600	human	382.3	-	ISEDKREyAVHIAME	0	1	0	1	0
XIRP2	CMYA3	A4UGR9	2q24.3	T	2872	22737323	human	382.3	-	GKPGNKPtSLDEtSS	0	1	0	1	0
XIRP2	CMYA3	A4UGR9	2q24.3	T	2877	34499005	human	382.3	-	KPtSLDEtSSKVSNV	0	2	0	2	0
XIRP2	CMYA3	A4UGR9	2q24.3	S	2945	4723026	human	382.3	-	SLkTRPPsPtFITIE	0	0	1	1	0
XIRP2	CMYA3	A4UGR9	2q24.3	T	2947	10798886	human	382.3	-	kTRPPsPtFITIESt	0	0	1	1	0
XIRP2	CMYA3	A4UGR9	2q24.3	T	2954	10798889	human	382.3	-	tFITIEStARRTENP	0	0	1	1	0
XIRP2	CMYA3	A4UGR9	2q24.3	S	2969	27573145	human	382.3	-	TKNELSQsPKKDSYV	0	1	0	1	0
XIRP2	CMYA3	A4UGR9	2q24.3	T	2995	4171279	human	382.3	-	SEIHRANtsPsPPRs	0	1	2	3	0
XIRP2	CMYA3	A4UGR9	2q24.3	S	2996	9332348	human	382.3	-	EIHRANtsPsPPRsR	0	0	1	1	0
XIRP2	CMYA3	A4UGR9	2q24.3	S	2998	4723032	human	382.3	-	HRANtsPsPPRsRSE	0	2	1	3	0
XIRP2	CMYA3	A4UGR9	2q24.3	S	3002	14567572	human	382.3	-	tsPsPPRsRSEQLVR	0	1	0	1	0
XIRP2	CMYA3	A4UGR9	2q24.3	S	3037	56649242	human	382.3	-	VPIVEKRsEIIMSPA	0	1	0	1	0
POTEF	POTEF	A5A3E0	2q21.1	S	78	56569617	human	121.44	-	CCRGSGksNVGAsGD	0	1	0	1	0
POTEF	POTEF	A5A3E0	2q21.1	S	83	56569619	human	121.44	-	GksNVGAsGDHDDSA	0	1	0	1	0
POTEF	POTEF	A5A3E0	2q21.1	T	175	23050373	human	121.44	Ank_2	KQDkQKRtALHLASA	0	0	1	1	0
POTEF	POTEF	A5A3E0	2q21.1	T	274	23050375	human	121.44	Ank_2	SkNKHGLtPLLLGVH	0	0	1	1	0
POTEF	POTEF	A5A3E0	2q21.1	S	370	23050377	human	121.44	-	KQMLKISsENSNPEQ	0	0	1	1	0
POTEF	POTEF	A5A3E0	2q21.1	S	383	23050379	human	121.44	-	EQDLKLTsEEESQRF	0	0	1	1	0
POTEF	POTEF	A5A3E0	2q21.1	Y	468	5646110	human	121.44	-	PDNESEEyHRICELL	0	0	15	15	0
POTEF	POTEF	A5A3E0	2q21.1	Y	478	25305897	human	121.44	-	ICELLSDyKEKQMPK	0	0	1	1	0
POTEF	POTEF	A5A3E0	2q21.1	S	488	25305899	human	121.44	-	KQMPKYSsENSNPEQ	0	0	1	1	0
POTEF	POTEF	A5A3E0	2q21.1	Y	676	18014081	human	121.44	CCDC144C	SQLREKKyLEDIEsV	0	1	0	1	0
POTEF	POTEF	A5A3E0	2q21.1	S	682	18014083	human	121.44	CCDC144C	KyLEDIEsVKKRNDN	0	1	0	1	0
POTEF	POTEF	A5A3E0	2q21.1	T	705	18761840	human	121.44	CCDC144C; Actin	ELTMDDDtAVLVIDN	0	1	0	1	0
POTEF	POTEF	A5A3E0	2q21.1	S	714	155354904	human	121.44	Actin	VLVIDNGsGMCKAGF	0	1	0	1	0
POTEF	POTEF	A5A3E0	2q21.1	S	733	11171937	human	121.44	Actin	APrAVFPsIVGRPRQ	0	7	100	107	0
POTEF	POTEF	A5A3E0	2q21.1	S	760	31075404	human	121.44	Actin	YVGKEAQsKRGILtL	0	1	0	1	0
POTEF	POTEF	A5A3E0	2q21.1	T	766	23050381	human	121.44	Actin	QsKRGILtLkyPMEH	0	4	1	5	0
POTEF	POTEF	A5A3E0	2q21.1	Y	769	5548346	human	121.44	Actin	RGILtLkyPMEHGII	0	0	1	1	0
POTEF	POTEF	A5A3E0	2q21.1	T	777	34504761	human	121.44	Actin	PMEHGIItNWDDMEk	0	1	0	1	0
POTEF	POTEF	A5A3E0	2q21.1	T	789	10153926	human	121.44	Actin	MEkIWHHtFyNELRV	0	0	9	9	0
POTEF	POTEF	A5A3E0	2q21.1	Y	791	5239236	human	121.44	Actin	kIWHHtFyNELRVAP	0	19	770	789	0
POTEF	POTEF	A5A3E0	2q21.1	Y	866	14822414	human	121.44	Actin	VTHTVPIyEGNALPH	0	1	0	1	0
POTEF	POTEF	A5A3E0	2q21.1	T	875	14822413	human	121.44	Actin	GNALPHAtLRLDLAG	0	1	0	1	0
POTEF	POTEF	A5A3E0	2q21.1	Y	918	5199521	human	121.44	Actin	DIkEKLCyVALDFEQ	0	3	9	12	0
POTEF	POTEF	A5A3E0	2q21.1	T	929	155354908	human	121.44	Actin	DFEQEMAtVASSSSL	0	1	0	1	0
POTEF	POTEF	A5A3E0	2q21.1	S	939	15405409	human	121.44	Actin	SSSSLEksyELPDGQ	0	11	1	12	0
POTEF	POTEF	A5A3E0	2q21.1	Y	940	5420673	human	121.44	Actin	SSSLEksyELPDGQV	0	10	16	26	0
POTEF	POTEF	A5A3E0	2q21.1	T	949	23050383	human	121.44	Actin	LPDGQVItIGNERFR	0	7	2	9	0
POTEF	POTEF	A5A3E0	2q21.1	S	971	56649248	human	121.44	Actin	PCFLGMEsCGIHETT	0	2	0	2	0
POTEF	POTEF	A5A3E0	2q21.1	S	985	155354906	human	121.44	Actin	TFNSIMKsDVDIRkD	0	1	0	1	0
POTEF	POTEF	A5A3E0	2q21.1	Y	1062	5694629	human	121.44	Actin	MWISkQEyDEsGPsI	0	5	46	51	0
POTEF	POTEF	A5A3E0	2q21.1	S	1065	14736272	human	121.44	Actin	SkQEyDEsGPsIVHR	0	4	2	6	0
POTEF	POTEF	A5A3E0	2q21.1	S	1068	14736270	human	121.44	Actin	EyDEsGPsIVHRKCL	0	4	2	6	0
FITM1	FITM1	A5D6W6	14q12	T	121	23050385	human	32.21	Scs3p	ATRRVAVtARHLSRL	0	0	1	1	0
CLEC18A	CLEC18A	A5D8T8	16q22.1	S	98	23050388	human	49.6	CAP	TPTPSLAsGLWRTLQ	0	0	1	1	0
CLEC18A	CLEC18A	A5D8T8	16q22.1	T	194	25287434	human	49.6	-	NWEVNGKtIVPYKKG	0	0	1	1	0
VPS37C	VPS37C	A5D8V6	11q12.2	S	92	23050390	human	38.66	Mod_r	KAKLEkFssALQPGt	0	0	1	1	0
VPS37C	VPS37C	A5D8V6	11q12.2	S	93	23050393	human	38.66	Mod_r	AKLEkFssALQPGtL	0	0	1	1	0
VPS37C	VPS37C	A5D8V6	11q12.2	T	99	23050396	human	38.66	Mod_r	ssALQPGtLLDLLQV	0	0	1	1	0
VPS37C	VPS37C	A5D8V6	11q12.2	S	163	27456064	human	38.66	-	VVRKPRAsQELAGDA	0	1	0	1	0
VPS37C	VPS37C	A5D8V6	11q12.2	Y	284	3071635	human	38.66	-	MGASGPGyPLRGGRA	0	1	0	1	0
CCDC151	CCDC151	A5D8V7	19p13.2	T	44	25300084	human	69.14	-	SHLRGKGtAQAWtPG	0	0	1	1	0
CCDC151	CCDC151	A5D8V7	19p13.2	T	49	25300089	human	69.14	-	KGtAQAWtPGRsKGG	0	0	1	1	0
CCDC151	CCDC151	A5D8V7	19p13.2	S	53	25300091	human	69.14	-	QAWtPGRsKGGsFHR	0	0	1	1	0
CCDC151	CCDC151	A5D8V7	19p13.2	S	57	25300094	human	69.14	-	PGRsKGGsFHRGAGK	0	0	1	1	0
CCDC151	CCDC151	A5D8V7	19p13.2	T	102	18504777	human	69.14	-	NIKKNQEtISQLRKE	0	0	1	1	0
CCDC151	CCDC151	A5D8V7	19p13.2	Y	141	50775164	human	69.14	-	EWKWEKPyLKNRTGQ	0	1	0	1	0
CCDC151	CCDC151	A5D8V7	19p13.2	Y	230	3666411	human	69.14	-	AEHITSVyLQLKAYL	0	0	1	1	0
CCDC151	CCDC151	A5D8V7	19p13.2	T	366	25300081	human	69.14	-	FGKVKDAtGtDETHS	0	0	1	1	0
CCDC151	CCDC151	A5D8V7	19p13.2	T	368	25300086	human	69.14	-	KVKDAtGtDETHSLV	0	0	1	1	0
CCDC151	CCDC151	A5D8V7	19p13.2	T	423	23050399	human	69.14	-	LKYSGEAtLVsQQKL	0	0	1	1	0
CCDC151	CCDC151	A5D8V7	19p13.2	S	426	23050402	human	69.14	-	SGEAtLVsQQKLQAE	0	0	1	1	0
CCDC151	CCDC151	A5D8V7	19p13.2	Y	542	50775168	human	69.14	-	LEGRLPEyNtRIALP	0	1	0	1	0
CCDC151	CCDC151	A5D8V7	19p13.2	T	544	50775160	human	69.14	-	GRLPEyNtRIALPLA	0	1	0	1	0
CCDC151	CCDC151	A5D8V7	19p13.2	T	552	23050405	human	69.14	-	RIALPLAtSKDKFFD	0	0	1	1	0
CCDC151	CCDC151	A5D8V7	19p13.2	S	562	17544457	human	69.14	-	DKFFDEEsEEEDNEV	0	1	0	1	0
CFAP69	CFAP69	A5D8W1	7q21.13	S	152	36839334	human	105.88	-	GDLMKIPsSELRIQI	0	1	0	1	0
CFAP69	CFAP69	A5D8W1	7q21.13	S	184	25285558	human	105.88	-	PGYQQASsSyKIQMA	0	0	1	1	0
CFAP69	CFAP69	A5D8W1	7q21.13	Y	186	25285561	human	105.88	-	YQQASsSyKIQMAEV	0	0	1	1	0
CFAP69	CFAP69	A5D8W1	7q21.13	S	281	23052681	human	105.88	-	EEVIQQLsNLECLLA	0	0	1	1	0
CFAP69	CFAP69	A5D8W1	7q21.13	T	825	25285555	human	105.88	-	VYAKIQAtHKQRELA	0	0	1	1	0
PSD	PSD	A5PKW4	10q24.32	S	38	23050408	human	109.54	-	VPQSPPAsMYGSTGS	0	0	2	2	0
PSD	PSD	A5PKW4	10q24.32	S	126	4724431	human	109.54	-	APGGLSRsWDLGGVS	0	1	0	1	0
PSD	PSD	A5PKW4	10q24.32	T	622	31083632	human	109.54	Sec7	ELALMGEtQERERVL	0	1	0	1	0
PSD	PSD	A5PKW4	10q24.32	Y	700	462737	human	109.54	Sec7	RELLKALySSIKNEK	0	0	1	1	0
PSD	PSD	A5PKW4	10q24.32	S	720	486096	human	109.54	-	DEEELRRsLSELADP	0	2	0	2	0
PSD	PSD	A5PKW4	10q24.32	Y	796	56569694	human	109.54	PH_9	ILKGMILyLQKEEYK	0	1	0	1	0
PSD	PSD	A5PKW4	10q24.32	T	825	34371721	human	109.54	PH_9	SIHHALAtRASDYSK	0	0	1	1	0
PSD	PSD	A5PKW4	10q24.32	S	1019	27459037	human	109.54	-	EPRPGAGsGRRKP__	0	1	0	1	0
KRBA1	KRBA1	A5PL33	7q36.1	S	85	56649250	human	107.5	-	EVkGAMDsPESESRG	0	1	0	1	0
KRBA1	KRBA1	A5PL33	7q36.1	S	101	31085114	human	107.5	-	SLDGERAsPEAAAAR	0	2	0	2	0
KRBA1	KRBA1	A5PL33	7q36.1	T	164	50782333	human	107.5	-	TADKPWPtRKEGPGA	0	1	0	1	0
KRBA1	KRBA1	A5PL33	7q36.1	S	177	22351406	human	107.5	-	GALGGEPsPPtHsPs	0	4	0	4	0
KRBA1	KRBA1	A5PL33	7q36.1	T	180	30962060	human	107.5	-	GGEPsPPtHsPsRrK	0	1	0	1	0
KRBA1	KRBA1	A5PL33	7q36.1	S	182	29531123	human	107.5	-	EPsPPtHsPsRrKSH	0	1	0	1	0
KRBA1	KRBA1	A5PL33	7q36.1	S	184	30984869	human	107.5	-	sPPtHsPsRrKSHrG	0	1	0	1	0
KRBA1	KRBA1	A5PL33	7q36.1	T	196	31870161	human	107.5	KRBA1	HrGQERGtSEAGIsP	0	1	0	1	0
KRBA1	KRBA1	A5PL33	7q36.1	S	202	31863473	human	107.5	KRBA1	GtSEAGIsPGNsPLQ	0	1	0	1	0
KRBA1	KRBA1	A5PL33	7q36.1	S	206	31863476	human	107.5	KRBA1	AGIsPGNsPLQGLIN	0	1	0	1	0
KRBA1	KRBA1	A5PL33	7q36.1	S	229	29531232	human	107.5	KRBA1	GPRHPETsPSFLPPL	0	1	0	1	0
KRBA1	KRBA1	A5PL33	7q36.1	S	253	10940781	human	107.5	-	RADLGPGsPPWAVkT	0	8	4	12	0
KRBA1	KRBA1	A5PL33	7q36.1	T	316	23050411	human	107.5	-	GGPGYLLtPPPHPDL	0	1	1	2	0
KRBA1	KRBA1	A5PL33	7q36.1	S	336	34360418	human	107.5	-	LSVKMENsWVQSPPG	0	0	1	1	0
KRBA1	KRBA1	A5PL33	7q36.1	S	346	31085375	human	107.5	-	QSPPGPAsCQPGRQP	0	1	0	1	0
KRBA1	KRBA1	A5PL33	7q36.1	S	355	472121	human	107.5	-	QPGRQPLsPSATGDT	0	2	12	14	0
KRBA1	KRBA1	A5PL33	7q36.1	S	493	51389000	human	107.5	KRBA1	GQHPGKGsPPGSSPL	0	2	0	2	0
KRBA1	KRBA1	A5PL33	7q36.1	S	570	31876825	human	107.5	-	TRSLHLVsPQVFTSS	0	1	0	1	0
KRBA1	KRBA1	A5PL33	7q36.1	S	675	23050414	human	107.5	-	QERDRLPsCKPPVPL	0	0	2	2	0
KRBA1	KRBA1	A5PL33	7q36.1	S	683	23050417	human	107.5	-	CKPPVPLsPCPGGtP	0	2	3	5	0
KRBA1	KRBA1	A5PL33	7q36.1	T	689	25297663	human	107.5	-	LsPCPGGtPAGSSGG	0	0	1	1	0
KRBA1	KRBA1	A5PL33	7q36.1	S	734	34669569	human	107.5	-	LEKRPRVsEASRGLE	0	0	1	1	0
RGSL1	RGSL1	A5PLK6	1q25.3	S	130	23050420	human	125.69	-	EVRDYYLsLLLMLRA	0	0	1	1	0
RGSL1	RGSL1	A5PLK6	1q25.3	S	449	23050422	human	125.69	-	GPCLPLKsQtIQGLK	0	0	1	1	0
RGSL1	RGSL1	A5PLK6	1q25.3	T	451	23050424	human	125.69	-	CLPLKsQtIQGLKEL	0	0	1	1	0
RGSL1	RGSL1	A5PLK6	1q25.3	S	529	25307956	human	125.69	-	LYKRIQQsLELSQAL	0	0	1	1	0
RGSL1	RGSL1	A5PLK6	1q25.3	S	692	56649252	human	125.69	RGS	TNEKICKsLIENVIK	0	1	0	1	0
RGSL1	RGSL1	A5PLK6	1q25.3	Y	1009	23050426	human	125.69	-	PPKSTDKyPFSSGGD	0	0	1	1	0
ANKRD34B	DP58	A5PLL1	5q14.1	T	86	34365371	human	56.41	Ank_2	IQDKSGKtALMHACL	0	0	1	1	0
ANKRD34B	DP58	A5PLL1	5q14.1	S	263	4721633	human	56.41	-	MHQNRVAsLQEELQD	0	1	0	1	0
ANKRD34B	DP58	A5PLL1	5q14.1	S	287	23050429	human	56.41	-	KTNGLALsKRFItRH	0	0	1	1	0
ANKRD34B	DP58	A5PLL1	5q14.1	T	292	23050432	human	56.41	-	ALsKRFItRHQsIDV	0	0	1	1	0
ANKRD34B	DP58	A5PLL1	5q14.1	S	296	4721643	human	56.41	-	RFItRHQsIDVKDTA	0	2	0	2	0
ANKRD34B	DP58	A5PLL1	5q14.1	S	420	60080825	human	56.41	-	NIPPGPLsRRNHAVL	0	1	0	1	0
ANKRD34B	DP58	A5PLL1	5q14.1	S	432	15719995	human	56.41	-	AVLERRGsGAFPLDH	0	1	0	1	0
ANKRD34B	DP58	A5PLL1	5q14.1	S	502	3893256	human	56.41	-	KMLLRRQsLQTEQIK	0	2	2	4	0
TMEM189	TMEM189	A5PLL7	20q13.13	S	39	55367443	human	31.13	-	RELAALYsPGkRLQE	0	1	0	1	0
TMEM189	TMEM189	A5PLL7	20q13.13	T	200	23050435	human	31.13	TMEM189_B_dmain	FGLPRWVtLLQDWHV	0	0	1	1	0
FAM149A	FAM149A	A5PLN7	4q35.1	S	10	54209355	human	82.7	-	AAVLDLGsLLAKLFE	0	1	0	1	0
FAM149A	FAM149A	A5PLN7	4q35.1	S	62	27448690	human	82.7	-	LRALAPDsPSASRRS	0	1	0	1	0
FAM149A	FAM149A	A5PLN7	4q35.1	S	316	23050438	human	82.7	DUF3719	CGEWTRRsLHLRVLG	0	0	1	1	0
FAM149A	FAM149A	A5PLN7	4q35.1	T	637	23050441	human	82.7	-	SDEVLRGtKLPTGVD	0	0	1	1	0
FAM149A	FAM149A	A5PLN7	4q35.1	S	656	34353277	human	82.7	-	PLVQTSRsRFPPLVt	0	0	1	1	0
FAM149A	FAM149A	A5PLN7	4q35.1	T	663	34353280	human	82.7	-	sRFPPLVtEtRGQNt	0	0	1	1	0
FAM149A	FAM149A	A5PLN7	4q35.1	T	665	34353283	human	82.7	-	FPPLVtEtRGQNtAV	0	0	1	1	0
FAM149A	FAM149A	A5PLN7	4q35.1	T	670	34353286	human	82.7	-	tEtRGQNtAVPGCRL	0	0	1	1	0
FAM149A	FAM149A	A5PLN7	4q35.1	S	716	25291459	human	82.7	-	LERLSRPsTTHTFRQ	0	0	1	1	0
FAM149A	FAM149A	A5PLN7	4q35.1	S	730	34347832	human	82.7	-	QSDTPRKsSLTQMEF	0	0	1	1	0
TRAPPC13	TRAPPC13	A5PLN9	5q12.3	Y	150	23050444	human	46.52	DUF974	ILVCAVSyTTQAGEK	0	0	1	1	0
TRAPPC13	TRAPPC13	A5PLN9	5q12.3	Y	303	5695836	human	46.52	-	LQRMAPGyGDVRLsL	0	0	1	1	0
TRAPPC13	TRAPPC13	A5PLN9	5q12.3	S	309	50801595	human	46.52	-	GyGDVRLsLEAIPDT	0	1	0	1	0
TRAPPC13	TRAPPC13	A5PLN9	5q12.3	S	355	25285443	human	46.52	-	SIHWCGIsGRQLGKL	0	0	1	1	0
HTR3E	5-HT(3E)	A5X5Y0	3q27.1	S	228	23050447	human	51.44	Neur_chan_LBD	SKATAKLsRGGNLYD	0	0	1	1	0
CNOT1	NOT1	A5YKK6	16q21	S	7	25302581	human	266.94	-	_MNLDSLsLALSQIS	0	0	1	1	0
CNOT1	NOT1	A5YKK6	16q21	T	21	25302584	human	266.94	-	SYLVDNLtKKNYRAS	0	0	1	1	0
CNOT1	NOT1	A5YKK6	16q21	S	318	31082995	human	266.94	-	QSISAPGsGIWsDGK	0	3	0	3	0
CNOT1	NOT1	A5YKK6	16q21	S	322	20692501	human	266.94	-	APGsGIWsDGKDKSD	0	1	0	1	0
CNOT1	NOT1	A5YKK6	16q21	S	626	50785077	human	266.94	CNOT1_HEAT	FLKRRCPsILGGLAP	0	2	0	2	0
CNOT1	NOT1	A5YKK6	16q21	S	725	23050449	human	266.94	-	TSLSIGGsAAPHtQS	0	0	1	1	0
CNOT1	NOT1	A5YKK6	16q21	T	730	23050452	human	266.94	-	GGsAAPHtQSMQGFP	0	0	1	1	0
CNOT1	NOT1	A5YKK6	16q21	Y	851	457759	human	266.94	CNOT1_TTP_bind	IDDEANSyFQRIYNH	0	0	5	5	0
CNOT1	NOT1	A5YKK6	16q21	T	927	23050455	human	266.94	CNOT1_TTP_bind	IIEKGLVtyMALGLA	0	0	1	1	0
CNOT1	NOT1	A5YKK6	16q21	Y	928	18013106	human	266.94	CNOT1_TTP_bind	IEKGLVtyMALGLAL	0	1	1	2	0
CNOT1	NOT1	A5YKK6	16q21	Y	937	5963288	human	266.94	CNOT1_TTP_bind	ALGLALRyVLEALRK	0	0	1	1	0
CNOT1	NOT1	A5YKK6	16q21	S	948	18013109	human	266.94	CNOT1_TTP_bind	ALRKPFGsKMYYFGI	0	1	0	1	0
CNOT1	NOT1	A5YKK6	16q21	T	1051	5038984	human	266.94	-	TTTTVAKtVtVTRPt	0	0	2	2	0
CNOT1	NOT1	A5YKK6	16q21	T	1053	5038988	human	266.94	-	TTVAKtVtVTRPtGV	0	0	2	2	0
CNOT1	NOT1	A5YKK6	16q21	T	1058	5038992	human	266.94	-	tVtVTRPtGVsFkkD	0	1	3	4	0
CNOT1	NOT1	A5YKK6	16q21	S	1061	5007465	human	266.94	-	VTRPtGVsFkkDVPP	0	6	6	12	0
CNOT1	NOT1	A5YKK6	16q21	T	1073	34668969	human	266.94	-	VPPSINTtNIDTLLV	0	0	1	1	0
CNOT1	NOT1	A5YKK6	16q21	Y	1234	55367447	human	266.94	CNOT1_CAF1_bind	KGQQELLyVVPFVAK	0	1	0	1	0
CNOT1	NOT1	A5YKK6	16q21	T	1418	23050458	human	266.94	DUF3819	RSIKIAMttCEQIVR	0	0	1	1	0
CNOT1	NOT1	A5YKK6	16q21	T	1419	23050461	human	266.94	DUF3819	SIKIAMttCEQIVRk	0	0	1	1	0
CNOT1	NOT1	A5YKK6	16q21	S	1432	55367450	human	266.94	DUF3819	RkDFALDsEESRMRI	0	1	0	1	0
CNOT1	NOT1	A5YKK6	16q21	T	1525	481793072	human	266.94	DUF3819	EMDKRLAtEFELRKH	0	1	0	1	0
CNOT1	NOT1	A5YKK6	16q21	S	1649	18912205	human	266.94	-	LLEVVVLsRNSRDAI	0	3	0	3	0
CNOT1	NOT1	A5YKK6	16q21	S	1703	25747266	human	266.94	-	QDGRAYGsPWCNkQI	0	4	0	4	0
CNOT1	NOT1	A5YKK6	16q21	Y	1817	5840762	human	266.94	-	MEVVRSNyEAMIDRA	0	0	3	3	0
CNOT1	NOT1	A5YKK6	16q21	Y	1842	15421813	human	266.94	-	GISQASEyDDPPGLR	0	0	6	6	0
CNOT1	NOT1	A5YKK6	16q21	Y	2074	18013103	human	266.94	Not1	LLIDLFKyLAPFLRN	0	1	0	1	0
CNOT1	NOT1	A5YKK6	16q21	S	2188	27459468	human	266.94	Not1	DSYLkTRsPVTFLsD	0	2	0	2	0
CNOT1	NOT1	A5YKK6	16q21	S	2194	485313	human	266.94	Not1	RsPVTFLsDLRSNLQ	0	1	0	1	0
CNOT1	NOT1	A5YKK6	16q21	Y	2264	34358696	human	266.94	Not1	DLDTEGRyLFLNAIA	0	0	1	1	0
ARHGEF35	ARHGEF35	A5YM69	7q35	S	11	18162100	human	53.29	ARHGEF5_35	EEAQHGAsPPISAIE	0	9	0	9	0
ARHGEF35	ARHGEF35	A5YM69	7q35	S	34	56649255	human	53.29	ARHGEF5_35	PMRSSQVsALGLEAQ	0	1	0	1	0
ARHGEF35	ARHGEF35	A5YM69	7q35	S	57	27444089	human	53.29	ARHGEF5_35	WREEHRLsATQQSEL	0	6	0	6	0
ARHGEF35	ARHGEF35	A5YM69	7q35	T	74	56649257	human	53.29	ARHGEF5_35	VCDYAIEtMPsFPKE	0	1	0	1	0
ARHGEF35	ARHGEF35	A5YM69	7q35	S	77	56649259	human	53.29	ARHGEF5_35	YAIEtMPsFPKEGSA	0	1	0	1	0
ARHGEF35	ARHGEF35	A5YM69	7q35	S	92	56649261	human	53.29	ARHGEF5_35	DVEPNQEsLVAEACD	0	1	0	1	0
ARHGEF35	ARHGEF35	A5YM69	7q35	T	100	36125053	human	53.29	ARHGEF5_35	LVAEACDtPEHWEAV	0	1	0	1	0
ARHGEF35	ARHGEF35	A5YM69	7q35	Y	182	3246344	human	53.29	ARHGEF5_35	DNSGQTRyYsPCEEH	0	2	0	2	0
ARHGEF35	ARHGEF35	A5YM69	7q35	S	184	3246347	human	53.29	ARHGEF5_35	SGQTRyYsPCEEHPA	0	8	0	8	0
ARHGEF35	ARHGEF35	A5YM69	7q35	S	340	27444091	human	53.29	ARHGEF5_35	PEENRADsQDEKSQT	0	4	0	4	0
ARHGEF35	ARHGEF35	A5YM69	7q35	S	381	50773582	human	53.29	ARHGEF5_35	QEAKEPEsWDGGRLG	0	2	0	2	0
ARHGEF35	ARHGEF35	A5YM69	7q35	S	395	34504613	human	53.29	ARHGEF5_35	GAVGRARsREEENEH	0	1	0	1	0
ARHGEF35	ARHGEF35	A5YM69	7q35	S	445	36125761	human	53.29	ARHGEF5_35	ESRAEELsPAALsPL	0	7	0	7	0
ARHGEF35	ARHGEF35	A5YM69	7q35	S	450	36127014	human	53.29	ARHGEF5_35	ELsPAALsPLLEPIR	0	6	0	6	0
ARHGEF35	ARHGEF35	A5YM69	7q35	S	464	56649263	human	53.29	ARHGEF5_35	RCSHQPIsLLGsFLT	0	1	0	1	0
ARHGEF35	ARHGEF35	A5YM69	7q35	S	468	36125748	human	53.29	ARHGEF5_35	QPIsLLGsFLTEEsP	0	1	0	1	0
ARHGEF35	ARHGEF35	A5YM69	7q35	S	474	27444087	human	53.29	ARHGEF5_35	GsFLTEEsPDKEKLL	0	4	0	4	0
CARNS1	ATPGD1	A5YM72	11q13.2	T	239	23050468	human	88.48	-	ICAVVCRtQGDRPLL	0	0	1	1	0
CARNS1	ATPGD1	A5YM72	11q13.2	S	247	23050471	human	88.48	-	QGDRPLLsKVVCGVG	0	0	1	1	0
CARNS1	ATPGD1	A5YM72	11q13.2	Y	698	999011	human	88.48	ATP-grasp_4	NPRMGGFyLRDWILE	0	0	1	1	0
MEGF11	MEGF11	A6BM72	15q22.31	T	898	23050474	human	110.84	-	PAMRMTStDYSLSGA	0	0	1	1	0
MEGF11	MEGF11	A6BM72	15q22.31	T	914	25299923	human	110.84	-	GMDRRQNtyIMDKGF	0	0	1	1	0
MEGF11	MEGF11	A6BM72	15q22.31	Y	915	25299927	human	110.84	-	MDRRQNtyIMDKGFK	0	0	1	1	0
CDHR4	CDHR4	A6H8M9	3p21.31	T	449	23050477	human	85.83	Cadherin	SPACAPRtFRVQEDA	0	0	1	1	0
CDHR4	CDHR4	A6H8M9	3p21.31	Y	776	996388	human	85.83	-	DSRTGRDyLFNTHTG	0	0	1	1	0
BDP1	TFNR	A6H8Y1	5q13.2	S	8	41454912	human	293.89	-	MFRRARLsVKPNVRP	0	1	0	1	0
BDP1	TFNR	A6H8Y1	5q13.2	S	22	23050479	human	293.89	-	PGVGARGsTASNPQR	0	0	1	1	0
BDP1	TFNR	A6H8Y1	5q13.2	T	75	25313964	human	293.89	-	PRSSTEKtGGDNDVE	0	0	1	1	0
BDP1	TFNR	A6H8Y1	5q13.2	S	88	25313966	human	293.89	-	VEESSRSsSTVSQRR	0	0	1	1	0
BDP1	TFNR	A6H8Y1	5q13.2	S	99	4950616	human	293.89	-	SQRRKRIsstssLVK	0	1	4	5	0
BDP1	TFNR	A6H8Y1	5q13.2	S	100	480139	human	293.89	-	QRRKRIsstssLVKS	0	5	25	30	0
BDP1	TFNR	A6H8Y1	5q13.2	T	101	4948125	human	293.89	-	RRKRIsstssLVKSS	0	1	2	3	0
BDP1	TFNR	A6H8Y1	5q13.2	S	102	4945790	human	293.89	-	RKRIsstssLVKSSV	0	1	7	8	0
BDP1	TFNR	A6H8Y1	5q13.2	S	103	4943564	human	293.89	-	KRIsstssLVKSSVS	0	2	4	6	0
BDP1	TFNR	A6H8Y1	5q13.2	S	182	34426659	human	293.89	-	SQRPPDRsKMTMRDF	0	0	1	1	0
BDP1	TFNR	A6H8Y1	5q13.2	Y	191	25313962	human	293.89	-	MTMRDFIyYLPDNNP	0	0	1	1	0
BDP1	TFNR	A6H8Y1	5q13.2	T	214	10783158	human	293.89	-	KkTEkPStPVQtREQ	0	1	3	4	0
BDP1	TFNR	A6H8Y1	5q13.2	T	218	38489743	human	293.89	-	kPStPVQtREQEGkS	0	0	1	1	0
BDP1	TFNR	A6H8Y1	5q13.2	T	226	469458	human	293.89	-	REQEGkStPNAEDNE	0	0	2	2	0
BDP1	TFNR	A6H8Y1	5q13.2	S	630	25313958	human	293.89	-	LSRAGKKsVLsQGKT	0	0	1	1	0
BDP1	TFNR	A6H8Y1	5q13.2	S	633	25313968	human	293.89	-	AGKKsVLsQGKTESE	0	0	1	1	0
BDP1	TFNR	A6H8Y1	5q13.2	S	774	36125549	human	293.89	-	LQPEKNDsFQNVQPD	0	1	0	1	0
BDP1	TFNR	A6H8Y1	5q13.2	S	840	23050482	human	293.89	-	VLEKILVsGEMAAAL	0	0	1	1	0
BDP1	TFNR	A6H8Y1	5q13.2	S	856	9342062	human	293.89	-	ETVRLDTsPKEMVPA	0	1	1	2	0
BDP1	TFNR	A6H8Y1	5q13.2	S	883	3071135	human	293.89	-	ETGRRAIsPREKILD	0	2	0	2	0
BDP1	TFNR	A6H8Y1	5q13.2	T	895	23050484	human	293.89	-	ILDVIDDtIEMEtGL	0	0	1	1	0
BDP1	TFNR	A6H8Y1	5q13.2	T	900	3071559	human	293.89	-	DDtIEMEtGLKAMGR	0	1	0	1	0
BDP1	TFNR	A6H8Y1	5q13.2	T	915	3211827	human	293.89	-	EICLREKtPEVIDAT	0	3	0	3	0
BDP1	TFNR	A6H8Y1	5q13.2	S	938	36129577	human	293.89	-	EAGRREIsPQKNGPE	0	2	0	2	0
BDP1	TFNR	A6H8Y1	5q13.2	T	970	23050487	human	293.89	-	ESSPREKtPEVtDAT	0	1	1	2	0
BDP1	TFNR	A6H8Y1	5q13.2	T	974	23050490	human	293.89	-	REKtPEVtDATEEID	0	0	1	1	0
BDP1	TFNR	A6H8Y1	5q13.2	S	1071	36132023	human	293.89	-	LKATGRDsFPRGKTP	0	1	0	1	0
BDP1	TFNR	A6H8Y1	5q13.2	T	1116	608970608	human	293.89	-	KPLGEMQtDLKATGR	0	1	0	1	0
BDP1	TFNR	A6H8Y1	5q13.2	S	1126	50504910	human	293.89	-	KATGREIsPREKtPE	0	0	2	2	0
BDP1	TFNR	A6H8Y1	5q13.2	T	1131	50801138	human	293.89	-	EIsPREKtPEVIDAT	0	2	0	2	0
BDP1	TFNR	A6H8Y1	5q13.2	T	1176	11074516	human	293.89	-	METDLKTtGREGssR	0	0	1	1	0
BDP1	TFNR	A6H8Y1	5q13.2	S	1181	11074519	human	293.89	-	KTtGREGssREKTRE	0	0	1	1	0
BDP1	TFNR	A6H8Y1	5q13.2	S	1182	11074522	human	293.89	-	TtGREGssREKTREV	0	0	1	1	0
BDP1	TFNR	A6H8Y1	5q13.2	T	1198	18016727	human	293.89	-	DAAEVIEtDLEEtER	0	1	1	2	0
BDP1	TFNR	A6H8Y1	5q13.2	T	1203	18016729	human	293.89	-	IEtDLEEtEREIsPQ	0	1	1	2	0
BDP1	TFNR	A6H8Y1	5q13.2	S	1208	23050493	human	293.89	-	EEtEREIsPQENGPE	0	0	1	1	0
BDP1	TFNR	A6H8Y1	5q13.2	S	1317	36125768	human	293.89	-	QTGKTDIsPRENELE	0	1	3	4	0
BDP1	TFNR	A6H8Y1	5q13.2	S	1403	36134784	human	293.89	-	TEVQGIQsPDVPEQF	0	1	0	1	0
BDP1	TFNR	A6H8Y1	5q13.2	S	1524	27455401	human	293.89	-	TQTERNLsPSNSCEP	0	7	0	7	0
BDP1	TFNR	A6H8Y1	5q13.2	T	1586	23050495	human	293.89	-	PRPNIRKtGQRQIVD	0	0	1	1	0
BDP1	TFNR	A6H8Y1	5q13.2	T	1606	23050498	human	293.89	-	GIIKEGRtILPKDEt	0	0	1	1	0
BDP1	TFNR	A6H8Y1	5q13.2	T	1613	22737325	human	293.89	-	tILPKDEtEKKVLTV	0	1	1	2	0
BDP1	TFNR	A6H8Y1	5q13.2	S	1633	25313960	human	293.89	-	ETEIEVPsSAVPEHR	0	0	1	1	0
BDP1	TFNR	A6H8Y1	5q13.2	S	1694	10418479	human	293.89	-	PNLGRAHsKKEEPVL	0	1	1	2	0
BDP1	TFNR	A6H8Y1	5q13.2	T	1705	5204969	human	293.89	-	EPVLEKVttDQSKEG	0	0	1	1	0
BDP1	TFNR	A6H8Y1	5q13.2	T	1706	5204973	human	293.89	-	PVLEKVttDQSKEGK	0	0	1	1	0
BDP1	TFNR	A6H8Y1	5q13.2	S	1724	5204977	human	293.89	-	HLLQKGAsNTQLLLK	0	0	1	1	0
BDP1	TFNR	A6H8Y1	5q13.2	T	1738	10797489	human	293.89	-	KEKAELLtsLEVSAR	0	0	1	1	0
BDP1	TFNR	A6H8Y1	5q13.2	S	1739	10797492	human	293.89	-	EKAELLtsLEVSARK	0	0	1	1	0
BDP1	TFNR	A6H8Y1	5q13.2	S	1781	31859245	human	293.89	-	EETVGDNsPSSVVEE	0	1	0	1	0
BDP1	TFNR	A6H8Y1	5q13.2	T	1867	23050500	human	293.89	-	ASKAMLVtLRASQEE	0	0	1	1	0
BDP1	TFNR	A6H8Y1	5q13.2	S	1883	3211812	human	293.89	-	DDADDFEsDYEEESY	0	2	0	2	0
BDP1	TFNR	A6H8Y1	5q13.2	S	2044	31878354	human	293.89	-	HECQELSsPVITTsP	0	2	0	2	0
BDP1	TFNR	A6H8Y1	5q13.2	S	2050	31878357	human	293.89	-	SsPVITTsPASFEEN	0	2	0	2	0
BDP1	TFNR	A6H8Y1	5q13.2	T	2081	36124686	human	293.89	-	EKVKENAtPTRNTIS	0	1	0	1	0
BDP1	TFNR	A6H8Y1	5q13.2	S	2196	482188	human	293.89	-	NENQEESsQEVHMLS	0	1	0	1	0
BDP1	TFNR	A6H8Y1	5q13.2	S	2227	36127448	human	293.89	-	DRGLGENsVEEPQIK	0	3	0	3	0
BDP1	TFNR	A6H8Y1	5q13.2	Y	2397	23050503	human	293.89	-	LRDDCQEyTTEVHSK	0	0	1	1	0
BDP1	TFNR	A6H8Y1	5q13.2	S	2451	27455405	human	293.89	-	FQSRGSRsPDACMDK	0	4	0	4	0
BDP1	TFNR	A6H8Y1	5q13.2	S	2471	36129821	human	293.89	-	PQDEMIVsDKEERTD	0	2	0	2	0
FAM221B	FAM221B	A6H8Z2	9p13.3	S	133	25285601	human	45.39	-	EDLSSESssNEVPWT	0	0	1	1	0
FAM221B	FAM221B	A6H8Z2	9p13.3	S	134	25285603	human	45.39	-	DLSSESssNEVPWTR	0	0	1	1	0
C5orf63	C5orf63	A6NC05	5q23.2	Y	60	479399	human	15.76	DUF836	PYENRQPyKDQKLPG	0	0	1	1	0
C5orf63	C5orf63	A6NC05	5q23.2	S	127	23053363	human	15.76	-	YCLRMFKsPDMTCCF	0	0	1	1	0
ANKRD62	ANKRD62	A6NC57	18p11.21	S	271	23050505	human	106.45	-	RCKSLQNsNSEQDLE	0	0	1	1	0
ANKRD62	ANKRD62	A6NC57	18p11.21	S	281	23050507	human	106.45	-	EQDLEMTsEGEQERL	0	0	1	1	0
ANKRD62	ANKRD62	A6NC57	18p11.21	Y	438	477685	human	106.45	-	SIEDQKCyCERLKVK	0	0	11	11	0
ANKRD62	ANKRD62	A6NC57	18p11.21	S	454	34371342	human	106.45	-	QKMKNNIsVLQKVLS	0	0	1	1	0
ANKRD62	ANKRD62	A6NC57	18p11.21	S	526	471313	human	106.45	-	QTEVKKQsKLtLKSL	0	1	0	1	0
ANKRD62	ANKRD62	A6NC57	18p11.21	T	529	471314	human	106.45	-	VKKQsKLtLKSLEVE	0	1	0	1	0
ANKRD62	ANKRD62	A6NC57	18p11.21	Y	589	477686	human	106.45	CCDC144C	NQETENkyFKDIEII	0	0	1	1	0
ANKRD62	ANKRD62	A6NC57	18p11.21	S	622	23050509	human	106.45	CCDC144C	TKTITRYsKELNVLM	0	0	1	1	0
ANKRD62	ANKRD62	A6NC57	18p11.21	S	645	23050511	human	106.45	CCDC144C	ELQkEKQsMsRLETE	0	1	1	2	0
ANKRD62	ANKRD62	A6NC57	18p11.21	S	647	50773151	human	106.45	CCDC144C	QkEKQsMsRLETEME	0	1	0	1	0
ANKRD62	ANKRD62	A6NC57	18p11.21	S	655	50773153	human	106.45	CCDC144C	RLETEMEsYRCRLAA	0	1	0	1	0
GOLGA8IP	GOLGA9P	A6NC78	15q11.2	S	77	31878845	human	71.33	-	ATLKDLEsPCQERAV	0	1	0	1	0
GOLGA8IP	GOLGA9P	A6NC78	15q11.2	S	260	36131226	human	71.33	GOLGA2L5	QQRMRKMsQEICTLK	0	1	0	1	0
PINLYP	PINLYP	A6NC86	19q13.31	S	47	23050513	human	21.93	PLA2_inh	HGQMKTCsSDKDTCV	0	0	1	1	0
PINLYP	PINLYP	A6NC86	19q13.31	S	77	25298761	human	21.93	PLA2_inh	TYKGCIRsQDCYSGV	0	0	1	1	0
PINLYP	PINLYP	A6NC86	19q13.31	S	86	25298763	human	21.93	PLA2_inh	DCYSGVIsTTMGPKD	0	0	1	1	0
CCDC88B	CCDC88B	A6NC98	11q13.1	S	57	23050515	human	164.81	HOOK	EKRFLRLsDGALLLR	0	0	1	1	0
CCDC88B	CCDC88B	A6NC98	11q13.1	S	436	12739130	human	164.81	HOOK	SLEPPPGsPGEAPLA	0	4	0	4	0
CCDC88B	CCDC88B	A6NC98	11q13.1	S	596	34505058	human	164.81	-	PEKAGRRssLQsPAS	0	2	0	2	0
CCDC88B	CCDC88B	A6NC98	11q13.1	S	597	15425489	human	164.81	-	EKAGRRssLQsPASV	0	1	3	4	0
CCDC88B	CCDC88B	A6NC98	11q13.1	S	600	23050518	human	164.81	-	GRRssLQsPASVAPP	0	2	1	3	0
CCDC88B	CCDC88B	A6NC98	11q13.1	S	839	56649265	human	164.81	-	GSRLRAQsEAAEERM	0	1	0	1	0
CCDC88B	CCDC88B	A6NC98	11q13.1	S	1253	36122861	human	164.81	-	LAEVQALsRENRELL	0	1	0	1	0
CCDC88B	CCDC88B	A6NC98	11q13.1	Y	1277	23050521	human	164.81	-	LHREQREyLDQLNAL	0	0	1	1	0
CCDC88B	CCDC88B	A6NC98	11q13.1	S	1345	4722892	human	164.81	-	LGADGAGsTESLGGP	0	1	0	1	0
CCDC88B	CCDC88B	A6NC98	11q13.1	S	1370	27532650	human	164.81	-	ADGTGSPsPAPMRRA	0	2	0	2	0
CCDC88B	CCDC88B	A6NC98	11q13.1	S	1379	3820760	human	164.81	-	APMRRAQsSLCLRDE	0	5	10	15	0
CCDC88B	CCDC88B	A6NC98	11q13.1	S	1397	56649269	human	164.81	-	GGQRRKLsSRFPVGR	0	1	0	1	0
CCDC88B	CCDC88B	A6NC98	11q13.1	S	1405	13309809	human	164.81	-	SRFPVGRssEsFsPG	0	1	1	2	0
CCDC88B	CCDC88B	A6NC98	11q13.1	S	1406	13309812	human	164.81	-	RFPVGRssEsFsPGD	0	2	0	2	0
CCDC88B	CCDC88B	A6NC98	11q13.1	S	1408	4722912	human	164.81	-	PVGRssEsFsPGDTP	0	7	1	8	0
CCDC88B	CCDC88B	A6NC98	11q13.1	S	1410	14159594	human	164.81	-	GRssEsFsPGDTPRQ	0	1	1	2	0
CCDC88B	CCDC88B	A6NC98	11q13.1	T	1471	10796541	human	164.81	-	EPEKRPLtPSLsQ__	0	2	4	6	0
CCDC88B	CCDC88B	A6NC98	11q13.1	S	1475	10796545	human	164.81	-	RPLtPSLsQ______	0	8	4	12	0
GOLGA8O	GG6LB	A6NCC3	15q13.3	S	41	36127914	human	71.54	-	RNRKTNGsIPETATS	0	1	0	1	0
GOLGA8O	GG6LB	A6NCC3	15q13.3	S	77	31964001	human	71.54	-	ATLKDLEsPCQERAV	0	2	0	2	0
GOLGA8O	GG6LB	A6NCC3	15q13.3	S	90	36128561	human	71.54	-	AVVLDSTsVKISRLK	0	1	0	1	0
GOLGA8O	GG6LB	A6NCC3	15q13.3	Y	150	36123424	human	71.54	-	EELNTDLyHMERSLR	0	1	0	1	0
GOLGA8O	GG6LB	A6NCC3	15q13.3	S	230	36125571	human	71.54	GOLGA2L5	QLTQLKEsFQQLQLE	0	1	0	1	0
GOLGA8O	GG6LB	A6NCC3	15q13.3	S	260	36134747	human	71.54	GOLGA2L5	HQRMSKMsQEICTLK	0	1	0	1	0
GOLGA8O	GG6LB	A6NCC3	15q13.3	S	458	36125832	human	71.54	GOLGA2L5	ESREAMSsFMDHLKE	0	1	0	1	0
GOLGA8O	GG6LB	A6NCC3	15q13.3	Y	483	36135780	human	71.54	GOLGA2L5	QELRFIQyWQERCHQ	0	1	0	1	0
GOLGA8O	GG6LB	A6NCC3	15q13.3	S	497	4843604	human	71.54	GOLGA2L5	QKIHHLLsEPGGRAK	0	1	0	1	0
GOLGA8O	GG6LB	A6NCC3	15q13.3	S	553	36124116	human	71.54	GOLGA2L5	FLAAAHNsADEPGPG	0	1	0	1	0
KLHL33	KLHL33	A6NCF5	14q11.2	S	168	34363737	human	57.81	BACK	CVRFGRMstRELRRV	0	0	1	1	0
KLHL33	KLHL33	A6NCF5	14q11.2	T	169	34363739	human	57.81	BACK	VRFGRMstRELRRVR	0	0	1	1	0
KLHL33	KLHL33	A6NCF5	14q11.2	T	429	23050524	human	57.81	Kelch_1	VAGGLGEtEDLLSFE	0	0	1	1	0
KLHL33	KLHL33	A6NCF5	14q11.2	T	442	5771210	human	57.81	Kelch_1	FEAYELRtDsWtHLA	0	0	2	2	0
KLHL33	KLHL33	A6NCF5	14q11.2	S	444	5771214	human	57.81	Kelch_1	AYELRtDsWtHLAPL	0	0	2	2	0
KLHL33	KLHL33	A6NCF5	14q11.2	T	446	11136817	human	57.81	Kelch_1	ELRtDsWtHLAPLPs	0	0	1	1	0
KLHL33	KLHL33	A6NCF5	14q11.2	S	453	5771218	human	57.81	-	tHLAPLPsPHVGAAS	0	0	1	1	0
VWA3A	VWA3A	A6NCI4	16p12.2	T	240	23050526	human	134.02	VWA_3	ELKLWVKtLQPDGGs	0	0	1	1	0
VWA3A	VWA3A	A6NCI4	16p12.2	S	247	23050529	human	134.02	VWA_3	tLQPDGGsNLLQALK	0	0	1	1	0
VWA3A	VWA3A	A6NCI4	16p12.2	S	664	6236039	human	134.02	-	TPPARYAsHTDTAAA	0	0	1	1	0
VWA3A	VWA3A	A6NCI4	16p12.2	S	725	22778376	human	134.02	-	MASLKNHsGKVLGSS	0	0	3	3	0
VWA3A	VWA3A	A6NCI4	16p12.2	S	775	11166144	human	134.02	-	DDPDREKsPPLKSLK	0	0	1	1	0
VWA3A	VWA3A	A6NCI4	16p12.2	Y	824	4113954	human	134.02	-	ETSLLLFyTEKGNDV	0	0	1	1	0
VWA3A	VWA3A	A6NCI4	16p12.2	S	849	25316434	human	134.02	-	RGLRRTSssIDLPRK	0	0	1	1	0
VWA3A	VWA3A	A6NCI4	16p12.2	S	850	25316437	human	134.02	-	GLRRTSssIDLPRKD	0	0	1	1	0
VWA3A	VWA3A	A6NCI4	16p12.2	Y	926	980019	human	134.02	-	TPREMEVyIRHLEkV	0	0	7	7	0
C2orf78	C2orf78	A6NCI8	2p13.1	S	584	12069400	human	100.17	DUF4629	RKNSSkksEEsKQSG	0	0	1	1	0
C2orf78	C2orf78	A6NCI8	2p13.1	S	587	12069403	human	100.17	DUF4629	SSkksEEsKQSGKKV	0	0	1	1	0
C2orf78	C2orf78	A6NCI8	2p13.1	S	624	23052807	human	100.17	DUF4629	KTLKKPRssLGMHML	0	0	1	1	0
C2orf78	C2orf78	A6NCI8	2p13.1	S	625	23052810	human	100.17	DUF4629	TLKKPRssLGMHMLE	0	0	1	1	0
C2orf78	C2orf78	A6NCI8	2p13.1	S	633	23052813	human	100.17	DUF4629	LGMHMLEsVQVFHAL	0	0	1	1	0
C2orf78	C2orf78	A6NCI8	2p13.1	S	653	25292510	human	100.17	-	MKTGFSSsRTLGSSS	0	0	1	1	0
C2orf78	C2orf78	A6NCI8	2p13.1	S	697	23052816	human	100.17	-	KAQKLDGsAEKECTS	0	0	1	1	0
C2orf78	C2orf78	A6NCI8	2p13.1	S	708	23052818	human	100.17	-	ECTSPSHsELPPPGK	0	0	1	1	0
C2orf78	C2orf78	A6NCI8	2p13.1	Y	896	479257	human	100.17	-	ERENAAKyTSLGKVQ	0	0	1	1	0
C2orf78	C2orf78	A6NCI8	2p13.1	Y	920	34362074	human	100.17	-	EIAEYYGytI_____	0	0	1	1	0
C2orf78	C2orf78	A6NCI8	2p13.1	T	921	34362077	human	100.17	-	IAEYYGytI______	0	0	1	1	0
GMNC	GMNC	A6NCL1	3q28	S	210	23050532	human	37.89	-	DTSSANYsALAsHPR	0	0	1	1	0
GMNC	GMNC	A6NCL1	3q28	S	214	23050535	human	37.89	-	ANYsALAsHPRRVAS	0	0	1	1	0
ANKRD33B	ANKRD33B	A6NCL7	5p15.2	S	110	27443592	human	53.98	-	TLVRRGVsVEEAQET	0	1	0	1	0
ANKRD33B	ANKRD33B	A6NCL7	5p15.2	T	284	27443589	human	53.98	-	KNCLQRLtDCVLSVL	0	1	0	1	0
ANKRD33B	ANKRD33B	A6NCL7	5p15.2	S	405	4717717	human	53.98	-	APAPRKAsLLPLQRL	0	4	0	4	0
ANKRD33B	ANKRD33B	A6NCL7	5p15.2	S	416	4717722	human	53.98	-	LQRLRRRsVRPGVVV	0	4	0	4	0
IQCA1L	IQCA1P1	A6NCM1	7q36.1	Y	490	31825210	human	94.93	-	DRSVESLyEELVISG	0	1	0	1	0
RNF222	RNF222	A6NCQ9	17p13.1	S	10	34358957	human	23.77	-	EGESKDSsGSECPVC	0	0	1	1	0
RNF222	RNF222	A6NCQ9	17p13.1	T	198	25308218	human	23.77	TM	SRALLLItLIAVVAV	0	0	1	1	0
NKX2-6	NKX2-6	A6NCS4	8p21.2	S	167	50784978	human	32.12	Homeobox	PEREHLAsALQLTST	0	1	0	1	0
C2orf72	C2orf72	A6NCS6	2q37.1	T	286	56649273	human	30.48	DUF4630	ACDGVVHtPAEPTGD	0	1	0	1	0
C2orf72	C2orf72	A6NCS6	2q37.1	S	294	27442705	human	30.48	-	PAEPTGDsR______	0	1	0	1	0
OR6C74	OR6C74	A6NCV1	12q13.2	S	228	23050538	human	35.25	7tm_4	RTILKIPsSQQRKKA	0	0	1	1	0
OR6C74	OR6C74	A6NCV1	12q13.2	Y	257	23050540	human	35.25	7tm_4; TM	YGSCIFMyVKPSAKE	0	0	1	1	0
USP17L3	USP17L3	A6NCW0	8p23.1	T	399	23050542	human	59.54	-	RALGAEDtDRRAKQG	0	0	1	1	0
CYP4F62P	LOC646802	A6NCX1	2q21.1	T	77	23050544	human	12.38	-	GKLGLVPtPPRIQKE	0	0	1	1	0
FAM83G	FAM83G	A6ND36	17p11.2	S	4	7101221	human	90.83	-	____MAFsQVQCLDD	0	10	0	10	0
FAM83G	FAM83G	A6ND36	17p11.2	S	116	23050546	human	90.83	DUF1669	IEAEPLPsLEyWPQK	0	0	3	3	0
FAM83G	FAM83G	A6ND36	17p11.2	Y	119	23050549	human	90.83	DUF1669	EPLPsLEyWPQKsDR	0	0	3	3	0
FAM83G	FAM83G	A6ND36	17p11.2	S	124	18910386	human	90.83	DUF1669	LEyWPQKsDRsIPQL	0	5	3	8	0
FAM83G	FAM83G	A6ND36	17p11.2	S	127	11537675	human	90.83	DUF1669	WPQKsDRsIPQLDLG	0	10	0	10	0
FAM83G	FAM83G	A6ND36	17p11.2	S	210	158833607	human	90.83	DUF1669	VYIIVDEsNVKYFLH	0	1	0	1	0
FAM83G	FAM83G	A6ND36	17p11.2	Y	304	23050552	human	90.83	DUF1669	DRQFQELyLMSHSVS	0	0	1	1	0
FAM83G	FAM83G	A6ND36	17p11.2	S	356	3147942	human	90.83	-	YALVKAKsVDEIAKI	0	13	0	13	0
FAM83G	FAM83G	A6ND36	17p11.2	S	365	83111215	human	90.83	-	DEIAKISsEKQEAKK	0	1	0	1	0
FAM83G	FAM83G	A6ND36	17p11.2	S	559	10794206	human	90.83	-	APLQRQLsVTQDDPE	0	0	7	7	0
FAM83G	FAM83G	A6ND36	17p11.2	S	610	23050555	human	90.83	-	GPGPRRPsVAssVsE	0	4	5	9	0
FAM83G	FAM83G	A6ND36	17p11.2	S	613	23050558	human	90.83	-	PRRPsVAssVsEEyF	0	1	2	3	0
FAM83G	FAM83G	A6ND36	17p11.2	S	614	31860701	human	90.83	-	RRPsVAssVsEEyFE	0	1	1	2	0
FAM83G	FAM83G	A6ND36	17p11.2	S	616	23050561	human	90.83	-	PsVAssVsEEyFEVR	0	2	1	3	0
FAM83G	FAM83G	A6ND36	17p11.2	Y	619	23050564	human	90.83	-	AssVsEEyFEVREHS	0	0	1	1	0
FAM83G	FAM83G	A6ND36	17p11.2	S	634	11088123	human	90.83	-	VPLRRRHsEQVANGP	0	11	31	42	0
FAM83G	FAM83G	A6ND36	17p11.2	T	642	23050567	human	90.83	-	EQVANGPtPPPRRQL	0	1	1	2	0
FAM83G	FAM83G	A6ND36	17p11.2	S	650	9766039	human	90.83	-	PPPRRQLsAPHITRG	0	11	3	14	0
FAM83G	FAM83G	A6ND36	17p11.2	T	658	608970474	human	90.83	-	APHITRGtFVGPQGG	0	1	0	1	0
FAM83G	FAM83G	A6ND36	17p11.2	S	666	485371	human	90.83	-	FVGPQGGsPWAQsRG	0	9	3	12	0
FAM83G	FAM83G	A6ND36	17p11.2	S	671	23050570	human	90.83	-	GGsPWAQsRGREEAD	0	0	1	1	0
FAM83G	FAM83G	A6ND36	17p11.2	S	688	50778756	human	90.83	-	KRMQAQRsTDKEAQG	0	1	0	1	0
FAM83G	FAM83G	A6ND36	17p11.2	S	722	27448906	human	90.83	-	PGPPRYRsAADSVQS	0	2	0	2	0
FAM83G	FAM83G	A6ND36	17p11.2	S	760	27448903	human	90.83	-	RLLPDPGsPRLAQNA	0	12	0	12	0
FAM83G	FAM83G	A6ND36	17p11.2	S	781	31868515	human	90.83	-	RATEEHPsPFGIPYS	0	4	0	4	0
FAM83G	FAM83G	A6ND36	17p11.2	S	807	50778760	human	90.83	-	TGGSQWAsSDsKRRA	0	2	0	2	0
FAM83G	FAM83G	A6ND36	17p11.2	S	810	25291860	human	90.83	-	SQWAsSDsKRRAQAP	0	0	1	1	0
OR14I1	OR5BU1	A6ND48	1q44	Y	307	458103	human	35.18	-	WRLFVKIyFLQK___	0	0	1	1	0
ASPDH	ASPDH	A6ND91	19q13.33	S	20	34505995	human	29.95	NAD_binding_3	GYGRLGQsLVSRLLA	0	1	0	1	0
ASPDH	ASPDH	A6ND91	19q13.33	S	168	14568043	human	29.95	-	GPLAAAHsPGPCTVL	0	2	0	2	0
ASPDH	ASPDH	A6ND91	19q13.33	S	239	34501680	human	29.95	DUF108	PRGPTGRsFAVHTRR	0	1	0	1	0
LRIT2	LRIT2	A6NDA9	10q23.1	S	54	36133011	human	60.17	-	GKIPGNLsEEFKQVR	0	1	0	1	0
PALM3	PALM3	A6NDB9	19p13.12	S	72	34499283	human	71.7	-	PTSKDPQsPEGQAQA	0	1	0	1	0
PALM3	PALM3	A6NDB9	19p13.12	S	114	15427571	human	71.7	-	HKPSGRPsWRRQGHR	0	0	4	4	0
PALM3	PALM3	A6NDB9	19p13.12	S	124	3991565	human	71.7	-	RQGHRPLsQsIVEAG	0	6	0	6	0
PALM3	PALM3	A6NDB9	19p13.12	S	126	8076504	human	71.7	-	GHRPLsQsIVEAGSV	0	2	0	2	0
PALM3	PALM3	A6NDB9	19p13.12	S	143	4689934	human	71.7	-	TDLNKRAsLPAGLVG	0	7	2	9	0
PALM3	PALM3	A6NDB9	19p13.12	T	151	14567454	human	71.7	-	LPAGLVGtPPEsPsE	0	10	15	25	0
PALM3	PALM3	A6NDB9	19p13.12	S	155	4689944	human	71.7	-	LVGtPPEsPsEPRED	0	6	7	13	0
PALM3	PALM3	A6NDB9	19p13.12	S	157	4689949	human	71.7	-	GtPPEsPsEPREDVL	0	2	1	3	0
PALM3	PALM3	A6NDB9	19p13.12	S	189	34505992	human	71.7	-	EANGPCPsPIPTPEQ	0	3	0	3	0
PALM3	PALM3	A6NDB9	19p13.12	S	260	4689954	human	71.7	-	GDRKGAGsLELPAWV	0	5	0	5	0
PALM3	PALM3	A6NDB9	19p13.12	T	301	14567462	human	71.7	-	RVPEVVQtssPRLQE	0	2	0	2	0
PALM3	PALM3	A6NDB9	19p13.12	S	302	14567459	human	71.7	-	VPEVVQtssPRLQER	0	2	0	2	0
PALM3	PALM3	A6NDB9	19p13.12	S	303	10351103	human	71.7	-	PEVVQtssPRLQERL	0	6	0	6	0
PALM3	PALM3	A6NDB9	19p13.12	S	315	34502372	human	71.7	-	ERLEAAAsIEGEDVP	0	1	0	1	0
PALM3	PALM3	A6NDB9	19p13.12	S	325	4689963	human	71.7	-	GEDVPQGsPEGDGQG	0	1	0	1	0
PALM3	PALM3	A6NDB9	19p13.12	S	334	34497970	human	71.7	-	EGDGQGGsGGEEGsF	0	1	0	1	0
PALM3	PALM3	A6NDB9	19p13.12	S	340	34505641	human	71.7	-	GsGGEEGsFIWVERV	0	1	0	1	0
PALM3	PALM3	A6NDB9	19p13.12	S	375	14567457	human	71.7	-	GRERGDEsPLGAEGA	0	14	0	14	0
PALM3	PALM3	A6NDB9	19p13.12	T	412	34505663	human	71.7	-	GSEEKPGtGRDEAEM	0	1	0	1	0
PALM3	PALM3	A6NDB9	19p13.12	S	420	31084253	human	71.7	-	GRDEAEMsPVVERKG	0	6	0	6	0
PALM3	PALM3	A6NDB9	19p13.12	S	439	50785726	human	71.7	-	LELESRGsAEKLGTE	0	3	0	3	0
PALM3	PALM3	A6NDB9	19p13.12	T	514	25303793	human	71.7	-	ERKGGEEtLEAEKRG	0	0	1	1	0
PALM3	PALM3	A6NDB9	19p13.12	S	525	50785728	human	71.7	-	EKRGGEEsLETEKTQ	0	1	0	1	0
PALM3	PALM3	A6NDB9	19p13.12	S	544	10351102	human	71.7	-	DLNLEQGsREGsEsQ	0	4	0	4	0
PALM3	PALM3	A6NDB9	19p13.12	S	548	34500912	human	71.7	-	EQGsREGsEsQAEEM	0	1	0	1	0
PALM3	PALM3	A6NDB9	19p13.12	S	550	34502868	human	71.7	-	GsREGsEsQAEEMNE	0	1	0	1	0
PALM3	PALM3	A6NDB9	19p13.12	T	606	34505685	human	71.7	-	QGPLGDAtPLLAETP	0	1	0	1	0
PALM3	PALM3	A6NDB9	19p13.12	T	654	34502056	human	71.7	-	QPEPSAPtEGEEAsG	0	2	0	2	0
PALM3	PALM3	A6NDB9	19p13.12	S	660	34504637	human	71.7	-	PtEGEEAsGPKQKTC	0	1	0	1	0
RBMY1B	RBMY1B	A6NDE4	Yq11.223	T	19	50613111	human	55.83	RRM_1	IGGLNREtNEKMLKA	0	0	2	2	0
RBMY1B	RBMY1B	A6NDE4	Yq11.223	S	104	1247101	human	55.83	-	PASSRNRsPsGsLRS	0	0	1	1	0
RBMY1B	RBMY1B	A6NDE4	Yq11.223	S	106	1247105	human	55.83	-	SSRNRsPsGsLRSAR	0	0	1	1	0
RBMY1B	RBMY1B	A6NDE4	Yq11.223	S	108	9275465	human	55.83	-	RNRsPsGsLRSARGS	0	0	1	1	0
RBMY1B	RBMY1B	A6NDE4	Yq11.223	S	299	3889997	human	55.83	-	GYRNRRSsRETREYA	0	0	1	1	0
RBMY1B	RBMY1B	A6NDE4	Yq11.223	Y	342	34363654	human	55.83	-	SSRETRDyAPPHRDY	0	0	1	1	0
RBMY1B	RBMY1B	A6NDE4	Yq11.223	Y	351	34363656	human	55.83	-	PPHRDYAyRDYGHSS	0	0	1	1	0
RBMY1B	RBMY1B	A6NDE4	Yq11.223	S	363	34363658	human	55.83	-	HSSWDEHssRGYSYH	0	0	1	1	0
RBMY1B	RBMY1B	A6NDE4	Yq11.223	S	364	34363660	human	55.83	-	SSWDEHssRGYSYHD	0	0	1	1	0
RBMY1B	RBMY1B	A6NDE4	Yq11.223	Y	428	34361131	human	55.83	-	YSNTRDRyGRSWESy	0	0	1	1	0
RBMY1B	RBMY1B	A6NDE4	Yq11.223	Y	435	23050620	human	55.83	-	yGRSWESySsCGDFH	0	0	1	1	0
RBMY1B	RBMY1B	A6NDE4	Yq11.223	S	437	23050622	human	55.83	-	RSWESySsCGDFHyC	0	0	1	1	0
RBMY1B	RBMY1B	A6NDE4	Yq11.223	Y	443	34361133	human	55.83	-	SsCGDFHyCDREHVC	0	0	1	1	0
GAGE12H	GAGE12H	A6NDE8	Xp11.23	S	7	23250602	human	12.92	GAGE	_MSWRGRsTyyWPrP	0	1	1	2	0
GAGE12H	GAGE12H	A6NDE8	Xp11.23	Y	9	23250604	human	12.92	GAGE	SWRGRsTyyWPrPrr	0	2	68	70	0
GAGE12H	GAGE12H	A6NDE8	Xp11.23	Y	10	23250606	human	12.92	GAGE	WRGRsTyyWPrPrrY	0	2	50	52	0
GAGE12H	GAGE12H	A6NDE8	Xp11.23	T	107	50470125	human	12.92	GAGE	PNPEEVKtPEEGEKQ	0	0	1	1	0
GAGE12H	GAGE12H	A6NDE8	Xp11.23	S	115	36128913	human	12.92	-	PEEGEKQsQC_____	0	1	3	4	0
PGP	PGP	A6NDG6	16p13.3	S	71	4759930	human	34.01	Hydrolase_6	GFITNNSsktRAAYA	0	1	0	1	0
PGP	PGP	A6NDG6	16p13.3	T	73	18912531	human	34.01	Hydrolase_6	ITNNSsktRAAYAEk	0	1	0	1	0
PGP	PGP	A6NDG6	16p13.3	Y	187	3646144	human	34.01	-	KLTKALRyLQQPGCL	0	0	1	1	0
PGP	PGP	A6NDG6	16p13.3	T	264	23052713	human	34.01	Hydrolase_like	MVGDRLDtDILLGAT	0	0	1	1	0
PGP	PGP	A6NDG6	16p13.3	S	295	25304682	human	34.01	Hydrolase_like	DVkNNQEsDCVskKK	0	0	1	1	0
PGP	PGP	A6NDG6	16p13.3	S	299	25304685	human	34.01	Hydrolase_like	NQEsDCVskKKMVPD	0	0	1	1	0
OR5H15	OR5H15	A6NDH6	3q11.2	S	210	23050572	human	35.35	7tm_4; TM	SGSIQVFsIVTILIs	0	0	1	1	0
OR5H15	OR5H15	A6NDH6	3q11.2	S	217	23050574	human	35.35	7tm_4	sIVTILIsyTFVLFt	0	0	1	1	0
OR5H15	OR5H15	A6NDH6	3q11.2	Y	218	23050576	human	35.35	7tm_4	IVTILIsyTFVLFtV	0	0	1	1	0
OR5H15	OR5H15	A6NDH6	3q11.2	T	224	23050578	human	35.35	7tm_4	syTFVLFtVLEKKSD	0	0	1	1	0
TRIM49B	TRIM49B	A6NDI0	11p11.12	S	3	23050580	human	52.75	-	_____MNsGILQVFQ	0	0	1	1	0
TRIM49B	TRIM49B	A6NDI0	11p11.12	S	75	23050582	human	52.75	-	IHFKKMAsLARKVSL	0	0	1	1	0
TRIM49B	TRIM49B	A6NDI0	11p11.12	T	276	23050584	human	52.75	-	ELSAGPItGLRDRLN	0	0	1	1	0
GOLGA6C	GOLGA6C	A6NDK9	15q24.2	T	131	23250608	human	79.88	-	LETINILtLEKADLK	0	0	1	1	0
GOLGA6C	GOLGA6C	A6NDK9	15q24.2	T	144	28736705	human	79.88	-	LKTTLYHtKRAARHF	0	1	0	1	0
GOLGA6C	GOLGA6C	A6NDK9	15q24.2	S	433	29669604	human	79.88	-	QEERLALsQNHKLDK	0	1	0	1	0
GOLGA6C	GOLGA6C	A6NDK9	15q24.2	S	673	23250610	human	79.88	GOLGA2L5	PGAAREGsPHDNPPV	0	0	1	1	0
GOLGA6B	GOLGA6B	A6NDN3	15q24.1	T	144	28736704	human	79.91	-	LKTTLYHtKRAARHF	0	1	0	1	0
GOLGA6B	GOLGA6B	A6NDN3	15q24.1	S	189	34426755	human	79.91	-	QQQEEDRsssCREAV	0	0	1	1	0
GOLGA6B	GOLGA6B	A6NDN3	15q24.1	S	190	34426757	human	79.91	-	QQEEDRsssCREAVL	0	0	1	1	0
GOLGA6B	GOLGA6B	A6NDN3	15q24.1	S	191	34426759	human	79.91	-	QEEDRsssCREAVLH	0	0	1	1	0
GOLGA6B	GOLGA6B	A6NDN3	15q24.1	S	433	29669607	human	79.91	-	QEERLALsQNHKLDK	0	1	0	1	0
TBC1D3B	TBC1D3B	A6NDS4	17q12	Y	289	34371104	human	62.32	RabGAP-TBC	TLRLWDVyLVEGEQA	0	0	1	1	0
TBC1D3B	TBC1D3B	A6NDS4	17q12	T	301	34371106	human	62.32	RabGAP-TBC	EQALMPItRIAFKVQ	0	0	1	1	0
TBC1D3B	TBC1D3B	A6NDS4	17q12	S	446	23259511	human	62.32	-	AQGGPQGsWRFLQWN	0	0	1	1	0
C5orf51	C5orf51	A6NDU8	5p13.1	S	104	55367453	human	33.62	-	kELISFLsEPEILVk	0	1	0	1	0
C5orf51	C5orf51	A6NDU8	5p13.1	S	266	23050590	human	33.62	-	kILKkYVsVCEGPLk	0	0	1	1	0
NBPF10	NBPF10 iso3	A6NDV3	1q21.1	Y	3407	25279928	human	407.53	DUF1220	CYSTPSGyLELPDLG	0	0	1	1	0
TMEM8B	TMEM8B	A6NDV4	9p13.3	Y	372	50801449	human	51.94	DUF3522	SVRRRHCyPPtWRRW	0	1	0	1	0
TMEM8B	TMEM8B	A6NDV4	9p13.3	T	375	50801446	human	51.94	DUF3522	RRHCyPPtWRRWLFY	0	1	0	1	0
ZNF840	ZNF840	A6NDX5	20q13.12	T	326	25320856	human	83.23	zf-C2H2	KFILHQRtHtGEKPH	0	0	1	1	0
ZNF840	ZNF840	A6NDX5	20q13.12	T	328	25320858	human	83.23	-	ILHQRtHtGEKPHKC	0	0	1	1	0
ZNF840	ZNF840	A6NDX5	20q13.12	T	468	5245779	human	83.23	-	NQHKKIHtGEKPYEC	0	0	2	2	0
ZNF840	ZNF840	A6NDX5	20q13.12	T	496	15429677	human	83.23	-	NKHKKIHtGEkHFVC	0	0	1	1	0
ZNF840	ZNF840	A6NDX5	20q13.12	T	656	5245783	human	83.23	-	NQHKKIHtGEKPYEC	0	0	2	2	0
ZNF840	ZNF840	A6NDX5	20q13.12	T	684	15429679	human	83.23	-	SKHKKIHtGEkHFVC	0	0	1	1	0
PABPN1L	PABPNL1	A6NDY0	16q24.3	S	184	23052848	human	30.39	RRM_1	TILCDkFsGHPKGYA	0	0	1	1	0
FAM90A10P	FAM90A10	A6NDY2	8p23.1	S	147	34348821	human	49.64	-	SEHLRVAsGPMPVHT	0	0	1	1	0
FAM90A10P	FAM90A10	A6NDY2	8p23.1	T	155	34348823	human	49.64	-	GPMPVHTtsKRPRVD	0	0	1	1	0
FAM90A10P	FAM90A10	A6NDY2	8p23.1	S	156	34348826	human	49.64	-	PMPVHTtsKRPRVDP	0	0	1	1	0
FAM90A10P	FAM90A10	A6NDY2	8p23.1	S	193	34367246	human	49.64	-	LRKASLSsSSSLGPK	0	0	1	1	0
FAM90A10P	FAM90A10	A6NDY2	8p23.1	T	204	23050592	human	49.64	-	LGPKERQtGAAADIP	0	0	1	1	0
FAM90A10P	FAM90A10	A6NDY2	8p23.1	S	231	18667130	human	49.64	-	LVVKPTHsSPEGGCR	0	1	0	1	0
FAM90A10P	FAM90A10	A6NDY2	8p23.1	S	282	23050594	human	49.64	-	THSLGLGsNLSFGPG	0	0	2	2	0
FAM90A10P	FAM90A10	A6NDY2	8p23.1	S	407	5204038	human	49.64	-	ENGRWSSsLLAAPSF	0	0	1	1	0
FAM90A10P	FAM90A10	A6NDY2	8p23.1	S	431	5204042	human	49.64	-	LAQSPHVsEKSEAPC	0	0	1	1	0
FAM186A	FAM186A	A6NE01	12q13.12	S	262	6151205	human	262.76	-	NNAIKYIssTIVNLS	0	0	1	1	0
FAM186A	FAM186A	A6NE01	12q13.12	S	263	6151210	human	262.76	-	NAIKYIssTIVNLST	0	0	1	1	0
FAM186A	FAM186A	A6NE01	12q13.12	S	273	6151215	human	262.76	-	VNLSTALsMLNDELk	0	0	1	1	0
FAM186A	FAM186A	A6NE01	12q13.12	S	613	56649276	human	262.76	-	KGKKHHIsSGTITSK	0	1	0	1	0
FAM186A	FAM186A	A6NE01	12q13.12	S	767	23050596	human	262.76	-	PGLHFQKsPIsAKsE	0	0	1	1	0
FAM186A	FAM186A	A6NE01	12q13.12	S	770	23050598	human	262.76	-	HFQKsPIsAKsESST	0	0	1	1	0
FAM186A	FAM186A	A6NE01	12q13.12	S	773	23050600	human	262.76	-	KsPIsAKsESSTLLS	0	0	1	1	0
FAM186A	FAM186A	A6NE01	12q13.12	Y	854	3804270	human	262.76	-	RNLLKEHyEKISENW	0	0	1	1	0
FAM186A	FAM186A	A6NE01	12q13.12	T	1005	3636042	human	262.76	-	LEKMVIQtPMtLsPR	0	0	1	1	0
FAM186A	FAM186A	A6NE01	12q13.12	T	1008	5666948	human	262.76	-	MVIQtPMtLsPRWKS	0	0	1	1	0
FAM186A	FAM186A	A6NE01	12q13.12	S	1010	54209363	human	262.76	-	IQtPMtLsPRWKSVL	0	1	0	1	0
FAM186A	FAM186A	A6NE01	12q13.12	Y	1024	6153424	human	262.76	-	LKDVQRSyEGKEFQR	0	0	1	1	0
FAM186A	FAM186A	A6NE01	12q13.12	T	1698	485362	human	262.76	-	LTLDKAHtLGsPLtL	0	1	0	1	0
FAM186A	FAM186A	A6NE01	12q13.12	S	1701	23050602	human	262.76	-	DKAHtLGsPLtLKQV	0	0	1	1	0
FAM186A	FAM186A	A6NE01	12q13.12	T	1704	485363	human	262.76	-	HtLGsPLtLKQVQWS	0	1	1	2	0
FAM186A	FAM186A	A6NE01	12q13.12	S	1730	23050604	human	262.76	-	PTGQSIIsRLSPSLR	0	1	1	2	0
FAM186A	FAM186A	A6NE01	12q13.12	S	1960	23050606	human	262.76	-	KKRLAIIssLKskSV	0	0	1	1	0
FAM186A	FAM186A	A6NE01	12q13.12	S	1961	23050608	human	262.76	-	KRLAIIssLKskSVL	0	0	1	1	0
FAM186A	FAM186A	A6NE01	12q13.12	S	1964	23050610	human	262.76	-	AIIssLKskSVLIHP	0	0	1	1	0
FAM186A	FAM186A	A6NE01	12q13.12	S	1972	23050612	human	262.76	-	kSVLIHPsAPDFkVA	0	0	1	1	0
FAM186A	FAM186A	A6NE01	12q13.12	T	2039	23050614	human	262.76	-	TDERALLtLMKPTTS	0	0	1	1	0
FAM186A	FAM186A	A6NE01	12q13.12	T	2052	23050616	human	262.76	-	TSPSSLTtLLRTSQI	0	0	1	1	0
FAM186A	FAM186A	A6NE01	12q13.12	Y	2185	50778585	human	262.76	-	IQNTGKGyEARNLHM	0	1	0	1	0
FAM186A	FAM186A	A6NE01	12q13.12	S	2195	50778583	human	262.76	-	RNLHMMLsRLDDYGK	0	1	0	1	0
BTBD17	BTBD17	A6NE02	17q25.1	Y	145	3433342	human	52.47	BTB	LHRLATKyGVSSLQR	0	0	1	1	0
BTBD17	BTBD17	A6NE02	17q25.1	S	399	25284749	human	52.47	-	RLVVTPAsSGGDAAG	0	0	1	1	0
FAM90A18P	FAM90A18	A6NE21	8p23.1	S	193	34367251	human	49.68	-	LRKASLSsSSSLGPK	0	0	1	1	0
FAM90A18P	FAM90A18	A6NE21	8p23.1	S	231	18667132	human	49.68	-	LVVKPTHsSPEGGCR	0	1	0	1	0
FAM90A18P	FAM90A18	A6NE21	8p23.1	S	282	23050618	human	49.68	-	THSLGLGsNLSFGPG	0	0	2	2	0
WDR97	WDR97	A6NE52	8q24.3	S	822	33526490	human	180.31	-	IHRRRATsQHLVPKE	0	1	0	1	0
WDR97	WDR97	A6NE52	8q24.3	S	1022	50323753	human	180.31	-	WDKEPLSsLRGFFPA	0	1	0	1	0
WDR97	WDR97	A6NE52	8q24.3	S	1439	36419199	human	180.31	-	QLRLRVLsETLKSFC	0	1	0	1	0
LOC440434	PSAL	A6NEC2	17q12	S	30	25306440	human	53.75	-	PLLLLVFsRSSRRRL	0	0	1	1	0
LOC440434	PSAL	A6NEC2	17q12	S	39	27459662	human	53.75	-	SSRRRLHsLGLAAMP	0	2	0	2	0
LOC440434	PSAL	A6NEC2	17q12	Y	164	34355470	human	53.75	-	kGFYRSkyttPsGEV	0	0	1	1	0
LOC440434	PSAL	A6NEC2	17q12	T	165	34355472	human	53.75	-	GFYRSkyttPsGEVR	0	0	1	1	0
LOC440434	PSAL	A6NEC2	17q12	T	166	34355474	human	53.75	-	FYRSkyttPsGEVRy	0	0	1	1	0
LOC440434	PSAL	A6NEC2	17q12	S	168	34355476	human	53.75	-	RSkyttPsGEVRyAA	0	0	1	1	0
LOC440434	PSAL	A6NEC2	17q12	Y	173	40407817	human	53.75	-	tPsGEVRyAAVTQFE	0	1	0	1	0
LOC440434	PSAL	A6NEC2	17q12	Y	295	55367457	human	53.75	Peptidase_M1	TLPFYkDyFNVPYPL	0	1	0	1	0
LOC440434	PSAL	A6NEC2	17q12	T	329	23050624	human	53.75	Peptidase_M1	DLVTYREtALLIDPk	0	0	1	1	0
LOC440434	PSAL	A6NEC2	17q12	Y	464	34352261	human	53.75	Peptidase_M1	FKkGMNMyLtkFQQk	0	0	1	1	0
LOC440434	PSAL	A6NEC2	17q12	T	466	34352263	human	53.75	Peptidase_M1	kGMNMyLtkFQQkNA	0	0	1	1	0
RCCD1	RCCD1	A6NED2	15q26.1	S	31	50788206	human	40.08	-	GrGrQVHsPSPLRAG	0	2	0	2	0
RCCD1	RCCD1	A6NED2	15q26.1	S	145	50788203	human	40.08	-	PCARAYVsPRAPFYR	0	1	0	1	0
RCCD1	RCCD1	A6NED2	15q26.1	S	181	23050630	human	40.08	RCC1	DAAGQVFsWGGGRHG	0	0	1	1	0
RCCD1	RCCD1	A6NED2	15q26.1	S	268	23050633	human	40.08	RCC1	TELNEDGsQVkRTGG	0	1	9	10	0
PLEKHD1	PLEKHD1	A6NEE1	14q24.1	S	14	50786846	human	59.2	-	NSVSPSPsLEQADSD	0	1	0	1	0
PLEKHD1	PLEKHD1	A6NEE1	14q24.1	S	65	25305482	human	59.2	PH	FLLYYSEsEKKSFET	0	0	1	1	0
PLEKHD1	PLEKHD1	A6NEE1	14q24.1	S	486	23050636	human	59.2	-	RDQRFREsIyHIMAT	0	0	1	1	0
PLEKHD1	PLEKHD1	A6NEE1	14q24.1	Y	488	34669908	human	59.2	-	QRFREsIyHIMATQP	0	0	1	1	0
GOLGA6L4	GOLGA6L4	A6NEF3	15q25.2	S	37	23050639	human	67.56	-	KAYWQRKsPGIPAGA	0	0	1	1	0
GOLGA6L4	GOLGA6L4	A6NEF3	15q25.2	S	482	34364878	human	67.56	-	ELNNENKstLQLEQQ	0	0	1	1	0
GOLGA6L4	GOLGA6L4	A6NEF3	15q25.2	T	483	34364880	human	67.56	-	LNNENKstLQLEQQV	0	0	1	1	0
TMEM247	TMEM247	A6NEH6	2p21	S	31	56649278	human	25.17	TMEM247	MVPGDSKsEGKPRAY	0	1	0	1	0
ARRDC5	ARRDC5	A6NEK1	19p13.3	S	16	13302111	human	38.38	-	STPQPPMsVVKSIEL	0	1	0	1	0
ARRDC5	ARRDC5	A6NEK1	19p13.3	S	282	23052854	human	38.38	Arrestin_C	LLLSVSSstQDGEIM	0	0	1	1	0
ARRDC5	ARRDC5	A6NEK1	19p13.3	T	283	23052857	human	38.38	Arrestin_C	LLSVSSstQDGEIMH	0	0	1	1	0
SOWAHB	ANKRD56	A6NEL2	4q21.1	S	106	27443605	human	85.74	-	AGGAAPCsPRGARRG	0	5	0	5	0
SOWAHB	ANKRD56	A6NEL2	4q21.1	S	166	485694	human	85.74	-	KGGGSKGsPGQRPPV	0	2	0	2	0
SOWAHB	ANKRD56	A6NEL2	4q21.1	S	258	27443607	human	85.74	-	PVPAVAHsPPATVEA	0	2	0	2	0
SOWAHB	ANKRD56	A6NEL2	4q21.1	S	271	27443602	human	85.74	-	EAATSRAsPPALLPG	0	5	0	5	0
SOWAHB	ANKRD56	A6NEL2	4q21.1	Y	296	15417759	human	85.74	-	LTPSSLHySTLQQQQ	0	0	25	25	0
SOWAHB	ANKRD56	A6NEL2	4q21.1	S	443	36385240	human	85.74	-	RNPAGGLsVSRKEGs	0	1	0	1	0
SOWAHB	ANKRD56	A6NEL2	4q21.1	S	450	50830417	human	85.74	-	sVSRKEGsPsRsPQG	0	2	0	2	0
SOWAHB	ANKRD56	A6NEL2	4q21.1	S	452	195033412	human	85.74	-	SRKEGsPsRsPQGLR	0	1	0	1	0
SOWAHB	ANKRD56	A6NEL2	4q21.1	S	454	56649281	human	85.74	-	KEGsPsRsPQGLRNR	0	2	0	2	0
SOWAHB	ANKRD56	A6NEL2	4q21.1	S	508	17547177	human	85.74	-	LAGRAKLsssDEEYL	0	1	0	1	0
SOWAHB	ANKRD56	A6NEL2	4q21.1	S	509	17547180	human	85.74	-	AGRAKLsssDEEYLD	0	0	1	1	0
SOWAHB	ANKRD56	A6NEL2	4q21.1	S	510	17547183	human	85.74	-	GRAKLsssDEEYLDE	0	1	1	2	0
SOWAHB	ANKRD56	A6NEL2	4q21.1	S	540	31825117	human	85.74	-	SKAGTAPsPRVDAGL	0	2	0	2	0
SOWAHB	ANKRD56	A6NEL2	4q21.1	S	589	27443612	human	85.74	-	RTSEHKSsLVPLDAR	0	1	0	1	0
SOWAHB	ANKRD56	A6NEL2	4q21.1	S	740	33526567	human	85.74	-	PVYPLVGsSSPTRKA	0	2	0	2	0
SOWAHB	ANKRD56	A6NEL2	4q21.1	T	760	23052623	human	85.74	-	SRSVTRKtsFAALLK	0	0	1	1	0
SOWAHB	ANKRD56	A6NEL2	4q21.1	S	761	4755762	human	85.74	-	RSVTRKtsFAALLKS	0	2	4	6	0
GOLGA6L9	GOLGA6L9	A6NEM1	15q25.2	S	37	25279623	human	49.19	-	KAYWQRKsPGIPAGA	0	0	1	1	0
GOLGA6L9	GOLGA6L9	A6NEM1	15q25.2	Y	63	23250612	human	49.19	-	DTFTSGGyHSPGDSA	0	0	1	1	0
GOLGA6L9	GOLGA6L9	A6NEM1	15q25.2	S	340	34364886	human	49.19	-	ELNNENKstLQLEQQ	0	0	1	1	0
GOLGA6L9	GOLGA6L9	A6NEM1	15q25.2	T	341	34364888	human	49.19	-	LNNENKstLQLEQQV	0	0	1	1	0
RBMY1E	RBMY1E	A6NEQ0	Yq11.223	T	19	50613114	human	55.76	RRM_1	IGGLNREtNEKMLKA	0	0	2	2	0
RBMY1E	RBMY1E	A6NEQ0	Yq11.223	Y	342	34363686	human	55.76	-	SSRETRDyAPPHRDY	0	0	1	1	0
RBMY1E	RBMY1E	A6NEQ0	Yq11.223	Y	351	34363688	human	55.76	-	PPHRDYAyRDYGHSS	0	0	1	1	0
RBMY1E	RBMY1E	A6NEQ0	Yq11.223	S	363	34363690	human	55.76	-	HSSWDEHssRGYSYH	0	0	1	1	0
RBMY1E	RBMY1E	A6NEQ0	Yq11.223	S	364	34363692	human	55.76	-	SSWDEHssRGYSYHD	0	0	1	1	0
RBMY1E	RBMY1E	A6NEQ0	Yq11.223	Y	428	34361147	human	55.76	-	YSNTRDRyGRSWESy	0	0	1	1	0
RBMY1E	RBMY1E	A6NEQ0	Yq11.223	Y	435	23138149	human	55.76	-	yGRSWESySsCGDFH	0	0	1	1	0
RBMY1E	RBMY1E	A6NEQ0	Yq11.223	S	437	23138147	human	55.76	-	RSWESySsCGDFHyC	0	0	1	1	0
RBMY1E	RBMY1E	A6NEQ0	Yq11.223	Y	443	34361149	human	55.76	-	SsCGDFHyCDREHVC	0	0	1	1	0
FAM181B	FAM181B	A6NEQ2	11q14.1	T	136	23050641	human	42.66	FAM181	LAAPSAPtVAAPAHG	0	0	1	1	0
FAM181B	FAM181B	A6NEQ2	11q14.1	S	152	10787611	human	42.66	FAM181	AAPRREAsQAAAAAS	0	0	2	2	0
FAM181B	FAM181B	A6NEQ2	11q14.1	S	162	23050644	human	42.66	FAM181	AAAASLQsRsLAALF	0	0	1	1	0
FAM181B	FAM181B	A6NEQ2	11q14.1	S	164	10787615	human	42.66	FAM181	AASLQsRsLAALFDs	0	0	1	1	0
FAM181B	FAM181B	A6NEQ2	11q14.1	S	171	23050647	human	42.66	FAM181	sLAALFDsLRHVPGG	0	0	1	1	0
TBC1D3F	TBC1D3F	A6NER0	17q12	S	138	5196994	human	62.18	RabGAP-TBC	MKEKGKRsSEHIQRI	0	0	1	1	0
TBC1D3F	TBC1D3F	A6NER0	17q12	Y	289	34371108	human	62.18	RabGAP-TBC	TLRLWDVyLVEGEQA	0	0	1	1	0
TBC1D3F	TBC1D3F	A6NER0	17q12	T	301	34371110	human	62.18	RabGAP-TBC	EQALMPItRIAFKVQ	0	0	1	1	0
TBC1D3F	TBC1D3F	A6NER0	17q12	S	446	23151158	human	62.18	-	AQGGPQGsWRFLQWN	0	0	1	1	0
GAGE12J	GAGE12J	A6NER3	Xp11.23	S	7	23250614	human	12.9	GAGE	_MSWRGRsTyyWPrP	0	1	1	2	0
GAGE12J	GAGE12J	A6NER3	Xp11.23	Y	9	23250616	human	12.9	GAGE	SWRGRsTyyWPrPrP	0	2	68	70	0
GAGE12J	GAGE12J	A6NER3	Xp11.23	Y	10	23250618	human	12.9	GAGE	WRGRsTyyWPrPrPY	0	2	50	52	0
GAGE12J	GAGE12J	A6NER3	Xp11.23	T	40	23250620	human	12.9	GAGE	SDEVEPAtPEEGEPA	0	3	5	8	0
MROH2A	HEATR7B1	A6NES4	2q37.1	T	63	50780346	human	189.56	-	AGLDMRKtLASVIIM	0	1	0	1	0
MROH2A	HEATR7B1	A6NES4	2q37.1	T	436	34351848	human	189.56	-	AIRVVKNtISDtRSK	0	0	1	1	0
MROH2A	HEATR7B1	A6NES4	2q37.1	T	440	34351851	human	189.56	-	VKNtISDtRSKVRMA	0	0	1	1	0
MROH2A	HEATR7B1	A6NES4	2q37.1	S	479	25294541	human	189.56	-	LSVQLTLstYKLTNR	0	0	1	1	0
MROH2A	HEATR7B1	A6NES4	2q37.1	T	480	25294547	human	189.56	-	SVQLTLstYKLTNRR	0	0	1	1	0
MROH2A	HEATR7B1	A6NES4	2q37.1	T	504	10940940	human	189.56	-	ERMVHKVtMDTVKII	0	1	0	1	0
MROH2A	HEATR7B1	A6NES4	2q37.1	S	514	23112508	human	189.56	-	TVKIITSsVSGMtTE	0	0	1	1	0
MROH2A	HEATR7B1	A6NES4	2q37.1	T	519	23112525	human	189.56	-	TSsVSGMtTEFWVRL	0	0	1	1	0
MROH2A	HEATR7B1	A6NES4	2q37.1	S	653	34651305	human	189.56	-	LIQFLRNsLKKTRGS	0	0	1	1	0
MROH2A	HEATR7B1	A6NES4	2q37.1	S	676	23112511	human	189.56	-	ELNNQIAsFDsPsLE	0	0	1	1	0
MROH2A	HEATR7B1	A6NES4	2q37.1	S	679	23112514	human	189.56	-	NQIAsFDsPsLEKGF	0	0	1	1	0
MROH2A	HEATR7B1	A6NES4	2q37.1	S	681	23112517	human	189.56	-	IAsFDsPsLEKGFLy	0	0	1	1	0
MROH2A	HEATR7B1	A6NES4	2q37.1	Y	688	7799964	human	189.56	-	sLEKGFLyRALGFTL	0	0	1	1	0
MROH2A	HEATR7B1	A6NES4	2q37.1	T	774	3949991	human	189.56	-	DHPWRREtVKsALMV	0	0	1	1	0
MROH2A	HEATR7B1	A6NES4	2q37.1	S	777	5881808	human	189.56	-	WRREtVKsALMVMYS	0	0	1	1	0
MROH2A	HEATR7B1	A6NES4	2q37.1	T	850	25294544	human	189.56	-	DFHFAQKttLTSIIV	0	0	1	1	0
MROH2A	HEATR7B1	A6NES4	2q37.1	T	851	25294550	human	189.56	-	FHFAQKttLTSIIVA	0	0	1	1	0
MROH2A	HEATR7B1	A6NES4	2q37.1	Y	923	23112528	human	189.56	-	NESIKTLyANALsSL	0	0	1	1	0
MROH2A	HEATR7B1	A6NES4	2q37.1	S	928	23112520	human	189.56	-	TLyANALsSLEQLME	0	0	1	1	0
MROH2A	HEATR7B1	A6NES4	2q37.1	T	1189	34369671	human	189.56	-	ENVPFARtMLHsLMG	0	0	1	1	0
MROH2A	HEATR7B1	A6NES4	2q37.1	S	1193	34369674	human	189.56	-	FARtMLHsLMGRLQs	0	0	1	1	0
MROH2A	HEATR7B1	A6NES4	2q37.1	S	1200	6423002	human	189.56	-	sLMGRLQsRLsPRIS	0	1	0	1	0
MROH2A	HEATR7B1	A6NES4	2q37.1	S	1203	18010344	human	189.56	-	GRLQsRLsPRISATS	0	1	1	2	0
MROH2A	HEATR7B1	A6NES4	2q37.1	S	1331	23112499	human	189.56	-	GTFLEGVsLLARLCM	0	0	1	1	0
MROH2A	HEATR7B1	A6NES4	2q37.1	S	1620	50323690	human	189.56	-	GIIMKQMsTHYLKKL	0	1	0	1	0
PRR23A	PRR23A	A6NEV1	3q23	S	3	34361796	human	28.15	DUF2476	_____MGsRPRSPSA	0	0	1	1	0
PRR23A	PRR23A	A6NEV1	3q23	S	242	50787465	human	28.15	DUF2476	PPSPRVGsPGPHAHP	0	1	0	1	0
FAM90A16P	FAM90A16	A6NEW6	8p23.1	S	193	34367263	human	49.76	-	LRKASLSsSSSLGPK	0	0	1	1	0
FAM90A16P	FAM90A16	A6NEW6	8p23.1	S	282	23050650	human	49.76	-	THSLGLGsNLSFGPG	0	0	2	2	0
GOLGA6L3	GOLGA6L3	A6NEY3	15q25.3	S	37	25279621	human	55.64	-	KAYWQRKsPGIPAGA	0	0	1	1	0
POM121B	POM121B	A6NF01	-	S	19	480069703	human	83.02	-	KRNGPSSsPFssPAS	0	1	0	1	0
POM121B	POM121B	A6NF01	-	S	22	480069704	human	83.02	-	GPSSsPFssPASSRS	0	1	0	1	0
POM121B	POM121B	A6NF01	-	S	23	480069705	human	83.02	-	PSSsPFssPASSRSQ	0	1	0	1	0
ANTXRL	ANTXRL	A6NF34	10q11.22	S	47	54367816	human	70.63	-	FHRLALGsRRAHHHH	0	1	0	1	0
OR6C6	OR6C6	A6NF89	12q13.2	T	267	25303332	human	35.96	7tm_4	PSAKERVtVsKGVAL	0	0	1	1	0
OR6C6	OR6C6	A6NF89	12q13.2	S	269	25303334	human	35.96	7tm_4	AKERVtVsKGVALLY	0	0	1	1	0
TRABD2B	LOC388630	A6NFA1	1p33	T	269	23050654	human	57.42	TraB	AVIFNHDtsQLPNFI	0	0	1	1	0
TRABD2B	LOC388630	A6NFA1	1p33	S	270	23050657	human	57.42	TraB	VIFNHDtsQLPNFIN	0	0	1	1	0
OR2W5	OR2W5	A6NFC9	1q44	S	119	23050660	human	35.53	7tm_1	CVLLVVMsHDRYVAV	0	0	1	1	0
OR2W5	OR2W5	A6NFC9	1q44	S	223	34358589	human	35.53	-	HLLWRDCsRGAEDEV	0	0	1	1	0
SMCO2	SMCO2	A6NFE2	12p11.23	T	39	25279011	human	39.49	TMCO5	FFQKLNVtEGAMQDL	0	0	1	1	0
SMCO2	SMCO2	A6NFE2	12p11.23	S	60	56569997	human	39.49	TMCO5	VDHILDRsDDEDDIS	0	1	0	1	0
SMCO2	SMCO2	A6NFE2	12p11.23	T	73	56570001	human	39.49	TMCO5	ISSENPQtDFLHKGM	0	1	0	1	0
SMCO2	SMCO2	A6NFE2	12p11.23	T	178	25279009	human	39.49	TMCO5	SLLKDMLtLKGQIEK	0	0	1	1	0
FABP12	FABP12	A6NFH5	8q21.13	S	11	34351890	human	15.56	Lipocalin	QLQGTWKsIsCENsE	0	0	1	1	0
FABP12	FABP12	A6NFH5	8q21.13	S	13	34351893	human	15.56	Lipocalin	QGTWKsIsCENsEDy	0	0	1	1	0
FABP12	FABP12	A6NFH5	8q21.13	S	17	34351896	human	15.56	Lipocalin	KsIsCENsEDyMKEL	0	0	1	1	0
FABP12	FABP12	A6NFH5	8q21.13	Y	20	34351899	human	15.56	Lipocalin	sCENsEDyMKELGIG	0	0	1	1	0
FABP12	FABP12	A6NFH5	8q21.13	T	54	23050666	human	15.56	Lipocalin	GDVITIKtKSIFKNN	0	0	1	1	0
FABP12	FABP12	A6NFH5	8q21.13	S	133	15419447	human	15.56	-	TRTYEKVssNSVSNS	0	0	1	1	0
FABP12	FABP12	A6NFH5	8q21.13	S	134	15419449	human	15.56	-	RTYEKVssNSVSNS_	0	0	1	1	0
ZNF316	ZNF316	A6NFI3	7p22.1	T	6	22338809	human	108.44	-	__MAALHttPDsPAA	0	2	0	2	0
ZNF316	ZNF316	A6NFI3	7p22.1	T	7	31084089	human	108.44	-	_MAALHttPDsPAAQ	0	5	0	5	0
ZNF316	ZNF316	A6NFI3	7p22.1	S	10	7447581	human	108.44	-	ALHttPDsPAAQLER	0	20	0	20	0
ZNF316	ZNF316	A6NFI3	7p22.1	T	100	36131892	human	108.44	-	EECPALGtQERLsRG	0	2	0	2	0
ZNF316	ZNF316	A6NFI3	7p22.1	S	105	36130222	human	108.44	-	LGtQERLsRGGDAKs	0	1	0	1	0
ZNF316	ZNF316	A6NFI3	7p22.1	S	112	3246389	human	108.44	-	sRGGDAKsPVLQEKG	0	22	3	25	0
ZNF316	ZNF316	A6NFI3	7p22.1	T	128	56818123	human	108.44	-	QASRAPAtPRDEDLE	0	1	0	1	0
ZNF316	ZNF316	A6NFI3	7p22.1	Y	191	3919408	human	108.44	KRAB	QEVMQENyGILVSLG	0	0	1	1	0
ZNF316	ZNF316	A6NFI3	7p22.1	S	328	36124433	human	108.44	-	EPGANLLsPWAFPAA	0	1	0	1	0
ZNF316	ZNF316	A6NFI3	7p22.1	T	394	25318538	human	108.44	zf-C2H2	HLAIHQRtHtGEkPF	0	0	1	1	0
ZNF316	ZNF316	A6NFI3	7p22.1	T	396	25318544	human	108.44	-	AIHQRtHtGEkPFPC	0	1	1	2	0
ZNF316	ZNF316	A6NFI3	7p22.1	S	467	56649283	human	108.44	zf-C2H2	SHCGRSFsQSSALAR	0	1	0	1	0
ZNF316	ZNF316	A6NFI3	7p22.1	S	540	51389003	human	108.44	-	TDPGPEGsEVGEADG	0	2	0	2	0
ZNF316	ZNF316	A6NFI3	7p22.1	T	565	51389006	human	108.44	-	EAAVAAPtPSGKVDP	0	1	0	1	0
ZNF316	ZNF316	A6NFI3	7p22.1	T	742	31870746	human	108.44	-	ARHRRTHtGERPFPC	0	2	0	2	0
ZNF316	ZNF316	A6NFI3	7p22.1	T	770	31881257	human	108.44	-	AAHVRGHtGEKPFVC	0	2	0	2	0
ZNF316	ZNF316	A6NFI3	7p22.1	T	798	28791629	human	108.44	-	TAHGRAHtGERPYAC	0	1	0	1	0
ZNF316	ZNF316	A6NFI3	7p22.1	T	852	25318541	human	108.44	zf-C2H2	DFKRHRRtHtGEkPF	0	0	1	1	0
ZNF316	ZNF316	A6NFI3	7p22.1	T	854	25318547	human	108.44	-	KRHRRtHtGEkPFRC	0	0	1	1	0
ZNF316	ZNF316	A6NFI3	7p22.1	T	882	28791632	human	108.44	-	AKHRRGHtGERPFPC	0	2	0	2	0
ZNF316	ZNF316	A6NFI3	7p22.1	T	910	41455660	human	108.44	-	VTHQRTHtGERPYAC	0	1	0	1	0
GRXCR2	GRXCR2	A6NFK2	5q32	T	187	23050669	human	28.28	-	TLPQNRYtQEGDIPE	0	0	1	1	0
GRXCR2	GRXCR2	A6NFK2	5q32	S	203	23050671	human	28.28	-	SCFHCRGsGSATCSL	0	0	1	1	0
RBFOX3	NeuN	A6NFN3	17q25.3	S	63	34501441	human	33.87	-	EQPGSEAsTQPIAGT	0	1	0	1	0
RBFOX3	NeuN	A6NFN3	17q25.3	Y	187	25302087	human	33.87	-	NKKTGNPytNGWKLN	0	0	1	1	0
RBFOX3	NeuN	A6NFN3	17q25.3	T	188	25302090	human	33.87	-	KKTGNPytNGWKLNP	0	0	1	1	0
ANKUB1	ANKUB1	A6NFN9	3q25.1	Y	46	997301	human	56.6	ubiquitin	EDKQGRRyLELMYAG	0	0	1	1	0
ANKUB1	ANKUB1	A6NFN9	3q25.1	S	68	51389009	human	56.6	ubiquitin	SLADVGIsFCsTLKC	0	1	0	1	0
ANKUB1	ANKUB1	A6NFN9	3q25.1	S	71	51389012	human	56.6	ubiquitin	DVGIsFCsTLKCFVK	0	1	0	1	0
ANKUB1	ANKUB1	A6NFN9	3q25.1	T	95	23053215	human	56.6	-	FNAVTQDtMPVMESI	0	0	1	1	0
ANKUB1	ANKUB1	A6NFN9	3q25.1	T	148	25282829	human	56.6	-	NTLKDYQtDIGTTLR	0	0	1	1	0
ANKUB1	ANKUB1	A6NFN9	3q25.1	T	384	23053218	human	56.6	-	LPSLSKQtASSKPVN	0	0	1	1	0
ANKUB1	ANKUB1	A6NFN9	3q25.1	S	396	56568127	human	56.6	-	PVNPLAIsQPDtRKQ	0	1	0	1	0
ANKUB1	ANKUB1	A6NFN9	3q25.1	T	400	56568129	human	56.6	-	LAIsQPDtRKQALKF	0	1	0	1	0
ANKUB1	ANKUB1	A6NFN9	3q25.1	S	478	25282832	human	56.6	-	ADFLLKSsFSSFLEH	0	0	1	1	0
TCAF2	FAM115C	A6NFQ2	7q35	S	472	25291350	human	100.91	-	LRKMLRGsGLPAVsR	0	0	1	1	0
TCAF2	FAM115C	A6NFQ2	7q35	S	478	23050674	human	100.91	-	GsGLPAVsRENPVAS	0	0	2	2	0
DPRX	DPRX	A6NFQ7	19q13.42	T	24	23050679	human	21.65	Homeobox	HRKRTMFtKKQLEDL	0	0	1	1	0
C5orf60	C5orf60	A6NFR6	5q35.3	S	63	25285446	human	39.25	-	LYIPREPssVPPREE	0	0	2	2	0
C5orf60	C5orf60	A6NFR6	5q35.3	S	64	25285450	human	39.25	-	YIPREPssVPPREED	0	0	2	2	0
C5orf60	C5orf60	A6NFR6	5q35.3	S	156	25285448	human	39.25	-	RGGRGKAsPtsFHVs	0	0	1	1	0
C5orf60	C5orf60	A6NFR6	5q35.3	T	158	25285452	human	39.25	-	GRGKAsPtsFHVsPR	0	0	1	1	0
C5orf60	C5orf60	A6NFR6	5q35.3	S	159	25285454	human	39.25	-	RGKAsPtsFHVsPRA	0	0	1	1	0
C5orf60	C5orf60	A6NFR6	5q35.3	S	163	25285456	human	39.25	-	sPtsFHVsPRAPLAP	0	0	1	1	0
C5orf60	C5orf60	A6NFR6	5q35.3	S	176	34366022	human	39.25	-	APLASMPssVPKTSV	0	0	1	1	0
C5orf60	C5orf60	A6NFR6	5q35.3	S	177	34366024	human	39.25	-	PLASMPssVPKTSVE	0	0	1	1	0
MFSD2B	MFSD2B	A6NFX1	2p23.3	T	434	25293634	human	53.74	MFS_2	ACALGIStLSLEFSG	0	0	1	1	0
MFSD2B	MFSD2B	A6NFX1	2p23.3	T	484	4958471	human	53.74	-	MVGSTPKtPsRDASS	0	0	1	1	0
MFSD2B	MFSD2B	A6NFX1	2p23.3	S	486	4958476	human	53.74	-	GSTPKtPsRDASSRL	0	0	1	1	0
MFSD2B	MFSD2B	A6NFX1	2p23.3	S	494	17546902	human	53.74	-	RDASSRLsLRRRTSY	0	2	0	2	0
NEMP2	TMEM194B	A6NFY4	2q32.2	S	32	23050681	human	48.66	-	EAAAAALsVRRCKAL	0	0	2	2	0
NEMP2	TMEM194B	A6NFY4	2q32.2	Y	124	23050684	human	48.66	-	ITIIINPyRETVCFS	0	0	1	1	0
NEMP2	TMEM194B	A6NFY4	2q32.2	Y	167	23050687	human	48.66	NEMP; TM	AGVFLFFyARTLSQS	0	0	1	1	0
NEMP2	TMEM194B	A6NFY4	2q32.2	S	370	23050690	human	48.66	NEMP	FPSWLVVsRLHTPSK	0	0	1	1	0
FAM24A	FAM24A	A6NFZ4	10q26.13	Y	34	9178891	human	11.26	FAM24	LSVVFCLyFKVAKAL	0	0	1	1	0
CHMP1A	CHMP1A iso3	A6NG32	16q24.3	S	65	23052884	human	24.69	-	DGVPRRRsGLQGADs	0	0	4	4	0
CHMP1A	CHMP1A iso3	A6NG32	16q24.3	S	72	23052886	human	24.69	-	sGLQGADsCDyEGGD	0	0	2	2	0
CHMP1A	CHMP1A iso3	A6NG32	16q24.3	Y	75	23052888	human	24.69	-	QGADsCDyEGGDQEy	0	0	5	5	0
CHMP1A	CHMP1A iso3	A6NG32	16q24.3	Y	82	23052890	human	24.69	-	yEGGDQEyGPGDQsP	0	0	3	3	0
CHMP1A	CHMP1A iso3	A6NG32	16q24.3	S	88	23052892	human	24.69	-	EyGPGDQsPGQGPEH	0	1	1	2	0
CHMP1A	CHMP1A iso3	A6NG32	16q24.3	T	213	23052894	human	24.69	-	EGSCPLPtASCLCAD	0	0	1	1	0
CHMP1A	CHMP1A iso3	A6NG32	16q24.3	T	229	23052896	human	24.69	-	AGLRPAAtLRLsPAR	0	1	6	7	0
CHMP1A	CHMP1A iso3	A6NG32	16q24.3	S	233	10426706	human	24.69	-	PAAtLRLsPARPAWP	0	4	0	4	0
TMEM202	TMEM202	A6NGA9	15q23-q24.1	Y	25	23050693	human	31.35	-	KIKGNRKyQRPTVPA	0	0	1	1	0
TMEM202	TMEM202	A6NGA9	15q23-q24.1	S	245	34350488	human	31.35	-	VGPVTTVsPAKDEGP	0	0	1	1	0
TMEM191C	TMEM191C	A6NGB0	22q11.21	S	21	25343202	human	39.29	-	VIQPARRsLPPIVTP	0	1	1	2	0
WIPF3	WIPF3	A6NGB9	7p14.3	S	128	31086739	human	49.46	-	KTGQGPGsRAPsPRL	0	1	0	1	0
WIPF3	WIPF3	A6NGB9	7p14.3	S	132	31086742	human	49.46	-	GPGsRAPsPRLPNKT	0	1	0	1	0
WIPF3	WIPF3	A6NGB9	7p14.3	S	149	9429141	human	49.46	-	GPLIPPAsPRLGNts	0	7	0	7	0
WIPF3	WIPF3	A6NGB9	7p14.3	T	155	23050696	human	49.46	-	AsPRLGNtsEAHGAA	0	0	1	1	0
WIPF3	WIPF3	A6NGB9	7p14.3	S	156	23050699	human	49.46	-	sPRLGNtsEAHGAAR	0	0	1	1	0
WIPF3	WIPF3	A6NGB9	7p14.3	S	202	15716309	human	49.46	-	PIKTPLVsPPGPLTK	0	3	0	3	0
WIPF3	WIPF3	A6NGB9	7p14.3	T	233	15716308	human	49.46	-	PPPPPPPtPPPLPPA	0	1	0	1	0
WIPF3	WIPF3	A6NGB9	7p14.3	S	281	27454418	human	49.46	-	GLKAEPAsPAQDAQE	0	2	0	2	0
WIPF3	WIPF3	A6NGB9	7p14.3	S	332	27454421	human	49.46	-	PLPPKSPsFQAPPQK	0	1	0	1	0
WIPF3	WIPF3	A6NGB9	7p14.3	S	383	29578188	human	49.46	-	PPAPPARsPTTELSS	0	3	0	3	0
WIPF3	WIPF3	A6NGB9	7p14.3	S	412	50793266	human	49.46	-	GGQLRNGsLHIIDDF	0	2	0	2	0
WIPF3	WIPF3	A6NGB9	7p14.3	S	451	50793270	human	49.46	-	YPSKIPRsRTPGPWL	0	1	0	1	0
TLCD2	TLCD2	A6NGC4	17p13.3	S	235	23050702	human	28.73	-	QSRPHPPsPGHEKTR	0	1	1	2	0
TLCD2	TLCD2	A6NGC4	17p13.3	S	261	4765237	human	28.73	-	TSNSSTLsLKD____	0	1	0	1	0
ZSCAN5C	ZSCAN5C	A6NGD5	19q13.43	T	166	9327253	human	55.73	-	RHVSSQRtSSVNQMC	0	0	1	1	0
DCAF8L1	DCAF8L1	A6NGE4	Xp21.3	Y	174	23050704	human	67.37	-	GSSARFVyEACGART	0	0	1	1	0
URAD	URAD	A6NGE7	13q12.2	Y	111	50802140	human	19.13	OHCU_decarbox	LAELNAQyRARFGFP	0	1	0	1	0
URAD	URAD	A6NGE7	13q12.2	S	126	23050706	human	19.13	OHCU_decarbox	FVLAARFsDRTAVPR	0	0	1	1	0
C2orf71	C2orf71	A6NGG8	2p23.2	S	40	23052626	human	139.66	Retinal	QGGSERGsIPLLVKN	0	0	13	13	0
C2orf71	C2orf71	A6NGG8	2p23.2	T	118	25292484	human	139.66	Retinal	AKDIPFKtQGsHGSQ	0	0	1	1	0
C2orf71	C2orf71	A6NGG8	2p23.2	S	121	25292490	human	139.66	Retinal	IPFKtQGsHGSQGAD	0	0	1	1	0
C2orf71	C2orf71	A6NGG8	2p23.2	T	153	22833061	human	139.66	Retinal	KRTAKCHtsSTQSHC	0	0	1	1	0
C2orf71	C2orf71	A6NGG8	2p23.2	S	154	22833063	human	139.66	Retinal	RTAKCHtsSTQSHCY	0	0	1	1	0
C2orf71	C2orf71	A6NGG8	2p23.2	T	163	22833065	human	139.66	Retinal	TQSHCYQtIHPAHEP	0	0	1	1	0
C2orf71	C2orf71	A6NGG8	2p23.2	Y	273	463663	human	139.66	Retinal	LLQQLLQytVsKLQV	0	4	38	42	0
C2orf71	C2orf71	A6NGG8	2p23.2	T	274	4956964	human	139.66	Retinal	LQQLLQytVsKLQVL	0	0	3	3	0
C2orf71	C2orf71	A6NGG8	2p23.2	S	276	13830811	human	139.66	Retinal	QLLQytVsKLQVLNG	0	1	3	4	0
C2orf71	C2orf71	A6NGG8	2p23.2	T	369	25292487	human	139.66	Retinal	VDKLGKQtsWDLAPE	0	0	1	1	0
C2orf71	C2orf71	A6NGG8	2p23.2	S	370	25292493	human	139.66	Retinal	DKLGKQtsWDLAPEP	0	0	1	1	0
C2orf71	C2orf71	A6NGG8	2p23.2	S	385	23052629	human	139.66	Retinal	EEWKSVTsPHTEARQ	0	0	1	1	0
C2orf71	C2orf71	A6NGG8	2p23.2	S	523	25292481	human	139.66	Retinal	SSPADREsPFQARTR	0	0	1	1	0
[truncated: 229,609 more rows]
