# Supplementary material for: Profiling the Human Phosphoproteome to Estimate the True Extent of Protein Phosphorylation
Source: J Proteome Res. 2022 May 9;21(6):1510–24. doi: 10.1021/acs.jproteome.2c00131 (PMC9171898; doi:10.1021/acs.jproteome.2c00131)
Supplement: Supplementary file 6 — pr2c00131_si_006.zip [file pr2c00131_si_006.zip]

Archive with 20,271 entries (10,000 files):
- A0A024R1R8_sequence.fasta
- A0A024RBG1_sequence.fasta
- A0A075B6H5_sequence.fasta
- A0A075B6H7_sequence.fasta
- A0A075B6H8_sequence.fasta
- A0A075B6H9_sequence.fasta
- A0A075B6I0_sequence.fasta
- A0A075B6I1_sequence.fasta
- A0A075B6I3_sequence.fasta
- A0A075B6I4_sequence.fasta
- A0A075B6I6_sequence.fasta
- A0A075B6I7_sequence.fasta
- A0A075B6I9_sequence.fasta
- A0A075B6J1_sequence.fasta
- A0A075B6J2_sequence.fasta
- A0A075B6J6_sequence.fasta
- A0A075B6J9_sequence.fasta
- A0A075B6K0_sequence.fasta
- A0A075B6K2_sequence.fasta
- A0A075B6K4_sequence.fasta
- A0A075B6K5_sequence.fasta
- A0A075B6K6_sequence.fasta
- A0A075B6L2_sequence.fasta
- A0A075B6L6_sequence.fasta
- A0A075B6N1_sequence.fasta
- A0A075B6N2_sequence.fasta
- A0A075B6N3_sequence.fasta
- A0A075B6N4_sequence.fasta
- A0A075B6P5_sequence.fasta
- A0A075B6Q5_sequence.fasta
- A0A075B6R0_sequence.fasta
- A0A075B6R2_sequence.fasta
- A0A075B6R9_sequence.fasta
- A0A075B6S2_sequence.fasta
- A0A075B6S4_sequence.fasta
- A0A075B6S5_sequence.fasta
- A0A075B6S6_sequence.fasta
- A0A075B6S9_sequence.fasta
- A0A075B6T6_sequence.fasta
- A0A075B6T7_sequence.fasta
- A0A075B6T8_sequence.fasta
- A0A075B6U4_sequence.fasta
- A0A075B6U6_sequence.fasta
- A0A075B6U7_sequence.fasta
- A0A075B6U9_sequence.fasta
- A0A075B6V3_sequence.fasta
- A0A075B6V5_sequence.fasta
- A0A075B6V7_sequence.fasta
- A0A075B6W1_sequence.fasta
- A0A075B6W2_sequence.fasta
- A0A075B6W5_sequence.fasta
- A0A075B6W7_sequence.fasta
- A0A075B6W9_sequence.fasta
- A0A075B6X3_sequence.fasta
- A0A075B6X4_sequence.fasta
- A0A075B6X5_sequence.fasta
- A0A075B6X9_sequence.fasta
- A0A075B6Y9_sequence.fasta
- A0A075B6Z3_sequence.fasta
- A0A075B704_sequence.fasta
- A0A075B710_sequence.fasta
- A0A075B734_sequence.fasta
- A0A075B759_sequence.fasta
- A0A075B767_sequence.fasta
- A0A075B7B6_sequence.fasta
- A0A075B7B8_sequence.fasta
- A0A075B7D0_sequence.fasta
- A0A075B7D4_sequence.fasta
- A0A075B7D8_sequence.fasta
- A0A075B7E8_sequence.fasta
- A0A075B7F0_sequence.fasta
- A0A075B7F1_sequence.fasta
- A0A087WSX0_sequence.fasta
- A0A087WSY4_sequence.fasta
- A0A087WSY6_sequence.fasta
- A0A087WSZ0_sequence.fasta
- A0A087WSZ9_sequence.fasta
- A0A087WT01_sequence.fasta
- A0A087WT02_sequence.fasta
- A0A087WT03_sequence.fasta
- A0A087WTH1_sequence.fasta
- A0A087WTH5_sequence.fasta
- A0A087WUL8_sequence.fasta
- A0A087WUV0_sequence.fasta
- A0A087WV62_sequence.fasta
- A0A087WVF3_sequence.fasta
- A0A087WW49_sequence.fasta
- A0A087WW87_sequence.fasta
- A0A087WWA1_sequence.fasta
- A0A087WWP6_sequence.fasta
- A0A087WWU0_sequence.fasta
- A0A087WX78_sequence.fasta
- A0A087WXM9_sequence.fasta
- A0A087WXS9_sequence.fasta
- A0A087WYE8_sequence.fasta
- A0A087WZ39_sequence.fasta
- A0A087X0K7_sequence.fasta
- A0A087X0M5_sequence.fasta
- A0A087X179_sequence.fasta
- A0A087X1A0_sequence.fasta
- A0A087X1C1_sequence.fasta
- A0A087X1C5_sequence.fasta
- A0A087X1G2_sequence.fasta
- A0A087X1L8_sequence.fasta
- A0A096LNP1_sequence.fasta
- A0A096LNT9_sequence.fasta
- A0A096LNW5_sequence.fasta
- A0A096LP01_sequence.fasta
- A0A096LP49_sequence.fasta
- A0A096LP55_sequence.fasta
- A0A096LPH7_sequence.fasta
- A0A096LPI5_sequence.fasta
- A0A096LPK6_sequence.fasta
- A0A0A0MRZ7_sequence.fasta
- A0A0A0MRZ8_sequence.fasta
- A0A0A0MRZ9_sequence.fasta
- A0A0A0MS00_sequence.fasta
- A0A0A0MS01_sequence.fasta
- A0A0A0MS02_sequence.fasta
- A0A0A0MS03_sequence.fasta
- A0A0A0MS04_sequence.fasta
- A0A0A0MS05_sequence.fasta
- A0A0A0MS06_sequence.fasta
- A0A0A0MS14_sequence.fasta
- A0A0A0MS15_sequence.fasta
- A0A0A0MT36_sequence.fasta
- A0A0A0MT76_sequence.fasta
- A0A0A0MT82_sequence.fasta
- A0A0A0MT99_sequence.fasta
- A0A0A6YYC5_sequence.fasta
- A0A0A6YYD4_sequence.fasta
- A0A0A6YYG2_sequence.fasta
- A0A0A6YYG3_sequence.fasta
- A0A0A6YYJ7_sequence.fasta
- A0A0A6YYK1_sequence.fasta
- A0A0A6YYK4_sequence.fasta
- A0A0A6YYK6_sequence.fasta
- A0A0A6YYK7_sequence.fasta
- A0A0A6YYL3_sequence.fasta
- A0A0B4J1T7_sequence.fasta
- A0A0B4J1U3_sequence.fasta
- A0A0B4J1U4_sequence.fasta
- A0A0B4J1U6_sequence.fasta
- A0A0B4J1U7_sequence.fasta
- A0A0B4J1V0_sequence.fasta
- A0A0B4J1V1_sequence.fasta
- A0A0B4J1V2_sequence.fasta
- A0A0B4J1V6_sequence.fasta
- A0A0B4J1V7_sequence.fasta
- A0A0B4J1W7_sequence.fasta
- A0A0B4J1X5_sequence.fasta
- A0A0B4J1X8_sequence.fasta
- A0A0B4J1Y8_sequence.fasta
- A0A0B4J1Y9_sequence.fasta
- A0A0B4J1Z2_sequence.fasta
- A0A0B4J234_sequence.fasta
- A0A0B4J235_sequence.fasta
- A0A0B4J237_sequence.fasta
- A0A0B4J238_sequence.fasta
- A0A0B4J240_sequence.fasta
- A0A0B4J241_sequence.fasta
- A0A0B4J244_sequence.fasta
- A0A0B4J245_sequence.fasta
- A0A0B4J248_sequence.fasta
- A0A0B4J249_sequence.fasta
- A0A0B4J262_sequence.fasta
- A0A0B4J263_sequence.fasta
- A0A0B4J264_sequence.fasta
- A0A0B4J265_sequence.fasta
- A0A0B4J266_sequence.fasta
- A0A0B4J268_sequence.fasta
- A0A0B4J271_sequence.fasta
- A0A0B4J272_sequence.fasta
- A0A0B4J273_sequence.fasta
- A0A0B4J274_sequence.fasta
- A0A0B4J275_sequence.fasta
- A0A0B4J276_sequence.fasta
- A0A0B4J277_sequence.fasta
- A0A0B4J279_sequence.fasta
- A0A0B4J280_sequence.fasta
- A0A0B4J2A2_sequence.fasta
- A0A0B4J2B6_sequence.fasta
- A0A0B4J2B8_sequence.fasta
- A0A0B4J2D5_sequence.fasta
- A0A0B4J2D9_sequence.fasta
- A0A0B4J2E0_sequence.fasta
- A0A0B4J2E5_sequence.fasta
- A0A0B4J2F0_sequence.fasta
- A0A0B4J2F2_sequence.fasta
- A0A0B4J2H0_sequence.fasta
- A0A0C4DGP1_sequence.fasta
- A0A0C4DH24_sequence.fasta
- A0A0C4DH25_sequence.fasta
- A0A0C4DH26_sequence.fasta
- A0A0C4DH27_sequence.fasta
- A0A0C4DH28_sequence.fasta
- A0A0C4DH29_sequence.fasta
- A0A0C4DH30_sequence.fasta
- A0A0C4DH31_sequence.fasta
- A0A0C4DH32_sequence.fasta
- A0A0C4DH33_sequence.fasta
- A0A0C4DH34_sequence.fasta
- A0A0C4DH35_sequence.fasta
- A0A0C4DH36_sequence.fasta
- A0A0C4DH38_sequence.fasta
- A0A0C4DH39_sequence.fasta
- A0A0C4DH41_sequence.fasta
- A0A0C4DH42_sequence.fasta
- A0A0C4DH43_sequence.fasta
- A0A0C4DH55_sequence.fasta
- A0A0C4DH59_sequence.fasta
- A0A0C4DH67_sequence.fasta
- A0A0C4DH68_sequence.fasta
- A0A0C4DH69_sequence.fasta
- A0A0C4DH72_sequence.fasta
- A0A0C4DH73_sequence.fasta
- A0A0C4DH90_sequence.fasta
- A0A0D9SF12_sequence.fasta
- A0A0G2JKD1_sequence.fasta
- A0A0G2JLE6_sequence.fasta
- A0A0G2JLG4_sequence.fasta
- A0A0G2JLM5_sequence.fasta
- A0A0G2JLQ3_sequence.fasta
- A0A0G2JLW4_sequence.fasta
- A0A0G2JMD5_sequence.fasta
- A0A0G2JMH3_sequence.fasta
- A0A0G2JMH6_sequence.fasta
- A0A0G2JMI3_sequence.fasta
- A0A0G2JMM0_sequence.fasta
- A0A0G2JMP0_sequence.fasta
- A0A0G2JMS6_sequence.fasta
- A0A0G2JMZ2_sequence.fasta
- A0A0G2JN01_sequence.fasta
- A0A0G2JN53_sequence.fasta
- A0A0G2JN68_sequence.fasta
- A0A0G2JNF4_sequence.fasta
- A0A0G2JNG1_sequence.fasta
- A0A0G2JNH3_sequence.fasta
- A0A0G2JNJ9_sequence.fasta
- A0A0G2JNQ3_sequence.fasta
- A0A0G2JP03_sequence.fasta
- A0A0G2JP20_sequence.fasta
- A0A0G2JPB7_sequence.fasta
- A0A0G2JPC4_sequence.fasta
- A0A0G2JPF8_sequence.fasta
- A0A0G2JPN4_sequence.fasta
- A0A0G2JQ47_sequence.fasta
- A0A0G2JQZ4_sequence.fasta
- A0A0G2JRQ6_sequence.fasta
- A0A0G2JS06_sequence.fasta
- A0A0J9YVY3_sequence.fasta
- A0A0J9YW62_sequence.fasta
- A0A0J9YWL9_sequence.fasta
- A0A0J9YWU9_sequence.fasta
- A0A0J9YX35_sequence.fasta
- A0A0J9YX57_sequence.fasta
- A0A0J9YX75_sequence.fasta
- A0A0J9YX94_sequence.fasta
- A0A0J9YXQ4_sequence.fasta
- A0A0J9YXV3_sequence.fasta
- A0A0J9YXX1_sequence.fasta
- A0A0J9YXY3_sequence.fasta
- A0A0J9YY54_sequence.fasta
- A0A0J9YY99_sequence.fasta
- A0A0K0K1A3_sequence.fasta
- A0A0K0K1A5_sequence.fasta
- A0A0K0K1B3_sequence.fasta
- A0A0K0K1C0_sequence.fasta
- A0A0K0K1C4_sequence.fasta
- A0A0K0K1D8_sequence.fasta
- A0A0K0K1E9_sequence.fasta
- A0A0K0K1G6_sequence.fasta
- A0A0K0K1G8_sequence.fasta
- A0A0K2S4Q6_sequence.fasta
- A0A0M3HER8_sequence.fasta
- A0A0U1RQE8_sequence.fasta
- A0A0U1RQF7_sequence.fasta
- A0A0U1RQG5_sequence.fasta
- A0A0U1RQI7_sequence.fasta
- A0A0U1RQS6_sequence.fasta
- A0A0U1RR11_sequence.fasta
- A0A0U1RR37_sequence.fasta
- A0A0U1RRA0_sequence.fasta
- A0A0U1RRE5_sequence.fasta
- A0A0U1RRI6_sequence.fasta
- A0A0U1RRK4_sequence.fasta
- A0A0U1RRL7_sequence.fasta
- A0A0U1RRN3_sequence.fasta
- A0A0X1KG70_sequence.fasta
- A0A126GWB0_sequence.fasta
- A0A126GWI2_sequence.fasta
- A0A140G945_sequence.fasta
- A0A140T8X8_sequence.fasta
- A0A140TA62_sequence.fasta
- A0A140TA64_sequence.fasta
- A0A140TA67_sequence.fasta
- A0A183_sequence.fasta
- A0A191URJ7_sequence.fasta
- A0A1B0GTB2_sequence.fasta
- A0A1B0GTC6_sequence.fasta
[truncated: 9,700 more entries]
