# Supplementary material for: Profiling the Human Phosphoproteome to Estimate the True Extent of Protein Phosphorylation
Source: J Proteome Res. 2022 May 9;21(6):1510–24. doi: 10.1021/acs.jproteome.2c00131 (PMC9171898; doi:10.1021/acs.jproteome.2c00131)
Supplement: Supplementary file 6 — pr2c00131_si_006.zip [file pr2c00131_si_006.zip › A0A0A6YYK4_sequence.fasta]

>tr|A0A0A6YYK4|A0A0A6YYK4_HUMAN IGv domain-containing protein OS=Homo sapiens (Human) OX=9606 GN=TRBV7-1 PE=4 SV=5
MGTRLLCWAAICLLGADHTGAGVSQSLRHKVAKKGKDVALRYDPISGHNALYWYRQSLGQGLEFPIYFQGKDAADKSGLPRDRFSAQRSEGSISTLKFQRTQQGDLAVYLCASSS
