# Supplementary material for: Profiling the Human Phosphoproteome to Estimate the True Extent of Protein Phosphorylation
Source: J Proteome Res. 2022 May 9;21(6):1510–24. doi: 10.1021/acs.jproteome.2c00131 (PMC9171898; doi:10.1021/acs.jproteome.2c00131)
Supplement: Supplementary file 7 — pr2c00131_si_007.xlsx [file pr2c00131_si_007.xlsx]

## Sheet: Table S7. Secondary structures
Table S7 provides site locations of secondary structures within analysed target proteins
Accession	Beta strand	Helix	Turn	Coiled coil
A0A024R1R8	NA	NA	NA	NA
A0A024RBG1	NA	NA	NA	NA
A0A075B6H5	NA	NA	NA	NA
A0A075B6H7	NA	NA	NA	NA
A0A075B6H8	NA	NA	NA	NA
A0A075B6H9	NA	NA	NA	NA
A0A075B6I0	NA	NA	NA	NA
A0A075B6I1	NA	NA	NA	NA
A0A075B6I3	NA	NA	NA	NA
A0A075B6I4	NA	NA	NA	NA
A0A075B6I6	NA	NA	NA	NA
A0A075B6I7	NA	NA	NA	NA
A0A075B6I9	NA	NA	NA	NA
A0A075B6J1	NA	NA	NA	NA
A0A075B6J2	NA	NA	NA	NA
A0A075B6J6	NA	NA	NA	NA
A0A075B6J9	NA	NA	NA	NA
A0A075B6K0	NA	NA	NA	NA
A0A075B6K2	NA	NA	NA	NA
A0A075B6K4	NA	NA	NA	NA
A0A075B6K5	NA	NA	NA	NA
A0A075B6K6	NA	NA	NA	NA
A0A075B6L2	NA	NA	NA	NA
A0A075B6L6	NA	NA	NA	NA
A0A075B6N1	23-26;28-33;38-40;49-56;63-70;73-76;83-85;88-92;95-97;106-113	NA	NA	NA
A0A075B6N2	NA	NA	NA	NA
A0A075B6N3	NA	NA	NA	NA
A0A075B6N4	NA	NA	NA	NA
A0A075B6P5	NA	NA	NA	NA
A0A075B6Q5	NA	NA	NA	NA
A0A075B6R0	NA	NA	NA	NA
A0A075B6R2	NA	NA	NA	NA
A0A075B6R9	NA	NA	NA	NA
A0A075B6S2	NA	NA	NA	NA
A0A075B6S4	NA	NA	NA	NA
A0A075B6S5	NA	NA	NA	NA
A0A075B6S6	NA	NA	NA	NA
A0A075B6S9	NA	NA	NA	NA
A0A075B6T6	25-27;32-35;40-47;54-59;66-71;73-79;82-87;92-97;106-112	102-104	88-91	NA
A0A075B6T7	NA	NA	NA	NA
A0A075B6T8	NA	NA	NA	NA
A0A075B6U4	NA	NA	NA	NA
A0A075B6U6	NA	NA	NA	NA
A0A075B6U7	NA	NA	NA	NA
A0A075B6U9	NA	NA	NA	NA
A0A075B6V3	NA	NA	NA	NA
A0A075B6V5	NA	NA	NA	NA
A0A075B6V7	NA	NA	NA	NA
A0A075B6W1	NA	NA	NA	NA
A0A075B6W2	NA	NA	NA	NA
A0A075B6W5	NA	NA	NA	NA
A0A075B6W7	NA	NA	NA	NA
A0A075B6W9	NA	NA	NA	NA
A0A075B6X3	NA	NA	NA	NA
A0A075B6X4	NA	NA	NA	NA
A0A075B6X5	NA	NA	NA	NA
A0A075B6X9	NA	NA	NA	NA
A0A075B6Y9	NA	NA	NA	NA
A0A075B6Z3	NA	NA	NA	NA
A0A075B704	NA	NA	NA	NA
A0A075B710	NA	NA	NA	NA
A0A075B734	NA	NA	NA	NA
A0A075B759	NA	NA	NA	NA
A0A075B767	NA	NA	NA	NA
A0A075B7B6	NA	NA	NA	NA
A0A075B7B8	NA	NA	NA	NA
A0A075B7D0	NA	NA	NA	NA
A0A075B7D4	NA	NA	NA	NA
A0A075B7D8	NA	NA	NA	NA
A0A075B7E8	NA	NA	NA	NA
A0A075B7F0	NA	NA	NA	NA
A0A075B7F1	NA	NA	NA	NA
A0A087WSX0	NA	NA	NA	NA
A0A087WSY4	NA	NA	NA	NA
A0A087WSY6	NA	NA	NA	NA
A0A087WSZ0	NA	NA	NA	NA
A0A087WSZ9	NA	NA	NA	NA
A0A087WT01	23-25;27-32;37-42;50-55;62-67;73-76;79-83;87-96;103-109	99-101	NA	NA
A0A087WT02	NA	NA	NA	NA
A0A087WT03	NA	NA	NA	NA
A0A087WTH1	NA	NA	NA	NA
A0A087WTH5	NA	NA	NA	NA
A0A087WUL8	NA	NA	NA	70-130
A0A087WUV0	NA	NA	NA	NA
A0A087WV62	NA	NA	NA	NA
A0A087WVF3	NA	NA	NA	NA
A0A087WW49	NA	NA	NA	NA
A0A087WW87	NA	NA	NA	NA
A0A087WWA1	NA	NA	NA	NA
A0A087WWP6	NA	NA	NA	NA
A0A087WWU0	NA	NA	NA	NA
A0A087WX78	NA	NA	NA	NA
A0A087WXM9	NA	NA	NA	NA
A0A087WXS9	NA	NA	NA	NA
A0A087WYE8	NA	NA	NA	NA
A0A087WZ39	NA	NA	NA	NA
A0A087X0K7	NA	NA	NA	NA
A0A087X0M5	NA	NA	NA	NA
A0A087X179	NA	NA	NA	NA
A0A087X1A0	NA	NA	NA	NA
A0A087X1C1	NA	NA	NA	NA
A0A087X1C5	NA	NA	NA	NA
A0A087X1G2	NA	NA	NA	NA
A0A087X1L8	NA	NA	NA	NA
A0A096LNP1	NA	NA	NA	NA
A0A096LNT9	NA	NA	NA	NA
A0A096LNW5	NA	NA	NA	NA
A0A096LP01	NA	NA	NA	NA
A0A096LP49	NA	NA	NA	816-851
A0A096LP55	NA	NA	NA	NA
A0A096LPH7	NA	NA	NA	NA
A0A096LPI5	NA	NA	NA	NA
A0A096LPK6	NA	NA	NA	NA
A0A0A0MRZ7	NA	NA	NA	NA
A0A0A0MRZ8	NA	NA	NA	NA
A0A0A0MRZ9	NA	NA	NA	NA
A0A0A0MS00	NA	NA	NA	NA
A0A0A0MS01	NA	NA	NA	NA
A0A0A0MS02	NA	NA	NA	NA
A0A0A0MS03	NA	NA	NA	NA
A0A0A0MS04	NA	NA	NA	NA
A0A0A0MS05	NA	NA	NA	NA
A0A0A0MS06	NA	NA	NA	NA
A0A0A0MS14	NA	NA	NA	NA
A0A0A0MS15	NA	NA	NA	NA
A0A0A0MT36	NA	NA	NA	NA
A0A0A0MT76	NA	NA	NA	NA
A0A0A0MT82	NA	NA	NA	NA
A0A0A0MT99	NA	NA	NA	NA
A0A0A6YYC5	NA	NA	NA	NA
A0A0A6YYD4	NA	NA	NA	NA
A0A0A6YYG2	NA	NA	NA	NA
A0A0A6YYG3	NA	NA	NA	NA
A0A0A6YYJ7	NA	NA	NA	NA
A0A0A6YYK1	NA	NA	NA	NA
A0A0A6YYK4	NA	NA	NA	NA
A0A0A6YYK6	NA	NA	NA	NA
A0A0A6YYK7	NA	NA	NA	NA
A0A0A6YYL3	NA	NA	NA	457-538
A0A0B4J1T7	NA	NA	NA	NA
A0A0B4J1U3	NA	NA	NA	NA
A0A0B4J1U4	NA	NA	NA	NA
A0A0B4J1U6	NA	NA	NA	NA
A0A0B4J1U7	NA	NA	NA	NA
A0A0B4J1V0	NA	NA	NA	NA
A0A0B4J1V1	NA	NA	NA	NA
A0A0B4J1V2	NA	NA	NA	NA
A0A0B4J1V6	NA	NA	NA	NA
A0A0B4J1V7	NA	NA	NA	NA
A0A0B4J1W7	NA	NA	NA	NA
A0A0B4J1X5	NA	NA	NA	NA
A0A0B4J1X8	NA	NA	NA	NA
A0A0B4J1Y8	NA	NA	NA	NA
A0A0B4J1Y9	NA	NA	NA	NA
A0A0B4J1Z2	NA	NA	NA	NA
A0A0B4J234	NA	NA	NA	NA
A0A0B4J235	NA	NA	NA	NA
A0A0B4J237	NA	NA	NA	NA
A0A0B4J238	NA	NA	NA	NA
A0A0B4J240	NA	NA	NA	NA
A0A0B4J241	NA	NA	NA	NA
A0A0B4J244	NA	NA	NA	NA
A0A0B4J245	NA	NA	NA	NA
A0A0B4J248	NA	NA	NA	NA
A0A0B4J249	NA	NA	NA	NA
A0A0B4J262	NA	NA	NA	NA
A0A0B4J263	NA	NA	NA	NA
A0A0B4J264	NA	NA	NA	NA
A0A0B4J265	NA	NA	NA	NA
A0A0B4J266	NA	NA	NA	NA
A0A0B4J268	NA	NA	NA	NA
A0A0B4J271	26-28;33-36;41-47;54-60;62-64;66-80;83-88;93-100;107-113	103-105	89-92	NA
A0A0B4J272	27-36;41-46;49-51;54-60;62-64;67-72;78-81;84-87;94-101;108-114	104-106	90-93	NA
A0A0B4J273	NA	NA	NA	NA
A0A0B4J274	25-35;40-46;51-59;66-71;77-80;83-87;89-96;105-112	101-103	NA	NA
A0A0B4J275	NA	NA	NA	NA
A0A0B4J276	NA	NA	NA	NA
A0A0B4J277	24-27;29-34;39-47;52-57;63-68;70-76;79-84;89-94;103-109	85-87;99-101	NA	NA
A0A0B4J279	23-26;28-33;38-45;49-57;59-61;64-72;74-78;81-86;91-96;105-110	101-103	87-90	NA
A0A0B4J280	NA	NA	NA	NA
A0A0B4J2A2	NA	NA	NA	NA
A0A0B4J2B6	NA	NA	NA	NA
A0A0B4J2B8	NA	NA	NA	NA
A0A0B4J2D5	NA	NA	NA	NA
A0A0B4J2D9	NA	NA	NA	NA
A0A0B4J2E0	24-26;28-33;38-43;50-57;61-69;72-75;81-90;93-100;107-114	103-105	58-60	NA
A0A0B4J2E5	NA	NA	NA	NA
A0A0B4J2F0	NA	NA	NA	NA
A0A0B4J2F2	NA	NA	NA	NA
A0A0B4J2H0	22-25;29-31;37-44;53-58;64-71;76-79;87-92;97-102;111-117	72-74;81-83;107-109	84-86;93-96	NA
A0A0C4DGP1	NA	NA	NA	NA
A0A0C4DH24	NA	NA	NA	NA
A0A0C4DH25	NA	NA	NA	NA
A0A0C4DH26	NA	NA	NA	NA
A0A0C4DH27	NA	NA	NA	NA
A0A0C4DH28	NA	NA	NA	NA
A0A0C4DH29	NA	NA	NA	NA
A0A0C4DH30	NA	NA	NA	NA
A0A0C4DH31	NA	NA	NA	NA
A0A0C4DH32	NA	NA	NA	NA
A0A0C4DH33	NA	NA	NA	NA
A0A0C4DH34	NA	NA	NA	NA
A0A0C4DH35	NA	NA	NA	NA
A0A0C4DH36	NA	NA	NA	NA
A0A0C4DH38	NA	NA	NA	NA
A0A0C4DH39	NA	NA	NA	NA
A0A0C4DH41	NA	NA	NA	NA
A0A0C4DH42	NA	NA	NA	NA
A0A0C4DH43	NA	NA	NA	NA
A0A0C4DH55	NA	NA	NA	NA
A0A0C4DH59	NA	NA	NA	NA
A0A0C4DH67	NA	NA	NA	NA
A0A0C4DH68	NA	NA	NA	NA
A0A0C4DH69	NA	NA	NA	NA
A0A0C4DH72	NA	NA	NA	NA
A0A0C4DH73	NA	NA	NA	NA
A0A0C4DH90	NA	NA	NA	NA
A0A0D9SF12	NA	NA	NA	NA
A0A0G2JKD1	NA	NA	NA	NA
A0A0G2JLE6	NA	NA	NA	NA
A0A0G2JLG4	NA	NA	NA	NA
A0A0G2JLM5	NA	NA	NA	NA
A0A0G2JLQ3	NA	NA	NA	NA
A0A0G2JLW4	NA	NA	NA	NA
A0A0G2JMD5	NA	NA	NA	NA
A0A0G2JMH3	NA	NA	NA	NA
A0A0G2JMH6	NA	NA	NA	NA
A0A0G2JMI3	NA	NA	NA	NA
A0A0G2JMM0	NA	NA	NA	NA
A0A0G2JMP0	NA	NA	NA	NA
A0A0G2JMS6	NA	NA	NA	NA
A0A0G2JMZ2	NA	NA	NA	NA
A0A0G2JN01	NA	NA	NA	NA
A0A0G2JN53	NA	NA	NA	22-56
A0A0G2JN68	NA	NA	NA	NA
A0A0G2JNF4	NA	NA	NA	NA
A0A0G2JNG1	NA	NA	NA	NA
A0A0G2JNH3	NA	NA	NA	NA
A0A0G2JNJ9	NA	NA	NA	NA
A0A0G2JNQ3	NA	NA	NA	NA
A0A0G2JP03	NA	NA	NA	NA
A0A0G2JP20	NA	NA	NA	NA
A0A0G2JPB7	NA	NA	NA	NA
A0A0G2JPC4	NA	NA	NA	NA
A0A0G2JPF8	NA	NA	NA	180-207
A0A0G2JPN4	NA	NA	NA	NA
A0A0G2JQ47	NA	NA	NA	NA
A0A0G2JQZ4	NA	NA	NA	NA
A0A0G2JRQ6	NA	NA	NA	NA
A0A0G2JS06	NA	NA	NA	NA
A0A0J9YVY3	NA	NA	NA	NA
A0A0J9YW62	NA	NA	NA	NA
A0A0J9YWL9	NA	NA	NA	NA
A0A0J9YWU9	NA	NA	NA	NA
A0A0J9YX35	NA	NA	NA	NA
A0A0J9YX57	NA	NA	NA	NA
A0A0J9YX75	NA	NA	NA	NA
A0A0J9YX94	NA	NA	NA	NA
A0A0J9YXQ4	NA	NA	NA	NA
A0A0J9YXV3	NA	NA	NA	NA
A0A0J9YXX1	NA	NA	NA	NA
A0A0J9YXY3	NA	NA	NA	NA
A0A0J9YY54	NA	NA	NA	NA
A0A0J9YY99	NA	NA	NA	NA
A0A0K0K1A3	NA	NA	NA	NA
A0A0K0K1A5	23-26;28-33;38-46;49-57;61-70;73-76;83-85;88-92;95-99;106-113	102-104	58-60	NA
A0A0K0K1B3	NA	NA	NA	NA
A0A0K0K1C0	NA	NA	NA	NA
A0A0K0K1C4	NA	NA	NA	NA
A0A0K0K1D8	NA	NA	NA	NA
A0A0K0K1E9	NA	NA	NA	NA
A0A0K0K1G6	NA	NA	NA	NA
A0A0K0K1G8	NA	NA	NA	NA
A0A0K2S4Q6	NA	NA	NA	NA
A0A0M3HER8	NA	NA	NA	159-179;187-334;340-386
A0A0U1RQE8	NA	NA	NA	NA
A0A0U1RQF7	NA	NA	NA	NA
A0A0U1RQG5	NA	NA	NA	NA
A0A0U1RQI7	NA	NA	NA	NA
A0A0U1RQS6	NA	NA	NA	NA
A0A0U1RR11	NA	NA	NA	NA
A0A0U1RR37	NA	NA	NA	NA
A0A0U1RRA0	NA	NA	NA	NA
A0A0U1RRE5	NA	NA	NA	NA
A0A0U1RRI6	NA	NA	NA	NA
A0A0U1RRK4	NA	NA	NA	NA
A0A0U1RRL7	NA	NA	NA	NA
A0A0U1RRN3	NA	NA	NA	NA
A0A0X1KG70	NA	NA	NA	NA
A0A126GWB0	NA	NA	NA	NA
A0A126GWI2	NA	NA	NA	NA
A0A140G945	NA	NA	NA	NA
A0A140T8X8	NA	NA	NA	NA
A0A140TA62	NA	NA	NA	102-136;145-172;208-246;293-341;360-394
A0A140TA64	NA	NA	NA	NA
A0A140TA67	NA	NA	NA	NA
A0A183	NA	NA	NA	NA
A0A191URJ7	NA	NA	NA	NA
A0A1B0GTB2	NA	NA	NA	NA
A0A1B0GTC6	NA	NA	NA	NA
A0A1B0GTD5	NA	NA	NA	NA
A0A1B0GTE1	NA	NA	NA	NA
A0A1B0GTG8	NA	NA	NA	NA
A0A1B0GTH6	NA	NA	NA	NA
A0A1B0GTH9	NA	NA	NA	NA
A0A1B0GTI1	NA	NA	NA	111-131
A0A1B0GTI8	NA	NA	NA	NA
A0A1B0GTJ6	NA	NA	NA	NA
A0A1B0GTK4	NA	NA	NA	NA
A0A1B0GTK5	NA	NA	NA	NA
A0A1B0GTL2	NA	NA	NA	NA
A0A1B0GTQ1	NA	NA	NA	NA
A0A1B0GTQ4	NA	NA	NA	NA
A0A1B0GTR0	NA	NA	NA	NA
A0A1B0GTR3	NA	NA	NA	NA
A0A1B0GTR4	NA	NA	NA	NA
A0A1B0GTS1	NA	NA	NA	NA
A0A1B0GTU1	NA	NA	NA	403-423
A0A1B0GTU2	NA	NA	NA	NA
A0A1B0GTW7	NA	NA	NA	NA
A0A1B0GTY4	NA	NA	NA	NA
A0A1B0GTZ2	NA	NA	NA	83-117
A0A1B0GU29	NA	NA	NA	NA
A0A1B0GU33	NA	NA	NA	NA
A0A1B0GU71	NA	NA	NA	NA
A0A1B0GUA5	NA	NA	NA	NA
A0A1B0GUA6	NA	NA	NA	1938-04-01
A0A1B0GUA7	NA	NA	NA	NA
A0A1B0GUA9	NA	NA	NA	NA
A0A1B0GUC4	NA	NA	NA	NA
A0A1B0GUI7	NA	NA	NA	NA
A0A1B0GUJ8	NA	NA	NA	NA
A0A1B0GUL7	NA	NA	NA	NA
A0A1B0GUQ0	NA	NA	NA	NA
A0A1B0GUS0	NA	NA	NA	NA
A0A1B0GUS4	NA	NA	NA	NA
A0A1B0GUT2	NA	NA	NA	NA
A0A1B0GUU1	NA	NA	NA	NA
A0A1B0GUV1	NA	NA	NA	NA
A0A1B0GUV7	NA	NA	NA	NA
A0A1B0GUV8	NA	NA	NA	NA
A0A1B0GUW6	NA	NA	NA	NA
A0A1B0GUW7	NA	NA	NA	NA
A0A1B0GUX0	NA	NA	NA	NA
A0A1B0GUY1	NA	NA	NA	NA
A0A1B0GV03	NA	NA	NA	100-534
A0A1B0GV22	NA	NA	NA	NA
A0A1B0GV85	NA	NA	NA	NA
A0A1B0GV90	NA	NA	NA	NA
A0A1B0GV96	NA	NA	NA	NA
A0A1B0GVB3	NA	NA	NA	NA
A0A1B0GVD1	NA	NA	NA	NA
A0A1B0GVG4	NA	NA	NA	66-163
A0A1B0GVG6	NA	NA	NA	NA
A0A1B0GVH4	NA	NA	NA	NA
A0A1B0GVH6	NA	NA	NA	NA
A0A1B0GVH7	NA	NA	NA	NA
A0A1B0GVK7	NA	NA	NA	NA
A0A1B0GVL6	NA	NA	NA	NA
A0A1B0GVM2	NA	NA	NA	NA
A0A1B0GVM5	NA	NA	NA	NA
A0A1B0GVM6	NA	NA	NA	NA
A0A1B0GVN3	NA	NA	NA	NA
A0A1B0GVQ0	NA	NA	NA	NA
A0A1B0GVQ3	NA	NA	NA	16-50
A0A1B0GVR7	NA	NA	NA	NA
A0A1B0GVS7	NA	NA	NA	NA
A0A1B0GVT2	NA	NA	NA	NA
A0A1B0GVV1	NA	NA	NA	NA
A0A1B0GVX0	NA	NA	NA	NA
A0A1B0GVY2	NA	NA	NA	NA
A0A1B0GVY4	NA	NA	NA	NA
A0A1B0GVZ2	NA	NA	NA	NA
A0A1B0GVZ6	NA	NA	NA	NA
A0A1B0GVZ9	NA	NA	NA	NA
A0A1B0GW15	NA	NA	NA	NA
A0A1B0GW35	NA	NA	NA	NA
A0A1B0GW54	NA	NA	NA	NA
A0A1B0GW55	NA	NA	NA	NA
A0A1B0GW64	NA	NA	NA	NA
A0A1B0GWB2	NA	NA	NA	NA
A0A1B0GWG4	NA	NA	NA	NA
A0A1B0GWH4	NA	NA	NA	NA
A0A1B0GWH6	NA	NA	NA	NA
A0A1B0GWI6	NA	NA	NA	NA
A0A1B0GWK0	NA	NA	NA	NA
A0A1B0GX31	NA	NA	NA	NA
A0A1B0GX49	NA	NA	NA	NA
A0A1B0GX51	NA	NA	NA	NA
A0A1B0GX56	NA	NA	NA	NA
A0A1B0GX68	NA	NA	NA	NA
A0A1B0GX78	NA	NA	NA	NA
A0A1B0GX95	NA	NA	NA	NA
A0A1B0GXF2	NA	NA	NA	NA
A0A1W2PN81	NA	NA	NA	NA
A0A1W2PNU3	NA	NA	NA	NA
A0A1W2PP81	NA	NA	NA	NA
A0A1W2PP97	NA	NA	NA	NA
A0A1W2PPD8	NA	NA	NA	NA
A0A1W2PPE2	NA	NA	NA	NA
A0A1W2PPE3	NA	NA	NA	NA
A0A1W2PPF3	NA	NA	NA	NA
A0A1W2PPG7	NA	NA	NA	NA
A0A1W2PPH5	NA	NA	NA	NA
A0A1W2PPK0	NA	NA	NA	NA
A0A1W2PPL8	NA	NA	NA	NA
A0A1W2PPM0	NA	NA	NA	NA
A0A1W2PPM1	NA	NA	NA	NA
A0A1W2PPW3	NA	NA	NA	NA
A0A1W2PQ09	NA	NA	NA	NA
A0A1W2PQ27	NA	NA	NA	162-185
A0A1W2PQ64	NA	NA	NA	162-185
A0A1W2PQ72	NA	NA	NA	280-301
A0A1W2PQ73	NA	NA	NA	NA
A0A1W2PQC6	NA	NA	NA	162-185
A0A1W2PQD8	NA	NA	NA	162-185
A0A1W2PQF6	NA	NA	NA	NA
A0A1W2PQJ5	NA	NA	NA	162-185
A0A1W2PQL4	NA	NA	NA	NA
A0A1W2PQM1	NA	NA	NA	NA
A0A1W2PQU2	NA	NA	NA	NA
A0A1W2PR19	NA	NA	NA	NA
A0A1W2PR48	NA	NA	NA	NA
A0A1W2PR64	NA	NA	NA	NA
A0A1W2PR75	NA	NA	NA	162-182
A0A1W2PR80	NA	NA	NA	NA
A0A1W2PR82	NA	NA	NA	NA
A0A1W2PR95	NA	NA	NA	NA
A0A1W2PRE2	NA	NA	NA	NA
A0A1W2PRG0	NA	NA	NA	NA
A0A1W2PRN1	NA	NA	NA	37-75;90-152;162-192
A0A1W2PRN6	NA	NA	NA	NA
A0A1W2PRP0	NA	NA	NA	NA
A0A1W2PRS3	NA	NA	NA	NA
A0A1W2PRV1	NA	NA	NA	NA
A0A1W2PS18	NA	NA	NA	NA
A0A286YEU6	NA	NA	NA	NA
A0A286YEX9	NA	NA	NA	NA
A0A286YEY9	NA	NA	NA	NA
A0A286YF01	NA	NA	NA	NA
A0A286YF18	NA	NA	NA	NA
A0A286YF46	NA	NA	NA	NA
A0A286YF58	NA	NA	NA	NA
A0A286YFB4	NA	NA	NA	NA
A0A286YFG1	NA	NA	NA	NA
A0A286YFK9	NA	NA	NA	NA
A0A2R8Y2Y2	NA	NA	NA	NA
A0A2R8Y422	NA	NA	NA	NA
A0A2R8Y4L2	NA	NA	NA	NA
A0A2R8Y4L6	NA	NA	NA	NA
A0A2R8Y4M4	NA	NA	NA	NA
A0A2R8Y4Y8	NA	NA	NA	NA
A0A2R8Y556	NA	NA	NA	NA
A0A2R8Y5M8	NA	NA	NA	NA
A0A2R8Y619	NA	NA	NA	NA
A0A2R8Y747	NA	NA	NA	NA
A0A2R8Y7D0	NA	NA	NA	NA
A0A2R8Y7Y5	NA	NA	NA	NA
A0A2R8YCE0	NA	NA	NA	NA
A0A2R8YCJ5	NA	NA	NA	NA
A0A2R8YCY7	NA	NA	NA	NA
A0A2R8YD15	NA	NA	NA	NA
A0A2R8YE69	NA	NA	NA	118-159;167-194;209-244;342-369;409-461;469-496
A0A2R8YED5	NA	NA	NA	NA
A0A2R8YEG4	NA	NA	NA	NA
A0A2R8YEH3	NA	NA	NA	NA
A0A2R8YEV3	NA	NA	NA	NA
A0A2R8YFL7	NA	NA	NA	NA
A0A2R8YFM6	NA	NA	NA	NA
A0A2R8YFR7	NA	NA	NA	NA
A0A2Z4LIS9	NA	NA	NA	NA
A0A376A8Z9	NA	NA	NA	NA
A0A3B3IRQ3	NA	NA	NA	NA
A0A3B3IRS2	NA	NA	NA	NA
A0A3B3IRV3	NA	NA	NA	NA
A0A3B3IT33	NA	NA	NA	191-218
A0A3B3IT34	NA	NA	NA	NA
A0A3B3IT45	NA	NA	NA	NA
A0A3B3IT52	NA	NA	NA	NA
A0A3B3IU46	NA	NA	NA	NA
A0A3B3IU63	NA	NA	NA	NA
A0A494BZU2	NA	NA	NA	NA
A0A494BZU4	NA	NA	NA	NA
A0A494BZZ5	NA	NA	NA	NA
A0A494C071	NA	NA	NA	NA
A0A494C086	NA	NA	NA	NA
A0A494C0B9	NA	NA	NA	NA
A0A494C0I6	NA	NA	NA	NA
A0A494C0N9	NA	NA	NA	NA
A0A494C0T7	NA	NA	NA	NA
A0A494C0Y3	NA	NA	NA	NA
A0A494C0Z2	NA	NA	NA	NA
A0A494C103	NA	NA	NA	NA
A0A494C162	NA	NA	NA	NA
A0A494C176	NA	NA	NA	NA
A0A494C191	NA	NA	NA	NA
A0A494C193	NA	NA	NA	NA
A0A494C1I1	NA	NA	NA	NA
A0A494C1R9	NA	NA	NA	NA
A0A499FJF3	NA	NA	NA	NA
A0A4W9AIG4	NA	NA	NA	NA
A0A539	NA	NA	NA	NA
A0A576	NA	NA	NA	NA
A0A577	NA	NA	NA	NA
A0A578	24-26;28-33;38-43;50-56;58-60;62-69;72-76;83-87;89-91;93-99;106-113	102-104	NA	NA
A0A584	24-26;28-33;38-43;50-56;63-69;73-75;84-89;94-100;107-114	103-105	70-72;81-83	NA
A0A589	NA	NA	NA	NA
A0A590UJ96	NA	NA	NA	NA
A0A590UK24	NA	NA	NA	NA
A0A590UK83	NA	NA	NA	NA
A0A597	NA	NA	NA	NA
A0A599	NA	NA	NA	NA
A0A5A2	NA	NA	NA	NA
A0A5A6	NA	NA	NA	NA
A0A5B0	NA	NA	NA	NA
A0A5B6	23-26;28-33;38-46;49-57;61-70;83-89;92-99;106-113	102-104	58-60	NA
A0A5B7	NA	NA	NA	NA
A0A5B9	9-14;24-38;40-46;49-51;55-57;62-65;68-70;73-82;92-99;104-106;110-112;116-125	2-4;17-23;83-86	NA	NA
A0A5F9Z9Y6	NA	NA	NA	NA
A0A5F9ZGZ6	NA	NA	NA	NA
A0A5F9ZH88	NA	NA	NA	NA
A0A5F9ZHI8	NA	NA	NA	NA
A0A5F9ZHS7	NA	NA	NA	NA
A0A5F9ZHU2	NA	NA	NA	NA
A0A5K1VDZ0	NA	NA	NA	NA
A0AUZ9	NA	NA	NA	NA
A0AV02	NA	NA	NA	NA
A0AV96	150-156;178-182;185-187;196-203;227-231	164-174;204-211	189-193;212-216;237-239	NA
A0AVF1	NA	NA	NA	NA
A0AVI2	NA	NA	NA	NA
A0AVI4	NA	NA	NA	NA
A0AVK6	135-137;169-174;177-179;305-307;324-327;332-334	114-116;118-128;142-148;154-166;186-196;199-209;266-276;286-296;308-321	NA	NA
A0AVT1	NA	NA	NA	NA
A0FGR8	235-241;248-255;264-282;287-304;316-323;326-333;365-370;384-396;414-420;423-426;437-446;453-460;463-465;467-475;483-490;494-496;498-512;535-547;552-554;560-566;569-572;583-593;599-606;612-619;630-636;638-640;645-656;789-797;802-811;823-831;835-837;851-858;869-876;889-894	196-219;221-226;230-232;334-337;348-358;372-379;476-482;515-524;621-624;627-629;862-867	283-286;341-345;405-407;595-597;607-609;798-801;899-902	NA
A0FGR9	NA	NA	NA	NA
A0JD32	NA	NA	NA	NA
A0JD36	NA	NA	NA	NA
A0JD37	20-22;28-31;36-38;41-43;46-48;51-56;62-68;73-75;83-88;93-100;107-113	77-79;89-91;103-105	80-82	NA
A0JLT2	NA	NA	NA	NA
A0JNW5	NA	NA	NA	1418-1456
A0JP26	NA	NA	NA	489-577
A0M8Q6	NA	NA	NA	NA
A0MZ66	NA	NA	NA	7-353
A0PG75	NA	NA	NA	NA
A0PJE2	NA	NA	NA	NA
A0PJK1	NA	NA	NA	NA
A0PJW6	NA	NA	NA	NA
A0PJW8	NA	NA	NA	NA
A0PJX0	NA	NA	NA	NA
A0PJX2	NA	NA	NA	NA
A0PJX4	NA	NA	NA	NA
A0PJX8	NA	NA	NA	NA
A0PJY2	NA	NA	NA	NA
A0PJZ0	NA	NA	NA	NA
A0PJZ3	NA	NA	NA	NA
A0PK00	NA	NA	NA	1977-01-01
A0PK05	NA	NA	NA	NA
A0PK11	NA	NA	NA	NA
A0ZSE6	NA	NA	NA	NA
A1A4F0	NA	NA	NA	NA
A1A4G5	NA	NA	NA	NA
A1A4S6	728-730;732-737;743-746;754-760;766-771;774-779;783-785	780-782	NA	NA
A1A4V9	NA	NA	NA	286-317
A1A4Y4	NA	NA	NA	NA
A1A519	NA	NA	NA	NA
A1A580	NA	NA	NA	NA
A1A5B4	NA	NA	NA	NA
A1A5C7	NA	NA	NA	NA
A1A5D9	NA	NA	NA	64-300;353-458
A1E959	NA	NA	NA	NA
A1IGU5	NA	NA	NA	NA
A1KXE4	NA	NA	NA	NA
A1KZ92	NA	NA	NA	NA
A1L020	NA	NA	NA	NA
A1L0T0	NA	NA	NA	NA
A1L157	NA	NA	NA	NA
A1L162	NA	NA	NA	NA
A1L167	NA	NA	NA	NA
A1L168	NA	NA	NA	NA
A1L170	NA	NA	NA	NA
A1L188	NA	NA	NA	NA
A1L190	NA	NA	NA	1975-07-01
A1L1A6	NA	NA	NA	NA
A1L390	NA	NA	NA	NA
A1L3X0	NA	NA	NA	NA
A1L3X4	NA	NA	NA	NA
A1L429	NA	NA	NA	NA
A1L443	NA	NA	NA	NA
A1L453	NA	NA	NA	NA
A1L4H1	NA	NA	NA	NA
A1L4K1	NA	NA	NA	205-317
A1L4L8	NA	NA	NA	NA
A1X283	NA	NA	NA	NA
A1XBS5	NA	NA	NA	107-178
A1YPR0	NA	NA	NA	NA
A1Z1Q3	71-77;82-91;128-132;136-145;179-182;217-223	11-19;23-26;37-39;43-46;79-81;100-109;111-117;157-174;194-212;213-215;226-240	27-29;47-49;118-121;154-156	NA
A2A288	NA	NA	NA	NA
A2A2V5	NA	NA	NA	NA
A2A2Y4	NA	NA	NA	NA
A2A2Z9	NA	NA	NA	277-319;385-639;692-722;752-908
A2A368	NA	NA	NA	NA
A2A3K4	NA	NA	NA	NA
A2A3L6	NA	NA	NA	NA
A2A3N6	NA	NA	NA	NA
A2AJT9	NA	NA	NA	NA
A2CJ06	NA	NA	NA	322-351;503-537
A2IDD5	NA	NA	NA	74-105;217-246
A2NJV5	NA	NA	NA	NA
A2PYH4	NA	NA	NA	NA
A2RRD8	NA	NA	NA	NA
A2RRH5	NA	NA	NA	NA
A2RRL7	NA	NA	NA	NA
A2RRP1	NA	NA	NA	NA
A2RTX5	NA	NA	NA	3-23;76-96
A2RTY3	NA	NA	NA	NA
A2RU14	NA	NA	NA	NA
A2RU30	NA	NA	NA	NA
A2RU37	NA	NA	NA	NA
A2RU48	NA	NA	NA	62-92;183-207
A2RU49	NA	NA	NA	NA
A2RU54	NA	NA	NA	NA
A2RU67	NA	NA	NA	NA
A2RUB1	NA	NA	NA	NA
A2RUB6	NA	NA	NA	467-558
A2RUC4	10-13;30-34;57-66;76-81;106-108;143-151;156-160;163-170;175-180;194-196;200-202;216-221;226-229;234-241;243-250;263-265	16-22;24-26;40-43;46-53;82-90;121-124;126-129;140-142;182-188;211-213;255-257;270-286;291-308	70-72;114-116;205-207	NA
A2RUG3	NA	NA	NA	NA
A2RUH7	NA	NA	NA	NA
A2RUQ5	NA	NA	NA	NA
A2RUR9	NA	NA	NA	490-545;648-1129;1155-1309
A2RUS2	NA	NA	NA	NA
A2RUT3	NA	NA	NA	NA
A2RUU4	NA	NA	NA	NA
A2VCK2	NA	NA	NA	NA
A2VDF0	NA	NA	NA	NA
A2VDJ0	NA	NA	NA	NA
A3KFT3	NA	NA	NA	NA
A3KMH1	NA	NA	NA	NA
A3KN74	NA	NA	NA	NA
A3KN83	NA	NA	NA	843-870
A3QJZ6	NA	NA	NA	NA
A3QJZ7	NA	NA	NA	NA
A4D0S4	NA	NA	NA	1243-1301;1416-1480;1525-1759
A4D0T2	NA	NA	NA	NA
A4D0T7	NA	NA	NA	NA
A4D0V7	NA	NA	NA	NA
A4D0Y5	NA	NA	NA	NA
A4D126	45-52;90-97;116-121;150-154;178-185;191-193;199-202;209-218;253-256;283-289;314-319;337-344;369-377;380-382;406-414;448-450	76-85;99-101;102-112;126-137;164-177;205-207;219-228;231-236;240-248;259-261;267-280;293-309;349-360;363-366;385-391;394-402;419-439;442-444	403-405	NA
A4D161	NA	NA	NA	NA
A4D1B5	NA	NA	NA	NA
A4D1E1	NA	NA	NA	NA
A4D1E9	NA	NA	NA	NA
A4D1F6	NA	NA	NA	NA
A4D1N5	NA	NA	NA	NA
A4D1P6	396-404;411-416;420-427;431-436;438-440;442-448;453-458;460-462;465-479;484-490;493-495;497-503;507-515;540-546;551-555;559-561;565-570;572-581;584-590;597-601;607-612;616-623;627-632;639-644;653-656;662-665;671-674;678-683;690-693;703-706;714-724;726-732;737-744	647-649	480-483;547-550;633-637	183-215
A4D1S0	NA	NA	NA	NA
A4D1S5	NA	NA	NA	NA
A4D1T9	NA	NA	NA	NA
A4D1U4	NA	NA	NA	NA
A4D1Z8	NA	NA	NA	NA
A4D250	NA	NA	NA	NA
A4D256	NA	NA	NA	NA
A4D263	NA	NA	NA	NA
A4D2B0	8-14;16-25;28-31;33-36;38-41;44-49;80-82;109-114;129-133;136-139;155-158;161-165;168-171;175-182;185-191;225-229	68-75;87-89;90-99;104-106;123-125;204-206;210-223	117-119;140-142;200-202	NA
A4D2B8	NA	NA	NA	NA
A4D2G3	NA	NA	NA	NA
A4D2H0	NA	NA	NA	118-269;339-498
A4D2P6	NA	NA	NA	NA
A4FU01	NA	NA	NA	NA
A4FU28	NA	NA	NA	118-269;339-494
A4FU49	NA	NA	NA	572-626
A4FU69	NA	NA	NA	NA
A4GXA9	NA	NA	NA	NA
A4IF30	NA	NA	NA	NA
A4QMS7	NA	NA	NA	NA
A4QN01	NA	NA	NA	NA
A4QPB2	NA	NA	NA	NA
A4QPH2	NA	NA	NA	NA
A4UGR9	NA	NA	NA	1736-1763;2369-2394;2768-2792;2823-2849
A5A3E0	NA	NA	NA	399-435;642-698
A5D6W6	NA	NA	NA	NA
A5D8T8	NA	NA	NA	NA
A5D8V6	NA	NA	NA	NA
A5D8V7	NA	NA	NA	94-327;385-473
A5D8W1	NA	NA	NA	NA
A5LHX3	NA	NA	NA	NA
A5PKW4	NA	NA	NA	898-924
A5PL33	NA	NA	NA	799-832
A5PLK6	NA	NA	NA	NA
A5PLL1	NA	NA	NA	NA
A5PLL7	NA	NA	NA	NA
A5PLN7	NA	NA	NA	NA
A5PLN9	NA	NA	NA	NA
A5X5Y0	NA	NA	NA	NA
A5YKK6	1561-1563;1888-1891;1950-1954;2145-2147;2204-2207;2208-2210;2242-2245;2276-2278;2296-2298;2313-2316	841-856;866-877;882-897;899-904;907-922;929-942;949-961;962-967;969-976;981-983;986-996;1076-1082;1093-1104;1111-1121;1124-1126;1127-1137;1143-1145;1146-1156;1159-1177;1181-1183;1186-1202;1204-1206;1217-1227;1229-1243;1244-1248;1257-1271;1277-1289;1294-1296;1302-1304;1306-1310;1359-1361;1367-1369;1371-1373;1381-1385;1387-1392;1393-1427;1434-1476;1482-1522;1524-1535;1543-1552;1555-1557;1566-1569;1…	830-832;838-840;1108-1110;1138-1141;1212-1214;1250-1252;1428-1430;2028-2030;2239-2241;2342-2344	NA
A5YM69	NA	NA	NA	NA
A5YM72	NA	NA	NA	NA
A6BM72	NA	NA	NA	NA
A6H8M9	NA	NA	NA	NA
A6H8Y1	NA	305-317;322-328;334-347;349-357;364-381	NA	144-177;1078-1103;1223-1284
A6H8Z2	NA	NA	NA	NA
A6NC05	NA	NA	NA	NA
A6NC42	NA	NA	NA	NA
A6NC51	NA	NA	NA	NA
A6NC57	NA	NA	NA	439-669;778-906
A6NC78	NA	NA	NA	86-154;209-421
A6NC86	NA	NA	NA	NA
A6NC97	NA	NA	NA	NA
A6NC98	NA	NA	NA	253-481;720-1303
A6NCC3	NA	NA	NA	85-150;209-421
A6NCE7	NA	NA	NA	NA
A6NCF5	NA	NA	NA	NA
A6NCF6	NA	NA	NA	NA
A6NCI4	NA	NA	NA	333-357
A6NCI5	NA	NA	NA	NA
A6NCI8	NA	NA	NA	872-899
A6NCJ1	NA	NA	NA	NA
A6NCK2	NA	NA	NA	129-158;190-220
A6NCL1	NA	70-130	NA	82-119
A6NCL2	NA	NA	NA	NA
A6NCL7	NA	NA	NA	459-488
A6NCM1	NA	NA	NA	NA
A6NCN2	NA	NA	NA	19-81;147-227
A6NCN8	NA	NA	NA	NA
A6NCQ9	NA	NA	NA	NA
A6NCS4	NA	NA	NA	NA
A6NCS6	NA	NA	NA	NA
A6NCV1	NA	NA	NA	NA
A6NCW0	NA	NA	NA	NA
A6NCW7	NA	NA	NA	NA
A6ND01	24-26;30-32;53-56;66-68;107-109;124-126;129-131;146-149;153-155;193-196;203-207	21-23;45-50;58-63;84-99;104-106;133-143;175-178;182-189;213-215;220-227	70-72;76-79;190-192	NA
A6ND36	NA	NA	NA	NA
A6ND48	NA	NA	NA	NA
A6ND91	NA	NA	NA	NA
A6NDA9	NA	NA	NA	NA
A6NDB9	NA	NA	NA	4-49;75-101
A6NDD5	NA	NA	NA	NA
A6NDE4	NA	NA	NA	NA
A6NDE8	NA	NA	NA	NA
A6NDG6	NA	NA	NA	NA
A6NDH6	NA	NA	NA	NA
A6NDI0	NA	NA	NA	NA
A6NDK9	NA	NA	NA	73-611
A6NDL7	NA	NA	NA	NA
A6NDL8	NA	NA	NA	NA
A6NDN3	NA	NA	NA	77-611
A6NDN8	NA	NA	NA	NA
A6NDP7	NA	NA	NA	NA
A6NDR6	NA	NA	NA	NA
A6NDS4	NA	NA	NA	NA
A6NDU8	NA	NA	NA	NA
A6NDV4	NA	NA	NA	NA
A6NDX4	NA	NA	NA	NA
A6NDX5	NA	NA	NA	NA
A6NDY0	NA	NA	NA	NA
A6NDY2	NA	NA	NA	NA
A6NDZ8	NA	NA	NA	NA
A6NE01	NA	NA	NA	296-340;812-860
A6NE02	NA	NA	NA	NA
A6NE21	NA	NA	NA	NA
A6NE52	NA	NA	NA	1094-1118
A6NE82	NA	NA	NA	NA
A6NEC2	NA	NA	NA	NA
A6NED2	NA	NA	NA	NA
A6NEE1	NA	NA	NA	146-391
A6NEF3	NA	NA	NA	157-496
A6NEH6	NA	NA	NA	121-156
A6NEH8	NA	NA	NA	NA
A6NEK1	NA	NA	NA	NA
A6NEL2	NA	NA	NA	NA
A6NEL3	NA	NA	NA	NA
A6NEM1	NA	NA	NA	157-354
A6NEN9	NA	NA	NA	NA
A6NEQ0	NA	NA	NA	NA
A6NEQ2	NA	222-224;229-231	NA	NA
A6NER0	NA	NA	NA	NA
A6NER3	NA	NA	NA	NA
A6NES4	NA	NA	NA	NA
A6NET4	NA	NA	NA	NA
A6NEV1	NA	NA	NA	NA
A6NEW6	NA	NA	NA	NA
A6NEY3	NA	NA	NA	79-103;157-432
A6NEY8	NA	NA	NA	NA
A6NF01	NA	NA	NA	NA
A6NF34	NA	NA	NA	NA
A6NF36	NA	NA	NA	46-109
A6NF83	NA	NA	NA	NA
A6NF89	NA	NA	NA	NA
A6NFA0	NA	NA	NA	NA
A6NFA1	NA	NA	NA	NA
A6NFC5	NA	NA	NA	NA
A6NFC9	NA	NA	NA	NA
A6NFD8	NA	NA	NA	NA
A6NFE2	NA	NA	NA	152-238
A6NFE3	NA	NA	NA	NA
A6NFF2	NA	NA	NA	NA
A6NFH5	NA	NA	NA	NA
A6NFI3	NA	NA	NA	NA
A6NFK2	NA	NA	NA	NA
A6NFN3	NA	NA	NA	NA
A6NFN9	NA	NA	NA	NA
A6NFQ2	NA	NA	NA	NA
A6NFQ7	NA	NA	NA	NA
A6NFR6	NA	NA	NA	NA
A6NFT4	NA	NA	NA	34-143;175-233
A6NFU0	NA	NA	NA	NA
A6NFU8	NA	NA	NA	NA
A6NFX1	NA	NA	NA	NA
A6NFY4	NA	NA	NA	NA
A6NFY7	NA	NA	NA	NA
A6NFZ4	NA	NA	NA	NA
A6NG13	NA	NA	NA	NA
A6NGA9	NA	NA	NA	NA
A6NGB0	NA	NA	NA	52-207
A6NGB7	NA	NA	NA	NA
A6NGB9	NA	NA	NA	NA
A6NGC4	NA	NA	NA	NA
A6NGD5	NA	NA	NA	NA
A6NGE4	NA	NA	NA	NA
A6NGE7	NA	NA	NA	NA
A6NGG3	NA	NA	NA	NA
A6NGG8	NA	NA	NA	NA
A6NGH7	NA	NA	NA	144-288
A6NGH8	NA	NA	NA	NA
A6NGJ6	NA	NA	NA	189-225
A6NGK3	NA	NA	NA	NA
A6NGN4	NA	NA	NA	NA
A6NGN9	38-45;50-55;62-67;70-74;85-89;94-101;108-115;120-138;142-145;149-160;163-171;177-184;191-198;200-203;208-224;234-244;247-252;265-269;271-278;287-294;299-307	104-106;187-189;262-264	283-285	NA
A6NGQ2	NA	NA	NA	NA
A6NGR9	NA	NA	NA	NA
A6NGS2	NA	NA	NA	NA
A6NGU5	NA	NA	NA	NA
A6NGU7	NA	NA	NA	NA
A6NGW2	NA	NA	NA	NA
A6NGY1	NA	NA	NA	NA
A6NGY3	NA	NA	NA	NA
A6NGY5	NA	NA	NA	NA
A6NGZ8	NA	NA	NA	NA
A6NH00	NA	NA	NA	NA
A6NH11	NA	NA	NA	NA
A6NH13	NA	NA	NA	NA
A6NH21	NA	NA	NA	NA
A6NH52	NA	NA	NA	NA
A6NH57	NA	NA	NA	NA
A6NHA9	NA	NA	NA	NA
A6NHC0	74-76;136-145;148-155;158-161;164-167;190-192;213-216;237-241;259-261;264-274;277-285;321-327;337-341	27-29;32-42;55-58;78-81;94-96;105-114;118-124;177-188;193-195;207-209;224-234;247-249;302-306;309-315;328-334	69-72	NA
A6NHG4	NA	NA	NA	NA
A6NHG9	NA	NA	NA	NA
A6NHJ4	NA	NA	NA	NA
A6NHL2	NA	NA	NA	NA
A6NHM9	NA	NA	NA	NA
A6NHN0	NA	NA	NA	NA
A6NHN6	NA	NA	NA	NA
A6NHP3	NA	NA	NA	NA
A6NHQ2	NA	NA	NA	NA
A6NHQ4	NA	NA	NA	NA
A6NHR8	NA	NA	NA	NA
A6NHR9	26-32;43-47;73-76;96-102;111-116;163-171;179-184;248-255;260-268;284-290;317-326;374-382;388-391;408-416;422-429;471-476;479-486;508-515;525-530;541-546;549-552	53-64;87-90;122-125;141-155;173-175;191-197;225-227;238-246;269-277;301-304;305-311;312-315;329-337;339-349;351-355;392-394;399-405;490-492;503-507;531-535;555-570	84-86;126-131;156-158;204-206	NA
A6NHS1	NA	NA	NA	NA
A6NHS7	NA	NA	NA	NA
A6NHT5	NA	NA	NA	NA
A6NHX0	NA	NA	NA	NA
A6NHY2	NA	NA	NA	NA
A6NHZ5	NA	NA	NA	NA
A6NI03	NA	NA	NA	189-225
A6NI15	NA	NA	NA	NA
A6NI28	NA	NA	NA	225-261
A6NI47	NA	NA	NA	NA
A6NI56	NA	NA	NA	76-182;215-302;384-410;457-521
A6NI61	NA	NA	NA	NA
A6NI72	NA	NA	NA	NA
A6NI73	48-53;55-58;63-68;75-80;87-90;98-105;112-120;131-136;143-145;159-166;169-175;182-186;195-200;210-218;221-225;232-234	108-110	NA	NA
A6NI79	NA	NA	NA	48-272
A6NI86	NA	NA	NA	157-328
A6NI87	NA	NA	NA	NA
A6NIE6	NA	NA	NA	NA
A6NIE9	NA	NA	NA	NA
A6NIH7	NA	NA	NA	NA
A6NIJ5	NA	NA	NA	NA
A6NIJ9	NA	NA	NA	NA
A6NIK2	NA	NA	NA	NA
A6NIL9	NA	NA	NA	NA
A6NIM6	NA	NA	NA	NA
A6NIN4	NA	NA	NA	NA
A6NIR3	NA	NA	NA	NA
A6NIU2	NA	NA	NA	NA
A6NIV6	NA	NA	NA	NA
A6NIX2	NA	NA	NA	NA
A6NIY4	NA	NA	NA	NA
A6NIZ1	NA	NA	NA	NA
A6NJ08	NA	NA	NA	NA
A6NJ46	NA	NA	NA	NA
A6NJ64	NA	NA	NA	NA
A6NJ69	NA	NA	NA	NA
A6NJ78	NA	NA	NA	NA
A6NJ88	NA	NA	NA	NA
A6NJB7	NA	NA	NA	NA
A6NJG2	NA	NA	NA	NA
A6NJG6	NA	NA	NA	NA
A6NJI1	NA	NA	NA	NA
A6NJI9	NA	NA	NA	NA
A6NJJ6	NA	NA	NA	NA
A6NJL1	NA	NA	NA	NA
A6NJQ4	NA	NA	NA	NA
A6NJR5	NA	NA	NA	NA
A6NJT0	NA	NA	NA	NA
A6NJU9	NA	NA	NA	NA
A6NJV1	NA	NA	NA	NA
A6NJW4	NA	NA	NA	NA
A6NJW9	NA	NA	NA	NA
A6NJY1	NA	NA	NA	NA
A6NJY4	NA	NA	NA	NA
A6NJZ3	NA	NA	NA	NA
A6NJZ7	NA	NA	NA	21-143;409-442;480-619
A6NK02	NA	NA	NA	170-222
A6NK06	66-68;71-76;99-101;156-158;273-276;306-312;369-372;386-392;397-404	6-16;19-21;24-44;48-57;78-90;105-107;109-118;127-145;149-152;160-177;181-192;199-201;207-226;242-245;257-259;263-265;279-296;303-305;317-319;327-331;334-344;349-352;354-357;360-366;415-426;432-443;445-447;452-458	233-237;239-241;381-383;427-429	NA
A6NK44	36-46;62-66;70-75;78-84;102-106;127-134;137-145;151-156	48-59;111-120	67-69	NA
A6NK53	NA	NA	NA	NA
A6NK58	NA	NA	NA	NA
A6NK59	NA	NA	NA	NA
A6NK75	NA	NA	NA	NA
A6NK89	NA	NA	NA	237-264;319-358
A6NK97	NA	NA	NA	NA
A6NKB5	NA	NA	NA	NA
A6NKC0	NA	NA	NA	NA
A6NKC9	NA	NA	NA	NA
A6NKD2	NA	NA	NA	NA
A6NKD9	NA	NA	NA	22-88;118-159
A6NKF1	NA	NA	NA	NA
A6NKF2	NA	NA	NA	NA
A6NKF7	NA	NA	NA	NA
A6NKG5	NA	NA	NA	NA
A6NKH3	NA	NA	NA	NA
A6NKK0	NA	NA	NA	NA
A6NKL6	NA	NA	NA	NA
A6NKN8	NA	NA	NA	NA
A6NKP2	NA	NA	NA	NA
A6NKQ9	NA	NA	NA	NA
A6NKT7	NA	NA	NA	176-229;805-837
A6NKU9	NA	NA	NA	NA
A6NKW6	NA	NA	NA	NA
A6NKX1	NA	NA	NA	NA
A6NKX4	NA	NA	NA	NA
A6NL05	NA	NA	NA	NA
A6NL08	NA	NA	NA	NA
A6NL26	NA	NA	NA	NA
A6NL46	NA	NA	NA	NA
A6NL82	NA	NA	NA	NA
A6NL88	NA	NA	NA	NA
A6NL99	NA	NA	NA	NA
A6NLC5	NA	NA	NA	NA
A6NLC8	NA	NA	NA	NA
A6NLE4	NA	NA	NA	96-128
A6NLF2	NA	NA	NA	NA
A6NLI5	NA	NA	NA	191-218
A6NLJ0	NA	NA	NA	NA
A6NLP5	NA	NA	NA	NA
A6NLU0	109-111;115-120;135-137;139-143;146-156;161-169;186-192;196-199;201-203;205-207;215-221;226-231;237-241;250-257;259-262;267-269	275-278	102-104;182-185;193-195;222-225;232-234	NA
A6NLU5	NA	NA	NA	NA
A6NLW8	NA	NA	NA	NA
A6NLX3	NA	NA	NA	NA
A6NLX4	NA	NA	NA	NA
A6NM03	NA	NA	NA	NA
A6NM10	NA	NA	NA	NA
A6NM11	NA	NA	NA	NA
A6NM28	NA	NA	NA	NA
A6NM36	NA	NA	NA	NA
A6NM43	NA	NA	NA	NA
A6NM45	NA	NA	NA	NA
A6NM62	NA	NA	NA	NA
A6NM66	NA	NA	NA	NA
A6NM76	NA	NA	NA	NA
A6NMA1	NA	NA	NA	NA
A6NMB1	NA	NA	NA	NA
A6NMB9	NA	NA	NA	NA
A6NMD0	NA	NA	NA	NA
A6NMD2	NA	NA	NA	86-154;220-421
A6NMK7	NA	NA	NA	NA
A6NMK8	NA	NA	NA	411-448
A6NML5	NA	NA	NA	NA
A6NMN3	NA	NA	NA	NA
A6NMS3	NA	NA	NA	NA
A6NMS7	NA	NA	NA	NA
A6NMT0	NA	NA	NA	NA
A6NMU1	NA	NA	NA	NA
A6NMX2	NA	NA	NA	NA
A6NMY6	NA	NA	NA	NA
A6NMZ2	NA	NA	NA	NA
A6NMZ5	NA	NA	NA	NA
A6NMZ7	NA	NA	NA	NA
A6NN06	NA	NA	NA	NA
A6NN14	NA	NA	NA	NA
A6NN73	NA	NA	NA	81-141;199-255;296-394
A6NN90	NA	NA	NA	NA
A6NN92	NA	NA	NA	NA
A6NNA2	NA	NA	NA	NA
A6NNA5	NA	NA	NA	NA
A6NNB3	NA	NA	NA	NA
A6NNC1	NA	NA	NA	NA
A6NND4	NA	NA	NA	NA
A6NNE9	NA	NA	NA	NA
A6NNF4	NA	NA	NA	NA
A6NNH2	NA	NA	NA	NA
A6NNJ1	NA	NA	NA	NA
A6NNL0	NA	NA	NA	NA
A6NNL5	NA	NA	NA	NA
A6NNM3	NA	NA	NA	21-143;409-442;480-619
A6NNM8	NA	NA	NA	504-528
A6NNN8	NA	NA	NA	NA
A6NNP5	NA	NA	NA	29-154
A6NNS2	NA	NA	NA	NA
A6NNT2	NA	NA	NA	74-101;145-176;757-810
A6NNV3	NA	NA	NA	NA
A6NNW6	NA	NA	NA	NA
A6NNX1	NA	NA	NA	NA
A6NNY8	NA	NA	NA	NA
A6NNZ2	NA	NA	NA	NA
A6NP11	NA	NA	NA	NA
A6NP61	NA	NA	NA	NA
A6PVC2	NA	NA	NA	NA
A6PVI3	NA	NA	NA	NA
A6PVL3	NA	NA	NA	NA
A6PVS8	NA	NA	NA	553-614
A6PVY3	NA	NA	NA	NA
A6QL63	NA	NA	NA	NA
A6XGL0	NA	NA	NA	NA
A7E2F4	NA	NA	NA	110-468
A7E2S9	NA	NA	NA	NA
A7E2U8	NA	NA	NA	NA
A7E2V4	NA	NA	NA	NA
A7E2Y1	NA	NA	NA	888-1977
A7KAX9	472-474	374-381;387-399;412-423;439-452;463-470;475-486;491-508;511-514;518-529;553-561;563-566	403-407;433-437;460-462	NA
A7MBM2	NA	NA	NA	NA
A7MCY6	NA	NA	NA	48-162;221-276
A7MD48	NA	NA	NA	NA
A7XYQ1	NA	NA	NA	NA
A8CG34	NA	NA	NA	NA
A8K0R7	NA	NA	NA	NA
A8K0S8	NA	NA	NA	NA
A8K0Z3	NA	NA	NA	NA
A8K2U0	NA	NA	NA	NA
A8K4G0	NA	NA	NA	NA
A8K554	NA	NA	NA	NA
A8K5M9	NA	NA	NA	NA
A8K7I4	NA	NA	NA	NA
A8K830	NA	NA	NA	NA
A8K855	NA	NA	NA	NA
A8K8P3	NA	651-659	NA	NA
A8K8V0	NA	NA	NA	NA
A8K979	NA	NA	NA	NA
A8MPP1	NA	NA	NA	NA
A8MPS7	NA	NA	NA	NA
A8MPX8	NA	NA	NA	NA
A8MPY1	NA	NA	NA	NA
A8MQ03	NA	NA	NA	NA
A8MQ11	NA	NA	NA	NA
A8MQ14	NA	NA	NA	NA
A8MQ27	NA	NA	NA	NA
A8MQB3	NA	NA	NA	NA
A8MQT2	NA	NA	NA	82-173;212-440
A8MRT5	NA	NA	NA	NA
A8MSI8	NA	NA	NA	NA
A8MT19	NA	NA	NA	NA
A8MT33	NA	NA	NA	44-181
A8MT65	NA	NA	NA	NA
A8MT66	NA	NA	NA	NA
A8MT69	63-65	12-20;32-59;67-80	NA	NA
A8MT70	NA	NA	NA	21-64;693-720
A8MTA8	NA	NA	NA	NA
A8MTB9	NA	NA	NA	NA
A8MTI9	NA	NA	NA	NA
A8MTJ3	NA	NA	NA	NA
A8MTJ6	NA	NA	NA	NA
A8MTL0	NA	NA	NA	NA
A8MTL3	NA	NA	NA	87-124
A8MTL9	NA	NA	NA	NA
A8MTQ0	NA	NA	NA	NA
A8MTT3	NA	NA	NA	NA
A8MTY0	NA	NA	NA	NA
A8MTY7	NA	NA	NA	NA
A8MTZ0	NA	NA	NA	NA
A8MTZ7	NA	NA	NA	NA
A8MU10	NA	NA	NA	NA
A8MU46	NA	NA	NA	123-145
A8MU93	NA	NA	NA	NA
A8MUA0	NA	NA	NA	NA
A8MUH7	NA	NA	NA	NA
A8MUI8	NA	NA	NA	NA
A8MUK1	NA	NA	NA	NA
A8MUM7	NA	NA	NA	NA
A8MUN3	NA	NA	NA	NA
A8MUP2	NA	NA	NA	NA
A8MUP6	NA	NA	NA	NA
A8MUU1	NA	NA	NA	NA
A8MUU9	NA	NA	NA	NA
A8MUV8	NA	NA	NA	NA
A8MUX0	NA	NA	NA	NA
A8MUZ8	NA	NA	NA	NA
A8MV23	NA	NA	NA	NA
A8MV24	NA	NA	NA	NA
A8MV57	NA	NA	NA	NA
A8MV65	NA	NA	NA	NA
A8MV72	NA	NA	NA	NA
A8MV81	NA	NA	NA	NA
A8MVA2	NA	NA	NA	NA
A8MVJ9	NA	NA	NA	NA
A8MVM7	NA	NA	NA	NA
A8MVS1	NA	NA	NA	NA
A8MVS5	NA	NA	NA	NA
A8MVU1	NA	NA	NA	NA
A8MVW0	NA	NA	NA	NA
A8MVW5	NA	NA	NA	NA
A8MVX0	NA	NA	NA	54-129
A8MVZ5	NA	NA	NA	NA
A8MW92	18-22;28-37;42-50;54-59;63-67;92-96;98-111;114-120;125-128	130-132;138-140	24-26;38-41;51-53;60-62	NA
A8MW95	NA	161-244	NA	125-248
A8MW99	NA	NA	NA	NA
A8MWA4	NA	NA	NA	NA
A8MWA6	NA	NA	NA	NA
A8MWD9	NA	NA	NA	NA
A8MWE9	NA	NA	NA	NA
A8MWK0	NA	NA	NA	NA
A8MWL6	NA	NA	NA	NA
A8MWL7	NA	NA	NA	NA
A8MWP4	NA	NA	NA	NA
A8MWP6	NA	NA	NA	NA
A8MWV9	NA	NA	NA	NA
A8MWX3	NA	NA	NA	NA
A8MWY0	NA	NA	NA	NA
A8MX19	NA	NA	NA	NA
A8MX34	NA	NA	NA	NA
A8MX76	NA	NA	NA	NA
A8MX80	NA	NA	NA	NA
A8MXD5	NA	NA	NA	NA
A8MXE2	NA	NA	NA	NA
A8MXJ8	NA	NA	NA	NA
A8MXK1	NA	NA	NA	NA
A8MXK9	NA	NA	NA	NA
A8MXT2	NA	NA	NA	NA
A8MXU0	NA	NA	NA	NA
A8MXV4	NA	NA	NA	NA
A8MXV6	NA	NA	NA	NA
A8MXY4	NA	NA	NA	NA
A8MXZ1	NA	NA	NA	NA
A8MXZ3	NA	NA	NA	NA
A8MY62	NA	NA	NA	NA
A8MYA2	NA	NA	NA	NA
A8MYB1	NA	NA	NA	17-207
A8MYJ7	NA	NA	NA	NA
A8MYP8	NA	NA	NA	NA
A8MYU2	333-338;363-365;386-388;408-413;445-448;471-473;527-529;553-558;571-573;585-591;685-690;716-720;751-755;771-778;795-800;861-864;899-901;962-966;968-971;996-1003;1015-1020;1032-1037	342-349;397-403;405-407;422-439;452-456;457-460;475-488;492-498;512-521;532-534;539-549;593-597;598-600;697-700;732-735;736-739;745-747;757-763;764-767;783-788;791-793;815-825;868-870;871-878;889-891;893-897;903-908;909-915;917-928;972-975;982-993	382-385;466-469;882-884	NA
A8MYV0	NA	NA	NA	NA
A8MYX2	NA	NA	NA	NA
A8MYZ0	NA	NA	NA	NA
A8MYZ5	NA	NA	NA	NA
A8MYZ6	NA	NA	NA	NA
A8MZ25	NA	NA	NA	NA
A8MZ26	NA	NA	NA	NA
A8MZ36	NA	NA	NA	1988-01-01
A8MZ97	NA	NA	NA	NA
A8MZA4	NA	NA	NA	164-686
A8MZF0	NA	NA	NA	NA
A8MZG2	NA	NA	NA	NA
A8MZH6	NA	NA	NA	NA
A8TX70	NA	NA	NA	NA
A9QM74	NA	NA	NA	NA
A9UHW6	NA	NA	NA	NA
A9YTQ3	55-57;123-130;134-139;221-230;235-250;259-261;268-276	39-53;59-62;67-89;117-122;143-147;151-154;159-162;165-167;168-175;197-206;218-220	NA	NA
A9Z1Z3	NA	NA	NA	NA
B0FP48	NA	NA	NA	NA
B0I1T2	NA	NA	NA	NA
B0L653	NA	NA	NA	NA
B0YJ81	NA	NA	NA	NA
B1AJZ1	NA	NA	NA	NA
B1AJZ9	NA	NA	NA	250-466;692-963;999-1099;1141-1169;1292-1360
B1AK53	NA	NA	NA	756-830
B1AK76	NA	NA	NA	NA
B1AKI9	NA	NA	NA	NA
B1AL46	NA	NA	NA	NA
B1AL88	NA	NA	NA	NA
B1AMM8	NA	NA	NA	NA
B1ANS9	NA	NA	NA	NA
B1ANY3	NA	NA	NA	NA
B1APH4	NA	NA	NA	NA
B1ATL7	NA	NA	NA	NA
B2CW77	NA	NA	NA	NA
B2RBV5	NA	NA	NA	NA
B2RC85	NA	NA	NA	784-811
B2RD01	NA	NA	NA	NA
B2RN74	NA	NA	NA	NA
B2RNN3	NA	NA	NA	NA
B2RPK0	NA	NA	NA	NA
B2RTY4	NA	NA	NA	1264-1291;1486-1532;2315-2358
B2RU33	NA	NA	NA	489-538
B2RUY7	NA	NA	NA	NA
B2RUZ4	NA	NA	NA	NA
B2RV13	NA	NA	NA	61-90
B2RXF0	NA	NA	NA	NA
B2RXF5	NA	NA	NA	NA
B2RXH2	16-18;44-48;67-70;72-79;82-89;127-129;132-138;176-180;185-189;196-205;207-212;244-246;259-263;268-271;276-292	22-25;28-37;40-42;95-103;115-124;157-159;160-165;192-194;214-216;217-227;248-253;295-297;298-303;319-325;327-329;331-334	105-107;170-172;229-231;239-242	NA
B2RXH4	NA	NA	NA	NA
B2RXH8	NA	NA	NA	177-225
B3EWG3	NA	NA	NA	NA
B3EWG5	NA	NA	NA	NA
B3EWG6	NA	NA	NA	NA
B3GLJ2	NA	NA	NA	NA
B3KNS4	NA	NA	NA	NA
B3KS81	NA	NA	NA	NA
B3KU38	NA	NA	NA	500-534
B3SHH9	NA	NA	NA	NA
B4DH59	NA	NA	NA	1961-01-01
B4DJY2	NA	NA	NA	NA
B4DS77	NA	NA	NA	NA
B4DU55	NA	NA	NA	NA
B4DX44	NA	NA	NA	NA
B4DXR9	NA	NA	NA	NA
B4DYI2	NA	NA	NA	NA
B4DZS4	NA	NA	NA	NA
B4E2M5	NA	NA	NA	NA
B5MCN3	NA	NA	NA	NA
B5MCY1	NA	NA	NA	NA
B5MD39	NA	NA	NA	NA
B5ME19	NA	NA	NA	NA
B6A8C7	NA	NA	NA	NA
B6SEH8	NA	NA	NA	NA
B6SEH9	NA	NA	NA	NA
B7U540	NA	NA	NA	NA
B7Z1M9	NA	NA	NA	NA
B7Z368	NA	NA	NA	NA
B7Z3J9	NA	NA	NA	NA
B7Z6K7	NA	NA	NA	NA
B7Z8K6	8-14;17-24;26-28;31-35;37-42;46-49;53-63;70-75;78-81	82-85	64-68	NA
B7ZAQ6	NA	NA	NA	NA
B7ZBB8	NA	NA	NA	NA
B7ZC32	NA	NA	NA	822-851
B7ZLF3	NA	NA	NA	NA
B7ZW38	NA	NA	NA	177-208
B8ZZ34	NA	NA	NA	NA
B9A014	NA	NA	NA	NA
B9A064	NA	NA	NA	NA
B9A6J9	NA	NA	NA	NA
B9EJG8	NA	NA	NA	NA
B9ZVM9	NA	NA	NA	69-105
C4AMC7	NA	NA	NA	NA
C9IYD2	NA	NA	NA	NA
C9J069	NA	NA	NA	NA
C9J1S8	NA	NA	NA	NA
C9J202	NA	NA	NA	NA
C9J302	NA	NA	NA	NA
C9J3I9	NA	NA	NA	NA
C9J3V5	NA	NA	NA	NA
C9J442	NA	NA	NA	NA
C9J6K1	NA	NA	NA	NA
C9J798	NA	NA	NA	NA
C9J7I0	NA	NA	NA	NA
C9JA33	NA	NA	NA	1-34;70-107
C9JBD0	NA	NA	NA	NA
C9JCN9	NA	NA	NA	1965-12-01
C9JDP6	NA	NA	NA	NA
C9JDV5	NA	NA	NA	NA
C9JE40	NA	NA	NA	NA
C9JG80	NA	NA	NA	NA
C9JH25	NA	NA	NA	NA
C9JI98	NA	NA	NA	NA
C9JJ37	NA	NA	NA	NA
C9JJH3	NA	NA	NA	NA
C9JL84	NA	NA	NA	NA
C9JLJ4	NA	NA	NA	NA
C9JLR9	NA	NA	NA	NA
C9JLW8	NA	NA	NA	NA
C9JN71	NA	NA	NA	NA
C9JPN9	NA	NA	NA	NA
C9JQI7	NA	NA	NA	NA
C9JQL5	NA	NA	NA	NA
C9JR72	NA	NA	NA	NA
C9JRZ8	NA	NA	NA	NA
C9JSJ3	NA	NA	NA	NA
C9JTQ0	NA	NA	NA	NA
C9JUA4	NA	NA	NA	NA
C9JUS6	NA	NA	NA	NA
C9JVI0	NA	NA	NA	NA
C9JVW0	NA	NA	NA	NA
C9JXX5	NA	NA	NA	NA
D3DTV9	NA	NA	NA	NA
D3W0D1	79-81;83-85;88-91;94-98;134-141;143-145;148-150;171-178;180-184;187-190;193-195	99-107;119-125;126-128	108-110;151-153;158-160	NA
D6R901	NA	NA	NA	NA
D6R9N7	NA	NA	NA	NA
D6RA61	NA	NA	NA	NA
D6RBM5	NA	NA	NA	NA
D6RBQ6	NA	NA	NA	NA
D6RCP7	NA	NA	NA	NA
D6REC4	NA	NA	NA	113-204;239-267
D6RF30	NA	NA	NA	86-154;209-398
D6RGH6	NA	178-225;227-241	NA	179-227
D6RGX4	NA	NA	NA	NA
D6RIA3	NA	NA	NA	NA
D6RJB6	NA	NA	NA	NA
E0CX11	NA	NA	NA	NA
E2RYF6	NA	NA	NA	NA
E2RYF7	NA	NA	NA	NA
E5RG02	NA	NA	NA	NA
E5RHQ5	NA	NA	NA	NA
E5RIL1	NA	NA	NA	NA
E5RJ46	NA	NA	NA	NA
E5RJM6	NA	NA	NA	NA
E5RQL4	NA	NA	NA	NA
E7ERA6	NA	NA	NA	NA
E7ETH6	NA	NA	NA	NA
E7EU14	NA	NA	NA	NA
E7EW31	NA	NA	NA	NA
E9PAV3	NA	NA	NA	NA
E9PB15	NA	NA	NA	NA
E9PGG2	NA	NA	NA	NA
E9PI22	NA	NA	NA	NA
E9PIF3	NA	NA	NA	NA
E9PJ23	NA	NA	NA	NA
E9PJI5	NA	NA	NA	NA
E9PKD4	NA	NA	NA	NA
E9PQ18	NA	NA	NA	NA
E9PQ53	NA	NA	NA	NA
E9PQR5	NA	NA	NA	NA
E9PQX1	NA	NA	NA	NA
E9PRG8	NA	NA	NA	NA
F2Z333	NA	NA	NA	NA
F2Z398	NA	NA	NA	NA
F2Z3F1	NA	NA	NA	NA
F2Z3M2	NA	NA	NA	NA
F5GYI3	NA	NA	NA	NA
F5H284	NA	NA	NA	NA
F5H4A9	NA	NA	NA	NA
F5H4B4	NA	NA	NA	NA
F8VTS6	NA	NA	NA	NA
F8W1W9	NA	NA	NA	NA
F8WBI6	NA	NA	NA	85-150;209-421
F8WCM5	NA	NA	NA	NA
F8WFD2	NA	NA	NA	NA
G2XKQ0	NA	NA	NA	NA
G3V0H7	NA	NA	NA	NA
G3V211	NA	NA	NA	NA
G5E9R7	NA	NA	NA	NA
G9CGD6	NA	NA	NA	NA
H0UI37	NA	NA	NA	NA
H0Y354	NA	NA	NA	NA
H0Y7S4	NA	NA	NA	NA
H0YIQ3	NA	NA	NA	NA
H0YIQ5	NA	NA	NA	NA
H0YKK7	NA	NA	NA	157-405
H0YL09	NA	NA	NA	NA
H0YL14	NA	NA	NA	NA
H0YM25	NA	NA	NA	60-810
H3BMG3	NA	NA	NA	NA
H3BNL1	NA	NA	NA	NA
H3BNL8	NA	NA	NA	NA
H3BPF8	NA	NA	NA	93-148;210-262;305-404
H3BPM6	NA	NA	NA	NA
H3BQB6	NA	NA	NA	NA
H3BQJ8	NA	NA	NA	NA
H3BQL2	NA	NA	NA	86-148;224-411
H3BQW9	NA	NA	NA	NA
H3BR10	NA	NA	NA	NA
H3BRN8	NA	NA	NA	NA
H3BS89	NA	NA	NA	NA
H3BSY2	NA	NA	NA	86-154;209-421
H3BTG2	NA	NA	NA	NA
H3BU77	NA	NA	NA	27-53
H3BUK9	NA	NA	NA	NA
H3BV12	NA	NA	NA	86-148;270-411
H3BV60	NA	NA	NA	NA
H7C241	NA	NA	NA	NA
H7C350	NA	NA	NA	154-189
I0J062	NA	NA	NA	NA
I1YAP6	NA	NA	NA	NA
I3L1E1	NA	NA	NA	NA
I3L273	NA	NA	NA	NA
I3L3R5	NA	NA	NA	NA
I6L899	NA	NA	NA	85-149;209-247;303-419
K7EJ46	NA	NA	NA	NA
K7RE56	NA	NA	NA	NA
K9M1U5	NA	NA	NA	NA
L0R819	NA	NA	NA	23-96
M0QZC1	NA	NA	NA	NA
M0QZD8	NA	NA	NA	NA
M0R2J8	NA	NA	NA	NA
M5A8F1	NA	NA	NA	NA
O00110	NA	NA	NA	NA
O00115	NA	NA	NA	NA
O00116	NA	NA	NA	NA
O00124	NA	NA	NA	NA
O00139	223-230;250-261;267-275;277-280;306-313;361-370;373-376;383-387;395-397;434-457;522-530	197-205;235-239;286-292;295-302;319-323;338-349;353-356;407-421;472-497;499-501;504-506;508-512;514-518;534-536;537-548	357-359;377-381	660-699
O00141	98-105;111-117;123-130;162-167;169-177;228-230;232-234;236-238;256-258;318-320	95-97;131-133;184-191;196-215;225-227;245-247;266-269;277-292;302-311;322-331;336-338;346-350;353-355;360-364	118-120;340-345	NA
O00142	NA	NA	NA	NA
O00144	NA	NA	NA	NA
O00148	NA	NA	NA	NA
O00151	2-12;15-21;26-33;49-53;74-84;261-263;287-289;299-303	22-24;38-41;63-71;293-296;308-315	281-284	NA
O00154	228-233;241-245;267-280;288-299;301-314;323-335	223-226;236-238;247-266;352-371	NA	NA
O00155	NA	NA	NA	NA
O00159	77-80;83-87;134-139;193-196;198-206;212-220;269-271;355-357;366-368;408-413;415-421;429-431;499-503;528-530;535-537;539-546;549-554;618-626;663-667;682-684;707-710;712-718	51-53;60-72;98-104;109-111;116-129;146-160;170-185;225-227;238-246;249-254;261-263;280-293;298-316;333-342;346-354;371-401;433-453;455-464;477-484;490-496;506-516;558-562;568-575;580-585;600-616;639-649;651-660;668-675;676-678;690-701;720-753	265-267;486-488	NA
O00160	NA	NA	NA	NA
O00161	NA	24-74	NA	23-76
O00165	NA	NA	NA	NA
O00167	269-273;441-449;472-474;493-503;517-519	283-287;289-294;298-319;322-325;326-328;337-339;350-352;374-394;398-402;406-420;424-436;451-460;469-471;480-491;504-512;523-534	277-279;333-336;421-423;464-466;476-478	NA
O00168	69-71	23-26;28-30;34-64;80-89	66-68;75-77	NA
O00170	17-19;33-37;39-41;43-46;49-53;60-67;85-89;149-158	4-9;72-77;92-95;98-105;108-110;140-143;173-176;178-192;195-213;221-243;248-260;265-277;281-294;296-298;299-311;314-324	54-57;113-117;137-139;160-162	NA
O00175	35-37;47-52;56-60;63-67;73-75	80-92	44-46	NA
O00178	NA	NA	NA	NA
O00180	207-209;236-238	19-66;72-86;104-115;128-160;177-195;197-206;212-223;242-268;271-278	87-89;163-167	NA
O00182	5-7;10-12;15-20;30-37;39-41;43-56;58-65;71-78;86-89;98-105;107-114;117-123;133-146;225-230;240-247;253-260;263-271;276-283;295-297;305-312;314-321;324-330;341-354	128-130;336-338	272-275	NA
O00186	NA	NA	NA	NA
O00187	27-31;44-50;55-65;74-89;98-100;109-118;129-138;151-159;162-166;171-173;309-313;323-328;332-336;345-348;350-356;360-363;375-382;391-396;401-403;409-412;416-420;430-432;459-473;477-480;496-500;510-519;534-540;567-573;577-579;586-592;604-606;616-620;636-641;646-659;667-671	482-485;558-561;595-603;672-675;676-685	33-36;93-96;398-400;474-476;487-490;642-645	NA
O00189	186-199;205-218;225-230;235-237;246-256;269-272;276-286;295-304;309-319;326-335;341-349;353-357;360-365;373-381;405-412;421-427;437-451	264-267	240-242;306-308	NA
O00192	NA	NA	NA	1946-08-01
O00193	NA	NA	NA	NA
O00194	7-16;37-54;65-77;94-100;127-133;159-162	22-30;78-89;104-115;138-140;145-154;170-188	122-124;164-166	NA
O00198	NA	28-51;69-85	NA	NA
O00203	NA	NA	NA	NA
O00204	31-34;37-41;63-68;103-106;121-124;141-146;163-166;205-209	19-25;46-54;73-84;90-94;97-100;110-112;133-135;149-162;172-180;189-196;197-199;210-215;217-228;234-244;246-250;280-283;287-300	85-87;128-130;253-255;256-259;262-264;267-269;301-303	NA
O00206	29-33;37-39;50-52;58-60;81-84;106-108;115-117;130-132;154-156;179-181;206-209;227-235;254-262;283-292;295-298;311-317;319-322;333-339;341-344;355-360;377-379;387-392;403-405;410-419;426-428;432-437;451-453;475-477;500-502;524-526;548-550;560-563;573-575;608-612;617-619;627-629	141-143;169-173;192-195;196-199;242-248;278-282;305-307;324-327;393-396;484-486;538-540;585-587;588-596;597-600;604-606;613-615;620-622;630-662	34-36;71-76;95-100;119-124;145-148;220-225;249-252;274-277;301-304;438-445;464-469;513-518	NA
O00212	17-24;52-60;63-71;89-97;124-129;166-170	30-38;101-109;111-118;131-134;137-145;153-162;179-192	173-176	NA
O00213	259-263;268-272;278-281;368-379;421-427;430-434;441-446;452-455;458-460;464-470;477-486;544-554;579-585;587-594;600-605;609-614;620-628;631-641	382-385;390-401;447-449;488-504;559-571;575-577;606-608;644-665	273-275;387-389;436-438;472-474;595-597	NA
O00214	4-6;9-14;17-22;32-38;44-53;61-69;71-73;75-82;90-92;102-109;111-118;121-127;137-143;145-152;186-190;200-207;213-220;225-233;238-245;246-249;256-258;266-273;275-282;285-291;302-317	132-134;297-299	56-59;221-224;234-237	NA
O00217	36-38;98-101;130-132;138-141;144-146;165-167;175-177;182-184	48-60;63-76;117-120;155-159;178-181;185-194;196-206;207-209	84-86;147-149	NA
O00219	NA	NA	NA	NA
O00220	136-138;145-147;157-159;174-178;187-190;216-219;228-230	NA	150-152	NA
O00221	NA	NA	NA	NA
O00222	39-42;45-52;55-57;63-67;98-104;147-151;173-177;192-196;217-225;242-244;246-253;277-281;304-307;329-334;424-426;450-452;458-460;463-465;470-478;483-497	73-88;109-116;117-119;156-166;181-184;199-213;226-241;261-269;284-296;339-346;359-367;402-423;432-434;439-448;499-501	69-72;92-95;167-170;186-188;300-302;309-313;316-320;322-327;350-352;390-392;454-456	NA
O00230	NA	NA	NA	NA
O00231	NA	NA	NA	NA
O00232	NA	NA	NA	NA
O00233	NA	NA	NA	NA
O00237	NA	NA	NA	NA
O00238	190-192;205-213;216-223;226-234;261-268;274-279;337-340;346-348	176-186;194-197;200-203;235-237;238-248;270-272;287-293;298-316;375-377;380-383;393-411;437-444;455-459;461-473;478-480;484-496	426-430;497-499	NA
O00241	40-45;50-52;55-57;65-69;76-84;89-91;95-99;105-107;116-124;127-129;131-135;139-144	112-114	NA	NA
O00244	3-8;28-34;39-46;62-66	13-26;48-56	35-38;57-59	NA
O00253	95-97;101-103;107-115;117-120;125-127	NA	NA	NA
O00254	NA	NA	NA	NA
O00255	29-31;63-67;75-78;131-133;137-139;179-182;187-192;197-199;205-207;251-253;298-300;461-463;526-529;555-557;572-574	5-8;16-27;34-49;83-100;103-105;109-111;115-127;143-149;159-172;193-195;209-211;217-221;225-230;237-246;259-275;282-294;303-317;324-335;339-353;360-362;363-374;376-389;408-410;412-429;439-450;454-457;561-566;567-569;577-585;603-612	70-72;276-280	NA
O00257	13-22;25-32;41-44	37-39;45-48;51-53	NA	NA
O00258	NA	NA	NA	39-94
O00264	82-87;89-93;96-99;164-170	75-78;101-103;104-107;114-116;122-127;132-134;142-144;147-163	NA	NA
O00267	178-183;206-208;214-217;223-231;278-284;290-296;300-307;350-355;358-361;365-368;371-378;425-428;437-439;445-447;461-464;468-470;477-480;489-495;500-507;510-513;518-520;531-533;539-541;543-545;547-553;555-562;567-571;575-577;585-587;593-595;599-602;611-617;619-625;635-639;643-645;709-712;721-727;729-740;742-746;750-752;984-988;1001-1008;1011-1016;1021-1026;1030-1032;1040-1043;1052-1059;1062-1067;1…	189-203;232-239;243-248;257-259;262-264;342-348;390-395;465-467;515-517;572-574;631-634;640-642;1027-1029;1078-1080	313-315;362-364;432-435;484-487;563-565;589-591;606-609;716-719;747-749;995-999;1017-1020;1047-1050;1068-1070	NA
O00268	NA	585-593;599-604;614-620;623-628;634-644;653-657;661-666;671-677;875-887;898-918	888-890	NA
O00270	NA	NA	NA	NA
O00273	60-63;84-88	39-50;73-78;239-246;257-264;268-274;279-297;298-300	64-66;251-254	NA
O00287	NA	226-237;242-258	NA	NA
O00291	NA	373-441;462-465;482-580	459-461	368-644
O00292	NA	NA	NA	NA
O00294	304-311;323-332;335-341;349-354;366-372;374-382;384-386;402-408;414-416;421-426;458-463;467-469;474-476;491-495;503-510;513-519	294-296;388-390;396-398;446-452;524-533	470-473	NA
O00295	NA	NA	NA	NA
O00299	8-14;18-21;42-46;48-50;64-69;72-76;166-172	25-37;53-58;77-87;101-104;110-119;123-125;126-145;149-151;157-159;175-195;204-214;217-220;226-232;234-237	90-92;105-109	NA
O00300	29-31;35-37;40-42;48-52;56-58;61-64;91-95;99-101;104-107;111-114;117-120;128-132;136-138;141-144;155-157;167-171	NA	NA	NA
O00303	91-94;117-123;125-136;139-142;145-148;167-174;194-196;198-202;208-210;212-219;231-239	96-109;150-163;183-193;243-252	253-256	NA
O00305	51-54;57-59	66-68;74-88	71-73	NA
O00308	336-340;348-350;355-359;443-445;450-454;460-464;469-471;512-519;542-548;579-586;588-591;674-676;683-685;765-768;817-819;822-824;829-831;834-836;841-843	363-386;477-479;495-509;521-523;524-533;537-541;556-570;595-597;601-617;628-634;641-647;649-657;691-693;702-712;718-731;734-737;742-750;757-762;774-785;788-799;809-811;837-839;850-862	351-354;465-468;574-577;698-700;713-716	NA
O00311	59-66;68-79;84-92;121-126;129-135;183-186;191-194;412-415;445-451	42-50;52-56;98-110;142-146;151-170;180-182;209-213;377-379;382-385;394-409;420-431;433-442;458-465;540-549;560-564;567-569	187-190;217-219;554-556	NA
O00321	NA	NA	NA	NA
O00322	NA	NA	NA	NA
O00327	NA	71-98;100-103;111-125	NA	NA
O00329	19-25;31-37;68-74;79-81;86-88;94-103;121-123;189-196;202-208;239-243;248-250;252-254;273-278;321-332;339-349;352-355;370-380;389-397;416-426;430-432;435-440;455-457;470-475;479-481;517-519;623-626;704-706;729-732;739-741;753-756;759-764;774-782;815-819;822-826;829-833;899-902;907-909;989-991	42-53;59-61;65-67;89-92;108-120;126-129;134-155;159-166;213-225;236-238;256-258;260-268;279-286;316-318;381-383;488-495;505-515;525-533;535-541;543-545;546-552;558-570;576-582;590-600;605-617;618-621;628-639;641-652;661-673;676-703;708-719;722-728;746-748;770-772;785-803;834-839;854-862;865-867;868-889;936-942;950-969;971-981;982-984;992-1001;1008-1031	465-467;653-656;658-660;896-898;943-945;1002-1005	NA
O00330	57-60;69-71;73-78;88-94;99-103;108-112;122-125;127-132	180-183;186-194;199-201;207-209;213-230	NA	NA
O00337	NA	NA	NA	NA
O00338	14-16;19-21;42-46;105-108;125-130;187-193	23-27;29-33;52-64;93-99;118-121;133-146;156-164;173-183;194-199;201-211;218-227;230-235;265-268;271-285	112-114;184-186	NA
O00339	NA	NA	NA	917-955
O00341	NA	NA	NA	NA
O00358	NA	NA	NA	NA
O00370	8-14;37-42;61-65;68-71;74-78;85-91;95-104;107-115;118-120;140-145;177-179;192-195;200-202;205-210;217-223;226-230;232-237	21-34;51-53;121-131;152-154;163-174;180-184;211-216	132-135;196-199	NA
O00391	40-45;58-66;94-100;117-124;130-132;134-136;186-193;213-219;234-241;246-248;252-255;298-300;320-323;363-367;400-402;502-504;517-519	50-54;71-80;83-86;88-90;107-112;143-155;174-177;179-182;199-206;223-229;256-264;301-313;316-318;324-340;345-360;368-377;380-383;403-419;426-431;432-434;435-446;450-463;464-466;470-488;510-512;524-534;537-539	47-49;91-93;104-106;207-209;506-508	NA
O00398	NA	NA	NA	NA
O00399	9-11;21-29;40-46;48-50;61-64;82-84;99-101;117-119;135-137;141-145;150-153	NA	NA	NA
O00400	NA	NA	NA	NA
O00401	NA	225-227;232-239;243-246;252-262;265-269;435-443	219-221;249-251	NA
O00408	262-267;271-279;282-291;294-296;330-336;338-340;342-355;427-435;437-443;446-448;456-460;476-479;502-506;510-512;516-528;654-657;904-906	226-236;242-256;297-302;308-310;313-323;362-403;413-425;464-472;535-570;579-587;593-596;607-609;612-614;615-625;628-631;636-648;658-675;677-679;683-695;705-710;714-719;725-738;751-766;770-786;793-808;810-813;816-839;846-848;855-865;867-877;879-881;882-898;899-902;914-916	410-412;531-534;571-573;598-601;696-699;720-722;741-743;745-748;850-852	NA
O00409	133-135;172-175;188-191	119-129;137-147;149-152;158-168;196-205	193-195	NA
O00410	NA	NA	NA	NA
O00411	380-382;411-415;588-590;604-610;613-616;619-623;637-642;648-650;653-657;660-666;706-709;748-750;798-800;806-809;811-813;825-829;888-890;907-909;918-922;1002-1004;1018-1020;1069-1071;1077-1079;1147-1149;1152-1156;1228-1230	221-236;239-251;253-256;261-274;277-289;296-309;313-325;331-336;341-351;352-354;375-378;393-409;427-461;469-472;476-489;497-519;522-533;534-536;549-557;562-564;569-586;625-634;643-645;677-685;689-692;693-703;711-721;727-729;735-737;772-789;819-823;837-849;857-876;884-887;891-905;910-912;926-934;938-943;955-972;976-980;987-999;1005-1015;1025-1043;1045-1063;1112-1141;1157-1159;1160-1176;1179-1191;1…	372-374;722-724;834-836;878-880;981-983;1022-1024	NA
O00418	78-80;562-564;649-653;680-682	81-91;591-595;598-607;610-622;633-640;664-676;686-702;706-721	624-626	NA
O00421	NA	NA	NA	NA
O00422	28-37;55-60;86-91;95-98;104-112;132-138;144-147	43-45;66-76;78-81;122-125	22-24;52-54	NA
O00423	179-181;186-199;220-227;238-240;246-250;253-258;263-267;274-279;283-291;305-309;315-319;326-333;335-339;342-346;348-350;352-357;362-368;374-379;386-392;394-401;404-409;419-426;432-436;441-444;449-455;458-461;463-468;474-478;483-487;493-498;505-511;517-521;526-529;536-539;546-551;553-562;565-571;576-582;587-592;596-612;618-623;625-627;629-634;638-645;650-656;661-668;675-681;687-691;697-700;724-726…	202-205;358-360;701-703;710-713	182-185;259-262;310-312;321-323;479-481;501-503;572-575;613-615;657-660;727-731	NA
O00425	3-8;40-43;61-63;69-72;80-88;90-92;107-112;116-128;150-153	15-24;47-57;76-78;94-101;129-139;157-159	58-60	NA
O00429	27-31;55-57;63-69;86-88;90-93;121-123;130-136;141-146;179-186;205-207;210-215;222-225;233-235;237-239;241-243	5-18;34-36;38-44;94-96;104-119;155-157;162-174;191-193;195-203;217-219;227-230;249-253;258-272;277-279;282-317;338-355;363-371;373-380;389-399;409-420;421-424;425-440;444-446;458-493;501-504;643-673;675-690;693-699;704-727;728-731	21-23;274-276;441-443	NA
O00442	NA	NA	NA	NA
O00443	1422-1433;1437-1440;1443-1450;1457-1462;1491-1495;1532-1534;1562-1570;1573-1582;1587-1590;1594-1602;1622-1631;1641-1648;1651-1653;1656-1664;1674-1679	1418-1421;1463-1476;1479-1481;1498-1515;1519-1522;1525-1530;1634-1637;1665-1667	1535-1537	NA
O00444	12-20;22-31;37-44;75-80;82-90;104-106;142-144;150-152;602-605;607-613;619-627;630-639;645-649;671-674;700-706;708-716;723-727;732-735;740-743;749-752;800-804;887-893;897-902;905-911;916-922;924-929;935-939	2-5;9-11;45-50;54-64;97-102;110-129;139-141;193-206;217-225;236-245;250-252;256-259;587-590;651-654;675-677;680-682;683-698;755-759;765-793;946-961	32-34;158-161;263-265;894-896;931-933	NA
O00445	111-119;124-134;146-153;157-161;172-180;190-197;200-202;205-213;223-228	183-188;214-216	120-123	NA
O00451	193-195;279-281;307-309;314-316;319-322	40-48;51-64;76-86;102-111;160-169;172-186;197-210;213-220;227-235;239-242;251-260;262-275;286-288;290-298;329-331;332-343;346-355	89-92;299-302	NA
O00453	NA	NA	NA	NA
O00458	NA	NA	NA	NA
O00459	5-11;30-34;56-61;67-71;75-81;181-183	35-40;47-49;51-54;72-74;114-117;126-138;144-146;162-164;167-180;188-199;206-209;216-235;239-255;279-293;439-512;515-583;588-594	62-64;211-213	NA
O00461	NA	NA	NA	35-244
O00462	NA	NA	NA	NA
O00463	NA	NA	NA	237-342
O00468	NA	NA	NA	NA
O00469	NA	NA	NA	NA
O00470	NA	281-293;302-312;316-329	294-296;330-333	NA
O00471	NA	NA	NA	40-101
O00472	249-252;257-260	206-216;221-231;235-248;264-267;279-290;527-531;538-578;584-602;607-636	253-256	NA
O00476	NA	NA	NA	NA
O00478	32-34;40-43;48-56;63-69;74-80;96-100;108-115;122-130;133-145;151-158;161-173;176-181;202-210;218-224;229-235;337-339;353-355;359-364;379-381;383-387;390-400;407-413;418-421;431-437;441-444;446-448;450-452;459-466;471-476;482-485;495-500;509-511	91-93;104-106;118-120;328-336;427-429	70-73;225-228;239-241;346-348;438-440;467-470;477-479	NA
O00479	NA	NA	NA	NA
O00481	32-34;40-43;48-56;63-69;74-80;96-100;108-115;122-130;133-143;151-158;161-173;176-180;202-210;218-224;229-235;337-339;353-355;359-364;379-381;383-387;390-400;407-413;430-436;440-447;449-451;458-465;470-475;481-485;494-499;508-510	86-88;91-93;104-106;118-120;308-320;328-336;346-348;426-428	70-73;225-228;239-241;321-323;437-439;466-469;476-478	NA
O00482	95-97;100-102;402-404;410-412;490-492;528-530	104-115;139-148;153-155;171-175;303-310;315-328;335-337;341-362;366-368;371-397;413-417;422-440;445-456;467-488;495-500;502-522;531-536	87-89;132-137;167-170	NA
O00483	NA	NA	NA	NA
O00487	NA	NA	NA	NA
O00488	53-55	56-59;73-79;83-92	64-66;99-101	NA
O00499	163-165;523-527;535-537;546-549;562-567;582-585;589-591	8-33;43-89;97-121;123-131;133-161;205-268;555-557;568-572;573-579;586-588	NA	15-42;193-267
O00501	NA	NA	NA	NA
O00505	NA	NA	NA	NA
O00506	20-28;30-39;45-52;81-87;90-96;146-148;154-156;170-172	8-10;16-19;60-72;103-107;114-133;143-145;179-181;184-187;195-210;220-226;241-250;255-257;261-264;268-272;277-280;281-291;357-360;362-374;381-396;400-414	5-7;40-42;53-56;214-217;227-229;375-377	NA
O00507	NA	NA	NA	NA
O00512	178-180;196-199	182-193;353-373	NA	NA
O00515	NA	NA	NA	NA
O00519	NA	NA	NA	NA
O00522	9-17;33-39;54-57;92-98;107-114;131-134;186-191;415-417;421-425;431-435;461-467;470-473;505-510;572-574;612-614;638-645;655-662;664-671;677-682;685-690;694-701;706-711	30-32;64-75;135-141;151-170;173-178;182-185;193-195;291-297;301-309;324-330;334-342;358-364;368-376;392-399;404-412;439-441;444-449;455-458;480-485;487-494;499-501;516-519;525-541;548-563;568-571;578-581;587-589;594-596;598-610;618-629;715-728	232-235;582-584;590-593;633-636;650-652;672-674;702-705	NA
O00526	NA	NA	NA	NA
O00533	NA	NA	NA	NA
O00534	NA	NA	NA	NA
O00541	331-333;336-338;353-355;375-377;390-393	340-349;396-404	358-360;381-383;410-412	NA
O00548	23-30;57-66;78-83;88-91;108-112;118-128;143-152;156-166;169-179;183-185;195-197;200-204;206-208;210-212;216-218;232-236;249-254;265-267;280-285;287-289;303-306;308-310;312-315;342-346;349-353;358-362;365-367;380-383;385-387;389-392;399-402;419-422;427-430	292-295;408-411	322-325;331-334	NA
O00555	NA	1955-1969	NA	NA
O00559	NA	NA	NA	163-211
O00560	113-118;121-123;126-132;135-141;157-161;183-191;197-202;205-208;211-214;217-221;234-241;263-271	146-149;171-180;226-230;251-260;272-274	NA	NA
O00562	NA	NA	NA	NA
O00566	NA	NA	NA	109-138;205-239;284-324;348-382;469-490;574-604;648-670
O00567	NA	NA	NA	NA
O00570	NA	NA	NA	NA
O00571	136-138;161-163;168-172;220-223;261-263;268-272;297-300;302-304;318-322;343-348;367-369;376-383;401-405;415-421;444-449;468-471;473-475;491-498;509-517;535-537;539-545	144-151;182-184;189-198;205-215;230-245;249-256;276-290;306-313;324-332;349-354;358-365;387-396;424-426;427-437;451-463;477-480;482-488;522-529;547-552;553-562;569-575;578-580	411-414;499-501;502-504	NA
O00574	NA	NA	NA	NA
O00584	36-42;50-52;63-71;181-185;195-204;243-247	44-47;53-55;83-89;90-96;108-117;119-122;126-128;131-145;147-153;165-176	205-207	NA
O00585	45-51;61-68;74-76	42-44;81-90	53-56	NA
O00587	NA	NA	NA	NA
O00590	NA	NA	NA	NA
O00591	NA	NA	NA	NA
O00592	NA	NA	NA	NA
O00602	130-135;141-147;155-164;179-181;202-209;215-221;223-225;234-236;239-241;264-268;281-283;285-287;298-301;303-306;312-315;317-325	118-123;150-152;172-177;190-198;228-230;249-251;270-273	111-113;307-309	NA
O00622	NA	NA	NA	NA
O00623	NA	NA	NA	NA
O00624	NA	NA	NA	NA
O00625	7-12;15-18;22-26;39-47;52-67;69-71;73-77;82-85;90-94;99-105;107-109;111-119;130-134;147-156;169-176;181-185;191-199;201-204;210-212;216-220;222-229;232-234;236-243;251-253;256-260	31-33;122-124;136-138;206-208;261-273;279-281	287-289	NA
O00626	NA	NA	NA	NA
O00628	NA	NA	NA	NA
O00629	82-84;101-104	73-80;85-100;107-112;115-122;129-142;147-155;158-165;171-185;189-197;201-206;214-228;237-250;256-270;274-282;286-289;290-294;298-311;316-323;327-330;332-335;340-354;358-366;370-379;382-395;401-409;413-417;418-421;425-441;446-455;458-465;471-484	324-326;396-398;443-445	NA
O00631	2021-08-05	2025-09-01	NA	NA
O00634	NA	NA	NA	NA
O00635	NA	NA	NA	NA
O00712	NA	NA	NA	NA
O00716	NA	NA	NA	NA
O00743	NA	NA	NA	NA
O00744	NA	NA	NA	NA
O00746	39-44;67-74;106-113;149-152	35-37;46-50;54-63;78-84;86-88;94-101;116-124;129-131;137-141;156-166;169-171	NA	NA
O00748	NA	NA	NA	NA
O00750	NA	NA	NA	NA
O00754	NA	NA	NA	NA
O00755	NA	NA	NA	NA
O00757	70-72;92-97;111-122;133-141;145-147;161-180;182-188;193-201;208-211;235-237;262-265;268-270;275-277;295-297;299-302;317-321	14-24;30-50;74-87;108-110;124-126;150-153;157-159;214-219;222-232;249-259;282-291;303-305;322-335	51-54;58-61;88-90;127-130;189-192;278-281	NA
O00762	50-54;61-68;78-84;95-100;111-113	30-45;116-118;128-140;150-155;159-172	87-91;119-121	NA
O00763	262-265;292-299;314-319;345-348;370-373;449-455;464-467;489-493;496-507;509-511;513-523;524-527;530-535;562-571;572-574;576-582;635-637;646-653;669-671;679-685;700-709;896-898;900-902;903-910;914-916;921-927;930-935;937-944;957-961;1742-1750;1756-1759;1767-1777;1786-1793;1824-1828;1846-1850;1859-1864;1878-1885;1888-1896;1899-1901;1927-1931;1933-1936;1948-1952;1956-1960;1993-1998;2055-2057;2072-20…	247-253;269-287;301-305;309-313;325-327;332-341;353-356;359-366;376-379;385-394;426-431;437-447;473-483;541-558;589-596;600-608;613-615;617-622;710-724;728-730;732-742;744-748;754-756;1703-1711;1717-1719;1720-1732;1798-1800;1804-1820;1839-1842;1855-1857;1866-1872;1905-1924;1938-1946;1962-1969;1977-1981;1983-1986;1999-2010;2045-2050;2131-2147;2164-2168;2171-2183;2201-2205;2209-2211;2231-2238;2241-…	328-330;403-406;470-472;1698-1700;1873-1876;1987-1990;2213-2215;2423-2425	NA
O00764	6-17;34-45;54-56;78-82;109-112;117-119;120-123;125-128;145-147;181-185;198-208;215-224;310-312	21-30;59-71;88-104;132-138;141-143;151-158;165-178;233-247;252-277;294-296;297-301	210-212;286-289	NA
O00767	63-65;271-273;278-280;292-294;308-313	57-59;73-91;98-115;116-124;132-144;150-162;173-175;177-181;183-185;192-196;203-206;209-216;218-226;228-237;242-247;251-262;267-269;286-291;298-303;319-329;341-346	92-95;163-165;248-250;263-266	NA
O14490	NA	374-380	NA	NA
O14492	NA	23-48;50-52;57-82	NA	NA
O14493	1-3;30-35;44-48;50-61;63-66;154-160	7-26;75-96;117-148;163-182	102-106	NA
O14494	NA	NA	NA	NA
O14495	NA	NA	NA	NA
O14497	1014-1016;1045-1048;1734-1738;1814-1816;1822-1825;1830-1833;2074-2076;2096-2101;2245-2247	1010-1012;1018-1033;1051-1061;1066-1068;1072-1079;1087-1099;1646-1648;1669-1678;1681-1696;1698-1700;1706-1708;1712-1728;1741-1744;1841-1845;1972-1991;1997-2001;2005-2015;2050-2067;2068-2070;2078-2093;2114-2126;2129-2136;2141-2157;2161-2177;2179-2186;2191-2208;2229-2242;2248-2251;2255-2263;2269-2283	1100-1107;1109-1111;1662-1664;1701-1703;1803-1805;2252-2254	NA
O14498	NA	NA	NA	NA
O14503	NA	NA	NA	NA
O14508	63-65;70-74;76-79;81-88;91-100;103-106;119-121;145-147;181-183	33-45;55-62;113-115;122-132;133-135;163-174;178-180;185-192	108-112	NA
O14511	NA	NA	NA	NA
O14512	NA	NA	NA	NA
O14513	NA	NA	NA	71-253
O14514	NA	NA	NA	NA
O14519	NA	62-73;77-81;85-109	74-76;110-114	NA
O14520	148-152	34-60;67-85;95-103;111-133;135-142;155-157;168-190;202-217;227-240;245-252;253-255;256-278	62-64;86-89;219-221	NA
O14521	NA	NA	NA	NA
O14522	944-948;951-953;957-960;982-985;989-991;1003-1009;1011-1020;1022-1033;1040-1047;1080-1083;1085-1088;1108-1110	871-873;874-882;889-895;910-915;925-927;938-941;968-978;1060-1072;1089-1107;1112-1122;1130-1145	905-908;965-967	NA
O14523	122-125;133-145;147-171;174-198;202-211;218-221;252-255	91-94;96-114;235-248	199-201	NA
O14524	NA	NA	NA	NA
O14525	NA	NA	NA	NA
O14526	NA	NA	NA	156-195
O14529	NA	555-568;573-579;585-593;598-600;603-616;620-630;889-893;898-910;916-922;928-936;946-961;1037-1043;1049-1062;1067-1073;1079-1087;1097-1111;1115-1123	911-913;941-943;1092-1094	195-374;690-717
O14530	NA	NA	NA	NA
O14531	17-21;23-25;30-32;34-38;41-48;57-59;63-67;69-74;101-108;132-141;163-168;194-198;250-255;274-279;409-419;426-430;438-448;451-455	89-98;116-130;148-158;178-190;202-214;220-225;229-246;258-269;280-284;287-291;295-300;313-322;338-341;342-344;348-350;361-369;377-384;386-392;476-491	171-174;358-360;370-373;395-397;422-424;433-436	NA
O14543	NA	NA	NA	NA
O14544	406-410;417-424;427-436;439-442;451-453;471-474	372-382;391-397;454-467	398-400	NA
O14545	91-93;113-115;117-119;122-124	99-111;127-129;131-134	NA	NA
O14548	NA	NA	NA	NA
O14556	77-81;100-105;131-134;137-140;143-148;165-168;170-172;188-194;197-199;217-220;242-252;257-261;279-281;300-308;313-323;346-349;364-368;373-376;379-386	85-96;111-119;153-155;158-161;176-184;208-210;224-240;268-271;285-292;294-296;327-339;355-358;390-407	122-124;204-206;213-215;274-276;297-299;340-345;369-371	NA
O14558	3-5;7-9;69-71;74-79;88-93;96-107;109-122;133-136;140-146	85-87;129-131	NA	NA
O14559	NA	NA	NA	NA
O14561	91-93;99-101	76-88;95-97;112-126;132-135;141-151	104-108	NA
O14562	NA	NA	NA	NA
O14569	NA	NA	NA	NA
O14576	NA	NA	NA	NA
O14578	NA	NA	NA	453-1297
O14579	NA	20-27;31-38;47-62;66-72;79-92;94-96;97-110;117-129;133-140;146-158;162-175;180-193;197-209;216-228;232-245;250-262;267-277;286-304	210-212	NA
O14581	NA	NA	NA	NA
O14593	NA	94-99;103-110;115-118;127-133;137-146;160-166;170-177;193-199;203-211;226-233;236-249	178-180	NA
O14594	NA	NA	NA	NA
O14595	103-106;113-118;124-131;134-142;157-162;183-187;192-195;198-200;206-208;213-218;230-232	146-156;167-177;189-191;203-205;210-212;220-223;227-229;244-255;261-268	96-100;110-112	NA
O14598	NA	NA	NA	NA
O14599	NA	NA	NA	NA
O14602	NA	NA	NA	NA
O14603	NA	NA	NA	NA
O14604	NA	NA	NA	NA
O14607	889-891;913-918;944-951;963-966;972-978;1028-1036;1058-1060;1069-1071;1080-1084;1089-1093;1100-1109;1111-1116;1155-1159;1164-1167;1172-1188;1190-1192;1264-1266;1287-1292;1319-1325	881-883;895-899;901-908;920-924;928-931;933-940;979-997;1044-1049;1050-1052;1055-1057;1065-1068;1096-1098;1118-1120;1121-1130;1144-1149;1193-1208;1217-1227;1233-1259;1293-1297;1306-1312;1327-1335	1040-1042;1074-1076;1135-1137;1279-1281	NA
O14609	NA	NA	NA	NA
O14610	NA	NA	NA	NA
O14613	NA	NA	NA	NA
O14617	704-706;722-728	NA	NA	659-679;725-756;845-869
O14618	12-18;39-45;50-57;69-71;73-80;88-94;96-98;100-109;112-121;124-133;160-163;167-173;179-187;196-203;223-233;241-246;249-253	23-33;59-67;140-144;190-193	46-49;213-218	NA
O14625	57-59;67-69	82-89	54-56	NA
O14626	NA	NA	NA	NA
O14627	NA	NA	NA	NA
O14628	NA	NA	NA	NA
O14633	NA	NA	NA	NA
O14638	112-114;161-166;191-195;225-230;235-237;266-270;284-286;315-321;333-335;366-370;382-385;396-399;401-403;405-410;435-440;458-463;468-472;479-482;496-500;505-509;543-545;617-619;622-626;631-635;640-648;689-694;700-703;714-717;742-750;756-758;778-789;801-809;847-849	66-68;75-78;85-89;91-93;119-122;129-132;149-151;171-176;178-180;182-190;205-214;218-221;242-245;247-249;255-261;295-306;310-312;325-331;336-358;386-388;420-426;441-443;446-448;490-492;514-516;517-525;540-542;578-580;583-591;597-607;673-675;679-684;696-698;704-708;711-713;719-730;732-739;762-764;815-817;824-826;828-834;839-846;858-866	100-104;139-141;231-234;272-275;362-364;411-417;427-429;536-539;636-639	NA
O14639	NA	NA	NA	590-614
O14640	NA	NA	NA	NA
O14641	14-20;27-33;54-61;65-70;75-77;84-90;265-270;280-285;293-299;316-320;343-345;347-352;440-454;487-492;501-505	40-44;272-275;304-308;330-341;423-431;455-465;472-484	35-37;62-64	NA
O14645	NA	NA	NA	176-255
O14646	273-284;314-322;331-333;390-401;407-413;422-425;1201-1204;1207-1210;1249-1251;1280-1283;1486-1488	290-292;294-300;327-329;335-340;347-360;375-387;418-420;426-442;1128-1138;1144-1146;1148-1154;1162-1180;1211-1227;1232-1236;1255-1268;1273-1278;1299-1324;1411-1420;1425-1432;1440-1463;1468-1484;1490-1504	303-306;309-311;363-365;1285-1287	NA
O14647	NA	NA	NA	NA
O14649	203-205	3-51;56-73;80-91;104-147;156-181;186-197;210-212;213-216;218-241;244-247;249-259	NA	NA
O14653	117-119	NA	NA	61-107
O14654	NA	NA	NA	NA
O14656	96-102;129-133;166-170;202-207;256-262;264-269;306-308	58-68;73-87;108-119;123-125;134-137;141-143;144-161;172-174;177-187;211-223;228-230;233-239;247-252;274-287;294-303;323-328	240-245;309-311;316-322	NA
O14657	NA	NA	NA	NA
O14662	NA	NA	NA	NA
O14668	NA	NA	NA	NA
O14669	NA	NA	NA	NA
O14672	219-228;269-277;313-322;329-331;336-338;348-350;359-367;462-464;509-511;523-525;529-531;553-555;560-563;566-569;577-580;597-600;630-632;637-639;645-647	230-236;239-258;280-284;297-305;324-326;374-388;401-403;407-411;428-430;434-447;448-450;571-575;604-606;614-617	397-399;476-478;491-495;505-507;556-559;633-636	NA
O14678	NA	NA	NA	NA
O14681	NA	NA	NA	NA
O14682	NA	NA	NA	NA
O14683	NA	NA	NA	NA
O14684	44-46	6-9;13-41;47-52;56-58;63-90;96-118;125-150	NA	NA
O14686	1516-1518;1520-1522;1529-1532;5399-5403;5405-5415;5422-5425;5428-5432;5452-5454;5456-5462;5480-5488;5491-5500;5516-5520;5534-5536	1533-1535;1540-1548;1556-1560;5339-5341;5384-5398;5433-5444;5469-5472	1508-1511;1524-1526;5445-5447;5464-5466	2669-2707;3249-3282;3562-3614;3714-3750;3897-3975
O14709	NA	NA	NA	NA
O14713	61-74;99-101;109-115;118-123;129-134;138-145;148-150;153-160;167-175	85-97;135-137;177-192	NA	NA
O14715	NA	NA	NA	NA
O14717	4-9;26-33;71-75;114-121;142-149;162-172;182-185;307-309	15-23;37-46;57-59;62-68;98-105;106-108;124-126;128-139;151-154;253-256;263-266;270-276;277-279;316-321;328-336;345-351;366-375;379-390	295-299;322-325	NA
O14718	NA	NA	NA	NA
O14727	46-48;148-153;182-189;239-245;259-265;277-281;423-429;432-436	3-11;13-19;22-32;37-44;49-61;65-77;81-87;88-90;99-104;108-116;130-140;160-168;171-177;192-206;220-233;248-252;267-270;288-299;303-305;309-316;321-333;338-346;362-373;380-385;386-388;397-404;408-420;439-448;450-452;453-464;470-472;480-493;497-504;507-517;520-528;530-532;535-550;563-567;575-585	317-319;377-379;465-467;551-556	NA
O14730	NA	NA	NA	NA
O14732	77-84;97-104;117-124;127-135;140-145;150-152;169-171;199-203;220-226;245-247;251-253;260-266	17-38;56-70;106-110;165-167;180-195;207-215;229-231;233-241;256-258;267-275	136-139;146-148	NA
O14733	104-108;111-115;120-126;129-138;145-152;182-187;189-196;200-202;249-251;257-259;292-297;345-347	117-119;157-171;203-210;216-237;246-248;281-283;286-289;302-317;328-337;351-360;365-367;371-374;378-385;390-401	140-142;173-175;262-265;321-324	1930-02-01
O14734	NA	NA	NA	NA
O14735	NA	NA	NA	NA
O14737	100-102	2-19;26-47;50-62;64-80;89-99	NA	NA
O14744	16-19;39-46;54-56;82-85;120-125;144-146;150-158;202-207;226-232;263-268;309-311;358-365;385-393;413-418;429-433;457-465;467-476;502-505;516-524;527-529;534-541;546-560;563-566;582-592;597-606;608-621	26-35;59-61;70-72;75-81;97-117;132-142;160-163;181-183;184-195;215-219;233-235;248-259;273-275;279-289;296-300;302-304;321-327;331-348;351-353;370-381;395-407;410-412;442-444;446-453;454-456;478-485;496-499;569-571;628-630	196-198;220-223;314-316;354-356;367-369;420-422	NA
O14745	13-18;23-25;27-30;32-40;58-62;82-91;115-118;153-158;166-170;172-182;184-186;198-202;225-231;286-289;300-302;313-315	47-50;72-81;109-112;187-190;212-221;233-242;249-252;261-265;297-299;323-328;329-333;348-355	93-95;101-103;106-108;160-162;222-224	NA
O14746	NA	966-983;984-986;994-1017;1025-1027;1029-1050;1067-1082;1083-1085;1086-1104;1111-1118	989-991;1051-1053	NA
O14753	NA	NA	NA	NA
O14756	NA	NA	NA	NA
O14757	9-17;19-28;34-41;70-76;79-85;88-91;125-127;136-138;144-146;153-157;182-184;209-211;213-215;227-229;379-384;403-417;423-432;434-446	3-8;42-44;48-60;92-95;104-123;133-135;149-151;171-173;176-179;186-203;216-222;231-233;236-245;256-259;386-399;448-461;463-465	29-31;98-100;250-252;263-266	NA
O14763	77-79;85-87;89-91;94-96;106-108;110-112;123-127;131-133;136-142;143-145;153-155;164-166;172-174;178-180;237-240	211-213;214-236	99-101	NA
O14764	NA	NA	NA	NA
O14770	NA	287-296;306-316;320-333;335-339	298-300	NA
O14771	NA	NA	NA	NA
O14772	NA	NA	NA	NA
O14773	35-40;46-53;109-113;119-125;139-143;148-152;167-170;219-221;224-229;258-262;287-292;319-324;353-357;366-368;371-373;385-397;402-404;411-417;446-449;451-455;457-463;466-471;522-525;534-537	58-69;82-89;93-106;126-132;161-163;202-208;237-247;271-283;303-311;329-331;334-349;420-422;423-432;439-441;474-494;504-509;553-558	74-77;144-147;164-166;284-286;295-300;379-381;510-514;529-533;544-546	NA
O14775	NA	NA	NA	NA
O14776	103-105;435-440;444-449;454-458;523-528;530-533;535-542;544-548;652-656;677-679;721-723;783-786;888-890	567-573;669-672;681-689;692-696;705-710;713-720;747-752;758-762;773-780;798-804;814-821;833-840;895-910;918-925;929-934;939-966;977-984;988-991;997-1025;1033-1039;1042-1051;1055-1058;1064-1076	441-443;450-453;461-463;549-552;560-564;576-578;661-663;726-728;825-827;1059-1062	184-244;606-655;844-906
O14777	NA	89-105;122-133;147-157;166-170;178-194;222-238;244-258;264-286	114-117;134-136;171-173;175-177	261-403;458-642
O14782	12-17;33-36;41-44;56-59;61-64;91-97;138-151;153-155;167-170;174-177;215-227;237-246;332-342	22-26;70-77;79-86;103-107;119-133;188-201;295-307;317-319;321-325;326-329;346-348;349-362	37-40;114-116;171-173	376-629
O14786	149-151;153-159;172-178;185-193;208-217;223-227;235-238;240-248;257-264;284-286;291-294;318-323;326-342;352-368;369-371;373-378;385-389;391-414;417-424;447-449;471-473;485-502;515-525;534-537;544-547;550-566;570-572;576-584;667-671;674-677;680-682;690-696;705-713;720-728;733-742;744-746;749-757;761-770;777-785;792-800;809-811	180-182;288-290;299-301;303-306;426-428;444-446;459-462;643-645;699-701	161-164;218-220;273-275;281-283;347-349;437-439;450-453;464-466;506-508;646-648;686-689;806-808	NA
O14787	NA	NA	NA	NA
O14788	165-170;178-180;182-184;187-191;194-202;205-208;212-225;227-229;235-248;253-263;269-283;287-294;306-314	172-174;296-298	303-305	NA
O14791	NA	NA	NA	NA
O14792	56-59;80-82;114-119;141-146;212-216;246-249;254-259;262-264	67-74;93-96;99-105;121-125;129-136;149-166;174-178;189-194;196-204;209-211;217-222;224-234;243-245;279-288;290-300	89-91;250-253	NA
O14793	110-112;114-120;151-160;167-176;181-183;185-196;202-207;223-230;243-245;252-257;280-284;287-289;298-300;302-305;308-310;335-337;340-353;359-374	47-63;74-80;85-92;148-150;209-216;290-293;318-320;321-330	217-219	NA
O14795	NA	NA	NA	1172-1202
O14796	27-32;34-36;40-46;49-57;63-65;74-78;88-95	12-20;79-87	NA	NA
O14798	NA	NA	NA	NA
O14802	NA	NA	NA	NA
O14804	NA	NA	NA	NA
O14807	NA	NA	NA	NA
O14810	NA	29-70	NA	29-69
O14813	NA	NA	NA	NA
O14815	46-48;57-59;66-68;74-76;78-80;93-95;129-136;138-147;150-161;188-190;205-208;229-233;256-266;269-277;313-320;330-334	29-38;52-54;70-72;86-88;98-107;110-116;169-181;185-187;192-200;209-211;216-226;239-241;294-298;301-306;321-327	NA	NA
O14817	NA	NA	NA	NA
O14818	6-8;32-36;38-46;52-54;61-66;69-75;129-136;142-147;153-162;199-201;202-212;216-219	12-14;17-27;56-59;77-98;104-117;138-140;165-175;184-196;222-233	118-120;178-181;213-215;234-237;241-243	NA
O14827	NA	NA	NA	155-193
O14828	NA	NA	NA	NA
O14829	NA	NA	NA	NA
O14830	NA	NA	NA	NA
O14832	65-69;99-101;104-106;115-117;120-122;149-161;189-197;206-208;246-248;255-258;264-266;271-273;275-284;329-333	57-64;75-89;128-135;137-147;177-180;186-188;212-214;296-301;320-327	NA	NA
O14836	77-80;85-88	73-75;89-92;98-100;101-104	81-84	NA
O14841	NA	NA	NA	NA
O14842	149-151;169-171	5-36;40-67;76-78;79-109;111-117;121-145;176-190;192-211;214-235;237-249;256-266;268-275	68-70	NA
O14843	NA	NA	NA	NA
O14862	148-150;154-161;165-169;172-182;187-192;206-214;219-221;225-229;263-275;277-286;289-296;309-319;321-327;333-337	1-11;14-16;19-29;37-40;45-56;58-71;75-91;195-199;240-247;252-256;300-302	30-32	NA
O14863	NA	NA	NA	NA
O14867	8-12;36-40;43-47;71-74;94-99;115-117	16-30;49-55;57-63;81-93;103-113;120-124	100-102	NA
O14874	NA	NA	NA	NA
O14879	NA	417-428;431-445;453-457	446-448	NA
O14880	NA	NA	NA	NA
O14893	65-68;158-160	49-61;100-120;121-125;141-149;152-155;180-183;188-204;209-221;228-244;255-268;273-275	94-96;161-164;172-174;245-247	NA
O14894	NA	NA	NA	NA
O14896	NA	NA	NA	NA
O14901	NA	NA	NA	NA
O14904	NA	NA	NA	NA
O14905	NA	NA	NA	NA
O14907	9-11;12-19;21-23;26-28;30-35;37-39;48-50;54-60;62-64;76-80;83-85;98-101;103-111;115-118	41-43;65-69;90-97	45-47;121-123	NA
O14908	NA	NA	NA	NA
O14910	NA	NA	NA	NA
O14917	NA	NA	NA	NA
O14920	15-22;29-34;40-44;87-91;94-97;151-155;157-164;244-247;253-258;310-316;321-327;353-355;386-389	52-67;84-86;104-109;111-113;119-138;148-150;182-185;191-195;202-217;228-235;267-280;299-307;333-344;348-350;367-370;408-415;423-499;509-520;527-548;559-575;579-581;588-661;706-729;734-736;740-742	35-37;81-83;186-188;285-289;292-294;296-298;317-320;382-385;500-504	NA
O14921	NA	NA	NA	NA
O14924	20-25;39-41;63-67;91-96;774-777	77-84;711-714;716-721;723-735;739-753;759-773;786-788;790-796;802-816;818-824;826-837	52-56;844-846	NA
O14925	NA	NA	NA	NA
O14926	NA	NA	NA	NA
O14929	26-28;33-40;65-71;73-79;85-90;92-94;140-148;151-153;157-164;199-210;213-229;233-243;273-277	22-25;29-32;41-44;47-49;57-60;97-100;107-112;123-130;131-135;171-185;245-247;252-265;280-294;298-300;302-306;311-321;325-338	61-64;80-82;230-232	NA
O14931	25-30;35-37;51-59;93-97;104-112;116-119;123-128	62-64;66-68;82-86;100-102	71-75;113-115	NA
O14933	22-27;34-39;49-56;67-72;81-83;117-119	4-16;46-48;88-90;101-113;123-131;133-147	59-62;92-94	NA
O14936	12-20;22-31;37-44;51-53;77-83;86-92;147-149;151-153;158-160;171-173;314-316;489-495;497-499;503-506;513-518;535-539;561-568;741-745;805-811;814-819;832-836;852-858;891-895	8-11;45-49;56-68;99-108;115-134;144-146;163-165;183-185;188-191;199-214;223-232;239-242;247-256;267-271;274-277;279-282;289-302;309-312;404-416;423-431;437-450;510-512;523-527;544-546;549-558;752-762;793-801;820-828;839-841;842-845;870-886;887-889;899-913	32-34;261-263;304-306;764-766;784-786;848-850	NA
O14939	317-319;330-340;356-365;371-375;377-379;396-402;427-432;445-448;452-457;543-549;600-610;634-642;650-652;676-680;712-716;733-744;747-752;758-762;766-771;780-801;804-809;837-839;901-905	322-324;341-353;383-392;413-423;508-510;550-567;571-574;612-615;621-632;657-671;691-693;697-710;717-725;726-731;776-779;810-824;840-861;872-878;884-887;889-896;929-931	406-408;449-451;514-516;532-534;763-765;826-828;908-913	NA
O14944	65-67;79-84;89-94;98-100	70-72	73-75;85-88	NA
O14948	NA	NA	NA	NA
O14949	NA	21-23;30-71;74-81	NA	NA
O14950	NA	NA	NA	NA
O14957	45-47	3-5;8-35;39-42	NA	NA
O14958	NA	NA	NA	NA
O14960	49-51;55-59;65-67;69-77;90-95;98-108;110-114;118-123;136-141	126-129;148-150	NA	NA
O14964	196-200;205-211	7-15;25-36;42-53;58-75;77-83;86-98;102-118;123-125;126-138;147-150;201-203;213-219;258-273;405-428;433-435;437-499	119-121;167-169;183-185;191-193	NA
O14965	133-141;143-152;158-165;191-193;196-201;203-210;214-217;262-264;266-268;270-272;280-283;287-289;304-306;350-352	130-132;166-171;175-185;218-225;230-249;259-261;275-277;290-292;293-295;298-302;307-309;310-324;334-342;354-363;368-370;374-378;381-386	153-155;172-174	NA
O14966	5-15;42-52;55-63;82-89;120-125;129-131;149-153	20-27;37-40;65-70;75-78;93-109;136-145;162-175	30-32;156-159	NA
O14967	NA	NA	NA	NA
O14972	NA	NA	NA	NA
O14974	NA	659-668;674-696;702-710;932-965	699-701	NA
O14975	NA	NA	NA	NA
O14976	32-35;38-47;50-59;65-75;101-107;115-124;127-129;165-167;179-181;187-189	76-92;130-138;145-163;176-178;208-219;224-226;229-232;242-258;268-272;286-288;289-295;300-302;306-319;329-332	27-30;60-62;109-111;262-265	NA
O14977	NA	NA	NA	NA
O14978	NA	NA	NA	NA
O14979	NA	NA	NA	NA
O14980	142-145;243-245;255-257;429-434;436-438;440-445;485-488;605-608;884-886;932-934;961-963;964-966	6-16;25-37;40-55;60-69;73-90;91-93;96-114;117-119;124-141;149-156;161-179;188-200;202-215;219-235;239-242;246-253;258-273;277-279;280-297;304-310;313-338;341-343;344-358;363-383;404-423;449-467;469-484;491-503;510-530;534-549;552-557;559-572;580-594;597-600;610-616;618-622;627-642;647-657;659-674;676-680;682-702;704-706;711-713;714-735;738-741;743-764;769-775;777-789;793-795;799-811;812-818;819-8…	57-59;120-123;157-159;183-185;504-506;837-839;1004-1006;1024-1026;1028-1030	NA
O14981	NA	NA	NA	NA
O14983	NA	NA	NA	NA
O14986	NA	NA	NA	NA
O14990	NA	NA	NA	NA
O14994	92-97;117-124;129-134;139-143;160-164;168-170;191-193;229-234;241-251;258-261;281-285;289-298;301-312;318-326;347-356;361-367	104-108;126-128;171-173;178-186;195-200;204-218;264-277;330-339;340-344;375-377;378-394	114-116;220-222;254-257	NA
O15013	NA	NA	NA	304-355
O15014	NA	NA	NA	NA
O15015	NA	NA	NA	NA
O15016	980-984;986-989;997-999;1074-1076	1012-1014;1044-1059;1061-1066;1077-1080;1087-1093;1105-1122;1128-1147	974-976;994-996	130-200
O15018	NA	NA	NA	NA
O15020	193-195;205-208;261-263;283-285;2221-2233;2244-2251;2254-2260;2269-2272;2282-2285;2293-2299;2301-2303;2305-2309	180-191;209-218;234-246;266-282;2261-2264;2313-2328	220-222;225-227;256-258;2265-2267	NA
O15021	1142-1145;1153-1161;1168-1177;1193-1197;1220-1226	1182-1186;1207-1215	1216-1219	NA
O15031	1462-1469;1477-1482;1512-1517;1555-1560	1487-1498;1545-1548	NA	NA
O15033	461-466;489-495;524-531;533-535;537-539;624-630;636-643;720-723;757-760;774-782;794-798	439-453;471-478;485-488;504-519;550-567;570-572;582-589;597-601;603-615;646-648;656-668;670-672;673-686;689-692;697-705;712-718;726-730;732-742;745-756;765-768;789-791;802-812	454-456;479-481;619-621;653-655	NA
O15034	169-176;199-205;208-210;213-216;228-230;491-495;503-509;519-522;524-539;545-551;562-570;851-854;864-866;882-889;894-899;902-907;911-913;954-958;971-973;985-991;994-1002;1005-1010	180-182;552-557;583-586;868-871;1011-1013	164-166;188-190;861-863;908-910;965-967;974-976	NA
O15037	NA	632-640;652-658;662-677	646-651	NA
O15040	NA	NA	NA	NA
O15041	NA	NA	NA	NA
O15042	NA	NA	NA	92-121;192-232;837-915
O15047	95-100;120-127;134-144;166-169	107-114;145-155;174-184;1494-1497	115-117;129-131;190-192	NA
O15049	NA	NA	NA	294-530
O15050	NA	NA	NA	2301-2330
O15054	1172-1174;1187-1189;1211-1217;1242-1249;1261-1264;1271-1276;1325-1333;1363-1365;1366-1368;1375-1381;1386-1390;1397-1406;1408-1413;1452-1456;1461-1464;1469-1487;1561-1563;1584-1589;1592-1596;1597-1601;1617-1622	1162-1164;1178-1181;1193-1195;1199-1206;1218-1222;1226-1229;1231-1238;1277-1289;1337-1347;1352-1354;1393-1395;1415-1417;1418-1427;1441-1446;1491-1495;1497-1501;1514-1524;1530-1556;1603-1609;1624-1633	1356-1359;1371-1373;1432-1434;1576-1578;1610-1615	NA
O15055	NA	1136-1140;1158-1171;1181-1188;1192-1196	1145-1149;1201-1203	NA
O15056	891-898;926-931;934-938;954-956;959-963	901-905;909-922;943-950;951-953	NA	NA
O15060	NA	NA	NA	NA
O15061	NA	NA	NA	NA
O15062	NA	NA	NA	NA
O15063	NA	NA	NA	NA
O15066	11-16;32-35;40-43;55-58;60-63;90-97;137-148;151-154;166-169;173-176;215-228;235-245;261-264;307-317	21-25;69-75;77-85;102-106;113-115;118-131;187-201;208-213;265-267;270-283;292-294;296-300;321-323;324-337;354-357	36-39;49-51;170-172;202-204;301-306	346-579
O15067	NA	NA	NA	NA
O15068	NA	NA	NA	503-529
O15069	NA	NA	NA	NA
O15072	NA	NA	NA	NA
O15075	56-63;72-76;98-101;107-110;128-135;390-398;400-409;415-422;427-429;451-456;458-466;517-521;527-531	53-55;84-95;120-122;148-151;384-389;436-440;473-480;485-504;514-516;556-560;568-582;596-603;618-627;638-643;645-647	78-80;142-145;410-412;551-553;610-615;632-634	NA
O15078	NA	NA	NA	59-565;598-664;697-931;958-1027;1071-1498;1533-1584;1635-2452
O15079	NA	NA	NA	79-161
O15083	NA	NA	NA	140-917
O15084	NA	NA	NA	NA
O15085	41-51;53-56;59-62;64-66;68-72;74-76;88-92;98-100;112-126;716-725;779-781;966-975;977-979;981-999;1002-1004;1024-1027;1031-1035;1042-1047;1050-1052;1057-1060	77-80;102-110;307-312;314-319;321-334;338-349;356-368;381-392;398-424;428-431;435-438;443-462;466-482;730-759;761-766;772-778;782-801;810-817;819-833;836-849;851-862;864-866;871-874;877-894;901-939;951-956;961-963;1028-1030;1064-1080	432-434;944-946	444-470
O15090	NA	NA	NA	NA
O15091	335-340;346-348;357-359;405-409;440-445;467-472;494-498;553-561;575-581	213-220;227-237;244-256;260-272;279-289;295-310;317-329;362-376;388-399;410-413;423-433;434-436;446-449;460-466;481-489;511-524	224-226;349-351	NA
O15105	204-206;212-214	NA	NA	NA
O15111	NA	735-737;741-743	NA	NA
O15116	NA	NA	NA	NA
O15117	514-520;526-528;537-541;546-548;551-553;559-562;567-569;736-750;754-759	498-504;564-566;572-575;690-698;760-762	751-753	456-507
O15118	26-35;38-43;72-74;121-130;137-148;168-171;177-179;199-209;403-411;418-420;423-425;429-431;454-457;460-463;505-507;536-538;547-549;559-568;600-603;868-870;888-893;911-913;958-960;969-971;974-980;1025-1033;1036-1041;1078-1081;1117-1119	53-55;56-62;64-66;77-85;88-94;98-113;117-120;150-160;173-176;186-193;196-198;240-242;244-246;335-348;351-368;380-382;385-398;433-435;437-451;464-467;484-488;492-495;509-516;543-546;555-557;574-592;608-611;621-637;654-678;684-711;720-749;755-776;778-791;818-830;835-851;872-882;902-906;919-928;943-950;952-954;994-1004;1020-1022;1048-1068;1085-1088;1090-1092;1094-1116;1121-1144;1151-1176;1183-1198;1…	132-134;181-183;399-402;471-475;526-530;617-620;796-798;832-834;852-855;862-865;930-932;961-963;984-987;1016-1019;1199-1202	NA
O15119	104-107;122-124;137-142;145-166;169-175;191-193;246-255;269-272;278-283	110-119;194-197;260-265;274-276;287-296;298-303	NA	NA
O15120	NA	NA	NA	NA
O15121	NA	NA	NA	NA
O15123	281-283;296-301;308-314;322-331;351-354;369-376;378-380;382-392;401-410;431-435;448-450;452-454;471-474;485-493	284-289;317-319;339-344;357-364;395-397;437-441;475-478	NA	166-248
O15126	NA	NA	NA	NA
O15127	NA	NA	NA	NA
O15130	NA	NA	NA	NA
O15131	NA	339-344;350-364;368-376;380-389;392-408;411-420;423-428;429-431;435-457;465-472;475-482;488-501	NA	NA
O15143	NA	NA	NA	NA
O15144	NA	NA	NA	NA
O15145	NA	NA	NA	NA
O15146	NA	NA	NA	NA
O15151	27-29;68-70;73-75;88-91;106-108;307-309;442-445;447-451;454-459;483-489	31-39;49-62;76-78;80-85;96-105;429-434;461-469	321-323;438-440;475-477	NA
O15155	NA	NA	NA	NA
O15156	NA	NA	NA	NA
O15160	NA	NA	NA	NA
O15162	NA	NA	NA	NA
O15164	827-829;836-840;842-845;853-855;873-875;1005-1007	881-883;902-917;919-921;922-924;935-938;945-953;962-979;985-1004	830-832;850-852;868-870;889-891;954-956	289-359
O15165	NA	NA	NA	NA
O15169	379-383;782-786;798-801;818-826;836-839;853-860	81-87;89-92;96-107;112-126;131-133;134-148;155-159;162-174;183-195;197-201;205-208;385-400;807-811	108-110;179-182;209-212	NA
O15172	NA	NA	NA	NA
O15173	NA	NA	NA	NA
O15178	43-46;61-63;65-67;76-82;86-96;99-105;108-114;130-132;147-151;154-159;165-174;176-178;182-186;192-197	49-58;133-138;188-190;201-210;212-214;215-223	NA	NA
O15182	NA	NA	NA	NA
O15194	93-96;108-111;118-123;129-136;139-147;162-167;188-192;198-200;203-205;211-213;218-223;235-237	101-103;151-161;172-182;194-196;208-210;215-217;225-228;232-234;249-261	115-117	NA
O15195	NA	NA	NA	NA
O15197	NA	NA	NA	NA
O15198	10-12;70-72;79-81;84-86;107-109;122-125;131-133	16-22;29-45;51-60;88-96;104-106;128-130	NA	NA
O15204	NA	NA	NA	NA
O15205	10-17;20-24;48-52;61-63;72-80;90-96;101-103;130-133;154-160	30-41;45-47;64-66;112-122;127-129;145-148	NA	NA
O15209	NA	NA	NA	NA
O15211	NA	NA	NA	NA
O15212	NA	NA	NA	NA
O15213	NA	NA	NA	NA
O15217	6-9;31-34;57-60;63-67;146-149;199-203	17-25;38-46;68-78;86-108;109-111;114-131;133-142;155-170;179-189;192-198;210-220	14-16;172-177	NA
O15218	NA	NA	NA	NA
O15226	NA	NA	NA	NA
O15228	NA	NA	NA	NA
O15229	10-14;33-37;55-58;80-82;84-88;94-98;106-110;128-131;138-140;145-148;156-159;161-165;189-199;202-205;212-217;222-227;233-240;283-286;288-290;293-295;299-301;363-365	18-28;60-68;72-76;102-104;111-123;172-177;241-244;250-260;264-268;270-277;303-305;316-333;338-349	29-31;43-45;141-144;296-298;311-313;334-336	NA
O15230	2737-2742;2744-2747;2759-2767;2780-2786;2792-2800;2803-2809;2815-2819;2829-2836;2839-2846;2848-2850;2852-2859;2861-2863;2875-2879;2897-2905;2914-2920;2944-2955;2962-2972;2975-2984;2987-2994;2997-3006;3025-3032;3034-3036;3038-3043;3046-3052;3062-3066;3088-3096;3109-3113;3124-3136;3147-3154;3158-3167;3170-3177;3180-3185;3188-3191;3198-3200;3202-3209;3212-3217;3220-3225;3240-3248;3259-3267;3270-3272…	2677-2700;2707-2731;2754-2756;2889-2891;2938-2942;3057-3059;3070-3072;3075-3080;3103-3105;3117-3120	2923-2925	2203-2221;2335-2466;2510-2670
O15231	NA	NA	NA	NA
O15232	NA	NA	NA	456-480
O15234	NA	172-174;226-228;233-240	244-246	95-131
O15235	NA	NA	NA	NA
O15239	NA	NA	NA	NA
O15240	NA	NA	NA	NA
O15243	NA	NA	NA	NA
O15244	NA	NA	NA	NA
O15245	NA	NA	NA	NA
O15247	14-20;24-27;48-52;68-70;72-75;78-80;163-165;172-178	31-43;57-60;83-93;108-111;116-125;129-131;132-151;181-201;210-220;223-226;232-239	96-98;112-115;160-162;240-242	NA
O15254	NA	NA	NA	NA
O15255	NA	NA	NA	NA
O15258	NA	NA	NA	NA
O15259	155-159;166-169;175-181;186-193;195-197;199-204;207-209	9-31;35-37;39-65;77-104	69-72	3-105;127-150
O15260	NA	NA	NA	NA
O15263	25-27;37-41;48-52;53-55;59-62	28-33	NA	NA
O15264	9-14;17-22;25-33;35-44;50-56;88-91;95-97;104-108;111-113;156-158;164-166;222-226	4-8;63-78;114-117;124-143;153-155;186-188;191-195;204-218;228-239;244-247;253-261;270-273;279-288;299-303;306-308;314-316;327-329;335-347	45-47;196-198;293-295;309-311	NA
O15265	378-380	369-374;382-393	343-345;352-354	NA
O15266	NA	NA	NA	NA
O15269	NA	NA	NA	NA
O15270	NA	NA	NA	NA
O15273	4-14;19-33;38-44;49-55;57-62;67-73;78-84	35-37	15-18;45-48	NA
O15287	NA	NA	NA	NA
O15294	547-549;556-563;565-568;586-594;609-614;634-639;641-643;656-664;676-679;693-698;719-722;731-737;748-750;752-755;773-780;795-799;802-806;820-822;825-831;839-841;843-845;872-877;900-904;919-922;925-927;943-945	27-34;37-50;60-67;71-83;89-101;105-118;123-135;139-152;157-169;173-186;191-203;207-220;225-237;241-254;259-271;275-288;293-306;309-322;325-340;343-356;361-373;377-390;395-407;411-424;429-442;445-458;463-475;482-498;510-512;517-535;536-538;569-574;577-580;600-608;615-617;621-631;649-652;686-691;708-711;713-715;741-746;781-792;807-809;810-813;815-818;832-835;850-852;855-867;880-882;883-892;897-899;…	507-509;550-554;583-585;681-683	NA
O15296	3-10;20-30;50-56;63-72;87-95;102-110;115-119;161-163;287-291;314-319;326-336;574-576;580-583;670-673	132-148;167-169;172-174;178-197;212-215;216-219;223-231;235-244;265-272;278-284;293-295;350-370;374-377;379-391;397-402;403-406;409-419;426-430;434-446;451-454;456-462;472-495;499-503;506-518;524-526;535-549;551-557;560-564;567-569;587-593;597-611;631-656;667-669	77-79;126-128;321-323;371-373;519-522	NA
O15297	NA	NA	NA	NA
O15303	NA	NA	NA	NA
O15304	NA	NA	NA	NA
O15305	6-14;39-44;65-69;74-77;80-84;119-123;126-129;170-175;179-184;202-208;226-230	26-35;49-56;60-63;70-72;87-91;93-109;138-151;153-164;189-195;219-222;234-244	15-17;36-38;165-167;176-178;196-198	NA
O15315	NA	NA	NA	NA
O15318	NA	NA	NA	NA
O15321	NA	NA	NA	NA
O15327	NA	NA	NA	NA
O15335	28-30;35-37;55-57;64-66;79-81;103-105;127-129;151-153;175-177;198-201;222-225;248-250;272-274;294-296;325-329	192-194;212-215;240-242;306-308;309-317;330-332	31-34;68-73;92-97;116-121;140-145;164-169;188-191;236-239;243-245;261-266;337-339;342-345	NA
O15342	NA	NA	NA	NA
O15344	112-114;124-126;132-134;139-141;154-156;161-163;179-181;185-187;192-194;205-207;352-355	143-149;196-200;325-346;356-374	135-138;188-191	205-264
O15347	2021-08-06	15-30;38-50;54-78;99-114;120-133;136-160	NA	NA
O15350	128-130;136-138;141-145;150-153;157-164;174-181;214-219;224-227;234-239;250-256;271-278;280-282;284-294;354-361	15-20;195-199;260-262;298-311;362-377;378-380;383-394;493-499;506-510;517-521;525-530;538-547	123-126;146-149;184-188;202-206;229-231;263-268;503-505;511-513;535-537	NA
O15353	287-293;329-332;345-348	276-285;294-304;307-310;315-325;350-352;353-360	NA	NA
O15354	NA	NA	NA	NA
O15355	NA	NA	NA	NA
O15357	21-23;41-48;56-61;66-72;75-77;79-81;85-87;91-94;422-432;450-453;465-473;498-505;508-514;522-531;538-550;553-561;599-607;612-614;645-647;675-677;680-682;690-696;702-709;715-718;721-728;747-758;765-770;774-776;784-787;793-799;820-827;833-841;845-848;850-858;861-873	28-38;95-102;443-446;478-493;516-521;569-582;588-592;595-597;616-624;629-632;636-642;800-802;813-816;1202-1206;1211-1213;1214-1218;1225-1228;1233-1238;1244-1256	458-460;732-734;828-830;842-844;1207-1209;1219-1221	NA
O15360	NA	NA	NA	NA
O15370	NA	NA	NA	NA
O15371	NA	NA	NA	NA
O15372	39-42;64-71;76-83;115-121;148-152;164-169;197-200;203-206	43-59;97-109;132-143;209-215	154-156;216-219	NA
O15374	NA	NA	NA	NA
O15375	NA	NA	NA	NA
O15379	5-8;45-48;91-94;124-128;145-147;164-168;170-172;185-194;217-223;250-255;290-293;337-339	27-38;41-44;55-58;64-72;78-81;82-88;100-119;149-157;175-180;212-214;229-247;258-260;273-284;300-314;329-332;352-367	11-14;59-61;75-77;158-160;181-183;333-335	NA
O15381	173-175;616-623;642-647;675-681;718-725;742-745	585-597;599-602;604-609;628-638;657-672;701-710;727-729;732-735;751-761;776-780;784-786;790-808;825-832	648-651;684-686;762-769	NA
O15382	51-53;63-71;72-75;79-83;86-88;100-102;105-109;115-119;162-164;166-175;181-183;188-197;209-213;250-256;261-265;268-275;281-285;289-292;310-315;332-339;343-352;355-358;389-391	34-36;93-96;120-133;141-154;156-158;202-204;231-233;235-237;238-246;296-308;320-328;361-364;367-380	57-59;257-260;340-342	NA
O15389	22-24;27-32;37-39;42-44;56-62;72-76;78-80;90-92;103-105;114-122;126-129;135-140;147-149;160-165;171-174;177-183;186-188;195-200;210-216;225-229	67-69;96-98;110-112	84-89;123-125;190-193;204-208	NA
O15391	NA	NA	NA	NA
O15392	31-33;43-45;49-51;55-57;63-65	11-13;15-20;35-40;73-80;85-88;93-95;98-139	8-10;58-60;81-83	NA
O15393	NA	NA	NA	NA
O15394	20-26;28-33;38-46;49-54;65-72;75-80;89-96;98-100;102-112;116-119;123-127;132-134;137-139;145-150;152-154;163-165;171-173;182-190;195-206;210-212;217-221;222-224;228-231;233-235;241-246;254-260;265-268;277-285;288-307;310-312;317-328;331-336;341-343;350-352;354-359;362-369;376-384;387-397;409-412;418-422;424-428;431-436;439-442;449-453;458-462;469-479;482-492;500-507;512-517;527-536;543-546;548-55…	85-87;178-180;273-275;372-374	191-194;261-264;337-340;605-607;646-648	NA
O15397	NA	NA	NA	NA
O15399	NA	NA	NA	NA
O15400	NA	NA	NA	47-69
O15403	NA	NA	NA	NA
O15405	NA	NA	NA	NA
O15409	562-567;568-572	509-519;527-541;545-558;577-583	NA	NA
O15417	NA	NA	NA	916-949;1481-1516
O15427	NA	NA	NA	NA
O15428	NA	NA	NA	NA
O15431	160-162	67-82;134-155;163-168;174-177	83-85	NA
O15432	NA	NA	NA	NA
O15438	NA	NA	NA	NA
O15439	NA	NA	NA	NA
O15440	NA	NA	NA	NA
O15442	NA	NA	NA	NA
O15444	NA	NA	NA	NA
O15446	NA	NA	NA	NA
O15455	31-36;47-49;54-57;78-81;103-105;108-110;126-129;151-153;166-168;175-177;198-203;220-223;225-227;252-254;278-280;302-304;310-313;326-328;338-340;359-361;383-385;411-413;435-437;444-446;460-462;467-470;484-486;510-512;534-536;566-568;590-592;614-616;638-641;655-658;676-680	68-74;94-97;188-191;192-194;216-219;234-245;269-273;402-404;450-452;543-546;627-634;671-674;688-690;700-727	118-121;142-145;265-268;291-296;315-320;348-353;372-377;398-401;424-429;473-478;501-504;523-528;557-560;579-584;603-608	NA
O15457	NA	NA	NA	NA
O15460	NA	166-178;182-197;206-219;223-236;241-253	NA	NA
O15466	NA	NA	NA	NA
O15467	35-37;51-57;59-62;64-69;74-77	48-50;82-89	NA	NA
O15479	NA	NA	NA	NA
O15480	NA	NA	NA	NA
O15481	NA	NA	NA	NA
O15482	NA	NA	NA	93-128;185-245
O15484	30-32;58-60;111-113;119-127;130-137;142-154;191-198;227-231;253-263;275-283;322-326;335-341	8-10;13-23;54-57;81-92;94-100;104-107;114-116;159-171;174-179;182-190;199-202;204-206;209-223;237-239;269-272;300-303;307-313;327-333	36-39	NA
O15488	37-43;66-72;89-93;128-134;138-140;152-157;159-161;164-172;242-245	49-61;78-84;101-109;111-113;114-120;121-124;145-149;176-189;196-203;212-214;218-220;232-237;238-240;252-254;277-290;292-298	46-48;85-87;204-209;225-227	NA
O15492	NA	53-62;66-70;73-85;89-101;107-121;134-143;144-146;153-165;167-173;175-186	149-152	NA
O15496	55-57;63-65;69-72;109-112;115-118	44-54;59-62;80-97;124-141;147-149;154-156	66-68;102-104	NA
O15498	3-11;16-20;26-28;55-61;64-70;72-81;83-85;107-110;152-156;175-177	30-32;33-50;87-104;123-129;133-135;167-173;179-186	115-117;140-144;157-160;187-191	NA
O15499	NA	NA	NA	NA
O15503	NA	NA	NA	NA
O15504	403-405	395-402;418-420	NA	NA
O15511	NA	NA	NA	NA
O15514	24-28	17-19;34-49;59-70;77-88;94-103;108-114;116-118;124-137	119-121	NA
O15516	61-63;120-126;130-134;191-198;210-221;249-257	33-58;70-89;107-118;138-142;146-149;154-156;160-162;163-174;182-184	NA	NA
O15519	239-241;249-260;276-283;306-317;353-361;400-409;463-469	67-71;266-274;286-297;300-304;333-340;346-348;410-412;422-433;439-454;459-461	342-344	NA
O15520	76-84;89-92;98-101;111-117;120-125;130-134;138-145;150-156;162-171;174-177;201-205	70-73;189-191;197-199	126-129	NA
O15522	NA	NA	NA	NA
O15523	NA	NA	NA	NA
O15524	NA	NA	NA	NA
O15525	NA	NA	NA	NA
O15527	11-13;24-27;48-51;54-59;62-68;70-78;81-83;169-173;176-179;284-287;289-292	20-22;35-38;90-99;106-116;118-126;137-145;152-166;184-187;192-198;204-217;222-226;227-229;233-240;248-258;269-279;293-307;311-323	16-18;30-32;39-42;100-103;146-149	NA
O15528	NA	NA	NA	NA
O15529	NA	NA	NA	NA
O15530	82-90;95-101;107-114;145-150;152-159;163-166;211-213;219-221;238-240;303-305;416-420;423-426;457-467;470-479;483-488;493-498;505-518;521-526	79-81;115-120;124-136;167-174;179-198;208-210;224-226;246-248;251-256;261-277;287-295;307-316;321-323;328-330;333-337;340-342;347-352;412-415;432-445;449-451;532-547	102-104;232-235;452-454;480-482;489-492	NA
O15533	23-29;41-46;65-69;90-96;112-116;123-129;134-141;148-150;153-164;169-171;176-178;181-184;203-210;213-220;236-242;250-258;267-275;278-290;293-300;313-323;327-337;345-349;360-367;379-385;394-399	74-81;104-109;117-119;263-265;373-375	NA	NA
O15534	NA	NA	NA	NA
O15535	NA	NA	NA	NA
O15537	NA	NA	NA	NA
O15539	NA	55-58;60-63;65-70;72-84;88-101;108-119;133-141;149-151;152-164;166-172;174-180	NA	NA
O15540	7-16;40-46;49-55;61-65;71-74;80-88;91-98;101-110;113-120;123-131	3-5;17-24;28-36	76-78	NA
O15541	192-196;297-299	130-143;157-159;203-207;229-236;283-292	114-117;126-128;212-215	NA
O15544	NA	NA	NA	NA
O15547	NA	NA	NA	NA
O15550	942-944;966-971;997-1004;1016-1019;1025-1031;1081-1089;1122-1124;1133-1137;1142-1146;1153-1162;1164-1169;1208-1212;1217-1220;1225-1241;1243-1245;1317-1319;1340-1345;1351-1357;1372-1376	893-900;933-935;948-951;955-961;973-977;981-984;986-993;1032-1047;1097-1103;1108-1110;1118-1121;1149-1151;1171-1173;1174-1183;1197-1202;1246-1262;1270-1280;1286-1312;1346-1350;1359-1365;1380-1389	1093-1095;1127-1129;1188-1190;1332-1334	NA
O15551	NA	NA	NA	NA
O15552	NA	NA	NA	NA
O15553	611-613;619-622;637-639;642-645;650-658;665-671;676-678;688-695;698-701;707-709;716-723;728-733;738-743;752-757;770-773	5-15;18-28;42-47;53-60;63-76;80-92;414-519;524-528;531-539;551-583;584-586;590-594;684-686;762-764	50-52;604-606;724-727;734-737	413-442
O15554	254-256	12-50;57-91;96-99;104-114;149-154;155-161;162-170;177-186;192-202;204-226;237-248;261-287;293-330;338-368;378-413	51-56;172-174;230-233;335-337	NA
O43143	154-160;181-183;187-193;217-221;224-226;233-237;254-259;287-293;309-312;319-322;351-355;371-373;378-380;383-388;400-402;409-412;415-420;433-438;441-448;453-460;475-477;479-485;522-525;565-567;700-704;710-712;718-721;732-752	125-134;138-142;143-150;166-179;195-208;238-246;262-264;267-282;331-345;361-367;394-397;423-426;463-471;472-474;501-503;508-516;533-545;557-562;569-578;579-581;584-594;604-606;607-615;623-636;641-646;651-670;684-697;755-761;768-770;775-788	117-120;214-216;301-305;368-370;449-452;488-493;637-639;713-715;763-765	NA
O43147	NA	NA	NA	NA
O43148	200-204;221-228;245-248;254-259;271-273;278-285;308-319;331-337;339-346;357-362;368-371;387-394;418-422;453-456;467-474	170-193;212-217;230-244;267-269;287-292;294-305;321-330;375-382;383-385;395-402;406-414;438-443;458-464	207-211;262-264;363-365;434-437	NA
O43149	NA	NA	NA	NA
O43150	NA	NA	NA	256-283;729-752
O43155	NA	NA	NA	NA
O43156	NA	NA	NA	NA
O43157	26-28;35-40;47-51;54-58;64-69;73-75;92-94;98-103;105-114;119-122;129-132;152-158;164-170;183-190;200-205;217-224;227-235;239-241;244-252;262-268;275-281;291-298;310-313;319-325;348-350;354-356;380-382;385-390;392-394;397-400;405-413;416-423;426-432;434-436;442-448;463-469;474-479;499-502;507-510;523-526;1580-1582;1627-1629;1677-1679;1730-1732;1736-1739;1748-1755;1757-1759;1767-1772;1803-1808;1810…	115-117;139-141;194-196;211-214;314-316;326-342;370-374;482-484;488-493;511-513;1568-1576;1593-1595;1596-1610;1613-1625;1631-1644;1649-1668;1672-1674;1682-1701;1704-1719;1777-1788;1794-1796;1800-1802;1836-1839;1916-1941;1949-1964;1970-1980;1986-1991;1993-1995;2003-2020;2033-2037;2042-2058;2064-2076;2084-2097;2099-2107;2110-2114;2117-2128	42-44;85-87;253-255;269-272;344-346;503-506;1645-1647;1725-1727;1789-1791;1981-1985;2038-2041	1507-1539
O43159	291-293;312-316;330-336;342-345;357-364;382-392;412-418;425-431	244-260;263-272;274-288;295-304;321-325;371-381;394-396;400-409;444-446	NA	NA
O43164	NA	NA	NA	NA
O43166	NA	NA	NA	1735-1795
O43167	NA	NA	NA	NA
O43169	40-45;48-51;95-99	29-32;53-55;64-67;75-80;85-91;92-94;101-103	56-58;68-71	NA
O43172	119-121	108-114;126-136	NA	NA
O43173	159-165;183-189;206-209;242-244;274-276;313-320;324-326;351-353;371-374	94-107;110-113;118-120;142-146;169-171;177-181;195-197;198-201;214-218;220-222;225-236;251-253;254-266;282-291;301-312;356-368	153-156;237-240;267-269;328-330	NA
O43174	NA	NA	NA	NA
O43175	8-11;29-32;49-53;55-57;72-78;81-83;94-96;147-151;170-174;176-178;188-190;201-205;216-218;229-233;252-260;263-266;278-280	18-25;38-45;61-66;85-90;99-102;103-119;121-129;155-165;180-185;193-196;197-199;211-213;219-222;242-251;271-274;289-292	135-138;166-168	NA
O43181	76-80;86-88;95-101;106-108;115-118;125-130	69-74;120-123;131-141;161-163	62-64;92-94;110-113;166-169	NA
O43182	NA	NA	NA	NA
O43184	NA	NA	NA	NA
O43186	NA	NA	NA	NA
O43187	NA	5-7;10-16;25-32;39-47;48-50;56-65;72-76;84-87	17-22;33-36;66-68;77-81;88-91	NA
O43189	36-40;46-55;60-65;70-74;78-80;87-90;104-106;113-115;119-121;129-133;201-203;210-212;230-233;243-246;316-318;328-332	75-77;116-118;137-144;155-163;171-173;213-215;235-238;251-266;277-283;285-288;291-295;301-311;322-324	56-59;66-68;91-93;108-110;189-191;197-200;205-207;273-276;298-300;313-315	NA
O43193	NA	NA	NA	NA
O43194	NA	NA	NA	NA
O43196	NA	NA	NA	NA
O43236	NA	NA	NA	447-478
O43237	55-60;83-85;89-93;96-98;102-106;128-135;139-141;164-166;184-186;225-230;303-307;326-328	39-45;67-74;116-120;142-163;169-181;237-243;248-265;280-288;319-323;336-339;362-370	125-127	NA
O43240	60-65;68-77;80-83;93-96;107-117;139-145;151-153;168-173;189-195;211-218;232-235;238-245;249-251;253-255;257-261	85-87;201-204;224-226;262-264;266-272	198-200	NA
O43242	NA	NA	NA	NA
O43246	NA	NA	NA	NA
O43247	NA	NA	NA	NA
O43248	NA	NA	NA	NA
O43251	122-127;147-153;162-168;191-194	134-140;141-143;170-180	156-159	NA
O43252	44-49;53-58;83-87;126-130;153-159;181-184;199-203;256-258;294-296;310-312;324-330;333-345;374-383;413-422;445-454;486-488;516-520;534-537;556-559;563-566;571-574	37-43;65-78;88-91;103-122;136-148;162-168;173-178;209-222;241-243;244-252;261-271;284-293;314-320;348-356;364-371;394-396;400-409;426-442;465-477;483-485;499-512;541-548;580-582;588-596;608-621	92-98;186-188;204-206;272-277;530-532;567-570	NA
O43255	135-137;148-150;196-207;217-224;227-239;242-253;262-269;272-278;296-300;312-320	141-143;154-160;181-183;184-191;255-258;283-285;288-292;301-307	151-153	NA
O43257	NA	NA	NA	23-39
O43261	NA	NA	NA	NA
O43264	NA	NA	NA	14-130
O43272	NA	NA	NA	NA
O43278	54-56;61-63;75-77;99-104;106-108;113-119;131-133;135-142;169-173;177-180;190-196;199-201;209-212;215-222;234-240;263-268;273-280;282-284;290-292	50-53;66-69;84-93;146-149;246-250;293-300	70-72;143-145;150-152;270-272	NA
O43280	NA	NA	NA	NA
O43281	NA	NA	NA	NA
O43283	NA	NA	NA	NA
O43286	NA	NA	NA	NA
O43290	NA	120-129	NA	157-231;490-533
O43291	51-57;62-68;70-72;78-80	81-87	36-38;58-61	NA
O43292	NA	NA	NA	NA
O43293	13-21;23-32;38-46;53-56;79-84;86-94;145-148;150-154;157-159	9-12;49-51;58-70;101-108;113-132;142-144;171-175;176-178;181-183;186-189;197-212;222-230;238-241;246-253;260-262;266-271;273-280	33-35	NA
O43294	NA	NA	NA	NA
O43295	NA	NA	NA	352-392;952-987
O43296	NA	NA	NA	NA
O43298	380-383;399-401;408-412;431-433;436-438	384-394;413-419;440-458	403-405;420-422	NA
O43299	NA	NA	NA	NA
O43300	41-46;64-67;88-91;113-115;137-139;161-163;185-187;209-211;219-221;233-235;243-245;257-259;281-283;304-307;331-335	222-225;294-297;317-319;320-328;350-356	78-81;102-107;126-131;150-155;174-179;198-203;270-275;343-347	NA
O43301	NA	NA	NA	NA
O43303	NA	NA	NA	49-90;640-709
O43304	NA	NA	NA	NA
O43306	NA	NA	NA	NA
[truncated: 18,233 more rows]
