# Supplementary material for: Profiling the Human Phosphoproteome to Estimate the True Extent of Protein Phosphorylation
Source: J Proteome Res. 2022 May 9;21(6):1510–24. doi: 10.1021/acs.jproteome.2c00131 (PMC9171898; doi:10.1021/acs.jproteome.2c00131)
Supplement: Supplementary file 8 — pr2c00131_si_008.xlsx [file pr2c00131_si_008.xlsx]

## Sheet: Table S8. STY counts in PA sets
Table S8 provides the counts of STY sites in phosphorylation likelihood sets based on evidence in PeptideAtlas before considering evidence in PhosphoSitePlus
Phosphorylation likelihood category	Phosphorylation evidence per site	Ser count	Thr count	Tyr count
High in PA	5+ observations at PTM score > 0.95 which is >= 10% of total site observations	26186	4204	1169
Medium in PA	5+ observations at PTM score > 0.95 which is < 10% of total site observations OR 2-4 observations at PTM score > 0.95	20517	5297	1460
Low in PA	1 observation at PTM score > 0.95	12950	4895	1324
Not phosphorylated	0 observations at PTM score > 0.19 AND 5+ observations at PTM score <= 0.19	16381	9803	3075
All other sites	At least 1 PSM observation in PA but does not fall into any other PA categories	87935	47589	16580
