# Supplementary material for: Profiling the Human Phosphoproteome to Estimate the True Extent of Protein Phosphorylation
Source: J Proteome Res. 2022 May 9;21(6):1510–24. doi: 10.1021/acs.jproteome.2c00131 (PMC9171898; doi:10.1021/acs.jproteome.2c00131)
Supplement: Supplementary file 10 — pr2c00131_si_010.xlsx [file pr2c00131_si_010.xlsx]

## Sheet: Table S10.
Table S10 provides a set of STY sites in the human proteome which have at least 5 pieces of phosphorylation evidence in both PhosphoSitePlus and PeptideAtlas. Those sites are considered as the "gold standard" set of phosphosites in the human proteome. For each site, its position in target protein is given in addition to the sequence containing the site, -1 and +1 sites and quantified evidence in …

## Sheet: Table S10. Gold standard set
Protein	Site	Peptide sequence from alignment	Position in target protein	-1 site	+1 site	Phosphorylation likelihood in PSP	Observations in PSP	Phosphorylation likelihood in PA	Evidence in PA
A0AV96	T	PFQGRPItPVYtVAP	519	I	P	High	7	High	5+ obs. at PTM>0.95 which is >=10% and <50% of total obs.
A0AVK6	S	KMLIsAVsPEIRNRD	71	V	P	High	13	High	5+ obs. at PTM>0.95 which is >=10% and <50% of total obs.
A0AVK6	S	DCIHEHLsGDEFEKs	102	L	G	High	8	High	5+ obs. at PTM>0.95 which is >=90% of total obs.
A0AVT1	S	DGsLFWQsPKRPPsP	737	Q	P	High	5	High	5+ obs. at PTM>0.95 which is >=50% and <90% of total obs.
A0AVT1	S	TKIRNGIsFTIWDRW	951	I	F	High	5	High	5+ obs. at PTM>0.95 which is >=10% and <50% of total obs.
A0FGR8	S	EPTPsIAsDIsLPIA	758	A	D	High	44	High	5+ obs. at PTM>0.95 which is >=10% and <50% of total obs.
A0JLT2	T	QDPVPPEtPSDSDHK	192	E	P	High	6	High	5+ obs. at PTM>0.95 which is >=10% and <50% of total obs.
A0JLT2	S	KKKKNRHsPDHPGMG	226	H	P	High	14	High	5+ obs. at PTM>0.95 which is >=10% and <50% of total obs.
A0JNW5	S	MsDNRsMsVDLsHIP	935	M	V	High	8	High	5+ obs. at PTM>0.95 which is >=10% and <50% of total obs.
A0JNW5	S	PLLFKsAsDTNLQKG	953	A	D	High	6	High	5+ obs. at PTM>0.95 which is >=10% and <50% of total obs.
A0JNW5	S	RTLKsQssLsGKPKE	1081	s	L	High	8	High	5+ obs. at PTM>0.95 which is >=10% and <50% of total obs.
A0MZ66	Y	KEQAIGEyEDLRAEN	24	E	E	High	8	High	5+ obs. at PTM>0.95 which is >=50% and <90% of total obs.
A0MZ66	S	QNKLKRQsHLLLQss	249	Q	H	High	18	High	5+ obs. at PTM>0.95 which is >=10% and <50% of total obs.
A0MZ66	S	TssRsLKsLDPENsE	467	K	L	High	7	High	5+ obs. at PTM>0.95 which is >=50% and <90% of total obs.
A0MZ66	S	TAEADsssPTGILAT	494	s	P	High	17	High	5+ obs. at PTM>0.95 which is >=10% and <50% of total obs.
A0MZ66	S	LATsEsKsMPVLGsV	506	K	M	High	20	High	5+ obs. at PTM>0.95 which is >=50% and <90% of total obs.
A0MZ66	S	TLEAEFNsPsPPTPE	532	N	P	High	5	High	5+ obs. at PTM>0.95 which is >=10% and <50% of total obs.
A0MZ66	S	EAEFNsPsPPTPEPG	534	P	P	High	6	High	5+ obs. at PTM>0.95 which is >=10% and <50% of total obs.
A0MZ66	T	FNSPSPPtPEPGEGP	537	P	P	High	10	High	5+ obs. at PTM>0.95 which is >=10% and <50% of total obs.
A1A4S6	S	EPTCLsAsPPNAPPR	591	A	P	High	27	High	5+ obs. at PTM>0.95 which is >=10% and <50% of total obs.
A1A5D9	S	FVLERRDsFLGGGPG	36	D	F	High	6	High	5+ obs. at PTM>0.95 which is >=90% of total obs.
A1IGU5	S	GFLARARsPVLWGWs	665	R	P	High	7	High	5+ obs. at PTM>0.95 which is >=10% and <50% of total obs.
A1KXE4	S	MNPVYsPGssGVPYA	6	Y	P	High	8	High	5+ obs. at PTM>0.95 which is >=10% and <50% of total obs.
A1L020	S	ENDFLAGsPDAAIDs	308	G	P	High	8	High	5+ obs. at PTM>0.95 which is >=10% and <50% of total obs.
A1L020	S	LsTFRQNsLGCIGEC	338	N	L	High	18	High	5+ obs. at PTM>0.95 which is >=50% and <90% of total obs.
A1L020	S	GPPGAHRsPATsAGP	428	R	P	High	10	High	5+ obs. at PTM>0.95 which is >=10% and <50% of total obs.
A1L020	S	LGGGGLRsPGGGRDC	462	R	P	High	9	High	5+ obs. at PTM>0.95 which is >=90% of total obs.
A1L170	S	TECRRAssPsLIERN	223	s	P	High	27	High	5+ obs. at PTM>0.95 which is >=10% and <50% of total obs.
A1L170	S	AEsWEDGsPPPQART	249	G	P	High	10	High	5+ obs. at PTM>0.95 which is >=50% and <90% of total obs.
A1L170	S	PPQARTssLDNEGPH	258	s	L	High	8	High	5+ obs. at PTM>0.95 which is >=10% and <50% of total obs.
A1L390	S	LNVKGPLsPFNsRAA	76	L	P	High	30	High	5+ obs. at PTM>0.95 which is >=50% and <90% of total obs.
A1L390	S	RLKKAWssQDEVsTN	433	s	Q	High	12	High	5+ obs. at PTM>0.95 which is >=10% and <50% of total obs.
A1L390	S	TEDLKALssEEEEEM	576	L	s	High	9	High	5+ obs. at PTM>0.95 which is >=10% and <50% of total obs.
A1L390	S	EDLKALssEEEEEMG	577	s	E	High	9	High	5+ obs. at PTM>0.95 which is >=10% and <50% of total obs.
A1L390	S	ssFsRRssVAQEDsK	618	s	V	High	18	High	5+ obs. at PTM>0.95 which is >=10% and <50% of total obs.
A1L390	S	sKssGFGsPRLVsRs	631	G	P	High	10	High	5+ obs. at PTM>0.95 which is >=90% of total obs.
A1L390	S	RLVsRsssVLsLEGs	640	s	V	High	13	High	5+ obs. at PTM>0.95 which is >=10% and <50% of total obs.
A1L390	S	sRsssVLsLEGsEKG	643	L	L	High	27	High	5+ obs. at PTM>0.95 which is >=10% and <50% of total obs.
A1L390	S	sVLsLEGsEKGLARH	647	G	E	High	15	High	5+ obs. at PTM>0.95 which is >=10% and <50% of total obs.
A1L390	S	FsVRRREsLsYIPKG	741	E	L	High	18	High	5+ obs. at PTM>0.95 which is >=50% and <90% of total obs.
A1L390	S	NsIsRFNsLPRPDPE	759	N	L	High	7	High	5+ obs. at PTM>0.95 which is >=10% and <50% of total obs.
A1L390	S	GMEssGGsPGKGPGQ	827	G	P	High	7	High	5+ obs. at PTM>0.95 which is >=10% and <50% of total obs.
A1L390	S	APERDGKsPTVPCLQ	962	K	P	High	6	High	5+ obs. at PTM>0.95 which is >=10% and <50% of total obs.
A1L390	S	GGRPsARsPLsPTET	1037	R	P	High	21	High	5+ obs. at PTM>0.95 which is >=10% and <50% of total obs.
A1L390	S	PsARsPLsPTETFsW	1040	L	P	High	19	High	5+ obs. at PTM>0.95 which is >=10% and <50% of total obs.
A1L390	S	PPVNRsHsVPENMVE	1081	H	V	High	6	High	5+ obs. at PTM>0.95 which is >=10% and <50% of total obs.
A1L390	S	VRNLREKFQALNsVG	1217	N	V	High	5	High	5+ obs. at PTM>0.95 which is >=90% of total obs.
A1X283	S	PPKPGPGsPsHPGAL	291	G	P	High	15	High	5+ obs. at PTM>0.95 which is >=10% and <50% of total obs.
A1X283	S	sLPPRKEsIIKsEGE	528	E	I	High	6	High	5+ obs. at PTM>0.95 which is >=10% and <50% of total obs.
A1X283	S	AKPFLsNsLGGQDDT	811	N	L	High	5	High	5+ obs. at PTM>0.95 which is >=50% and <90% of total obs.
A2A3K4	S	LKRRLsYsDsDLKRA	394	Y	D	High	8	High	5+ obs. at PTM>0.95 which is >=10% and <50% of total obs.
A2A3K4	S	sHCYIPQsPEPDLHK	438	Q	P	High	9	High	5+ obs. at PTM>0.95 which is >=50% and <90% of total obs.
A2A3K4	S	QNsRTPRsPLDCGss	547	R	P	High	15	High	5+ obs. at PTM>0.95 which is >=10% and <50% of total obs.
A2AJT9	S	sPRWKHRsLsPVPRN	15	R	L	High	19	High	5+ obs. at PTM>0.95 which is >=50% and <90% of total obs.
A2AJT9	S	RWKHRsLsPVPRNAE	17	L	P	High	21	High	5+ obs. at PTM>0.95 which is >=90% of total obs.
A2AJT9	S	QKVQGGHsPDDHRVR	139	H	P	High	10	High	5+ obs. at PTM>0.95 which is >=50% and <90% of total obs.
A2AJT9	S	KLPDVKPsPINLRKK	402	P	P	High	10	High	5+ obs. at PTM>0.95 which is >=50% and <90% of total obs.
A2RRD8	S	DCGKAFNsPsHLIRH	452	N	P	High	6	High	5+ obs. at PTM>0.95 which is >=50% and <90% of total obs.
A2RRP1	S	EDEGEEDsDsDYEIs	473	D	D	High	32	High	5+ obs. at PTM>0.95 which is >=10% and <50% of total obs.
A2RU30	S	LMGRKVKsLDLsITQ	454	K	L	High	12	High	5+ obs. at PTM>0.95 which is >=10% and <50% of total obs.
A2RU67	S	DPLTQADsDEsEDDL	30	D	D	High	11	High	5+ obs. at PTM>0.95 which is >=10% and <50% of total obs.
A2RU67	S	TQADsDEsEDDLVLN	33	E	E	High	11	High	5+ obs. at PTM>0.95 which is >=10% and <50% of total obs.
A2RU67	S	GEAPEPDsDAEVAEA	62	D	D	High	15	High	5+ obs. at PTM>0.95 which is >=10% and <50% of total obs.
A2RUS2	S	THRRMVVsMPNLQDI	472	V	M	High	17	High	5+ obs. at PTM>0.95 which is >=90% of total obs.
A3KN83	S	KDLLKNNsLNELMKL	162	N	L	High	12	High	5+ obs. at PTM>0.95 which is >=90% of total obs.
A3KN83	S	DMKMRsFsPTMKVPV	214	F	P	High	10	High	5+ obs. at PTM>0.95 which is >=50% and <90% of total obs.
A3KN83	S	YEssKNMssGDDDDF	754	M	s	High	9	High	5+ obs. at PTM>0.95 which is >=10% and <50% of total obs.
A3KN83	S	EssKNMssGDDDDFN	755	s	G	High	9	High	5+ obs. at PTM>0.95 which is >=10% and <50% of total obs.
A3KN83	S	KEKKKKKsIDPDsIQ	794	K	I	High	20	High	5+ obs. at PTM>0.95 which is >=10% and <50% of total obs.
A4D1P6	S	RNAsLsQsPRVGFLs	256	Q	P	High	8	High	5+ obs. at PTM>0.95 which is >=10% and <50% of total obs.
A4D1S0	S	LKVPVPEsPAFsRHA	158	E	P	High	5	High	5+ obs. at PTM>0.95 which is >=10% and <50% of total obs.
A5A3E0	S	APRAVFPsIVGRPRQ	733	P	I	High	107	High	5+ obs. at PTM>0.95 which is >=90% of total obs.
A5A3E0	T	QSKRGILtLKYPMEH	766	L	L	High	5	High	5+ obs. at PTM>0.95 which is >=10% and <50% of total obs.
A5A3E0	Y	KIWHHTFyNELRVAP	791	F	N	High	789	High	5+ obs. at PTM>0.95 which is >=10% and <50% of total obs.
A5A3E0	S	sKQEYDEsGPsIVHR	1065	E	G	High	6	High	5+ obs. at PTM>0.95 which is >=10% and <50% of total obs.
A5A3E0	S	EYDEsGPsIVHRKCL	1068	P	I	High	6	High	5+ obs. at PTM>0.95 which is >=10% and <50% of total obs.
A5PL33	S	RADLGPGsPPWAVKT	253	G	P	High	12	High	5+ obs. at PTM>0.95 which is >=90% of total obs.
A5PL33	S	QPGRQPLsPsATGDT	355	L	P	High	14	High	5+ obs. at PTM>0.95 which is >=50% and <90% of total obs.
A5YKK6	S	VTRPTGVsFKKDVPP	1061	V	F	High	12	High	5+ obs. at PTM>0.95 which is >=10% and <50% of total obs.
A5YM69	S	EEAQHGAsPPIsAIE	11	A	P	High	9	High	5+ obs. at PTM>0.95 which is >=50% and <90% of total obs.
A5YM69	S	WREEHRLsATQQsEL	57	L	A	High	6	High	5+ obs. at PTM>0.95 which is >=10% and <50% of total obs.
A5YM69	S	EsRAEELsPAALsPL	445	L	P	High	7	High	5+ obs. at PTM>0.95 which is >=10% and <50% of total obs.
A5YM69	S	ELsPAALsPLLEPIR	450	L	P	High	6	High	5+ obs. at PTM>0.95 which is >=10% and <50% of total obs.
A6H8Y1	S	TQTERNLsPsNsCEP	1524	L	P	High	7	High	5+ obs. at PTM>0.95 which is >=50% and <90% of total obs.
A6NC98	S	APMRRAQssLCLRDE	1379	Q	s	High	15	High	5+ obs. at PTM>0.95 which is >=10% and <50% of total obs.
A6NC98	S	VQEPEKRPLTPsLsQ	1475	L	Q	High	12	High	5+ obs. at PTM>0.95 which is >=10% and <50% of total obs.
A6ND36	S	MAFsQVQCLDDNHVN	4	F	Q	High	10	High	5+ obs. at PTM>0.95 which is >=90% of total obs.
A6ND36	S	LEYWPQKsDRsIPQL	124	K	D	High	8	High	5+ obs. at PTM>0.95 which is >=10% and <50% of total obs.
A6ND36	S	WPQKsDRsIPQLDLG	127	R	I	High	10	High	5+ obs. at PTM>0.95 which is >=50% and <90% of total obs.
A6ND36	S	YALVKAKsVDEIAKI	356	K	V	High	13	High	5+ obs. at PTM>0.95 which is >=90% of total obs.
A6ND36	S	GPGPRRPsVAssVsE	610	P	V	High	9	High	5+ obs. at PTM>0.95 which is >=10% and <50% of total obs.
A6ND36	S	PPPRRQLsAPHITRG	650	L	A	High	14	High	5+ obs. at PTM>0.95 which is >=10% and <50% of total obs.
A6ND36	S	FVGPQGGsPWAQsRG	666	G	P	High	12	High	5+ obs. at PTM>0.95 which is >=10% and <50% of total obs.
A6ND36	S	RLLPDPGsPRLAQNA	760	G	P	High	12	High	5+ obs. at PTM>0.95 which is >=90% of total obs.
A6NDB9	S	GDRKGAGsLELPAWV	260	G	L	High	5	High	5+ obs. at PTM>0.95 which is >=90% of total obs.
A6NDB9	S	GRERGDEsPLGAEGA	375	E	P	High	14	High	5+ obs. at PTM>0.95 which is >=90% of total obs.
A6NDB9	S	GRDEAEMsPVVERKG	420	M	P	High	6	High	5+ obs. at PTM>0.95 which is >=50% and <90% of total obs.
A6NEL2	S	EAATsRAsPPALLPG	271	A	P	High	5	High	5+ obs. at PTM>0.95 which is >=90% of total obs.
A6NER3	T	SDEVEPAtPEEGEPA	40	A	P	High	8	High	5+ obs. at PTM>0.95 which is >=10% and <50% of total obs.
A6NFI3	S	ALHTTPDsPAAQLER	10	D	P	High	20	High	5+ obs. at PTM>0.95 which is >=10% and <50% of total obs.
A6NFI3	S	sRGGDAKsPVLQEKG	112	K	P	High	25	High	5+ obs. at PTM>0.95 which is >=90% of total obs.
A6NGB9	S	GPLIPPAsPRLGNTs	149	A	P	High	7	High	5+ obs. at PTM>0.95 which is >=50% and <90% of total obs.
A6NHG4	S	RLCAAAAsILGKPAD	29	A	I	High	9	High	5+ obs. at PTM>0.95 which is >=90% of total obs.
A6NHL2	Y	DHKFDLMyAKRAFLH	406	M	A	High	381	High	5+ obs. at PTM>0.95 which is >=90% of total obs.
A6NHR9	S	LKKKPRRsCTLPNYT	1709	R	C	High	7	High	5+ obs. at PTM>0.95 which is >=50% and <90% of total obs.
A6NHR9	S	CNDsLRHsPKVETTD	1974	H	P	High	5	High	5+ obs. at PTM>0.95 which is >=10% and <50% of total obs.
A6NHT5	S	AsGTDRDsPEPLLKA	153	D	P	High	9	High	5+ obs. at PTM>0.95 which is >=10% and <50% of total obs.
A6NI28	Y	DTASSNGyQRPGSVV	792	G	Q	High	565	High	5+ obs. at PTM>0.95 which is >=50% and <90% of total obs.
A6NIX2	S	LsAQPAGsPRAsLAG	88	G	P	High	6	High	5+ obs. at PTM>0.95 which is >=50% and <90% of total obs.
A6NKD9	S	sAPPHHRsIPNGLHD	258	R	I	High	7	High	5+ obs. at PTM>0.95 which is >=50% and <90% of total obs.
A6NKF1	S	AEEEDEGTDRPGsPA	402	G	P	High	24	High	5+ obs. at PTM>0.95 which is >=50% and <90% of total obs.
A6NKT7	S	AAKLFPGsPAIYKLK	128	G	P	High	26	High	5+ obs. at PTM>0.95 which is >=50% and <90% of total obs.
A6NKT7	S	DALFssQsPKDTsFL	395	Q	P	High	5	High	5+ obs. at PTM>0.95 which is >=10% and <50% of total obs.
A6NKT7	S	EIKHsTPsPTKYsLs	782	P	P	High	14	High	5+ obs. at PTM>0.95 which is >=10% and <50% of total obs.
A6NKT7	S	sPTKYsLsPsKsYKY	789	L	P	High	33	High	5+ obs. at PTM>0.95 which is >=10% and <50% of total obs.
A6NKT7	T	SYKYSPKtPPRWAED	800	K	P	High	47	High	5+ obs. at PTM>0.95 which is >=50% and <90% of total obs.
A6NKT7	S	EGFsIPVsADGFKFG	919	V	A	High	5	High	5+ obs. at PTM>0.95 which is >=50% and <90% of total obs.
A6NKT7	S	ADVAKsTsGEGFQFG	980	T	G	High	9	High	5+ obs. at PTM>0.95 which is >=10% and <50% of total obs.
A6NKT7	S	MANKANTsGDFEKDD	1018	T	G	High	12	High	5+ obs. at PTM>0.95 which is >=10% and <50% of total obs.
A6NKT7	T	KDDDAYKtEDSDDIH	1030	K	E	High	9	High	5+ obs. at PTM>0.95 which is >=10% and <50% of total obs.
A6NKT7	S	DAYKTEDsDDIHFEP	1033	D	D	High	14	High	5+ obs. at PTM>0.95 which is >=50% and <90% of total obs.
A6NKT7	T	LLDIPLQtPHKLVDt	1178	Q	P	High	31	High	5+ obs. at PTM>0.95 which is >=90% of total obs.
A6NKT7	S	sALsLsKsPAKLNQs	1305	K	P	High	10	High	5+ obs. at PTM>0.95 which is >=10% and <50% of total obs.
A6NKT7	T	QSGtSVGtDEESDVt	1318	G	D	High	25	High	5+ obs. at PTM>0.95 which is >=10% and <50% of total obs.
A6NKT7	T	QEKDSLItPHVSRSS	1475	I	P	High	48	High	5+ obs. at PTM>0.95 which is >=10% and <50% of total obs.
A6NKT7	S	sLITPHVsRssTPRE	1479	V	R	High	50	High	5+ obs. at PTM>0.95 which is >=10% and <50% of total obs.
A6NKT7	S	TTTKAVVsPPKFVFG	1535	V	P	High	33	High	5+ obs. at PTM>0.95 which is >=50% and <90% of total obs.
A7E2V4	S	KQsAGPNsPTGGGGG	53	N	P	High	15	High	5+ obs. at PTM>0.95 which is >=10% and <50% of total obs.
A7E2V4	S	QRGPRRLsAEGGDKA	567	L	A	High	15	High	5+ obs. at PTM>0.95 which is >=90% of total obs.
A7E2V4	S	YNGRGWGsPGRPKKK	1130	G	P	High	12	High	5+ obs. at PTM>0.95 which is >=90% of total obs.
A7E2V4	S	ELWQRVsLEMATFsP	1836	F	P	High	5	High	5+ obs. at PTM>0.95 which is >=50% and <90% of total obs.
A7KAX9	S	AsLsRPKsLLVssPs	587	K	L	High	6	High	5+ obs. at PTM>0.95 which is >=10% and <50% of total obs.
A7KAX9	S	RTQAQVNsPIVTENK	613	N	P	High	7	High	5+ obs. at PTM>0.95 which is >=50% and <90% of total obs.
A7KAX9	S	RKLQRNEsEPsEMKA	682	E	E	High	19	High	5+ obs. at PTM>0.95 which is >=10% and <50% of total obs.
A7KAX9	S	GTLRsAKsEEsLTsL	706	K	E	High	17	High	5+ obs. at PTM>0.95 which is >=10% and <50% of total obs.
A7KAX9	S	TAssEPVsPLQEKLs	856	V	P	High	13	High	5+ obs. at PTM>0.95 which is >=10% and <50% of total obs.
A7KAX9	S	EKVVYAFsPKIGRKL	892	F	P	High	23	High	5+ obs. at PTM>0.95 which is >=50% and <90% of total obs.
A7KAX9	S	ERDATNRsPTQIVKM	952	R	P	High	13	High	5+ obs. at PTM>0.95 which is >=10% and <50% of total obs.
A7KAX9	S	sFLDQDQsPPRFYsG	1203	Q	P	High	7	High	5+ obs. at PTM>0.95 which is >=10% and <50% of total obs.
A7KAX9	T	EFADKSPtPPNLPSD	1236	P	P	High	5	High	5+ obs. at PTM>0.95 which is >=10% and <50% of total obs.
A7KAX9	S	PTIRRVQsLHAPPss	1585	Q	L	High	6	High	5+ obs. at PTM>0.95 which is >=50% and <90% of total obs.
A7MBM2	S	LARRRsPsFDTsTAT	1175	P	F	High	15	High	5+ obs. at PTM>0.95 which is >=10% and <50% of total obs.
A7MBM2	S	KTRARQDsQGEEAEP	1252	D	Q	High	26	High	5+ obs. at PTM>0.95 which is >=10% and <50% of total obs.
A7MBM2	S	EAEPLPAsPEAPAHs	1263	A	P	High	16	High	5+ obs. at PTM>0.95 which is >=10% and <50% of total obs.
A7MCY6	S	sPVPQRRsPVPPCPs	372	R	P	High	9	High	5+ obs. at PTM>0.95 which is >=90% of total obs.
A7MCY6	S	sPVPPCPsPQQRRsP	379	P	P	High	7	High	5+ obs. at PTM>0.95 which is >=50% and <90% of total obs.
A7MCY6	S	PsPQQRRsPAsPsCP	385	R	P	High	5	High	5+ obs. at PTM>0.95 which is >=10% and <50% of total obs.
A7MCY6	S	sPVPQRRsPVPPsCQ	400	R	P	High	5	High	5+ obs. at PTM>0.95 which is >=10% and <50% of total obs.
A7MCY6	S	sPsPQRRsPVPPsCP	415	R	P	High	7	High	5+ obs. at PTM>0.95 which is >=10% and <50% of total obs.
A7MCY6	S	YGPGRPLsPRRAFEG	504	L	P	High	9	High	5+ obs. at PTM>0.95 which is >=50% and <90% of total obs.
A7XYQ1	S	DLTRRAGsPPGPPGA	629	G	P	High	5	High	5+ obs. at PTM>0.95 which is >=10% and <50% of total obs.
A8CG34	S	MsPAAAAAGAGERRR	2	M	P	High	10	High	5+ obs. at PTM>0.95 which is >=90% of total obs.
A8CG34	S	RNsRMVCsPVTVRIA	246	C	P	High	12	High	5+ obs. at PTM>0.95 which is >=10% and <50% of total obs.
A8CG34	S	CAKETVLsALKEKKK	291	L	A	High	9	High	5+ obs. at PTM>0.95 which is >=50% and <90% of total obs.
A8CG34	S	KRNGPsssPFssPAs	412	s	P	High	24	High	5+ obs. at PTM>0.95 which is >=10% and <50% of total obs.
A8CG34	T	PASSRSQtPERPAKK	424	Q	P	High	16	High	5+ obs. at PTM>0.95 which is >=50% and <90% of total obs.
A8CG34	S	PQATsAPsPAPKQsF	674	P	P	High	17	High	5+ obs. at PTM>0.95 which is >=10% and <50% of total obs.
A8K0R7	S	GPRRRACsETLAEsR	316	C	E	High	5	High	5+ obs. at PTM>0.95 which is >=10% and <50% of total obs.
A8K855	S	FGNHIEGsPERDPsP	200	G	P	High	6	High	5+ obs. at PTM>0.95 which is >=10% and <50% of total obs.
A8K855	S	PsPVPKPsPKITRKT	212	P	P	High	6	High	5+ obs. at PTM>0.95 which is >=10% and <50% of total obs.
A8K979	S	MKsICANsPIKAQQD	302	N	P	High	28	High	5+ obs. at PTM>0.95 which is >=50% and <90% of total obs.
A8MQ03	Y	EMVVKNPyAHISIPR	12	P	A	High	32	High	5+ obs. at PTM>0.95 which is >=10% and <50% of total obs.
A8MU93	S	RsEGPsLsPsGKRLP	54	L	P	High	6	High	5+ obs. at PTM>0.95 which is >=10% and <50% of total obs.
A8MVW0	S	AGLKGARsAEGPGGL	446	R	A	High	7	High	5+ obs. at PTM>0.95 which is >=90% of total obs.
A8MVW0	S	sNsQVRHsYIDLQAG	669	H	Y	High	14	High	5+ obs. at PTM>0.95 which is >=10% and <50% of total obs.
A8MVW0	S	AsELRRDsLTsPEDE	789	D	L	High	7	High	5+ obs. at PTM>0.95 which is >=10% and <50% of total obs.
A8MW92	S	DsVEKVssPsPATDG	433	s	P	High	6	High	5+ obs. at PTM>0.95 which is >=10% and <50% of total obs.
A8MW92	S	KsKQHDYsDYEDssL	584	Y	D	High	5	High	5+ obs. at PTM>0.95 which is >=10% and <50% of total obs.
B0I1T2	S	RGVRRLIsVEPRPEQ	992	I	V	High	14	High	5+ obs. at PTM>0.95 which is >=90% of total obs.
B2RTY4	S	sVDCLKEsPNKQQER	1230	E	P	High	5	High	5+ obs. at PTM>0.95 which is >=90% of total obs.
B2RTY4	S	VRsLGGIsPsEDRRW	1299	I	P	High	10	High	5+ obs. at PTM>0.95 which is >=10% and <50% of total obs.
B2RTY4	S	LVPEGLQsPRGTPDs	1317	Q	P	High	8	High	5+ obs. at PTM>0.95 which is >=10% and <50% of total obs.
B2RTY4	S	AKLHKTMsQGEITKL	1733	M	Q	High	38	High	5+ obs. at PTM>0.95 which is >=50% and <90% of total obs.
B2RTY4	S	sPFYRAAsGNEALGM	2464	A	G	High	7	High	5+ obs. at PTM>0.95 which is >=50% and <90% of total obs.
B2RXH8	S	QIKQKVDsLLENLEK	196	D	L	High	7	High	5+ obs. at PTM>0.95 which is >=90% of total obs.
B5ME19	S	sRFFTTGsDsEsEss	9	G	D	High	8	High	5+ obs. at PTM>0.95 which is >=10% and <50% of total obs.
B5ME19	S	FFTTGsDsEsEssLs	11	D	E	High	14	High	5+ obs. at PTM>0.95 which is >=10% and <50% of total obs.
B5ME19	S	GKQPLLLsEDEEDTK	39	L	E	High	66	High	5+ obs. at PTM>0.95 which is >=10% and <50% of total obs.
B5ME19	S	YKQNPEQsADEDAEK	166	Q	A	High	25	High	5+ obs. at PTM>0.95 which is >=50% and <90% of total obs.
B5ME19	S	AEKNEEDsEGssDED	178	D	E	High	18	High	5+ obs. at PTM>0.95 which is >=10% and <50% of total obs.
B5ME19	S	NEEDsEGssDEDEDE	181	G	s	High	19	High	5+ obs. at PTM>0.95 which is >=10% and <50% of total obs.
B5ME19	S	EEDsEGssDEDEDED	182	s	D	High	18	High	5+ obs. at PTM>0.95 which is >=10% and <50% of total obs.
B5ME19	T	KAHQRQLtPPEGSSK	525	L	P	High	11	High	5+ obs. at PTM>0.95 which is >=50% and <90% of total obs.
B7Z6K7	S	RTPMAGVsPKKAHPC	87	V	P	High	6	High	5+ obs. at PTM>0.95 which is >=50% and <90% of total obs.
B7ZBB8	S	RCRARsFsLPADPIL	86	F	L	High	10	High	5+ obs. at PTM>0.95 which is >=10% and <50% of total obs.
B7ZW38	S	QIKQKVDsLLENLEK	196	D	L	High	7	High	5+ obs. at PTM>0.95 which is >=90% of total obs.
C9J069	S	GLTPAPAsPPVLPRR	109	A	P	High	7	High	5+ obs. at PTM>0.95 which is >=10% and <50% of total obs.
C9JI98	S	ATLEAGPGAAGAGsE	175	G	E	High	7	High	5+ obs. at PTM>0.95 which is >=10% and <50% of total obs.
C9JLW8	S	KRTssPRsPPsssEI	21	R	P	High	26	High	5+ obs. at PTM>0.95 which is >=10% and <50% of total obs.
E9PAV3	S	TKPDVYKsPAsDTYI	1977	K	P	High	18	High	5+ obs. at PTM>0.95 which is >=10% and <50% of total obs.
E9PAV3	S	VMsQANVsRAKAVRA	2054	V	R	High	5	High	5+ obs. at PTM>0.95 which is >=10% and <50% of total obs.
E9PAV3	S	VRALKNNsNDIVNAI	2066	N	N	High	8	High	5+ obs. at PTM>0.95 which is >=50% and <90% of total obs.
O00116	S	GRRLRVLsGHLLGRP	42	L	G	High	6	High	5+ obs. at PTM>0.95 which is >=90% of total obs.
O00116	S	CKARRAAsAATAAPT	65	A	A	High	17	High	5+ obs. at PTM>0.95 which is >=10% and <50% of total obs.
O00124	S	KPLTEFPsPAEQPTC	167	P	P	High	5	High	5+ obs. at PTM>0.95 which is >=90% of total obs.
O00139	T	EIEPSPEtPPPPASS	78	E	P	High	13	High	5+ obs. at PTM>0.95 which is >=10% and <50% of total obs.
O00139	S	KNRRTVAsIKNDPPs	100	A	I	High	10	High	5+ obs. at PTM>0.95 which is >=50% and <90% of total obs.
O00139	S	NGsVsDIsPVQAAKK	140	I	P	High	14	High	5+ obs. at PTM>0.95 which is >=10% and <50% of total obs.
O00139	S	EGAEINKsLLALKEC	484	K	L	High	6	High	5+ obs. at PTM>0.95 which is >=90% of total obs.
O00141	S	TEEPVPNsIGKsPDs	397	N	I	High	5	High	5+ obs. at PTM>0.95 which is >=50% and <90% of total obs.
O00141	S	VPNsIGKsPDsVLVT	401	K	P	High	5	High	5+ obs. at PTM>0.95 which is >=90% of total obs.
O00148	Y	KKDIKGSyVSIHSSG	38	S	V	High	101	High	5+ obs. at PTM>0.95 which is >=10% and <50% of total obs.
O00148	S	DIKGsYVsIHssGFR	40	V	I	High	21	High	5+ obs. at PTM>0.95 which is >=10% and <50% of total obs.
O00148	T	CPHVVVGtPGRILAL	171	G	P	High	15	High	5+ obs. at PTM>0.95 which is >=90% of total obs.
O00151	S	RsEHKVWsPLVTEEG	90	W	P	High	33	High	5+ obs. at PTM>0.95 which is >=50% and <90% of total obs.
O00151	S	QEVLHIGsAHNRsAM	118	G	A	High	9	High	5+ obs. at PTM>0.95 which is >=50% and <90% of total obs.
O00151	S	sAMPFTAsPAssTTA	130	A	P	High	20	High	5+ obs. at PTM>0.95 which is >=10% and <50% of total obs.
O00151	Y	RVTPPEGyEVVTVFP	321	G	E	High	451	High	5+ obs. at PTM>0.95 which is >=10% and <50% of total obs.
O00159	S	LAsKDVEsPsWRsTT	408	E	P	High	23	High	5+ obs. at PTM>0.95 which is >=50% and <90% of total obs.
O00159	S	WKYCRsIsPEWKQQL	864	I	P	High	9	High	5+ obs. at PTM>0.95 which is >=50% and <90% of total obs.
O00160	Y	RVKHQVEyLGLKENI	607	E	L	High	19	High	5+ obs. at PTM>0.95 which is >=90% of total obs.
O00160	S	AGMQRKRsVGQRPVP	1023	R	V	High	6	High	5+ obs. at PTM>0.95 which is >=90% of total obs.
O00161	S	MDNLssEEIQQRAHQ	5	L	s	High	14	High	5+ obs. at PTM>0.95 which is >=10% and <50% of total obs.
O00161	S	AHQITDEsLEsTRRI	20	E	L	High	16	High	5+ obs. at PTM>0.95 which is >=10% and <50% of total obs.
O00161	S	ILGLAIEsQDAGIKT	34	E	Q	High	13	High	5+ obs. at PTM>0.95 which is >=90% of total obs.
O00161	S	WGDGGENsPCNVVsK	110	N	P	High	30	High	5+ obs. at PTM>0.95 which is >=10% and <50% of total obs.
O00161	S	ENLTQVGsILGNLKD	161	G	I	High	26	High	5+ obs. at PTM>0.95 which is >=10% and <50% of total obs.
O00165	S	REDNDLDsQVsQEGL	189	D	Q	High	10	High	5+ obs. at PTM>0.95 which is >=90% of total obs.
O00165	S	NDLDsQVsQEGLGPV	192	V	Q	High	16	High	5+ obs. at PTM>0.95 which is >=90% of total obs.
O00178	S	RLHGGFDsDCsEDGE	44	D	D	High	29	High	5+ obs. at PTM>0.95 which is >=10% and <50% of total obs.
O00178	S	GGFDsDCsEDGEALN	47	C	E	High	30	High	5+ obs. at PTM>0.95 which is >=10% and <50% of total obs.
O00178	S	TsKLVLVsPTsEQYD	69	V	P	High	6	High	5+ obs. at PTM>0.95 which is >=50% and <90% of total obs.
O00178	S	LLQTTNNsPMNsKPQ	580	N	P	High	21	High	5+ obs. at PTM>0.95 which is >=10% and <50% of total obs.
O00192	S	RDsPsYGsLsRGLGM	203	G	L	High	21	High	5+ obs. at PTM>0.95 which is >=10% and <50% of total obs.
O00192	S	GLEDDTRsLAADDEG	267	R	L	High	11	High	5+ obs. at PTM>0.95 which is >=10% and <50% of total obs.
O00192	S	PERGsMGsLDRLVRR	335	G	L	High	10	High	5+ obs. at PTM>0.95 which is >=10% and <50% of total obs.
O00192	S	LDRLVRRsPsVDsAR	343	R	P	High	6	High	5+ obs. at PTM>0.95 which is >=10% and <50% of total obs.
O00192	T	EMDRNFDtLDLPKRt	642	D	L	High	51	High	5+ obs. at PTM>0.95 which is >=90% of total obs.
O00192	S	KGPKGALsPGGFDDs	864	L	P	High	10	High	5+ obs. at PTM>0.95 which is >=10% and <50% of total obs.
O00192	S	ERRPRGAssAGEAsE	915	A	s	High	11	High	5+ obs. at PTM>0.95 which is >=50% and <90% of total obs.
O00193	S	HGVKRsAsPDDDLGs	17	A	P	High	58	High	5+ obs. at PTM>0.95 which is >=10% and <50% of total obs.
O00193	S	LEsQYQQsMDsKLsG	87	Q	M	High	10	High	5+ obs. at PTM>0.95 which is >=10% and <50% of total obs.
O00193	S	sEsEKEEsAEELQAA	147	E	A	High	21	High	5+ obs. at PTM>0.95 which is >=90% of total obs.
O00203	S	NGKNFYEsDDDQKEK	276	E	D	High	87	High	5+ obs. at PTM>0.95 which is >=10% and <50% of total obs.
O00203	S	KPAPLLEsPFKDRDH	609	E	P	High	17	High	5+ obs. at PTM>0.95 which is >=90% of total obs.
O00203	T	IELAKEWtPAGKAKQ	661	W	P	High	10	High	5+ obs. at PTM>0.95 which is >=90% of total obs.
O00220	S	NKTGRNAsIHTLLDA	424	A	I	High	6	High	5+ obs. at PTM>0.95 which is >=50% and <90% of total obs.
O00220	S	FIYLEDGTGsAVsLE	466	V	L	High	5	High	5+ obs. at PTM>0.95 which is >=10% and <50% of total obs.
O00221	Y	DEAEESQyDSGIESL	155	Q	D	High	177	High	5+ obs. at PTM>0.95 which is >=10% and <50% of total obs.
O00221	S	AEEsQYDsGIEsLRs	157	D	G	High	12	High	5+ obs. at PTM>0.95 which is >=10% and <50% of total obs.
O00221	S	AsGPsDGsPQPCTHP	183	G	P	High	5	High	5+ obs. at PTM>0.95 which is >=10% and <50% of total obs.
O00231	S	VEFQRAQsLLsTDRE	14	Q	L	High	49	High	5+ obs. at PTM>0.95 which is >=10% and <50% of total obs.
O00231	Y	SKVVDSLyNKAKKLT	415	L	N	High	86	High	5+ obs. at PTM>0.95 which is >=50% and <90% of total obs.
O00233	S	RKLGQsEsQGPPRAF	129	E	Q	High	11	High	5+ obs. at PTM>0.95 which is >=10% and <50% of total obs.
O00244	S	VCIEsEHsMDTLLAT	47	H	M	High	7	High	5+ obs. at PTM>0.95 which is >=10% and <50% of total obs.
O00255	S	RRGPRREsKPEEPPP	492	E	K	High	10	High	5+ obs. at PTM>0.95 which is >=90% of total obs.
O00255	S	QVPAPTAsPPPEGPV	548	A	P	High	5	High	5+ obs. at PTM>0.95 which is >=50% and <90% of total obs.
O00255	T	MKKQKVStPSDYtLS	599	S	P	High	11	High	5+ obs. at PTM>0.95 which is >=10% and <50% of total obs.
O00257	S	GGHKEAPsPTCPDLG	182	P	P	High	12	High	5+ obs. at PTM>0.95 which is >=10% and <50% of total obs.
O00257	S	VAEGEARsPsHKKRA	291	R	P	High	9	High	5+ obs. at PTM>0.95 which is >=10% and <50% of total obs.
O00257	S	DAGsRKLsPTKEAFG	349	L	P	High	7	High	5+ obs. at PTM>0.95 which is >=10% and <50% of total obs.
O00257	S	HVRKRCLsETHGERE	415	L	E	High	6	High	5+ obs. at PTM>0.95 which is >=10% and <50% of total obs.
O00257	S	PEVILLDsDLDEPID	467	D	D	High	8	High	5+ obs. at PTM>0.95 which is >=10% and <50% of total obs.
O00264	T	RLKRRDFtPAELRRF	74	F	P	High	16	High	5+ obs. at PTM>0.95 which is >=90% of total obs.
O00267	S	EVDEERRsAAGsEKE	32	R	A	High	9	High	5+ obs. at PTM>0.95 which is >=10% and <50% of total obs.
O00267	S	ERRsAAGsEKEEEPE	36	G	E	High	8	High	5+ obs. at PTM>0.95 which is >=10% and <50% of total obs.
O00267	S	VGGFAPMsPRIssPM	666	M	P	High	65	High	5+ obs. at PTM>0.95 which is >=50% and <90% of total obs.
O00267	S	PMsPRIssPMHPsAG	671	s	P	High	13	High	5+ obs. at PTM>0.95 which is >=10% and <50% of total obs.
O00267	T	tPMYGSQtPMYGSGS	775	Q	P	High	44	High	5+ obs. at PTM>0.95 which is >=10% and <50% of total obs.
O00267	T	tPMYGSQtPLQDGSR	791	Q	P	High	101	High	5+ obs. at PTM>0.95 which is >=10% and <50% of total obs.
O00267	T	PLQDGSRtPHYGSQt	799	R	P	High	47	High	5+ obs. at PTM>0.95 which is >=10% and <50% of total obs.
O00267	T	tPHYGSQtPLHDGSR	806	Q	P	High	78	High	5+ obs. at PTM>0.95 which is >=10% and <50% of total obs.
O00267	T	SEHLEPItPtKNNKV	1034	I	P	High	51	High	5+ obs. at PTM>0.95 which is >=10% and <50% of total obs.
O00268	S	PsATLQRsPGVQPQL	543	R	P	High	7	High	5+ obs. at PTM>0.95 which is >=50% and <90% of total obs.
O00273	S	sIsAsKAsPPGDLQN	315	A	P	High	32	High	5+ obs. at PTM>0.95 which is >=50% and <90% of total obs.
O00299	S	FsAYIKNsNPALNDN	121	N	N	High	5	High	5+ obs. at PTM>0.95 which is >=90% of total obs.
O00303	S	LIMKTCFsPNRVIGL	258	F	P	High	33	High	5+ obs. at PTM>0.95 which is >=10% and <50% of total obs.
O00308	S	TPATGEQsPGARsRH	211	Q	P	High	23	High	5+ obs. at PTM>0.95 which is >=10% and <50% of total obs.
O00311	S	DRFQAEGsLKKNEQN	27	G	L	High	9	High	5+ obs. at PTM>0.95 which is >=90% of total obs.
O00311	T	KASCLVQtPPGQYSG	503	Q	P	High	10	High	5+ obs. at PTM>0.95 which is >=50% and <90% of total obs.
O00329	Y	RRGSGELyEHEKDLV	524	L	E	High	279	High	5+ obs. at PTM>0.95 which is >=10% and <50% of total obs.
O00329	S	KVNWLAHNVsKDNRQ	1039	V	K	High	9	High	5+ obs. at PTM>0.95 which is >=90% of total obs.
O00391	S	ARQNVDHsQEAAKAK	426	H	Q	High	11	High	5+ obs. at PTM>0.95 which is >=90% of total obs.
O00400	S	RPGNFsHsLDMKsGP	22	H	L	High	9	High	5+ obs. at PTM>0.95 which is >=10% and <50% of total obs.
O00401	Y	EITTNRFyGPQVNNI	175	F	G	High	10	High	5+ obs. at PTM>0.95 which is >=50% and <90% of total obs.
O00401	Y	RETSKVIyDFIEKTG	256	I	D	High	1241	High	5+ obs. at PTM>0.95 which is >=90% of total obs.
O00401	S	EQNsRPVsCsGRDAL	430	V	C	High	5	High	5+ obs. at PTM>0.95 which is >=10% and <50% of total obs.
O00401	S	KRsKAIHssDEDEDE	484	H	s	High	18	High	5+ obs. at PTM>0.95 which is >=50% and <90% of total obs.
O00401	S	RsKAIHssDEDEDED	485	s	D	High	16	High	5+ obs. at PTM>0.95 which is >=50% and <90% of total obs.
O00409	S	EsVLRsVsPVQDLDD	85	V	P	High	5	High	5+ obs. at PTM>0.95 which is >=10% and <50% of total obs.
O00410	S	TQDMENMsDDDGWEF	652	M	D	High	12	High	5+ obs. at PTM>0.95 which is >=10% and <50% of total obs.
O00410	S	YDEQVEEsLQDEDDN	827	E	L	High	14	High	5+ obs. at PTM>0.95 which is >=50% and <90% of total obs.
O00418	S	EGVDGGQsPRAGHDG	18	Q	P	High	34	High	5+ obs. at PTM>0.95 which is >=90% of total obs.
O00418	S	RAGHDGDsDGDsDDE	27	D	D	High	11	High	5+ obs. at PTM>0.95 which is >=10% and <50% of total obs.
O00418	S	DGDsDGDsDDEEGYF	31	D	D	High	9	High	5+ obs. at PTM>0.95 which is >=10% and <50% of total obs.
O00418	S	ERYsssGsPANsFHF	74	G	P	High	19	High	5+ obs. at PTM>0.95 which is >=10% and <50% of total obs.
O00418	T	KLLQSAKtILRGtEE	348	K	I	High	23	High	5+ obs. at PTM>0.95 which is >=10% and <50% of total obs.
O00418	S	sGDsGYPsEKRGELD	445	P	E	High	22	High	5+ obs. at PTM>0.95 which is >=50% and <90% of total obs.
O00418	S	YsNRKYEsDEDsLGs	470	E	D	High	41	High	5+ obs. at PTM>0.95 which is >=10% and <50% of total obs.
O00418	S	KYEsDEDsLGssGRV	474	D	L	High	34	High	5+ obs. at PTM>0.95 which is >=10% and <50% of total obs.
O00418	S	EKWNLLNssRLHLPR	491	N	s	High	6	High	5+ obs. at PTM>0.95 which is >=10% and <50% of total obs.
O00418	S	RLHLPRAsAVALEVQ	500	A	A	High	10	High	5+ obs. at PTM>0.95 which is >=90% of total obs.
O00423	S	KPTGsLPsPsGVRKE	113	P	P	High	8	High	5+ obs. at PTM>0.95 which is >=10% and <50% of total obs.
O00425	S	RGssRQGsPGsVsKQ	184	G	P	High	13	High	5+ obs. at PTM>0.95 which is >=10% and <50% of total obs.
O00425	T	VVVPRDQtPDENDQV	528	Q	P	High	16	High	5+ obs. at PTM>0.95 which is >=90% of total obs.
O00429	S	APAsQEPsPAAsAEA	548	P	P	High	6	High	5+ obs. at PTM>0.95 which is >=50% and <90% of total obs.
O00429	S	PIPIMPAsPQKGHAV	616	A	P	High	155	High	5+ obs. at PTM>0.95 which is >=10% and <50% of total obs.
O00443	S	EKLLLDDsFETKKTP	108	D	F	High	13	High	5+ obs. at PTM>0.95 which is >=50% and <90% of total obs.
O00443	S	KVsNLQVsPKsEDIs	259	V	P	High	32	High	5+ obs. at PTM>0.95 which is >=50% and <90% of total obs.
O00443	S	ATVTRsQsLNIRTTQ	338	Q	L	High	18	High	5+ obs. at PTM>0.95 which is >=50% and <90% of total obs.
O00443	S	sADAGsFsPTPGQIG	1553	F	P	High	9	High	5+ obs. at PTM>0.95 which is >=50% and <90% of total obs.
O00444	S	YTMERCHsAEMLsVs	401	H	A	High	8	High	5+ obs. at PTM>0.95 which is >=50% and <90% of total obs.
O00453	Y	KEDPRADyACIAENK	88	D	A	High	73	High	5+ obs. at PTM>0.95 which is >=90% of total obs.
O00459	Y	SREyDQLyEEyTRTS	464	L	E	High	1547	High	5+ obs. at PTM>0.95 which is >=10% and <50% of total obs.
O00459	Y	LRKIRDQyLVWLTQK	577	Q	L	High	19	High	5+ obs. at PTM>0.95 which is >=10% and <50% of total obs.
O00461	Y	PKGREEHyEEEEEEE	673	H	E	High	97	High	5+ obs. at PTM>0.95 which is >=90% of total obs.
O00471	T	DQLEGVNtPRQRAVE	122	N	P	High	24	High	5+ obs. at PTM>0.95 which is >=90% of total obs.
O00479	S	KDEPQRRsARLsAKP	25	R	A	High	5	High	5+ obs. at PTM>0.95 which is >=90% of total obs.
O00479	S	RDAsTLQsQKAEGTG	80	Q	Q	High	20	High	5+ obs. at PTM>0.95 which is >=10% and <50% of total obs.
O00487	S	LLNLHKKsWMEGLTL	224	K	W	High	5	High	5+ obs. at PTM>0.95 which is >=10% and <50% of total obs.
O00487	T	VEEEDKMtPEQLAIK	266	M	P	High	15	High	5+ obs. at PTM>0.95 which is >=90% of total obs.
O00499	S	AKGNKsPsPPDGsPA	298	P	P	High	38	High	5+ obs. at PTM>0.95 which is >=10% and <50% of total obs.
O00499	S	PGATLPKsPsQLRKG	331	K	P	High	80	High	5+ obs. at PTM>0.95 which is >=10% and <50% of total obs.
O00499	T	VPPPPKHtPSKEVKQ	348	H	P	High	6	High	5+ obs. at PTM>0.95 which is >=10% and <50% of total obs.
O00501	Y	RRPTATGDyDKKNyV	212	D	D	High	51	High	5+ obs. at PTM>0.95 which is >=10% and <50% of total obs.
O00501	Y	RRPTATGDyDKKNyV	217	N	V	High	67	High	5+ obs. at PTM>0.95 which is >=10% and <50% of total obs.
O00505	S	QEEsLEDsDVDADFK	60	D	D	High	51	High	5+ obs. at PTM>0.95 which is >=10% and <50% of total obs.
O00506	T	VAGQLtDtQIKRNtF	168	D	Q	High	42	High	5+ obs. at PTM>0.95 which is >=10% and <50% of total obs.
O00506	T	DtQIKRNtFVGtPFW	174	N	F	High	148	High	5+ obs. at PTM>0.95 which is >=10% and <50% of total obs.
O00512	S	VRPPTVMsPsGNPQL	35	M	P	High	6	High	5+ obs. at PTM>0.95 which is >=10% and <50% of total obs.
O00512	S	GKRERsIsADsFDQR	104	I	A	High	15	High	5+ obs. at PTM>0.95 which is >=10% and <50% of total obs.
O00512	T	FDQRDPGtPNDDSDI	115	G	P	High	34	High	5+ obs. at PTM>0.95 which is >=10% and <50% of total obs.
O00512	T	QNtRLQPtPPIPAPA	257	P	P	High	5	High	5+ obs. at PTM>0.95 which is >=50% and <90% of total obs.
O00512	S	PRPLDREsPGVENKL	278	E	P	High	11	High	5+ obs. at PTM>0.95 which is >=90% of total obs.
O00512	T	tPNNRAVtPVSQGSN	315	V	P	High	31	High	5+ obs. at PTM>0.95 which is >=10% and <50% of total obs.
O00512	S	IPVEGPLsPsRGDFP	687	L	P	High	22	High	5+ obs. at PTM>0.95 which is >=10% and <50% of total obs.
O00512	S	VAGsQVHsPGINPLK	857	H	P	High	5	High	5+ obs. at PTM>0.95 which is >=10% and <50% of total obs.
O00512	S	VLGsAAAsPVHLKsP	917	A	P	High	12	High	5+ obs. at PTM>0.95 which is >=10% and <50% of total obs.
O00515	T	SSLARQRtLEDEEEQ	19	R	L	High	97	High	5+ obs. at PTM>0.95 which is >=90% of total obs.
O00515	S	RRRHRNLssTTDDEA	38	L	s	High	143	High	5+ obs. at PTM>0.95 which is >=10% and <50% of total obs.
O00515	S	EEGRNsLsPVQATQK	123	L	P	High	37	High	5+ obs. at PTM>0.95 which is >=10% and <50% of total obs.
O00515	S	KKGVPEKsPVLEKss	177	K	P	High	12	High	5+ obs. at PTM>0.95 which is >=90% of total obs.
O00515	S	KALAsEKsPTADAKP	272	K	P	High	9	High	5+ obs. at PTM>0.95 which is >=10% and <50% of total obs.
O00515	S	TTLTRsAsMKLPDNT	394	A	M	High	21	High	5+ obs. at PTM>0.95 which is >=50% and <90% of total obs.
O00515	S	WIsRTQEsGDQDPQE	485	E	G	High	7	High	5+ obs. at PTM>0.95 which is >=10% and <50% of total obs.
O00541	S	DPGNLNEsEEEEEED	457	E	E	High	7	High	5+ obs. at PTM>0.95 which is >=50% and <90% of total obs.
O00541	S	EEDAEAGsEKEEEAR	488	G	E	High	6	High	5+ obs. at PTM>0.95 which is >=50% and <90% of total obs.
O00559	S	sGRGRKLsGDQITLP	36	L	G	High	148	High	5+ obs. at PTM>0.95 which is >=10% and <50% of total obs.
O00559	S	NVATQQNsLEQLEPD	86	N	L	High	5	High	5+ obs. at PTM>0.95 which is >=10% and <50% of total obs.
O00559	T	PDYFKDMtPtIRKtQ	99	M	P	High	7	High	5+ obs. at PTM>0.95 which is >=50% and <90% of total obs.
O00560	S	MsLYPsLEDLKVDKV	6	P	L	High	15	High	5+ obs. at PTM>0.95 which is >=50% and <90% of total obs.
O00560	Y	IPHDGNLyPRLyPEL	46	L	P	High	499	High	5+ obs. at PTM>0.95 which is >=10% and <50% of total obs.
O00562	S	RGssRRGsMNNELLs	593	G	M	High	12	High	5+ obs. at PTM>0.95 which is >=50% and <90% of total obs.
O00562	S	sMNNELLsPEFGPVR	600	L	P	High	5	High	5+ obs. at PTM>0.95 which is >=10% and <50% of total obs.
O00562	S	VEGLGRGsPEPsALP	621	G	P	High	9	High	5+ obs. at PTM>0.95 which is >=50% and <90% of total obs.
O00562	S	CEEPsIYsPAFPREK	896	Y	P	High	8	High	5+ obs. at PTM>0.95 which is >=10% and <50% of total obs.
O00566	S	ENGRIHGsPLQKLVI	61	G	P	High	6	High	5+ obs. at PTM>0.95 which is >=90% of total obs.
O00566	S	QEREEDGsEIEADDK	120	G	E	High	8	High	5+ obs. at PTM>0.95 which is >=90% of total obs.
O00566	S	DLEEEEVsDMGNDDP	139	V	D	High	12	High	5+ obs. at PTM>0.95 which is >=90% of total obs.
O00566	S	sKsDLRKsPVFsDED	163	K	P	High	36	High	5+ obs. at PTM>0.95 which is >=10% and <50% of total obs.
O00566	S	LRKsPVFsDEDsDLD	167	F	D	High	41	High	5+ obs. at PTM>0.95 which is >=10% and <50% of total obs.
O00566	S	PVFsDEDsDLDFDIs	171	D	D	High	46	High	5+ obs. at PTM>0.95 which is >=10% and <50% of total obs.
O00566	S	DFFEDIDsDEDEGGL	242	D	D	High	20	High	5+ obs. at PTM>0.95 which is >=50% and <90% of total obs.
O00566	S	DFFDPVEsDEDITNV	275	E	D	High	12	High	5+ obs. at PTM>0.95 which is >=10% and <50% of total obs.
O00567	S	RLIAHAGsLTNLAKY	314	G	L	High	9	High	5+ obs. at PTM>0.95 which is >=10% and <50% of total obs.
O00567	S	sKEELMssDLEETAG	520	s	D	High	73	High	5+ obs. at PTM>0.95 which is >=10% and <50% of total obs.
O00567	S	FsKEEPVssGPEEAV	569	V	s	High	40	High	5+ obs. at PTM>0.95 which is >=10% and <50% of total obs.
O00567	S	sKEEPVssGPEEAVG	570	s	G	High	54	High	5+ obs. at PTM>0.95 which is >=10% and <50% of total obs.
O00571	Y	SSKDKDAySSFGSRS	69	A	S	High	589	High	5+ obs. at PTM>0.95 which is >=10% and <50% of total obs.
O00571	S	KDKDAYssFGsRsDs	71	s	F	High	24	High	5+ obs. at PTM>0.95 which is >=10% and <50% of total obs.
O00571	S	RsDsRGKssFFsDRG	82	K	s	High	12	High	5+ obs. at PTM>0.95 which is >=10% and <50% of total obs.
O00571	S	sFFsDRGsGsRGRFD	90	G	G	High	14	High	5+ obs. at PTM>0.95 which is >=50% and <90% of total obs.
O00571	S	RFDDRGRsDYDGIGs	102	R	D	High	73	High	5+ obs. at PTM>0.95 which is >=10% and <50% of total obs.
O00571	Y	RyGRRKQyPISLVLA	266	Q	P	High	16	High	5+ obs. at PTM>0.95 which is >=50% and <90% of total obs.
O00571	T	GCHLLVAtPGRLVDM	323	A	P	High	13	High	5+ obs. at PTM>0.95 which is >=90% of total obs.
O00571	S	HQFRsGKsPILVATA	492	K	P	High	5	High	5+ obs. at PTM>0.95 which is >=50% and <90% of total obs.
O00571	S	VINFDLPsDIEEYVH	520	P	D	High	5	High	5+ obs. at PTM>0.95 which is >=90% of total obs.
O00571	S	RsKssRFsGGFGARD	594	F	G	High	38	High	5+ obs. at PTM>0.95 which is >=50% and <90% of total obs.
O00571	S	GARDYRQssGAssss	605	Q	s	High	8	High	5+ obs. at PTM>0.95 which is >=10% and <50% of total obs.
O00592	S	MQEKKVVsLNGELGD	529	V	L	High	11	High	5+ obs. at PTM>0.95 which is >=10% and <50% of total obs.
O00592	S	LNGELGDsWIVPLDN	537	D	W	High	9	High	5+ obs. at PTM>0.95 which is >=10% and <50% of total obs.
O00629	S	HEDICEDsDIDGDYR	60	D	D	High	30	High	5+ obs. at PTM>0.95 which is >=50% and <90% of total obs.
O00712	S	VNLQRsLssPPssKR	264	L	s	High	11	High	5+ obs. at PTM>0.95 which is >=50% and <90% of total obs.
O00712	S	DFYPsPssPAAGsRT	295	s	P	High	9	High	5+ obs. at PTM>0.95 which is >=10% and <50% of total obs.
O00750	S	EGsCKKLsPPPLPPR	155	L	P	High	7	High	5+ obs. at PTM>0.95 which is >=90% of total obs.
O00757	Y	IySLNEGyAKyFDAA	216	G	A	High	241	High	5+ obs. at PTM>0.95 which is >=10% and <50% of total obs.
O00762	S	MAsQNRDPAATsVAA	3	A	Q	High	8	High	5+ obs. at PTM>0.95 which is >=90% of total obs.
O00763	S	PTMRPsMsGLHLVKR	222	M	G	High	20	High	5+ obs. at PTM>0.95 which is >=10% and <50% of total obs.
O00764	S	AGEGVRPsPMQLELR	285	P	P	High	6	High	5+ obs. at PTM>0.95 which is >=90% of total obs.
O14492	S	DMWHRRAsPEPDAAA	157	A	P	High	5	High	5+ obs. at PTM>0.95 which is >=90% of total obs.
O14493	S	AKYsAARsAAAsNYV	202	R	A	High	6	High	5+ obs. at PTM>0.95 which is >=50% and <90% of total obs.
O14493	Y	AKySAARSAAASNyV	208	N	V	High	80	High	5+ obs. at PTM>0.95 which is >=10% and <50% of total obs.
O14495	S	PEsKNGGsPALNNNP	19	G	P	High	14	High	5+ obs. at PTM>0.95 which is >=90% of total obs.
O14495	S	AIRKEILsPVDIIDR	297	L	P	High	10	High	5+ obs. at PTM>0.95 which is >=90% of total obs.
O14497	S	RsHHAPMsPGssGGG	363	M	P	High	62	High	5+ obs. at PTM>0.95 which is >=10% and <50% of total obs.
O14497	S	FPPPQELsQDsFGsQ	604	L	Q	High	25	High	5+ obs. at PTM>0.95 which is >=10% and <50% of total obs.
O14497	S	LPGIRGPsPsPVGsP	696	P	P	High	75	High	5+ obs. at PTM>0.95 which is >=10% and <50% of total obs.
O14497	S	PGMsRsNsVGIQDAF	1184	N	V	High	12	High	5+ obs. at PTM>0.95 which is >=10% and <50% of total obs.
O14497	S	NRTsPsKsPFLHsGM	1604	K	P	High	29	High	5+ obs. at PTM>0.95 which is >=10% and <50% of total obs.
O14497	S	LLDPGRFsKVssPAP	1751	F	K	High	13	High	5+ obs. at PTM>0.95 which is >=10% and <50% of total obs.
O14497	T	HVttAEGtPGttDQE	1888	G	P	High	8	High	5+ obs. at PTM>0.95 which is >=10% and <50% of total obs.
O14497	S	sKFPFGIsPAQsHRN	1944	I	P	High	24	High	5+ obs. at PTM>0.95 which is >=10% and <50% of total obs.
O14503	S	LMPQRLPsPLPAHPs	383	P	P	High	5	High	5+ obs. at PTM>0.95 which is >=50% and <90% of total obs.
O14523	S	LAGEPAGsLRELGVW	59	G	L	High	5	High	5+ obs. at PTM>0.95 which is >=90% of total obs.
O14523	S	ELHYEEGsPRNLGTP	411	G	P	High	8	High	5+ obs. at PTM>0.95 which is >=10% and <50% of total obs.
O14523	T	GSPRNLGtPtSStPR	417	G	P	High	14	High	5+ obs. at PTM>0.95 which is >=10% and <50% of total obs.
O14523	S	KEAGLsQsHDDLsNA	662	Q	H	High	14	High	5+ obs. at PTM>0.95 which is >=10% and <50% of total obs.
O14524	S	ELREFCNsPDCsAWK	368	N	P	High	19	High	5+ obs. at PTM>0.95 which is >=50% and <90% of total obs.
O14526	S	PARAPACsPEAAAAQ	372	C	P	High	6	High	5+ obs. at PTM>0.95 which is >=90% of total obs.
O14530	S	ssDILNYsGNLMEPP	188	Y	G	High	9	High	5+ obs. at PTM>0.95 which is >=10% and <50% of total obs.
O14530	S	KTIRGKKYDsDsDDD	221	D	D	High	5	High	5+ obs. at PTM>0.95 which is >=50% and <90% of total obs.
O14530	S	KTIRGKKYDsDsDDD	223	D	D	High	6	High	5+ obs. at PTM>0.95 which is >=50% and <90% of total obs.
O14544	S	HDDVPPLsPLLPPMQ	311	L	P	High	5	High	5+ obs. at PTM>0.95 which is >=90% of total obs.
O14545	S	sLNTGsssPRGVEEP	327	s	P	High	66	High	5+ obs. at PTM>0.95 which is >=10% and <50% of total obs.
O14545	S	DsQPQETsPELPRRR	415	T	P	High	84	High	5+ obs. at PTM>0.95 which is >=10% and <50% of total obs.
O14545	S	NQLsRsTsGPRPGCQ	470	T	G	High	13	High	5+ obs. at PTM>0.95 which is >=10% and <50% of total obs.
O14545	S	RPGCQPssPCVPKLs	480	s	P	High	6	High	5+ obs. at PTM>0.95 which is >=10% and <50% of total obs.
O14558	S	PsWLRRAsAPLPGLs	16	A	A	High	28	High	5+ obs. at PTM>0.95 which is >=10% and <50% of total obs.
O14578	S	sVVsGLDsPAKTssM	440	D	P	High	31	High	5+ obs. at PTM>0.95 which is >=10% and <50% of total obs.
O14578	S	TRLHRRVsEVEAVLs	480	V	E	High	27	High	5+ obs. at PTM>0.95 which is >=10% and <50% of total obs.
O14578	S	LVsARRRsDLYEsEL	582	R	D	High	10	High	5+ obs. at PTM>0.95 which is >=10% and <50% of total obs.
O14578	T	SRRKESStPEEFSRR	1345	S	P	High	16	High	5+ obs. at PTM>0.95 which is >=10% and <50% of total obs.
O14578	S	FCRDKMNsPGLQTKE	1432	N	P	High	10	High	5+ obs. at PTM>0.95 which is >=50% and <90% of total obs.
O14578	S	ITKRVAssPAPPEGP	1940	s	P	High	10	High	5+ obs. at PTM>0.95 which is >=10% and <50% of total obs.
O14578	S	TELRRDKsPGRPLER	1971	K	P	High	25	High	5+ obs. at PTM>0.95 which is >=90% of total obs.
O14578	S	LsTRRERsPGRLFED	1993	R	P	High	31	High	5+ obs. at PTM>0.95 which is >=50% and <90% of total obs.
O14579	S	PGPAsGGsGEVDELF	13	G	G	High	5	High	5+ obs. at PTM>0.95 which is >=10% and <50% of total obs.
O14579	S	AHEsRRDsIVAELDR	99	D	I	High	30	High	5+ obs. at PTM>0.95 which is >=90% of total obs.
O14613	S	RELPDGPsPLLKNAI	101	P	P	High	5	High	5+ obs. at PTM>0.95 which is >=90% of total obs.
O14613	S	PLLKNAIsLPVIGGP	109	I	L	High	6	High	5+ obs. at PTM>0.95 which is >=50% and <90% of total obs.
O14613	T	PPRLHLEtPQPSPQE	137	E	P	High	6	High	5+ obs. at PTM>0.95 which is >=10% and <50% of total obs.
O14613	S	HLETPQPsPQEGGsV	141	P	P	High	10	High	5+ obs. at PTM>0.95 which is >=10% and <50% of total obs.
O14617	S	AWINEPLsDsEsEDE	632	L	D	High	17	High	5+ obs. at PTM>0.95 which is >=50% and <90% of total obs.
O14617	S	INEPLsDsEsEDERP	634	D	E	High	19	High	5+ obs. at PTM>0.95 which is >=50% and <90% of total obs.
O14617	S	EPLsDsEsEDERPRA	636	E	E	High	18	High	5+ obs. at PTM>0.95 which is >=50% and <90% of total obs.
O14617	S	RRPKHRPsEADEEEL	658	P	E	High	20	High	5+ obs. at PTM>0.95 which is >=90% of total obs.
O14617	Y	EQANNPFyIKSSPSP	682	F	I	High	55	High	5+ obs. at PTM>0.95 which is >=10% and <50% of total obs.
O14617	S	FYIKssPsPQKRYQD	688	P	P	High	6	High	5+ obs. at PTM>0.95 which is >=10% and <50% of total obs.
O14617	S	MPENALPsDEDDKDP	788	P	D	High	13	High	5+ obs. at PTM>0.95 which is >=50% and <90% of total obs.
O14617	S	RNTETsKsPEKDVPM	829	K	P	High	23	High	5+ obs. at PTM>0.95 which is >=10% and <50% of total obs.
O14618	S	AGKGRKEsAQPPAHL	267	E	A	High	19	High	5+ obs. at PTM>0.95 which is >=90% of total obs.
O14639	Y	VDNEILDyKDLAAIP	383	D	K	High	118	High	5+ obs. at PTM>0.95 which is >=90% of total obs.
O14639	S	ERQsLGEsPRTLsPT	426	E	P	High	14	High	5+ obs. at PTM>0.95 which is >=10% and <50% of total obs.
O14639	S	GEsPRTLsPTPsAEG	431	L	P	High	42	High	5+ obs. at PTM>0.95 which is >=10% and <50% of total obs.
O14639	S	RMIHRsTsQGsINsP	452	T	Q	High	101	High	5+ obs. at PTM>0.95 which is >=10% and <50% of total obs.
O14639	T	RPDSRPLtPtYAQAP	502	L	P	High	7	High	5+ obs. at PTM>0.95 which is >=50% and <90% of total obs.
O14639	S	ALAAQsKssEDIIKF	540	K	s	High	6	High	5+ obs. at PTM>0.95 which is >=10% and <50% of total obs.
O14639	S	LLAsRYDsPINsAsH	640	D	P	High	13	High	5+ obs. at PTM>0.95 which is >=50% and <90% of total obs.
O14639	S	IPssKTAsLPGYGRN	655	A	L	High	100	High	5+ obs. at PTM>0.95 which is >=10% and <50% of total obs.
O14639	S	MRMDRGVsMPNMLEP	706	V	M	High	83	High	5+ obs. at PTM>0.95 which is >=90% of total obs.
O14641	S	EsTsLGDsDEEDTMs	211	D	D	High	6	High	5+ obs. at PTM>0.95 which is >=10% and <50% of total obs.
O14646	S	QKKRQIDssEEDDDE	215	D	s	High	20	High	5+ obs. at PTM>0.95 which is >=50% and <90% of total obs.
O14646	S	KKRQIDssEEDDDEE	216	s	E	High	20	High	5+ obs. at PTM>0.95 which is >=50% and <90% of total obs.
O14646	S	ELEPERNsKNWEEII	1040	N	K	High	10	High	5+ obs. at PTM>0.95 which is >=10% and <50% of total obs.
O14646	Y	QKELEEIyMLPRMRN	1068	I	M	High	150	High	5+ obs. at PTM>0.95 which is >=90% of total obs.
O14646	S	RsRRYsGsDsDsIsE	1098	G	D	High	10	High	5+ obs. at PTM>0.95 which is >=10% and <50% of total obs.
O14646	S	HRsNLEGsLKDRsHs	1622	G	L	High	9	High	5+ obs. at PTM>0.95 which is >=50% and <90% of total obs.
O14646	S	AsssGPRsPLDQRsP	1677	R	P	High	44	High	5+ obs. at PTM>0.95 which is >=10% and <50% of total obs.
O14646	S	RsPYGsRsPFEHsVE	1689	R	P	High	29	High	5+ obs. at PTM>0.95 which is >=10% and <50% of total obs.
O14647	S	EKWKQEPsEDEQEQG	156	P	E	High	9	High	5+ obs. at PTM>0.95 which is >=10% and <50% of total obs.
O14647	T	EDEQEQGtSAESEPE	164	G	S	High	6	High	5+ obs. at PTM>0.95 which is >=50% and <90% of total obs.
O14647	S	DEQEQGTsAEsEPEQ	165	T	A	High	7	High	5+ obs. at PTM>0.95 which is >=50% and <90% of total obs.
O14647	S	EQGTsAEsEPEQKKV	168	E	E	High	8	High	5+ obs. at PTM>0.95 which is >=50% and <90% of total obs.
O14647	S	GKRKKQDssDEDDDD	207	D	s	High	10	High	5+ obs. at PTM>0.95 which is >=90% of total obs.
O14647	S	KRKKQDssDEDDDDD	208	s	D	High	10	High	5+ obs. at PTM>0.95 which is >=90% of total obs.
O14647	T	KEDDDFEtDSDDLIE	240	E	D	High	8	High	5+ obs. at PTM>0.95 which is >=10% and <50% of total obs.
O14647	S	DDDFETDsDDLIEMT	242	D	D	High	8	High	5+ obs. at PTM>0.95 which is >=10% and <50% of total obs.
O14647	Y	QKELEEIyMLPRIRS	1068	I	M	High	118	High	5+ obs. at PTM>0.95 which is >=90% of total obs.
O14647	S	ELssPRHsDNPsEEG	1369	H	D	High	6	High	5+ obs. at PTM>0.95 which is >=10% and <50% of total obs.
O14647	S	PRHsDNPsEEGEVKD	1373	P	E	High	9	High	5+ obs. at PTM>0.95 which is >=10% and <50% of total obs.
O14647	S	KDDGLEKsPMKKKQK	1386	K	P	High	5	High	5+ obs. at PTM>0.95 which is >=90% of total obs.
O14647	S	HDsKRRRsDEFRPQN	1728	R	D	High	6	High	5+ obs. at PTM>0.95 which is >=10% and <50% of total obs.
O14647	S	KsPHDsKsPLDHRsP	1801	K	P	High	9	High	5+ obs. at PTM>0.95 which is >=10% and <50% of total obs.
O14647	S	KsPLDHRsPLERsLE	1807	R	P	High	14	High	5+ obs. at PTM>0.95 which is >=10% and <50% of total obs.
O14654	Y	PFEDSRGyMMMFPRV	743	G	M	High	22	High	5+ obs. at PTM>0.95 which is >=50% and <90% of total obs.
O14654	S	RPPEREDsDNDDDTH	1231	D	D	High	7	High	5+ obs. at PTM>0.95 which is >=10% and <50% of total obs.
O14662	S	ssPLHsRsIAAELDE	41	R	I	High	10	High	5+ obs. at PTM>0.95 which is >=90% of total obs.
O14672	T	PPKPLPGtLKRRRPP	719	G	L	High	36	High	5+ obs. at PTM>0.95 which is >=90% of total obs.
O14681	S	TsAEKFPsPHPsPAK	326	P	P	High	32	High	5+ obs. at PTM>0.95 which is >=10% and <50% of total obs.
O14681	S	KFPsPHPsPAKLKAT	330	P	P	High	33	High	5+ obs. at PTM>0.95 which is >=10% and <50% of total obs.
O14683	S	PPLMKKHsQTDLVsR	14	H	Q	High	61	High	5+ obs. at PTM>0.95 which is >=10% and <50% of total obs.
O14686	T	RSVAEQHtPVCSRFS	366	H	P	High	6	High	5+ obs. at PTM>0.95 which is >=10% and <50% of total obs.
O14686	S	TPVCsRFsPPEPGDT	373	F	P	High	7	High	5+ obs. at PTM>0.95 which is >=10% and <50% of total obs.
O14686	S	PPEVsRLsPLPVVsR	654	L	P	High	10	High	5+ obs. at PTM>0.95 which is >=10% and <50% of total obs.
O14686	S	KQTAGQGsPCEEQEE	1180	G	P	High	11	High	5+ obs. at PTM>0.95 which is >=10% and <50% of total obs.
O14686	T	PRAPVAPtPPtLIKS	1195	P	P	High	10	High	5+ obs. at PTM>0.95 which is >=10% and <50% of total obs.
O14686	S	LLRNLTMsPLHKRRQ	1606	M	P	High	13	High	5+ obs. at PTM>0.95 which is >=50% and <90% of total obs.
O14686	S	IKLEGPVsPDVEPGK	1671	V	P	High	22	High	5+ obs. at PTM>0.95 which is >=50% and <90% of total obs.
O14686	T	RPSFGLGtPKAKGDG	1803	G	P	High	10	High	5+ obs. at PTM>0.95 which is >=10% and <50% of total obs.
O14686	S	PDIADEEsRGLEGKA	1834	E	R	High	9	High	5+ obs. at PTM>0.95 which is >=90% of total obs.
O14686	T	GLEGKADtPGPEDGG	1843	D	P	High	9	High	5+ obs. at PTM>0.95 which is >=90% of total obs.
O14686	S	EDGGVKAsPVPsDPE	1854	A	P	High	8	High	5+ obs. at PTM>0.95 which is >=10% and <50% of total obs.
O14686	T	SDPEKPGtPGEGMLS	1865	G	P	High	15	High	5+ obs. at PTM>0.95 which is >=10% and <50% of total obs.
O14686	T	EQHLGCGtPGLEGSR	1911	G	P	High	6	High	5+ obs. at PTM>0.95 which is >=10% and <50% of total obs.
O14686	T	tPRHQPStPDPFLKP	2240	S	P	High	20	High	5+ obs. at PTM>0.95 which is >=10% and <50% of total obs.
O14686	S	FLKPRCPsLDNLAVP	2251	P	L	High	5	High	5+ obs. at PTM>0.95 which is >=10% and <50% of total obs.
O14686	S	DNLAVPEsPGVGGGK	2260	E	P	High	8	High	5+ obs. at PTM>0.95 which is >=50% and <90% of total obs.
O14686	S	KAsEPLLsPPPFGEs	2274	L	P	High	19	High	5+ obs. at PTM>0.95 which is >=50% and <90% of total obs.
O14686	S	sQRsGITsPVEKRED	2640	T	P	High	10	High	5+ obs. at PTM>0.95 which is >=10% and <50% of total obs.
O14686	S	EEGGRHPsPCQFTIA	3130	P	P	High	16	High	5+ obs. at PTM>0.95 which is >=50% and <90% of total obs.
O14686	S	HsAVLALsPsQsPRL	3620	L	P	High	5	High	5+ obs. at PTM>0.95 which is >=10% and <50% of total obs.
O14686	S	EPPPGRVsPAAAQLA	4359	V	P	High	19	High	5+ obs. at PTM>0.95 which is >=50% and <90% of total obs.
O14686	T	NNLSNPPtPPSSLPP	4621	P	P	High	6	High	5+ obs. at PTM>0.95 which is >=50% and <90% of total obs.
O14686	T	PPSSLPPtPPPSVQQ	4629	P	P	High	8	High	5+ obs. at PTM>0.95 which is >=50% and <90% of total obs.
O14686	T	DLLAALPtPPHNQtE	4682	P	P	High	7	High	5+ obs. at PTM>0.95 which is >=10% and <50% of total obs.
O14686	S	EQEDRALsPVIPLIP	4738	L	P	High	54	High	5+ obs. at PTM>0.95 which is >=90% of total obs.
O14686	S	YEVLFPEsPARAGTE	4822	E	P	High	83	High	5+ obs. at PTM>0.95 which is >=10% and <50% of total obs.
O14686	S	EKGLEGKsPDTGPDW	4849	K	P	High	15	High	5+ obs. at PTM>0.95 which is >=10% and <50% of total obs.
O14713	S	sRssTVAsLDTDsTK	41	A	L	High	11	High	5+ obs. at PTM>0.95 which is >=10% and <50% of total obs.
O14715	S	sVLGLTPsPRQKsMK	21	P	P	High	16	High	5+ obs. at PTM>0.95 which is >=50% and <90% of total obs.
O14715	S	AAKLFPGsPAIYKLK	128	G	P	High	23	High	5+ obs. at PTM>0.95 which is >=50% and <90% of total obs.
O14715	S	sPTKYsLsPsKsYKY	788	L	P	High	34	High	5+ obs. at PTM>0.95 which is >=50% and <90% of total obs.
O14715	S	EGFsIPVsADGFKFG	918	V	A	High	5	High	5+ obs. at PTM>0.95 which is >=50% and <90% of total obs.
O14715	S	ADVAKsTsGEGFQFG	979	T	G	High	9	High	5+ obs. at PTM>0.95 which is >=10% and <50% of total obs.
O14715	S	MANKANTsGDFEKDD	1017	T	G	High	12	High	5+ obs. at PTM>0.95 which is >=10% and <50% of total obs.
O14715	T	KDDDAYKtEDSDDIH	1029	K	E	High	9	High	5+ obs. at PTM>0.95 which is >=10% and <50% of total obs.
O14715	S	DAYKTEDsDDIHFEP	1032	D	D	High	14	High	5+ obs. at PTM>0.95 which is >=50% and <90% of total obs.
O14715	T	LLDIPLQtPHKLVDt	1177	Q	P	High	31	High	5+ obs. at PTM>0.95 which is >=90% of total obs.
O14715	S	sALsLsKsPAKLNQs	1304	K	P	High	10	High	5+ obs. at PTM>0.95 which is >=10% and <50% of total obs.
O14715	T	QEKDSLItPHVSRSS	1474	I	P	High	48	High	5+ obs. at PTM>0.95 which is >=10% and <50% of total obs.
O14715	S	sLITPHVsRssTPRE	1478	V	R	High	49	High	5+ obs. at PTM>0.95 which is >=10% and <50% of total obs.
O14715	S	TTTKAVVsPPKFVFV	1534	V	P	High	10	High	5+ obs. at PTM>0.95 which is >=90% of total obs.
O14715	S	INTMLQLsPEEKGKL	1742	L	P	High	9	High	5+ obs. at PTM>0.95 which is >=50% and <90% of total obs.
O14730	S	MDLVGVAsPEPGTAA	8	A	P	High	6	High	5+ obs. at PTM>0.95 which is >=10% and <50% of total obs.
O14730	S	KVHPYEDsDssEDEV	125	D	D	High	7	High	5+ obs. at PTM>0.95 which is >=10% and <50% of total obs.
O14730	S	HPYEDsDssEDEVDW	127	D	s	High	9	High	5+ obs. at PTM>0.95 which is >=10% and <50% of total obs.
O14730	S	PYEDsDssEDEVDWQ	128	s	E	High	9	High	5+ obs. at PTM>0.95 which is >=10% and <50% of total obs.
O14737	S	FNRRKVMDsDEDDDY	119	D	D	High	279	High	5+ obs. at PTM>0.95 which is >=50% and <90% of total obs.
O14745	S	MsADAAAGAPLPRLC	2	M	A	High	12	High	5+ obs. at PTM>0.95 which is >=90% of total obs.
O14745	S	IRLVEPGsPAEKAGL	46	G	P	High	11	High	5+ obs. at PTM>0.95 which is >=90% of total obs.
O14745	S	GEIQKENsREALAEA	269	N	R	High	22	High	5+ obs. at PTM>0.95 which is >=10% and <50% of total obs.
O14745	S	LAEAALEsPRPALVR	280	E	P	High	151	High	5+ obs. at PTM>0.95 which is >=50% and <90% of total obs.
O14757	S	AKRPRVTsGGVsEsP	280	T	G	High	167	High	5+ obs. at PTM>0.95 which is >=10% and <50% of total obs.
O14757	S	TsGGVsEsPsGFsKH	286	E	P	High	28	High	5+ obs. at PTM>0.95 which is >=10% and <50% of total obs.
O14757	S	GFsKHIQsNLDFsPV	296	Q	N	High	40	High	5+ obs. at PTM>0.95 which is >=10% and <50% of total obs.
O14757	S	IQsNLDFsPVNsAss	301	F	P	High	26	High	5+ obs. at PTM>0.95 which is >=10% and <50% of total obs.
O14757	S	GLsLWDTsPsYIDKL	331	T	P	High	8	High	5+ obs. at PTM>0.95 which is >=10% and <50% of total obs.
O14770	S	ERDGssKsDHEELsG	198	K	D	High	6	High	5+ obs. at PTM>0.95 which is >=10% and <50% of total obs.
O14776	S	DDNKDIDsEKEAAME	638	D	E	High	7	High	5+ obs. at PTM>0.95 which is >=90% of total obs.
O14777	S	PTsERKVsLFGKRTs	55	V	L	High	18	High	5+ obs. at PTM>0.95 which is >=90% of total obs.
O14777	S	sLFGKRTsGHGsRNs	62	T	G	High	5	High	5+ obs. at PTM>0.95 which is >=10% and <50% of total obs.
O14777	S	sGHGsRNsQLGIFss	69	N	Q	High	28	High	5+ obs. at PTM>0.95 which is >=10% and <50% of total obs.
O14786	S	GMsERNLsALENYNF	894	L	A	High	7	High	5+ obs. at PTM>0.95 which is >=50% and <90% of total obs.
O14786	S	LKKDKLNTQsTYsEA	921	Y	E	High	5	High	5+ obs. at PTM>0.95 which is >=10% and <50% of total obs.
O14791	S	PRVTEPIsAEsGEQV	311	I	A	High	9	High	5+ obs. at PTM>0.95 which is >=10% and <50% of total obs.
O14795	S	PTAAAQCsFEDPDsA	176	C	F	High	7	High	5+ obs. at PTM>0.95 which is >=10% and <50% of total obs.
O14795	S	YPERRAIsPTsssRY	254	I	P	High	7	High	5+ obs. at PTM>0.95 which is >=50% and <90% of total obs.
O14818	S	DRAITVFsPDGHLFQ	11	F	P	High	8	High	5+ obs. at PTM>0.95 which is >=50% and <90% of total obs.
O14818	S	ALLEVVQsGGKNIEL	201	Q	G	High	5	High	5+ obs. at PTM>0.95 which is >=90% of total obs.
O14818	S	AVMRRDQsLKILNPE	216	Q	L	High	10	High	5+ obs. at PTM>0.95 which is >=90% of total obs.
O14827	S	PVRARKLsLTsPLNs	746	L	L	High	9	High	5+ obs. at PTM>0.95 which is >=10% and <50% of total obs.
O14828	S	AVIQHRPsRQYATLD	32	P	R	High	26	High	5+ obs. at PTM>0.95 which is >=10% and <50% of total obs.
O14828	Y	QHRPSRQyATLDVyN	35	Q	A	High	205	High	5+ obs. at PTM>0.95 which is >=50% and <90% of total obs.
O14828	S	LQPsRKLsPTEPKNY	76	L	P	High	46	High	5+ obs. at PTM>0.95 which is >=10% and <50% of total obs.
O14841	T	RGEAGtGtPVKGRtG	151	G	P	High	6	High	5+ obs. at PTM>0.95 which is >=50% and <90% of total obs.
O14867	S	YQGNAKAsPPLQDsA	196	A	P	High	9	High	5+ obs. at PTM>0.95 which is >=10% and <50% of total obs.
O14867	S	LGIRIsEsPEPGQRT	445	E	P	High	19	High	5+ obs. at PTM>0.95 which is >=50% and <90% of total obs.
O14879	S	LKQAIELsPDNQYVK	203	L	P	High	10	High	5+ obs. at PTM>0.95 which is >=50% and <90% of total obs.
O14879	S	VEEALEKsPCQTDVL	237	K	P	High	7	High	5+ obs. at PTM>0.95 which is >=50% and <90% of total obs.
O14893	S	KKLKRKQsVNIsLsG	81	Q	V	High	19	High	5+ obs. at PTM>0.95 which is >=50% and <90% of total obs.
O14901	S	PsTRTPVsPQVTDsK	124	V	P	High	27	High	5+ obs. at PTM>0.95 which is >=50% and <90% of total obs.
O14907	S	GIYVTRVsEGGPAEI	61	V	E	High	9	High	5+ obs. at PTM>0.95 which is >=50% and <90% of total obs.
O14907	S	TRQsLQKAVQQsMLs	124	L	Not found	High	5	High	5+ obs. at PTM>0.95 which is >=50% and <90% of total obs.
O14908	S	sAGGRPGsGPQLGTG	232	G	G	High	49	High	5+ obs. at PTM>0.95 which is >=10% and <50% of total obs.
O14908	T	QLGtGRGtLRLRSRG	242	G	L	High	35	High	5+ obs. at PTM>0.95 which is >=50% and <90% of total obs.
O14920	S	VRGPVsGsPDsMNAs	672	G	P	High	69	High	5+ obs. at PTM>0.95 which is >=10% and <50% of total obs.
O14924	S	KRPLPGPsPPRVRsV	16	P	P	High	6	High	5+ obs. at PTM>0.95 which is >=90% of total obs.
O14950	S	KRPQRATsNVFAMFD	20	T	N	High	321	High	5+ obs. at PTM>0.95 which is >=10% and <50% of total obs.
O14950	T	ttMGDRFtDEEVDEL	135	F	D	High	34	High	5+ obs. at PTM>0.95 which is >=10% and <50% of total obs.
O14964	Y	yKVVQDTyQIMKVEG	132	T	Q	High	407	High	5+ obs. at PTM>0.95 which is >=50% and <90% of total obs.
O14964	Y	VRVCEPCyEQLNRKA	216	C	E	High	1281	High	5+ obs. at PTM>0.95 which is >=90% of total obs.
O14964	Y	TTELPPEyLTSPLSQ	237	E	L	High	12	High	5+ obs. at PTM>0.95 which is >=10% and <50% of total obs.
O14964	Y	RLRQKSTyTSyPKAE	286	T	T	High	136	High	5+ obs. at PTM>0.95 which is >=10% and <50% of total obs.
O14964	Y	MRQKKQEyLEVQRQL	524	E	L	High	19	High	5+ obs. at PTM>0.95 which is >=90% of total obs.
O14965	Y	KGKFGNVyLAREKQS	148	V	L	High	12	High	5+ obs. at PTM>0.95 which is >=90% of total obs.
O14965	T	APSSRRttLCGtLDY	288	t	L	High	58	High	5+ obs. at PTM>0.95 which is >=10% and <50% of total obs.
O14974	S	sEKRDKKsPLIEsTA	299	K	P	High	37	High	5+ obs. at PTM>0.95 which is >=50% and <90% of total obs.
O14974	S	sGQATPTsPIKKFPT	409	T	P	High	10	High	5+ obs. at PTM>0.95 which is >=10% and <50% of total obs.
O14974	S	PTTATKIsPKEEERK	422	I	P	High	22	High	5+ obs. at PTM>0.95 which is >=50% and <90% of total obs.
O14974	S	EEERKDEsPATWRLG	432	E	P	High	5	High	5+ obs. at PTM>0.95 which is >=10% and <50% of total obs.
O14974	S	AGVTRsAssPRLsss	472	A	s	High	39	High	5+ obs. at PTM>0.95 which is >=10% and <50% of total obs.
O14974	S	GVTRsAssPRLsssL	473	s	P	High	14	High	5+ obs. at PTM>0.95 which is >=10% and <50% of total obs.
O14974	Y	SKGTRLAyVAPTIPR	496	A	V	High	425	High	5+ obs. at PTM>0.95 which is >=50% and <90% of total obs.
O14974	S	TIPRRLAsTsDIEEK	507	A	T	High	689	High	5+ obs. at PTM>0.95 which is >=10% and <50% of total obs.
O14974	S	EVRERRRsYLTPVRD	668	R	Y	High	129	High	5+ obs. at PTM>0.95 which is >=10% and <50% of total obs.
O14974	T	ARQSRRStQGVtLtD	696	S	Q	High	219	High	5+ obs. at PTM>0.95 which is >=10% and <50% of total obs.
O14974	S	sQLNRPNsLVGITsA	802	N	L	High	51	High	5+ obs. at PTM>0.95 which is >=10% and <50% of total obs.
O14974	S	ENEQEQQsDTEEGsN	871	Q	D	High	40	High	5+ obs. at PTM>0.95 which is >=10% and <50% of total obs.
O14974	S	sLLGRsGsYsYLEER	910	G	Y	High	80	High	5+ obs. at PTM>0.95 which is >=10% and <50% of total obs.
O14974	S	RALERRIsEMEEELK	995	I	E	High	48	High	5+ obs. at PTM>0.95 which is >=90% of total obs.
O14975	T	tFKHRKMtLVEEGFN	577	M	L	High	26	High	5+ obs. at PTM>0.95 which is >=90% of total obs.
O14976	S	DFLAGPGsLGGAsGR	16	G	L	High	6	High	5+ obs. at PTM>0.95 which is >=50% and <90% of total obs.
O14976	Y	VIQSVANyAKGDLDI	403	N	A	High	18	High	5+ obs. at PTM>0.95 which is >=90% of total obs.
O14976	S	AEPTDsDsPPsssAD	780	D	P	High	8	High	5+ obs. at PTM>0.95 which is >=10% and <50% of total obs.
O14976	T	DASRFLHtLDWQEEK	794	H	L	High	6	High	5+ obs. at PTM>0.95 which is >=90% of total obs.
O14976	S	LMEDRDEsEVsDEGG	826	E	E	High	24	High	5+ obs. at PTM>0.95 which is >=10% and <50% of total obs.
O14976	S	DRDEsEVsDEGGsPI	829	V	D	High	25	High	5+ obs. at PTM>0.95 which is >=10% and <50% of total obs.
O14978	S	LQELLGPsPQRDPQA	178	P	P	High	6	High	5+ obs. at PTM>0.95 which is >=90% of total obs.
O14979	Y	TMEDMNEySNIEEFA	126	E	S	High	6	High	5+ obs. at PTM>0.95 which is >=10% and <50% of total obs.
O14979	S	KVFVGGLsPDTsEEQ	241	L	P	High	26	High	5+ obs. at PTM>0.95 which is >=50% and <90% of total obs.
O14980	S	EFAGEDTsDLFLEER	1031	T	D	High	8	High	5+ obs. at PTM>0.95 which is >=10% and <50% of total obs.
O14980	S	EKHKRQMsVPGIFNP	1055	M	V	High	74	High	5+ obs. at PTM>0.95 which is >=90% of total obs.
O15013	S	GEQFDFDsGDEIPEA	59	D	G	High	9	High	5+ obs. at PTM>0.95 which is >=50% and <90% of total obs.
O15013	S	RsFIRTKsLIAQDHR	379	K	L	High	26	High	5+ obs. at PTM>0.95 which is >=50% and <90% of total obs.
O15013	Y	RSEDSTIyDLLKDPV	1307	I	D	High	38	High	5+ obs. at PTM>0.95 which is >=90% of total obs.
O15014	S	VKsEKMEsPVsTPAV	252	E	P	High	5	High	5+ obs. at PTM>0.95 which is >=10% and <50% of total obs.
O15014	S	APPRFCDsPTsDLEM	358	D	P	High	28	High	5+ obs. at PTM>0.95 which is >=10% and <50% of total obs.
O15014	T	RMRPNSNtPVNEtAt	381	N	P	High	10	High	5+ obs. at PTM>0.95 which is >=10% and <50% of total obs.
O15014	S	NsKGRRGsQNssEHR	413	G	Q	High	20	High	5+ obs. at PTM>0.95 which is >=10% and <50% of total obs.
O15014	S	LsDMELNsssEDsKG	452	N	s	High	8	High	5+ obs. at PTM>0.95 which is >=10% and <50% of total obs.
O15014	S	sKRVRTNsMGsATGP	467	N	M	High	138	High	5+ obs. at PTM>0.95 which is >=10% and <50% of total obs.
O15014	S	VLDRNCPsPVLIDCP	491	P	P	High	25	High	5+ obs. at PTM>0.95 which is >=90% of total obs.
O15014	S	VRLVEPHsPsPssKF	576	H	P	High	56	High	5+ obs. at PTM>0.95 which is >=10% and <50% of total obs.
O15014	S	LVEPHsPsPssKFsT	578	P	P	High	48	High	5+ obs. at PTM>0.95 which is >=10% and <50% of total obs.
O15014	T	FtVNPALtPAKDKKK	722	L	P	High	5	High	5+ obs. at PTM>0.95 which is >=50% and <90% of total obs.
O15014	S	EssKELEsPLTPGKV	743	E	P	High	17	High	5+ obs. at PTM>0.95 which is >=10% and <50% of total obs.
O15014	T	KELESPLtPGKVCRA	746	L	P	High	37	High	5+ obs. at PTM>0.95 which is >=50% and <90% of total obs.
O15014	S	CRAEEGKsPFREssG	758	K	P	High	33	High	5+ obs. at PTM>0.95 which is >=50% and <90% of total obs.
O15014	S	sFTDNAPsPsIGGss	804	P	P	High	20	High	5+ obs. at PTM>0.95 which is >=10% and <50% of total obs.
O15014	T	ttPtQPLtPLHVVtQ	823	L	P	High	92	High	5+ obs. at PTM>0.95 which is >=10% and <50% of total obs.
O15014	S	AssVKTNsPAYsDIs	842	N	P	High	19	High	5+ obs. at PTM>0.95 which is >=10% and <50% of total obs.
O15014	S	KTNsPAYsDIsDAGE	846	Y	D	High	21	High	5+ obs. at PTM>0.95 which is >=10% and <50% of total obs.
O15014	S	sPAYsDIsDAGEDGE	849	I	D	High	21	High	5+ obs. at PTM>0.95 which is >=10% and <50% of total obs.
O15014	S	PTLTKAPsLTDLVKs	1055	P	L	High	38	High	5+ obs. at PTM>0.95 which is >=10% and <50% of total obs.
O15014	S	DADKARAsPsVTCKs	1285	A	P	High	5	High	5+ obs. at PTM>0.95 which is >=50% and <90% of total obs.
O15014	S	AsHYKsKsPTIsDKT	1313	K	P	High	8	High	5+ obs. at PTM>0.95 which is >=50% and <90% of total obs.
O15018	S	PGKPRANsLVTLGsH	920	N	L	High	15	High	5+ obs. at PTM>0.95 which is >=50% and <90% of total obs.
O15018	S	VTVARQAsLPGsPQA	944	A	L	High	5	High	5+ obs. at PTM>0.95 which is >=10% and <50% of total obs.
O15018	S	ENPsQPAsPRVTKCK	1270	A	P	High	5	High	5+ obs. at PTM>0.95 which is >=10% and <50% of total obs.
O15020	S	PEGPGPGsGDEANGP	2171	G	G	High	22	High	5+ obs. at PTM>0.95 which is >=10% and <50% of total obs.
O15020	S	AMTMPPVsPVGAEGP	2359	V	P	High	13	High	5+ obs. at PTM>0.95 which is >=50% and <90% of total obs.
O15021	S	GRQLRRGsLGGALTG	166	G	L	High	8	High	5+ obs. at PTM>0.95 which is >=10% and <50% of total obs.
O15021	S	QDsPRNFsPsAsAHF	266	F	P	High	5	High	5+ obs. at PTM>0.95 which is >=10% and <50% of total obs.
O15021	S	RTDGRRWsLAsLPss	285	W	L	High	6	High	5+ obs. at PTM>0.95 which is >=10% and <50% of total obs.
O15021	S	YRsGRRKsAGNIPLs	1370	K	A	High	14	High	5+ obs. at PTM>0.95 which is >=50% and <90% of total obs.
O15021	S	sAGNIPLsPLARTPs	1377	L	P	High	7	High	5+ obs. at PTM>0.95 which is >=10% and <50% of total obs.
O15021	S	TsPQRsPsPLLGHsL	1397	P	P	High	6	High	5+ obs. at PTM>0.95 which is >=50% and <90% of total obs.
O15021	S	AFPsKMHsPPTIVRH	1419	H	P	High	10	High	5+ obs. at PTM>0.95 which is >=50% and <90% of total obs.
O15021	S	KsAEPPRsPLLKRVQ	1438	R	P	High	7	High	5+ obs. at PTM>0.95 which is >=50% and <90% of total obs.
O15021	S	HLCsRKHsLEVTQEE	1467	H	L	High	8	High	5+ obs. at PTM>0.95 which is >=50% and <90% of total obs.
O15021	S	RKVGRQEsVDDLDRD	1523	E	V	High	6	High	5+ obs. at PTM>0.95 which is >=90% of total obs.
O15021	S	PGLVAPEsPVRKsPs	1779	E	P	High	10	High	5+ obs. at PTM>0.95 which is >=50% and <90% of total obs.
O15021	S	AsKTELPsPEsAQsP	1822	P	P	High	6	High	5+ obs. at PTM>0.95 which is >=10% and <50% of total obs.
O15021	S	CLGQNLHsPDLARPR	1947	H	P	High	10	High	5+ obs. at PTM>0.95 which is >=50% and <90% of total obs.
O15021	S	NGMKRsPsATGQssF	2442	P	A	High	8	High	5+ obs. at PTM>0.95 which is >=10% and <50% of total obs.
O15021	S	THMTKsDsLPsFRVs	2520	D	L	High	10	High	5+ obs. at PTM>0.95 which is >=50% and <90% of total obs.
O15021	S	sHRDRALsVTATVGE	2552	L	V	High	7	High	5+ obs. at PTM>0.95 which is >=10% and <50% of total obs.
O15031	S	QLEGLEEsVRDRCKK	1244	E	V	High	6	High	5+ obs. at PTM>0.95 which is >=90% of total obs.
O15031	S	VsQQPEDsQQDLPGE	1570	D	Q	High	7	High	5+ obs. at PTM>0.95 which is >=10% and <50% of total obs.
O15033	S	VDEEDEDsPsECHTP	337	D	P	High	12	High	5+ obs. at PTM>0.95 which is >=10% and <50% of total obs.
O15037	S	TWGARPAsPDRFAVs	10	A	P	High	52	High	5+ obs. at PTM>0.95 which is >=50% and <90% of total obs.
O15037	S	RLHNGNAsPPRVPsP	353	A	P	High	11	High	5+ obs. at PTM>0.95 which is >=90% of total obs.
O15037	S	AsPPRVPsPPPAPEP	359	P	P	High	11	High	5+ obs. at PTM>0.95 which is >=90% of total obs.
O15040	S	sQRFNAIssEDFDQE	448	I	s	High	8	High	5+ obs. at PTM>0.95 which is >=90% of total obs.
O15040	S	QRFNAIssEDFDQEL	449	s	E	High	8	High	5+ obs. at PTM>0.95 which is >=90% of total obs.
O15042	S	HMDAsGPsDsDMPsR	37	P	D	High	5	High	5+ obs. at PTM>0.95 which is >=10% and <50% of total obs.
O15042	S	AREsLCDsPHQNLsR	67	D	P	High	30	High	5+ obs. at PTM>0.95 which is >=50% and <90% of total obs.
O15042	S	YsILQGDsPTKWRTE	485	D	P	High	29	High	5+ obs. at PTM>0.95 which is >=10% and <50% of total obs.
O15042	S	LDGVPIKsLDDDLDG	731	K	L	High	5	High	5+ obs. at PTM>0.95 which is >=50% and <90% of total obs.
O15042	S	LFDQHEEsEEEENQN	788	E	E	High	7	High	5+ obs. at PTM>0.95 which is >=50% and <90% of total obs.
O15042	S	NQNQEEEsEDEEDTQ	800	E	E	High	7	High	5+ obs. at PTM>0.95 which is >=50% and <90% of total obs.
O15042	S	EDTQssKsEEHHLYs	811	K	E	High	16	High	5+ obs. at PTM>0.95 which is >=10% and <50% of total obs.
O15042	T	KKEKDECtPtRKERK	919	C	P	High	7	High	5+ obs. at PTM>0.95 which is >=50% and <90% of total obs.
O15042	S	ssGRRVKsPsPKsER	946	K	P	High	19	High	5+ obs. at PTM>0.95 which is >=90% of total obs.
O15042	S	GRRVKsPsPKsERsE	948	P	P	High	19	High	5+ obs. at PTM>0.95 which is >=90% of total obs.
O15047	S	RTsPRPAsPARsGsP	464	A	P	High	5	High	5+ obs. at PTM>0.95 which is >=10% and <50% of total obs.
O15047	S	sKFsFLAsDTEEEEE	508	A	D	High	9	High	5+ obs. at PTM>0.95 which is >=10% and <50% of total obs.
O15047	T	FSFLASDtEEEEENS	510	D	E	High	5	High	5+ obs. at PTM>0.95 which is >=10% and <50% of total obs.
O15047	S	VPERVAGsPVTPLPE	1103	G	P	High	8	High	5+ obs. at PTM>0.95 which is >=10% and <50% of total obs.
O15047	T	APEPPPAtPPQAKFP	1185	A	P	High	19	High	5+ obs. at PTM>0.95 which is >=10% and <50% of total obs.
O15049	S	AQLLHALsLDEGGPE	176	L	L	High	6	High	5+ obs. at PTM>0.95 which is >=10% and <50% of total obs.
O15054	T	PRVSFPKtPEVGPGP	637	K	P	High	9	High	5+ obs. at PTM>0.95 which is >=50% and <90% of total obs.
O15055	S	RNTsGIDsPWKKTGK	786	D	P	High	5	High	5+ obs. at PTM>0.95 which is >=10% and <50% of total obs.
O15055	S	PsAMGRAsPPLFQsR	977	A	P	High	6	High	5+ obs. at PTM>0.95 which is >=50% and <90% of total obs.
O15056	S	LMVKKsAsDAsIssG	1124	A	D	High	7	High	5+ obs. at PTM>0.95 which is >=10% and <50% of total obs.
O15056	S	LEARGGAsEEALsAV	1191	A	E	High	10	High	5+ obs. at PTM>0.95 which is >=10% and <50% of total obs.
O15061	S	QTNVRTFsPTYGLLR	429	F	P	High	23	High	5+ obs. at PTM>0.95 which is >=50% and <90% of total obs.
O15061	T	VSPKGLQtPVKDAGG	598	Q	P	High	10	High	5+ obs. at PTM>0.95 which is >=50% and <90% of total obs.
O15061	S	EsLsRQRsPAPGsPD	1044	R	P	High	30	High	5+ obs. at PTM>0.95 which is >=10% and <50% of total obs.
O15061	S	QRsPAPGsPDEEGGA	1049	G	P	High	37	High	5+ obs. at PTM>0.95 which is >=50% and <90% of total obs.
O15061	S	VTLGPGQsPLsREVI	1181	Q	P	High	19	High	5+ obs. at PTM>0.95 which is >=10% and <50% of total obs.
O15061	S	VLAGsADsPELGKLA	1435	D	P	High	9	High	5+ obs. at PTM>0.95 which is >=10% and <50% of total obs.
O15062	S	ARQRLRPsIDEsAIs	208	P	I	High	7	High	5+ obs. at PTM>0.95 which is >=50% and <90% of total obs.
O15062	S	HsREEFFsPDsLKIV	234	F	P	High	6	High	5+ obs. at PTM>0.95 which is >=90% of total obs.
O15063	S	PLVTRHNsAATAMVT	673	N	A	High	6	High	5+ obs. at PTM>0.95 which is >=50% and <90% of total obs.
O15063	S	GLAPQQQsPKQQQPQ	723	Q	P	High	16	High	5+ obs. at PTM>0.95 which is >=50% and <90% of total obs.
O15067	S	sNALLLRsPNRDFLT	569	R	P	High	17	High	5+ obs. at PTM>0.95 which is >=10% and <50% of total obs.
O15068	S	sPGIRRGsENsssEG	589	G	E	High	5	High	5+ obs. at PTM>0.95 which is >=10% and <50% of total obs.
O15068	S	EsRQGRGsAGEEEEs	620	G	A	High	5	High	5+ obs. at PTM>0.95 which is >=50% and <90% of total obs.
O15069	S	RVsLsPHsPLLsPKV	1303	H	P	High	14	High	5+ obs. at PTM>0.95 which is >=10% and <50% of total obs.
O15069	S	sPHsPLLsPKVAsMD	1307	L	P	High	13	High	5+ obs. at PTM>0.95 which is >=10% and <50% of total obs.
O15075	S	sRVNGLPsPTHsAHC	32	P	P	High	7	High	5+ obs. at PTM>0.95 which is >=10% and <50% of total obs.
O15075	S	GPsRRsKsPAsTssV	307	K	P	High	8	High	5+ obs. at PTM>0.95 which is >=10% and <50% of total obs.
O15083	S	NsIKTFWsPELKKER	187	W	P	High	30	High	5+ obs. at PTM>0.95 which is >=10% and <50% of total obs.
O15084	S	TNTsKTVsFEALPIM	1011	V	F	High	18	High	5+ obs. at PTM>0.95 which is >=10% and <50% of total obs.
O15085	S	PsHHRQPsDAsETTG	35	P	D	High	193	High	5+ obs. at PTM>0.95 which is >=10% and <50% of total obs.
O15085	S	RITsVIPsPPPPPPL	150	P	P	High	6	High	5+ obs. at PTM>0.95 which is >=10% and <50% of total obs.
O15085	S	QHHRRQGsDAAVPsT	271	G	D	High	9	High	5+ obs. at PTM>0.95 which is >=50% and <90% of total obs.
O15085	S	sTFHIPLsPVEVKPG	556	L	P	High	35	High	5+ obs. at PTM>0.95 which is >=50% and <90% of total obs.
O15085	S	TssLsTRsLENPTPP	663	R	L	High	49	High	5+ obs. at PTM>0.95 which is >=10% and <50% of total obs.
O15085	T	tRSLENPtPPFtPKM	668	P	P	High	100	High	5+ obs. at PTM>0.95 which is >=10% and <50% of total obs.
O15085	T	ENPtPPFtPKMGRRS	672	F	P	High	80	High	5+ obs. at PTM>0.95 which is >=10% and <50% of total obs.
O15085	S	EDPEQEGsAEEEELG	1155	G	A	High	13	High	5+ obs. at PTM>0.95 which is >=10% and <50% of total obs.
O15085	S	LPPRTRNsGIWEsPE	1295	N	G	High	15	High	5+ obs. at PTM>0.95 which is >=10% and <50% of total obs.
O15085	S	DPRRPsRsPPsLALR	1413	R	P	High	7	High	5+ obs. at PTM>0.95 which is >=50% and <90% of total obs.
O15085	S	AARWTDGsLsPPAKE	1478	G	L	High	6	High	5+ obs. at PTM>0.95 which is >=10% and <50% of total obs.
O15085	S	RWTDGsLsPPAKEPL	1480	L	P	High	11	High	5+ obs. at PTM>0.95 which is >=10% and <50% of total obs.
O15085	S	PLEDsTADAAAsPGP	1519	A	P	High	5	High	5+ obs. at PTM>0.95 which is >=10% and <50% of total obs.
O15117	S	FNNQGNAsPPAGPsN	46	A	P	High	8	High	5+ obs. at PTM>0.95 which is >=10% and <50% of total obs.
O15117	S	NVsssKGsPAPLGVR	225	G	P	High	6	High	5+ obs. at PTM>0.95 which is >=10% and <50% of total obs.
O15117	Y	TTAVEIDyDSLKLKK	571	D	D	High	741	High	5+ obs. at PTM>0.95 which is >=10% and <50% of total obs.
O15119	S	NLKDLCPsEGEsDAE	371	P	E	High	11	High	5+ obs. at PTM>0.95 which is >=10% and <50% of total obs.
O15119	S	LCPsEGEsDAEAEsK	375	E	D	High	10	High	5+ obs. at PTM>0.95 which is >=10% and <50% of total obs.
O15119	S	AsPDsRHsPATIsss	438	H	P	High	11	High	5+ obs. at PTM>0.95 which is >=10% and <50% of total obs.
O15119	S	LGAEERRsPVREGTA	456	R	P	High	16	High	5+ obs. at PTM>0.95 which is >=50% and <90% of total obs.
O15119	S	ssssMsLsPKLCAEK	707	L	P	High	12	High	5+ obs. at PTM>0.95 which is >=10% and <50% of total obs.
O15126	Y	PTEEHPAyTQIAKEH	73	A	T	High	86	High	5+ obs. at PTM>0.95 which is >=10% and <50% of total obs.
O15143	S	VsQIsVLsGGKAKCs	336	L	G	High	6	High	5+ obs. at PTM>0.95 which is >=50% and <90% of total obs.
O15145	Y	DIVDEAIyyFKANVF	47	I	y	High	110	High	5+ obs. at PTM>0.95 which is >=10% and <50% of total obs.
O15155	S	VTAIKsLsIEIGHEV	50	L	I	High	34	High	5+ obs. at PTM>0.95 which is >=10% and <50% of total obs.
O15155	S	KLLAEMDsQFDsTTG	69	D	Q	High	9	High	5+ obs. at PTM>0.95 which is >=50% and <90% of total obs.
O15164	S	sPNssVPsPGLAGPV	667	P	P	High	11	High	5+ obs. at PTM>0.95 which is >=10% and <50% of total obs.
O15164	S	VVIVKQEsDEEsRPQ	744	E	D	High	7	High	5+ obs. at PTM>0.95 which is >=10% and <50% of total obs.
O15164	S	TsLLLNssQssTsEE	768	s	Q	High	7	High	5+ obs. at PTM>0.95 which is >=10% and <50% of total obs.
O15164	S	WLDPsQKsPLHVGET	811	K	P	High	28	High	5+ obs. at PTM>0.95 which is >=10% and <50% of total obs.
O15164	S	EsEDNKFsDDsDDDF	1025	F	D	High	28	High	5+ obs. at PTM>0.95 which is >=10% and <50% of total obs.
O15164	S	DNKFsDDsDDDFVQP	1028	D	D	High	34	High	5+ obs. at PTM>0.95 which is >=10% and <50% of total obs.
O15169	S	YEPEGsAsPTPPYLK	77	A	P	High	17	High	5+ obs. at PTM>0.95 which is >=10% and <50% of total obs.
O15169	S	LRTPGRQsPGPGHRs	486	Q	P	High	6	High	5+ obs. at PTM>0.95 which is >=10% and <50% of total obs.
O15169	S	sPGPGHRsPDsGHVA	493	R	P	High	7	High	5+ obs. at PTM>0.95 which is >=10% and <50% of total obs.
O15173	S	GAGAGEEsPATsLPR	90	E	P	High	26	High	5+ obs. at PTM>0.95 which is >=10% and <50% of total obs.
O15173	S	RMKKRDFsLEQLRQY	104	F	L	High	26	High	5+ obs. at PTM>0.95 which is >=90% of total obs.
O15198	T	YHYRRVEtPVLPPVL	136	E	P	High	6	High	5+ obs. at PTM>0.95 which is >=90% of total obs.
O15198	S	LTQMGsPHNPIssVs	465	s	V	High	67	High	5+ obs. at PTM>0.95 which is >=10% and <50% of total obs.
O15198	S	LTQMGsPHNPIssVs	467	V	Not found	High	74	High	5+ obs. at PTM>0.95 which is >=10% and <50% of total obs.
O15209	S	sRAsENQsPsssNYF	202	Q	P	High	5	High	5+ obs. at PTM>0.95 which is >=50% and <90% of total obs.
O15211	S	VQEVKLQsPLEPHsK	409	Q	P	High	8	High	5+ obs. at PTM>0.95 which is >=50% and <90% of total obs.
O15213	S	VPTTAGAsPGPPRNK	41	A	P	High	24	High	5+ obs. at PTM>0.95 which is >=10% and <50% of total obs.
O15226	S	RNYARsEsHTDLTFs	618	E	H	High	9	High	5+ obs. at PTM>0.95 which is >=10% and <50% of total obs.
O15226	Y	QEGQVGHyELVMPQA	682	H	E	High	9	High	5+ obs. at PTM>0.95 which is >=90% of total obs.
O15231	S	sGRsRATsFssAGEV	64	T	F	High	19	High	5+ obs. at PTM>0.95 which is >=10% and <50% of total obs.
O15231	S	sTPERQssPsGsEQL	453	s	P	High	39	High	5+ obs. at PTM>0.95 which is >=10% and <50% of total obs.
O15231	S	EQLVRREsCGssVLT	465	E	C	High	52	High	5+ obs. at PTM>0.95 which is >=10% and <50% of total obs.
O15231	S	sTPEQQNsPsGsEQF	519	N	P	High	32	High	5+ obs. at PTM>0.95 which is >=10% and <50% of total obs.
O15231	S	sCTsRVRsPssCMVT	538	R	P	High	5	High	5+ obs. at PTM>0.95 which is >=90% of total obs.
O15234	S	GsAGGGGsGsLPsQR	45	G	G	High	12	High	5+ obs. at PTM>0.95 which is >=10% and <50% of total obs.
O15234	S	NsKVELKsEANDAVN	117	K	E	High	9	High	5+ obs. at PTM>0.95 which is >=10% and <50% of total obs.
O15234	S	EANDAVNssTKEEKG	125	N	s	High	7	High	5+ obs. at PTM>0.95 which is >=10% and <50% of total obs.
O15234	S	TVTGERQsGDGQEsT	148	Q	G	High	34	High	5+ obs. at PTM>0.95 which is >=10% and <50% of total obs.
O15234	S	IRKPRYGsPPQRDPN	265	G	P	High	33	High	5+ obs. at PTM>0.95 which is >=10% and <50% of total obs.
O15234	S	QTsVRDPsPEADAPV	363	P	P	High	35	High	5+ obs. at PTM>0.95 which is >=10% and <50% of total obs.
O15234	S	ADAPVLGsPEKEEAA	373	G	P	High	26	High	5+ obs. at PTM>0.95 which is >=10% and <50% of total obs.
O15258	S	MsEGDsVGEsVHGKP	2	M	E	High	8	High	5+ obs. at PTM>0.95 which is >=10% and <50% of total obs.
O15258	S	DPsLMEDsDDGPsLP	95	D	D	High	34	High	5+ obs. at PTM>0.95 which is >=10% and <50% of total obs.
O15264	Y	ADAEMTGyVVTRWyR	182	G	V	High	968	High	5+ obs. at PTM>0.95 which is >=10% and <50% of total obs.
O15264	S	YKEIVNFsPIARKDs	350	F	P	High	5	High	5+ obs. at PTM>0.95 which is >=90% of total obs.
O15265	S	GRGPPTGsPAEsIKR	783	G	P	High	5	High	5+ obs. at PTM>0.95 which is >=50% and <90% of total obs.
O15269	Y	KDHPALNyNIVSGPP	82	N	N	High	91	High	5+ obs. at PTM>0.95 which is >=50% and <90% of total obs.
O15273	S	RRsLsRsMsQEAQRG	161	M	Q	High	6	High	5+ obs. at PTM>0.95 which is >=10% and <50% of total obs.
O15294	S	EPTKRMLsFQGLAEL	20	L	F	High	22	High	5+ obs. at PTM>0.95 which is >=90% of total obs.
O15318	T	AKDAGKGtPLtNtED	133	G	P	High	8	High	5+ obs. at PTM>0.95 which is >=50% and <90% of total obs.
O15318	S	KRGDGEKsDEENEEK	157	K	D	High	9	High	5+ obs. at PTM>0.95 which is >=90% of total obs.
O15344	T	DGLKRNVtLQNIIDR	78	V	L	High	6	High	5+ obs. at PTM>0.95 which is >=90% of total obs.
O15344	S	AsVsGPNsPsETRRE	96	N	P	High	22	High	5+ obs. at PTM>0.95 which is >=10% and <50% of total obs.
O15355	T	AQIAGRPtEDEDEKE	122	P	E	High	6	High	5+ obs. at PTM>0.95 which is >=90% of total obs.
O15355	S	GTGEEPGsQGLNGEA	183	G	Q	High	72	High	5+ obs. at PTM>0.95 which is >=50% and <90% of total obs.
O15355	S	RKLEEVLsTEGAEEN	527	L	T	High	14	High	5+ obs. at PTM>0.95 which is >=10% and <50% of total obs.
O15357	S	PPDDRDAsDGEDEKP	132	A	D	High	19	High	5+ obs. at PTM>0.95 which is >=90% of total obs.
O15357	S	KVFDQQssPMVTRLL	241	s	P	High	10	High	5+ obs. at PTM>0.95 which is >=10% and <50% of total obs.
O15357	Y	LGTRERLyEWISIDK	886	L	E	High	550	High	5+ obs. at PTM>0.95 which is >=10% and <50% of total obs.
O15357	T	APREEPLtPRLKPEG	958	L	P	High	17	High	5+ obs. at PTM>0.95 which is >=90% of total obs.
O15357	Y	NSFNNPAyyVLEGVP	986	A	y	High	891	High	5+ obs. at PTM>0.95 which is >=10% and <50% of total obs.
O15357	S	LLPPEPPsPARAPVP	1003	P	P	High	169	High	5+ obs. at PTM>0.95 which is >=10% and <50% of total obs.
O15357	S	PPLPPGPsPAsTFLG	1104	P	P	High	6	High	5+ obs. at PTM>0.95 which is >=90% of total obs.
O15357	S	LQMAKTLsEVDYAPA	1131	L	E	High	15	High	5+ obs. at PTM>0.95 which is >=10% and <50% of total obs.
O15357	Y	KTLSEVDyAPAGPAR	1135	D	A	High	706	High	5+ obs. at PTM>0.95 which is >=50% and <90% of total obs.
O15357	Y	PRGLPSDyGRPLSFP	1162	D	G	High	350	High	5+ obs. at PTM>0.95 which is >=10% and <50% of total obs.
O15357	S	sDYGRPLsFPPPRIR	1167	L	F	High	12	High	5+ obs. at PTM>0.95 which is >=10% and <50% of total obs.
O15371	S	sLPDGTFssDEDEEE	528	F	s	High	9	High	5+ obs. at PTM>0.95 which is >=10% and <50% of total obs.
O15371	S	LPDGTFssDEDEEEE	529	s	D	High	9	High	5+ obs. at PTM>0.95 which is >=10% and <50% of total obs.
O15372	T	MASRKEGtGStAtSS	8	G	G	High	5	High	5+ obs. at PTM>0.95 which is >=10% and <50% of total obs.
O15372	S	VCKEKDFsPEALKKA	183	F	P	High	26	High	5+ obs. at PTM>0.95 which is >=90% of total obs.
O15381	S	YRKGNPDsVsNTPEM	134	D	V	High	8	High	5+ obs. at PTM>0.95 which is >=10% and <50% of total obs.
O15381	T	NPDSVSNtPEMEQRE	138	N	P	High	12	High	5+ obs. at PTM>0.95 which is >=10% and <50% of total obs.
O15381	S	DsFFLDLsCEKsNPK	191	L	C	High	6	High	5+ obs. at PTM>0.95 which is >=50% and <90% of total obs.
O15381	S	PITEIQDsKDssLLE	207	D	K	High	8	High	5+ obs. at PTM>0.95 which is >=10% and <50% of total obs.
O15381	S	IQDsKDssLLEsDMK	211	s	L	High	11	High	5+ obs. at PTM>0.95 which is >=10% and <50% of total obs.
O15389	Y	EAPSTTEySEIKTSK	544	E	S	High	77	High	5+ obs. at PTM>0.95 which is >=50% and <90% of total obs.
O15391	T	RRHQLVHtGEKPFQC	306	H	G	High	13	High	5+ obs. at PTM>0.95 which is >=50% and <90% of total obs.
O15392	T	FLEGCACtPERMAEA	34	C	P	High	24	High	5+ obs. at PTM>0.95 which is >=90% of total obs.
O15400	S	QLGTPQDsPELRQQL	45	D	P	High	9	High	5+ obs. at PTM>0.95 which is >=10% and <50% of total obs.
O15400	T	EFGSLPttPSEQRQR	79	t	P	High	40	High	5+ obs. at PTM>0.95 which is >=10% and <50% of total obs.
O15400	S	VARVRAssRVsGsFP	126	s	R	High	154	High	5+ obs. at PTM>0.95 which is >=10% and <50% of total obs.
O15400	S	VRAssRVsGsFPEDs	129	V	G	High	187	High	5+ obs. at PTM>0.95 which is >=10% and <50% of total obs.
O15417	S	PRLAERLsPFLAEsK	263	L	P	High	28	High	5+ obs. at PTM>0.95 which is >=10% and <50% of total obs.
O15417	S	PGPRPCPsPLPPPPA	333	P	P	High	6	High	5+ obs. at PTM>0.95 which is >=90% of total obs.
O15417	S	PGGCGKKsPFGGLGT	611	K	P	High	6	High	5+ obs. at PTM>0.95 which is >=10% and <50% of total obs.
O15417	S	GTYGKAVsPPPsPRA	991	V	P	High	25	High	5+ obs. at PTM>0.95 which is >=90% of total obs.
O15417	S	KAVsPPPsPRAsPVA	995	P	P	High	24	High	5+ obs. at PTM>0.95 which is >=90% of total obs.
O15417	S	PPPsPRAsPVAALKA	999	A	P	High	24	High	5+ obs. at PTM>0.95 which is >=90% of total obs.
O15417	S	GPERLALsPEDKPIR	1127	L	P	High	19	High	5+ obs. at PTM>0.95 which is >=10% and <50% of total obs.
O15417	S	EDKPIRLsPsKITEP	1136	L	P	High	12	High	5+ obs. at PTM>0.95 which is >=10% and <50% of total obs.
O15417	S	PQARPLPsPGAAGAQ	1359	P	P	High	7	High	5+ obs. at PTM>0.95 which is >=90% of total obs.
O15417	S	THAPsALsPPRKRGK	1540	L	P	High	8	High	5+ obs. at PTM>0.95 which is >=50% and <90% of total obs.
O15417	S	IRKRHKGsEEEHDAL	1579	G	E	High	5	High	5+ obs. at PTM>0.95 which is >=90% of total obs.
O15417	S	GARERALsPGLEEsG	1857	L	P	High	23	High	5+ obs. at PTM>0.95 which is >=10% and <50% of total obs.
O15417	S	FEAGPEAsDDDLWTR	1989	A	D	High	13	High	5+ obs. at PTM>0.95 which is >=10% and <50% of total obs.
O15417	T	GAVERPLtPAPRSCI	2146	L	P	High	25	High	5+ obs. at PTM>0.95 which is >=90% of total obs.
O15417	S	AKRQRLPsVENRPKI	2771	P	V	High	28	High	5+ obs. at PTM>0.95 which is >=90% of total obs.
O15427	S	LHKPPADsGVDLREV	436	D	G	High	58	High	5+ obs. at PTM>0.95 which is >=90% of total obs.
O15427	T	PEKNGEVVHtPEtSV	460	H	P	High	14	High	5+ obs. at PTM>0.95 which is >=10% and <50% of total obs.
O15427	S	PEKNGEVVHTPETsV	464	T	V	High	13	High	5+ obs. at PTM>0.95 which is >=10% and <50% of total obs.
O15439	T	EQPPVPGtPtLRNRt	646	G	P	High	44	High	5+ obs. at PTM>0.95 which is >=10% and <50% of total obs.
O15439	S	sQQssRPsLKDGALE	668	P	L	High	5	High	5+ obs. at PTM>0.95 which is >=10% and <50% of total obs.
O15440	Y	DIDIGKEyIIPSPGy	10	E	I	High	54	High	5+ obs. at PTM>0.95 which is >=10% and <50% of total obs.
O15440	S	sHssIQNsPKLTPKM	509	N	P	High	24	High	5+ obs. at PTM>0.95 which is >=10% and <50% of total obs.
O15440	S	LDsDERPsPEEEEGK	558	P	P	High	5	High	5+ obs. at PTM>0.95 which is >=10% and <50% of total obs.
O15446	S	AKPPAsEsPRFsLEA	27	E	P	High	6	High	5+ obs. at PTM>0.95 which is >=10% and <50% of total obs.
O15446	T	FGGNPPVtGPRSALA	159	V	G	High	6	High	5+ obs. at PTM>0.95 which is >=90% of total obs.
O15446	S	LAPNLLTsGKKKKEM	172	T	G	High	14	High	5+ obs. at PTM>0.95 which is >=10% and <50% of total obs.
O15446	S	PLEDTVLsPTKKRKR	285	L	P	High	38	High	5+ obs. at PTM>0.95 which is >=10% and <50% of total obs.
O15446	S	GPPLNsEsGEEAPTG	490	E	G	High	9	High	5+ obs. at PTM>0.95 which is >=10% and <50% of total obs.
O15504	S	ENPFAsLsPDEQKDE	106	L	P	High	11	High	5+ obs. at PTM>0.95 which is >=10% and <50% of total obs.
O15516	S	ALERFDHsPTPsAss	427	H	P	High	7	High	5+ obs. at PTM>0.95 which is >=50% and <90% of total obs.
O15523	Y	CSKDKDAySSFGSRD	69	A	S	High	481	High	5+ obs. at PTM>0.95 which is >=10% and <50% of total obs.
O15523	S	KDKDAYssFGsRDsR	71	s	F	High	6	High	5+ obs. at PTM>0.95 which is >=10% and <50% of total obs.
O15523	Y	RyGRRKQyPISLVLA	264	Q	P	High	16	High	5+ obs. at PTM>0.95 which is >=50% and <90% of total obs.
O15523	T	GCHLLVAtPGRLVDM	321	A	P	High	11	High	5+ obs. at PTM>0.95 which is >=90% of total obs.
O15523	S	VINFDLPsDIEEYVH	518	P	D	High	5	High	5+ obs. at PTM>0.95 which is >=90% of total obs.
O15523	S	RsKsNRFsGGFGARD	592	F	G	High	26	High	5+ obs. at PTM>0.95 which is >=90% of total obs.
O15525	S	FARTVARsPVAPARG	124	R	P	High	12	High	5+ obs. at PTM>0.95 which is >=10% and <50% of total obs.
O15530	T	RtQtESStPPGIPGG	37	S	P	High	22	High	5+ obs. at PTM>0.95 which is >=10% and <50% of total obs.
O15530	S	sKQARANsFVGTAQY	241	N	F	High	324	High	5+ obs. at PTM>0.95 which is >=10% and <50% of total obs.
O15534	S	AKALPCQsPDPELEA	592	Q	P	High	6	High	5+ obs. at PTM>0.95 which is >=10% and <50% of total obs.
O15534	S	PVVGGTLsPLALANK	704	L	P	High	14	High	5+ obs. at PTM>0.95 which is >=10% and <50% of total obs.
O15541	S	MAEQLsPGKAVDQVC	6	L	P	High	14	High	5+ obs. at PTM>0.95 which is >=50% and <90% of total obs.
O15541	S	KAAYGDLssEEEEEN	84	L	s	High	28	High	5+ obs. at PTM>0.95 which is >=10% and <50% of total obs.
O15541	S	AAYGDLssEEEEENE	85	s	E	High	29	High	5+ obs. at PTM>0.95 which is >=10% and <50% of total obs.
O15541	S	DENYEVGsDDEEIPF	253	G	D	High	36	High	5+ obs. at PTM>0.95 which is >=50% and <90% of total obs.
O15550	S	PsHGDsKsPGLLssD	769	K	P	High	10	High	5+ obs. at PTM>0.95 which is >=10% and <50% of total obs.
O15550	S	AIsTATPsPKsTEQT	829	P	P	High	17	High	5+ obs. at PTM>0.95 which is >=10% and <50% of total obs.
O15551	Y	yTATKVVySAPRSTG	198	V	S	High	209	High	5+ obs. at PTM>0.95 which is >=10% and <50% of total obs.
O15551	S	VVYsAPRsTGPGAsL	203	R	T	High	10	High	5+ obs. at PTM>0.95 which is >=10% and <50% of total obs.
O15553	S	sGKMRPRsLEVTIsT	242	R	L	High	6	High	5+ obs. at PTM>0.95 which is >=10% and <50% of total obs.
O43143	Y	RLDLGEDyPSGKKRA	13	D	P	High	156	High	5+ obs. at PTM>0.95 which is >=10% and <50% of total obs.
O43143	S	DLGEDYPsGKKRAGT	15	P	G	High	8	High	5+ obs. at PTM>0.95 which is >=10% and <50% of total obs.
O43148	T	SSSCGKDtPSKKRKL	77	D	P	High	14	High	5+ obs. at PTM>0.95 which is >=10% and <50% of total obs.
O43149	S	sPGDLTRsPEMDKLK	240	R	P	High	6	High	5+ obs. at PTM>0.95 which is >=10% and <50% of total obs.
O43149	S	ATAEEPLsPsTPTRR	1518	L	P	High	149	High	5+ obs. at PTM>0.95 which is >=10% and <50% of total obs.
O43149	S	RGRLRLLsFRsMEEA	1537	L	F	High	43	High	5+ obs. at PTM>0.95 which is >=50% and <90% of total obs.
O43149	S	LRLLsFRsMEEARLV	1540	R	M	High	47	High	5+ obs. at PTM>0.95 which is >=90% of total obs.
O43149	S	EVERPVssPGDPEQK	2444	s	P	High	6	High	5+ obs. at PTM>0.95 which is >=10% and <50% of total obs.
O43150	S	LHEDLDEsDDDMDEK	701	E	D	High	33	High	5+ obs. at PTM>0.95 which is >=90% of total obs.
O43150	S	GsRQRsssDPPAVHP	822	s	D	High	24	High	5+ obs. at PTM>0.95 which is >=10% and <50% of total obs.
O43156	S	NsDDLNAsPKTsATQ	459	A	P	High	16	High	5+ obs. at PTM>0.95 which is >=50% and <90% of total obs.
O43156	S	DVADGNVsDFDNEEE	828	V	D	High	7	High	5+ obs. at PTM>0.95 which is >=90% of total obs.
O43159	S	HPPsLCIsDsEEEEE	62	I	D	High	28	High	5+ obs. at PTM>0.95 which is >=10% and <50% of total obs.
O43159	S	PsLCIsDsEEEEEER	64	D	E	High	28	High	5+ obs. at PTM>0.95 which is >=10% and <50% of total obs.
O43159	S	KKCPKKAsFAsAsAE	80	A	F	High	5	High	5+ obs. at PTM>0.95 which is >=10% and <50% of total obs.
O43159	S	QKQGPPCsDsEEEVE	104	C	D	High	20	High	5+ obs. at PTM>0.95 which is >=90% of total obs.
O43159	S	QGPPCsDsEEEVERK	106	D	E	High	21	High	5+ obs. at PTM>0.95 which is >=90% of total obs.
O43159	S	QALVGsDsAEDEKRK	126	D	A	High	11	High	5+ obs. at PTM>0.95 which is >=10% and <50% of total obs.
O43159	S	PTEKTEVsPVPRTDs	223	V	P	High	19	High	5+ obs. at PTM>0.95 which is >=10% and <50% of total obs.
O43164	Y	LGRAGDDyEVLELDD	63	D	E	High	70	High	5+ obs. at PTM>0.95 which is >=50% and <90% of total obs.
O43164	S	AEAYTGLsPPVPsFN	216	L	P	High	5	High	5+ obs. at PTM>0.95 which is >=10% and <50% of total obs.
O43164	S	TEFVHQNsQEIQRss	253	N	Q	High	24	High	5+ obs. at PTM>0.95 which is >=10% and <50% of total obs.
O43164	S	REKNHGssPEQVVRP	309	s	P	High	9	High	5+ obs. at PTM>0.95 which is >=10% and <50% of total obs.
O43164	S	PKVRKLIsssQVDQE	323	I	s	High	9	High	5+ obs. at PTM>0.95 which is >=50% and <90% of total obs.
O43166	S	MPEAYPssPRKALRR	162	s	P	High	55	High	5+ obs. at PTM>0.95 which is >=10% and <50% of total obs.
O43166	S	RIRQRsNsDITIsEL	176	N	D	High	14	High	5+ obs. at PTM>0.95 which is >=10% and <50% of total obs.
O43166	S	sLHREYGsTssIDKQ	208	G	T	High	17	High	5+ obs. at PTM>0.95 which is >=10% and <50% of total obs.
O43166	S	ITGGGKGsGFsLDVI	255	G	G	High	11	High	5+ obs. at PTM>0.95 which is >=10% and <50% of total obs.
O43166	S	PLKRRsKsETGDssI	288	K	E	High	17	High	5+ obs. at PTM>0.95 which is >=10% and <50% of total obs.
O43166	S	NAsKGPHsPQVPsQV	1078	H	P	High	11	High	5+ obs. at PTM>0.95 which is >=10% and <50% of total obs.
O43166	S	QVPsQVQsPMTsRLN	1087	Q	P	High	8	High	5+ obs. at PTM>0.95 which is >=10% and <50% of total obs.
O43166	S	GGTYRQKsMPEGFGV	1170	K	M	High	19	High	5+ obs. at PTM>0.95 which is >=50% and <90% of total obs.
O43166	S	GFGVsRRsPAsIDRQ	1181	R	P	High	13	High	5+ obs. at PTM>0.95 which is >=10% and <50% of total obs.
O43166	S	TQsDIGGsGKsTPsW	1197	G	G	High	5	High	5+ obs. at PTM>0.95 which is >=10% and <50% of total obs.
O43166	S	VLPAFREsPsGRLMR	1255	E	P	High	12	High	5+ obs. at PTM>0.95 which is >=10% and <50% of total obs.
O43166	S	QDPVVHLsPNKQGHs	1270	L	P	High	18	High	5+ obs. at PTM>0.95 which is >=90% of total obs.
O43166	S	MssRHsAsPVVFTsA	1433	A	P	High	30	High	5+ obs. at PTM>0.95 which is >=10% and <50% of total obs.
O43166	S	DTRKRHQsDGNEIAH	1508	Q	D	High	10	High	5+ obs. at PTM>0.95 which is >=50% and <90% of total obs.
O43166	S	sTRDLRAsPKPTsKs	1528	A	P	High	12	High	5+ obs. at PTM>0.95 which is >=10% and <50% of total obs.
O43166	S	KKLIDLEsPTPEsQK	1549	E	P	High	49	High	5+ obs. at PTM>0.95 which is >=10% and <50% of total obs.
O43166	S	HALssPQsPFPsTPT	1568	Q	P	High	34	High	5+ obs. at PTM>0.95 which is >=10% and <50% of total obs.
O43166	S	RALHRTLsDEsIYNs	1585	L	D	High	81	High	5+ obs. at PTM>0.95 which is >=10% and <50% of total obs.
O43166	S	sLPLRRPsYTLGMKs	1632	P	Y	High	64	High	5+ obs. at PTM>0.95 which is >=10% and <50% of total obs.
O43166	S	YsssKDssPTLAsKV	1734	s	P	High	8	High	5+ obs. at PTM>0.95 which is >=50% and <90% of total obs.
O43172	S	IWTHPGWsPLKTLAG	483	W	P	High	13	High	5+ obs. at PTM>0.95 which is >=10% and <50% of total obs.
O43175	S	KNAGNCLsPAVIVGL	371	L	P	High	8	High	5+ obs. at PTM>0.95 which is >=90% of total obs.
O43182	S	IsPYDNNsPVLsERs	673	N	P	High	5	High	5+ obs. at PTM>0.95 which is >=10% and <50% of total obs.
O43189	S	ssLWDPAsPAPTsGP	20	A	P	High	8	High	5+ obs. at PTM>0.95 which is >=10% and <50% of total obs.
O43189	S	PRRsAPPsPLCRsLs	515	P	P	High	6	High	5+ obs. at PTM>0.95 which is >=50% and <90% of total obs.
O43194	S	QRPLLFAsRRQssAR	396	A	R	High	8	High	5+ obs. at PTM>0.95 which is >=90% of total obs.
O43237	S	PEEGCQGsPQRRGPL	194	G	P	High	41	High	5+ obs. at PTM>0.95 which is >=50% and <90% of total obs.
O43237	S	TPTRAsEsPARGPsG	383	E	P	High	15	High	5+ obs. at PTM>0.95 which is >=10% and <50% of total obs.
O43237	S	LLsKKTGsPGsPGAG	443	G	P	High	15	High	5+ obs. at PTM>0.95 which is >=10% and <50% of total obs.
O43237	S	KKTGsPGsPGAGGVQ	446	G	P	High	28	High	5+ obs. at PTM>0.95 which is >=10% and <50% of total obs.
O43242	S	MKQEGsARRRGADKA	6	G	A	High	5	High	5+ obs. at PTM>0.95 which is >=90% of total obs.
O43242	S	sLsYsRIsLADIAQK	418	I	L	High	5	High	5+ obs. at PTM>0.95 which is >=90% of total obs.
O43264	T	INVPELPtPDEDNKL	438	P	P	High	6	High	5+ obs. at PTM>0.95 which is >=90% of total obs.
O43281	S	VPEAPsPsPVPsPAP	319	P	P	High	5	High	5+ obs. at PTM>0.95 which is >=10% and <50% of total obs.
O43281	S	PsPsPVPsPAPGRKG	323	P	P	High	5	High	5+ obs. at PTM>0.95 which is >=10% and <50% of total obs.
O43281	S	PAPGRKGsIQDRPLP	331	G	I	High	5	High	5+ obs. at PTM>0.95 which is >=50% and <90% of total obs.
O43290	S	LPYAEDEsVDDLAQQ	321	E	V	High	7	High	5+ obs. at PTM>0.95 which is >=50% and <90% of total obs.
O43290	S	LEGERPHsFRLEQGG	348	H	F	High	7	High	5+ obs. at PTM>0.95 which is >=10% and <50% of total obs.
O43290	T	RLASEYLtPEEMVtF	392	L	P	High	28	High	5+ obs. at PTM>0.95 which is >=10% and <50% of total obs.
O43290	T	LLPLGDQtQDGDFGS	430	Q	Q	High	57	High	5+ obs. at PTM>0.95 which is >=50% and <90% of total obs.
O43290	S	GRGRRRVsEVEEEKE	448	V	E	High	123	High	5+ obs. at PTM>0.95 which is >=10% and <50% of total obs.
O43290	S	RVENMDIsDEEEGGA	474	I	D	High	9	High	5+ obs. at PTM>0.95 which is >=90% of total obs.
O43290	S	GGAPPPGsPQVLEED	486	G	P	High	8	High	5+ obs. at PTM>0.95 which is >=90% of total obs.
O43290	S	sANGGsEsDGEENIG	598	E	D	High	12	High	5+ obs. at PTM>0.95 which is >=10% and <50% of total obs.
O43290	T	KKMSSSDtPLGtVAL	764	D	P	High	15	High	5+ obs. at PTM>0.95 which is >=50% and <90% of total obs.
O43293	S	EYTIKsHssLPPNNs	311	H	s	High	5	High	5+ obs. at PTM>0.95 which is >=10% and <50% of total obs.
O43293	S	YTIKsHssLPPNNsY	312	s	L	High	8	High	5+ obs. at PTM>0.95 which is >=10% and <50% of total obs.
O43294	T	ERPAEPLtPPPSYGH	33	L	P	High	17	High	5+ obs. at PTM>0.95 which is >=10% and <50% of total obs.
O43294	S	sTVCKPRsPKPAAPA	68	R	P	High	14	High	5+ obs. at PTM>0.95 which is >=10% and <50% of total obs.
O43294	S	ELDRLMAsLsDFRVQ	164	A	L	High	7	High	5+ obs. at PTM>0.95 which is >=10% and <50% of total obs.
O43294	S	HFHARRGsLCATCGL	403	G	L	High	13	High	5+ obs. at PTM>0.95 which is >=10% and <50% of total obs.
O43295	S	KFDYMGRsPRELsFK	759	R	P	High	11	High	5+ obs. at PTM>0.95 which is >=90% of total obs.
O43295	S	ssKNDLQsPTEHIsD	837	Q	P	High	5	High	5+ obs. at PTM>0.95 which is >=10% and <50% of total obs.
O43295	S	MGRVRLRsDGAAIPR	858	R	D	High	28	High	5+ obs. at PTM>0.95 which is >=90% of total obs.
O43296	S	EKsPGKMsPECDGLG	155	M	P	High	5	High	5+ obs. at PTM>0.95 which is >=50% and <90% of total obs.
O43296	S	RIGQEQVsPGDRVRs	177	V	P	High	6	High	5+ obs. at PTM>0.95 which is >=90% of total obs.
O43301	S	APTsAYssPARsLGD	23	s	P	High	9	High	5+ obs. at PTM>0.95 which is >=10% and <50% of total obs.
O43303	S	FHGVAILsPLLNIEK	45	L	P	High	5	High	5+ obs. at PTM>0.95 which is >=90% of total obs.
O43303	S	RDsEGFNsPKQCDss	170	N	P	High	12	High	5+ obs. at PTM>0.95 which is >=50% and <90% of total obs.
O43303	S	GsYAKLPsPEPsMsP	366	P	P	High	20	High	5+ obs. at PTM>0.95 which is >=10% and <50% of total obs.
O43303	S	PsPEPsMsPKMHRRR	372	M	P	High	19	High	5+ obs. at PTM>0.95 which is >=10% and <50% of total obs.
O43303	S	PINACELsPKGKEQA	400	L	P	High	46	High	5+ obs. at PTM>0.95 which is >=10% and <50% of total obs.
O43303	S	AssQCIAsPNFGTVs	516	A	P	High	5	High	5+ obs. at PTM>0.95 which is >=50% and <90% of total obs.
O43303	S	sYDVKNPsPLLMQNQ	551	P	P	High	8	High	5+ obs. at PTM>0.95 which is >=50% and <90% of total obs.
O43306	S	LRDAEPPsPTPAGPP	54	P	P	High	17	High	5+ obs. at PTM>0.95 which is >=10% and <50% of total obs.
O43306	S	LQRTRANsMEGLMPR	576	N	M	High	90	High	5+ obs. at PTM>0.95 which is >=90% of total obs.
O43310	S	sEAGssRsQEIEELE	18	R	Q	High	13	High	5+ obs. at PTM>0.95 which is >=90% of total obs.
O43310	S	ssLEAPRsPDTLAPV	299	R	P	High	14	High	5+ obs. at PTM>0.95 which is >=10% and <50% of total obs.
O43312	S	TTMsRKssVCssLNs	272	s	V	High	12	High	5+ obs. at PTM>0.95 which is >=10% and <50% of total obs.
O43314	S	DDEEEDDsPPERQIV	38	D	P	High	25	High	5+ obs. at PTM>0.95 which is >=90% of total obs.
O43314	S	TGRRRRRsGEQITss	1006	R	G	High	77	High	5+ obs. at PTM>0.95 which is >=10% and <50% of total obs.
O43314	S	ssTALRssPIMRKKV	1172	s	P	High	14	High	5+ obs. at PTM>0.95 which is >=10% and <50% of total obs.
O43314	S	PIMRKKVsLNTYTPA	1180	V	L	High	12	High	5+ obs. at PTM>0.95 which is >=10% and <50% of total obs.
O43314	T	KVSLNtYtPAKILPt	1185	Y	P	High	5	High	5+ obs. at PTM>0.95 which is >=10% and <50% of total obs.
O43318	S	QsEsGRLsLGAsRGs	367	L	L	High	6	High	5+ obs. at PTM>0.95 which is >=10% and <50% of total obs.
O43318	S	TsEGKRMsADMsEIE	389	M	A	High	33	High	5+ obs. at PTM>0.95 which is >=10% and <50% of total obs.
O43318	S	RGHRKTAsFGNILDV	417	A	F	High	5	High	5+ obs. at PTM>0.95 which is >=10% and <50% of total obs.
O43318	S	NGQPRRRsIQDLTVT	439	R	I	High	113	High	5+ obs. at PTM>0.95 which is >=10% and <50% of total obs.
O43347	S	AQPKEVMsPTGsARG	191	M	P	High	6	High	5+ obs. at PTM>0.95 which is >=50% and <90% of total obs.
O43353	S	KWRMMsLsQsRssKs	176	L	Q	High	41	High	5+ obs. at PTM>0.95 which is >=10% and <50% of total obs.
O43353	S	GsPETsRsLPAPQDN	363	R	L	High	12	High	5+ obs. at PTM>0.95 which is >=10% and <50% of total obs.
O43353	Y	SRKAQDCyFMKLHHC	381	C	F	High	367	High	5+ obs. at PTM>0.95 which is >=90% of total obs.
O43353	S	YPEILVVsRsPsLNL	527	V	R	High	12	High	5+ obs. at PTM>0.95 which is >=10% and <50% of total obs.
O43353	S	LVVsRsPsLNLLQNK	531	P	L	High	34	High	5+ obs. at PTM>0.95 which is >=10% and <50% of total obs.
O43353	S	VsRsPsLNLLQNKsM	539	K	M	High	6	High	5+ obs. at PTM>0.95 which is >=90% of total obs.
O43379	S	PARRGQssPPPAPPI	33	s	P	High	143	High	5+ obs. at PTM>0.95 which is >=10% and <50% of total obs.
O43379	S	LRRRTRLsTAsEETV	49	L	T	High	226	High	5+ obs. at PTM>0.95 which is >=10% and <50% of total obs.
O43379	S	GVRVMQVsPDGQHLA	501	V	P	High	9	High	5+ obs. at PTM>0.95 which is >=10% and <50% of total obs.
O43379	S	PGDQQGDsYLRVssD	974	D	Y	High	8	High	5+ obs. at PTM>0.95 which is >=10% and <50% of total obs.
O43379	S	HFETLTEsPCRALGD	1070	E	P	High	12	High	5+ obs. at PTM>0.95 which is >=10% and <50% of total obs.
O43379	S	IsTQFLssLQKAsRF	1101	s	L	High	5	High	5+ obs. at PTM>0.95 which is >=50% and <90% of total obs.
O43379	S	ATQCLVKsPEVKLMD	1123	K	P	High	14	High	5+ obs. at PTM>0.95 which is >=10% and <50% of total obs.
O43379	S	RAGTGYAsPDRTHVL	1144	A	P	High	19	High	5+ obs. at PTM>0.95 which is >=10% and <50% of total obs.
O43379	S	ARIsRsIsLGDsEGP	1228	I	L	High	34	High	5+ obs. at PTM>0.95 which is >=10% and <50% of total obs.
O43379	S	QPLRRPssVGELAsL	1249	s	V	High	20	High	5+ obs. at PTM>0.95 which is >=10% and <50% of total obs.
O43379	S	PVEALPPsPLELsRV	1405	P	P	High	14	High	5+ obs. at PTM>0.95 which is >=10% and <50% of total obs.
O43395	S	IPGPPsEsPGMLTKL	133	E	P	High	6	High	5+ obs. at PTM>0.95 which is >=10% and <50% of total obs.
O43395	S	KKQLsFIsPPTPQPK	164	I	P	High	11	High	5+ obs. at PTM>0.95 which is >=10% and <50% of total obs.
O43395	T	LSFISPPtPQPKtPS	167	P	P	High	17	High	5+ obs. at PTM>0.95 which is >=50% and <90% of total obs.
O43395	S	KGDDDEEsDEEAVKK	619	E	D	High	41	High	5+ obs. at PTM>0.95 which is >=50% and <90% of total obs.
O43396	S	HLENDPGsNEDTDIP	113	G	N	High	17	High	5+ obs. at PTM>0.95 which is >=10% and <50% of total obs.
O43399	S	GQDINLNsPNKGLLs	12	N	P	High	27	High	5+ obs. at PTM>0.95 which is >=50% and <90% of total obs.
O43399	S	NKGLLsDsMTDVPVD	21	D	M	High	26	High	5+ obs. at PTM>0.95 which is >=10% and <50% of total obs.
O43399	S	LKQNLsRsWHDVQVs	96	R	W	High	26	High	5+ obs. at PTM>0.95 which is >=50% and <90% of total obs.
O43399	Y	KVTQSDLyKKTQETL	126	L	K	High	9	High	5+ obs. at PTM>0.95 which is >=90% of total obs.
O43399	S	KKTQETLsQAGQKTs	134	L	Q	High	22	High	5+ obs. at PTM>0.95 which is >=90% of total obs.
O43399	S	AALsTVGsAIsRKLG	149	G	A	High	8	High	5+ obs. at PTM>0.95 which is >=10% and <50% of total obs.
O43399	S	RNsATFKsFEDRVGT	166	K	F	High	96	High	5+ obs. at PTM>0.95 which is >=10% and <50% of total obs.
O43422	S	NsNAQNPsEEEGEGQ	141	P	E	High	6	High	5+ obs. at PTM>0.95 which is >=10% and <50% of total obs.
O43426	S	DLDLLNAsFQDEsKI	830	A	F	High	9	High	5+ obs. at PTM>0.95 which is >=50% and <90% of total obs.
O43426	T	RASAGRLtPESQSKt	1220	L	P	High	30	High	5+ obs. at PTM>0.95 which is >=10% and <50% of total obs.
O43426	S	AQLsVQTsPVPTPDP	1345	T	P	High	6	High	5+ obs. at PTM>0.95 which is >=10% and <50% of total obs.
O43426	S	TTLAsKAsPTLDFTE	1565	A	P	High	17	High	5+ obs. at PTM>0.95 which is >=50% and <90% of total obs.
O43432	S	KPDPVLKsPsPVLRL	230	K	P	High	17	High	5+ obs. at PTM>0.95 which is >=10% and <50% of total obs.
O43432	S	DPVLKsPsPVLRLVL	232	P	P	High	23	High	5+ obs. at PTM>0.95 which is >=10% and <50% of total obs.
O43432	S	QNLNsRRsPVPAQIA	495	R	P	High	118	High	5+ obs. at PTM>0.95 which is >=10% and <50% of total obs.
O43432	S	LDFIEsDsPCssEAL	1409	D	P	High	12	High	5+ obs. at PTM>0.95 which is >=10% and <50% of total obs.
O43439	S	RVPAMPGsPVEVKIQ	33	G	P	High	16	High	5+ obs. at PTM>0.95 which is >=90% of total obs.
O43439	S	AKRVCTIsPAPRHsP	264	I	P	High	12	High	5+ obs. at PTM>0.95 which is >=90% of total obs.
O43439	S	ELVsRQHsPGsADsL	409	H	P	High	12	High	5+ obs. at PTM>0.95 which is >=50% and <90% of total obs.
O43439	S	GQNLHGQsPHGQGRP	551	Q	P	High	5	High	5+ obs. at PTM>0.95 which is >=90% of total obs.
O43439	S	sADCsVPsPALDKTs	577	P	P	High	6	High	5+ obs. at PTM>0.95 which is >=10% and <50% of total obs.
O43463	S	GLAGLPGsPKKRVRI	391	G	P	High	43	High	5+ obs. at PTM>0.95 which is >=50% and <90% of total obs.
O43474	S	VIsVsKGsPDGsHPV	254	G	P	High	9	High	5+ obs. at PTM>0.95 which is >=10% and <50% of total obs.
O43482	T	MKILSEVtPDQSKPE	221	V	P	High	18	High	5+ obs. at PTM>0.95 which is >=10% and <50% of total obs.
O43482	S	KILsEVTPDQsKPEN	225	Q	K	High	16	High	5+ obs. at PTM>0.95 which is >=10% and <50% of total obs.
O43488	S	VGRFFGNsWAETYRN	255	N	W	High	18	High	5+ obs. at PTM>0.95 which is >=10% and <50% of total obs.
O43490	Y	GyHKDHVyGIHNPVM	852	V	G	High	64	High	5+ obs. at PTM>0.95 which is >=10% and <50% of total obs.
O43491	S	sEVKKDssQLGTDAT	16	s	Q	High	13	High	5+ obs. at PTM>0.95 which is >=10% and <50% of total obs.
O43491	S	PWLKKQKsYTLVVAK	87	K	Y	High	65	High	5+ obs. at PTM>0.95 which is >=10% and <50% of total obs.
O43491	S	HKTHRGLsPAQADsQ	386	L	P	High	11	High	5+ obs. at PTM>0.95 which is >=10% and <50% of total obs.
O43491	S	HTFYRLVsPEQPPKA	499	V	P	High	15	High	5+ obs. at PTM>0.95 which is >=90% of total obs.
O43491	S	QAQTRQAsTLIDRPA	529	A	T	High	8	High	5+ obs. at PTM>0.95 which is >=10% and <50% of total obs.
O43491	S	RTssKRVsRsLDGAP	548	V	R	High	6	High	5+ obs. at PTM>0.95 which is >=10% and <50% of total obs.
O43491	S	ssKRVsRsLDGAPIG	550	R	L	High	30	High	5+ obs. at PTM>0.95 which is >=50% and <90% of total obs.
O43491	S	DGRREVRsPTKAPHL	598	R	P	High	10	High	5+ obs. at PTM>0.95 which is >=10% and <50% of total obs.
O43491	S	LIEGKKNsLRVEGDN	614	N	L	High	47	High	5+ obs. at PTM>0.95 which is >=10% and <50% of total obs.
O43491	Y	RVEGDNIyVRHSNLM	623	I	V	High	324	High	5+ obs. at PTM>0.95 which is >=10% and <50% of total obs.
O43491	S	DILKHQAsIsELKRN	647	A	I	High	12	High	5+ obs. at PTM>0.95 which is >=50% and <90% of total obs.
O43491	T	KRNFMEStPEPRPNE	659	S	P	High	14	High	5+ obs. at PTM>0.95 which is >=50% and <90% of total obs.
O43491	S	EMNGKEIsPGsGPGE	715	I	P	High	35	High	5+ obs. at PTM>0.95 which is >=10% and <50% of total obs.
O43491	S	GKEIsPGsGPGEIRK	718	G	G	High	55	High	5+ obs. at PTM>0.95 which is >=10% and <50% of total obs.
O43491	S	QKIPGEKsVHEGALK	828	K	V	High	5	High	5+ obs. at PTM>0.95 which is >=90% of total obs.
O43493	S	PHAFKTEsGEETDLI	298	E	G	High	10	High	5+ obs. at PTM>0.95 which is >=10% and <50% of total obs.
O43502	S	DLVsFPLsPAVRVKL	20	L	P	High	58	High	5+ obs. at PTM>0.95 which is >=50% and <90% of total obs.
O43516	S	PGRFPVPsPGHRsGP	154	P	P	High	8	High	5+ obs. at PTM>0.95 which is >=90% of total obs.
O43516	S	PGGPRQPsPGPTPPP	214	P	P	High	6	High	5+ obs. at PTM>0.95 which is >=50% and <90% of total obs.
O43516	S	GTALGGGsIRQsPLs	234	G	I	High	10	High	5+ obs. at PTM>0.95 which is >=50% and <90% of total obs.
O43516	S	PPVGNRPsIHREAVP	276	P	I	High	12	High	5+ obs. at PTM>0.95 which is >=90% of total obs.
O43516	S	RLPQRNLsLsssTPP	340	L	L	High	30	High	5+ obs. at PTM>0.95 which is >=10% and <50% of total obs.
O43516	T	tSRALPAtPQLPSRS	398	A	P	High	16	High	5+ obs. at PTM>0.95 which is >=50% and <90% of total obs.
O43520	S	RGVsTRRsAYAFsHQ	1207	R	A	High	5	High	5+ obs. at PTM>0.95 which is >=10% and <50% of total obs.
O43521	S	PGPFATRsPLFIFMR	77	R	P	High	16	High	5+ obs. at PTM>0.95 which is >=90% of total obs.
O43524	T	QSRPRSCtWPLQRPE	32	C	W	High	118	High	5+ obs. at PTM>0.95 which is >=10% and <50% of total obs.
O43524	S	APRRRAVsMDNsNKY	253	V	M	High	73	High	5+ obs. at PTM>0.95 which is >=50% and <90% of total obs.
O43524	S	ALQTAPEsADDsPsQ	280	E	A	High	14	High	5+ obs. at PTM>0.95 which is >=10% and <50% of total obs.
O43524	S	APEsADDsPsQLsKW	284	D	P	High	21	High	5+ obs. at PTM>0.95 which is >=10% and <50% of total obs.
O43524	S	QLsKWPGsPTsRssD	294	G	P	High	67	High	5+ obs. at PTM>0.95 which is >=50% and <90% of total obs.
O43524	S	GLMQRsssFPYTTKG	413	s	F	High	10	High	5+ obs. at PTM>0.95 which is >=50% and <90% of total obs.
O43543	S	sAFHRAEsGTELLAR	10	E	G	High	9	High	5+ obs. at PTM>0.95 which is >=50% and <90% of total obs.
O43561	S	DLLPIPRsPQPLGGs	84	R	P	High	23	High	5+ obs. at PTM>0.95 which is >=50% and <90% of total obs.
O43561	S	sREYVNVsQELHPGA	224	V	Q	High	38	High	5+ obs. at PTM>0.95 which is >=10% and <50% of total obs.
O43566	S	GRMVLAVsDGELssT	20	V	D	High	10	High	5+ obs. at PTM>0.95 which is >=10% and <50% of total obs.
O43566	S	PKLKPGKsLPLGVEE	218	K	L	High	10	High	5+ obs. at PTM>0.95 which is >=90% of total obs.
O43566	S	GGRPLRKsFRRELGG	243	K	F	High	28	High	5+ obs. at PTM>0.95 which is >=90% of total obs.
O43566	S	ATHPPPAsPssLVKV	478	A	P	High	37	High	5+ obs. at PTM>0.95 which is >=10% and <50% of total obs.
O43572	S	KAsIsVHsPQKsTKN	52	H	P	High	23	High	5+ obs. at PTM>0.95 which is >=50% and <90% of total obs.
O43572	S	ATLKKQPsHMEAAHF	96	P	H	High	8	High	5+ obs. at PTM>0.95 which is >=90% of total obs.
O43572	S	ssLAEPVsPsKKHET	187	V	P	High	22	High	5+ obs. at PTM>0.95 which is >=10% and <50% of total obs.
O43572	S	AsRNsPAsPLKELsG	281	A	P	High	11	High	5+ obs. at PTM>0.95 which is >=50% and <90% of total obs.
O43581	T	NSLEtVGtPDSGRGR	58	G	P	High	7	High	5+ obs. at PTM>0.95 which is >=10% and <50% of total obs.
O43583	S	CKGDPRNsAKLDADY	20	N	A	High	7	High	5+ obs. at PTM>0.95 which is >=50% and <90% of total obs.
O43583	S	AKLTVENsPKQEAGI	73	N	P	High	33	High	5+ obs. at PTM>0.95 which is >=10% and <50% of total obs.
O43586	S	CGMIKRFsGLLHGsP	312	F	G	High	5	High	5+ obs. at PTM>0.95 which is >=10% and <50% of total obs.
O43586	S	FsGLLHGsPKTTsLA	318	G	P	High	7	High	5+ obs. at PTM>0.95 which is >=50% and <90% of total obs.
O43598	S	LCLFRPQsGRVLsAM	123	Q	G	High	30	High	5+ obs. at PTM>0.95 which is >=90% of total obs.
O43598	S	ADPPGQVAAsPDPTT	169	A	P	High	30	High	5+ obs. at PTM>0.95 which is >=10% and <50% of total obs.
O43609	Y	AIRGSNEyTEGPSVV	53	E	T	High	245	High	5+ obs. at PTM>0.95 which is >=50% and <90% of total obs.
O43615	S	TAAFRALsQGVEsVK	180	L	Q	High	27	High	5+ obs. at PTM>0.95 which is >=10% and <50% of total obs.
O43633	S	KKAEAAAsALADADA	203	A	A	High	10	High	5+ obs. at PTM>0.95 which is >=90% of total obs.
O43639	Y	GSGADRIyDLNIPAF	110	I	D	High	413	High	5+ obs. at PTM>0.95 which is >=10% and <50% of total obs.
O43660	S	TKIQRMPsEsAAQsL	119	P	E	High	44	High	5+ obs. at PTM>0.95 which is >=10% and <50% of total obs.
O43663	S	MRRsEVLAEEsIVCL	4	R	E	High	8	High	5+ obs. at PTM>0.95 which is >=50% and <90% of total obs.
O43663	S	EAVATIMsGsKAKVR	265	M	G	High	6	High	5+ obs. at PTM>0.95 which is >=10% and <50% of total obs.
O43663	T	LYGSAPRtPSKRRGL	470	R	P	High	67	High	5+ obs. at PTM>0.95 which is >=10% and <50% of total obs.
O43663	T	RRGLAPNtPGKARKL	481	N	P	High	37	High	5+ obs. at PTM>0.95 which is >=90% of total obs.
O43663	S	FGGTVYHsPVsRLPP	513	H	P	High	45	High	5+ obs. at PTM>0.95 which is >=10% and <50% of total obs.
O43663	S	ENLELNGsILsGGYP	554	G	I	High	8	High	5+ obs. at PTM>0.95 which is >=10% and <50% of total obs.
O43663	S	FAKDPsLsDssTVGL	589	L	D	High	5	High	5+ obs. at PTM>0.95 which is >=10% and <50% of total obs.
O43683	S	AIsAALVsPATsQsI	375	V	P	High	6	High	5+ obs. at PTM>0.95 which is >=10% and <50% of total obs.
O43683	T	SLGMVQAtPSKVQPS	452	A	P	High	6	High	5+ obs. at PTM>0.95 which is >=10% and <50% of total obs.
O43683	S	TPsKVQPsPTVHTKE	459	P	P	High	8	High	5+ obs. at PTM>0.95 which is >=10% and <50% of total obs.
O43683	S	RsVsRLPsKPKEEVP	563	P	K	High	12	High	5+ obs. at PTM>0.95 which is >=10% and <50% of total obs.
O43683	S	TLAPsPKsPGDFTsA	596	K	P	High	26	High	5+ obs. at PTM>0.95 which is >=10% and <50% of total obs.
O43683	S	PsRDGKFsPIQEKsP	655	F	P	High	28	High	5+ obs. at PTM>0.95 which is >=50% and <90% of total obs.
O43683	S	FsPIQEKsPKQALss	661	K	P	High	16	High	5+ obs. at PTM>0.95 which is >=50% and <90% of total obs.
O43684	S	AVEYLDPsPEVQKKK	211	P	P	High	14	High	5+ obs. at PTM>0.95 which is >=50% and <90% of total obs.
O43707	S	RFAIQDIsVEETsAK	159	I	V	High	13	High	5+ obs. at PTM>0.95 which is >=50% and <90% of total obs.
O43707	T	DAEDIVNtARPDEKA	249	N	A	High	8	High	5+ obs. at PTM>0.95 which is >=90% of total obs.
O43707	S	EKFRQKAsIHEAWTD	423	A	I	High	5	High	5+ obs. at PTM>0.95 which is >=10% and <50% of total obs.
O43707	S	HLRRQFAsQANVVGP	656	A	Q	High	11	High	5+ obs. at PTM>0.95 which is >=50% and <90% of total obs.
O43707	S	DYKsFsTALYGEsDL	909	E	D	High	5	High	5+ obs. at PTM>0.95 which is >=50% and <90% of total obs.
O43709	S	ERFPLRMsRRGMVRK	240	M	R	High	11	High	5+ obs. at PTM>0.95 which is >=90% of total obs.
O43719	S	RGLRRsDsVsAsERA	387	D	V	High	58	High	5+ obs. at PTM>0.95 which is >=10% and <50% of total obs.
O43719	S	PsRARHFsEHPsTsK	403	F	E	High	44	High	5+ obs. at PTM>0.95 which is >=10% and <50% of total obs.
O43719	S	GEFEEGAsENNAKEs	445	A	E	High	13	High	5+ obs. at PTM>0.95 which is >=10% and <50% of total obs.
O43719	S	RGFEGsCsQKEsEEG	481	C	Q	High	20	High	5+ obs. at PTM>0.95 which is >=10% and <50% of total obs.
O43719	S	VRGsEEDsPKKEsKK	498	D	P	High	26	High	5+ obs. at PTM>0.95 which is >=10% and <50% of total obs.
O43719	S	ENGLAKEsEDDLNKE	521	E	E	High	8	High	5+ obs. at PTM>0.95 which is >=10% and <50% of total obs.
O43719	S	EDDLNKEsEEEVGPT	529	E	E	High	16	High	5+ obs. at PTM>0.95 which is >=50% and <90% of total obs.
O43719	S	KDLDEEGsEKELHEN	579	G	E	High	36	High	5+ obs. at PTM>0.95 which is >=90% of total obs.
O43719	S	KELEENDsENsEFED	597	D	E	High	21	High	5+ obs. at PTM>0.95 which is >=50% and <90% of total obs.
O43719	S	EENDsENsEFEDDGs	600	N	E	High	20	High	5+ obs. at PTM>0.95 which is >=50% and <90% of total obs.
O43719	S	sEFEDDGsEKVLDEE	607	G	E	High	22	High	5+ obs. at PTM>0.95 which is >=10% and <50% of total obs.
O43719	S	KVLDEEGsEREFDED	616	G	E	High	46	High	5+ obs. at PTM>0.95 which is >=50% and <90% of total obs.
O43719	S	EREFDEDsDEKEEEE	624	D	D	High	42	High	5+ obs. at PTM>0.95 which is >=10% and <50% of total obs.
O43719	S	EKVFDDEsDEKEDEE	642	E	D	High	69	High	5+ obs. at PTM>0.95 which is >=10% and <50% of total obs.
O43719	S	DEKLFEEsDDKEDED	676	E	D	High	57	High	5+ obs. at PTM>0.95 which is >=90% of total obs.
O43719	S	KLFEDDDsNEKLFDE	702	D	N	High	40	High	5+ obs. at PTM>0.95 which is >=50% and <90% of total obs.
O43719	S	LFDEEEDssEKLFDD	713	D	s	High	32	High	5+ obs. at PTM>0.95 which is >=10% and <50% of total obs.
O43719	S	FDEEEDssEKLFDDs	714	s	E	High	31	High	5+ obs. at PTM>0.95 which is >=10% and <50% of total obs.
O43719	S	sEKLFDDsDERGTLG	721	D	D	High	26	High	5+ obs. at PTM>0.95 which is >=10% and <50% of total obs.
O43752	S	ALLGDsGsQNWsTGT	129	G	Q	High	14	High	5+ obs. at PTM>0.95 which is >=10% and <50% of total obs.
O43752	S	RELQRANsHFIEEQQ	152	N	H	High	21	High	5+ obs. at PTM>0.95 which is >=50% and <90% of total obs.
O43760	S	MEsGAYGAAKAGGsF	3	E	G	High	9	High	5+ obs. at PTM>0.95 which is >=10% and <50% of total obs.
O43765	S	EMPQDLRsPARTPPs	77	R	P	High	67	High	5+ obs. at PTM>0.95 which is >=10% and <50% of total obs.
O43765	T	DLRSPARtPPSEEDS	81	R	P	High	66	High	5+ obs. at PTM>0.95 which is >=10% and <50% of total obs.
O43765	S	QIRsRTPsAsNDDQQ	305	P	A	High	499	High	5+ obs. at PTM>0.95 which is >=10% and <50% of total obs.
O43768	S	MsQKQEEENPAEETG	2	M	Q	High	17	High	5+ obs. at PTM>0.95 which is >=50% and <90% of total obs.
O43768	S	KLKAKYPsLGQKPGG	43	P	L	High	25	High	5+ obs. at PTM>0.95 which is >=10% and <50% of total obs.
O43768	S	KGQKYFDsGDYNMAK	67	D	G	High	84	High	5+ obs. at PTM>0.95 which is >=50% and <90% of total obs.
O43781	Y	EyQKLyTyIQSRFyR	369	T	I	High	527	High	5+ obs. at PTM>0.95 which is >=50% and <90% of total obs.
O43791	S	MsRVPsPPPPAEMss	6	P	P	High	5	High	5+ obs. at PTM>0.95 which is >=10% and <50% of total obs.
O43815	S	EsAAADFsDEDEDDD	245	F	D	High	36	High	5+ obs. at PTM>0.95 which is >=50% and <90% of total obs.
O43815	S	DVDGREKsVIDTsTI	259	K	V	High	9	High	5+ obs. at PTM>0.95 which is >=10% and <50% of total obs.
O43818	S	GKMNEEIssDsEsEs	50	I	s	High	22	High	5+ obs. at PTM>0.95 which is >=10% and <50% of total obs.
O43818	S	KMNEEIssDsEsEsL	51	s	D	High	24	High	5+ obs. at PTM>0.95 which is >=10% and <50% of total obs.
O43818	S	NEEIssDsEsEsLAP	53	D	E	High	24	High	5+ obs. at PTM>0.95 which is >=10% and <50% of total obs.
O43822	S	EELsRALsEGEEITA	136	L	E	High	7	High	5+ obs. at PTM>0.95 which is >=50% and <90% of total obs.
O43822	S	TGRDPLDsEEEATsG	177	D	E	High	8	High	5+ obs. at PTM>0.95 which is >=10% and <50% of total obs.
O43823	S	KEGGRGGsGGGGEGI	112	G	G	High	5	High	5+ obs. at PTM>0.95 which is >=90% of total obs.
O43823	S	TKLARVDsEGDFsEN	323	D	E	High	66	High	5+ obs. at PTM>0.95 which is >=50% and <90% of total obs.
O43823	S	VDsEGDFsENDDAAG	328	F	E	High	72	High	5+ obs. at PTM>0.95 which is >=50% and <90% of total obs.
O43823	S	DAAGDFRsGDEEFKG	339	R	G	High	45	High	5+ obs. at PTM>0.95 which is >=50% and <90% of total obs.
O43824	S	LAAVGRRsPGNLEGP	43	R	P	High	5	High	5+ obs. at PTM>0.95 which is >=90% of total obs.
O43829	T	QEVESMEtPESKDLG	225	E	P	High	6	High	5+ obs. at PTM>0.95 which is >=50% and <90% of total obs.
O43829	T	SKDLGSQtPQALtFN	235	Q	P	High	12	High	5+ obs. at PTM>0.95 which is >=10% and <50% of total obs.
O43829	T	SEVKDEQtPGWttAA	253	Q	P	High	16	High	5+ obs. at PTM>0.95 which is >=50% and <90% of total obs.
O43852	S	KVHNDAQsFDYDHDA	44	Q	F	High	21	High	5+ obs. at PTM>0.95 which is >=10% and <50% of total obs.
O43852	Y	NDAQSFDyDHDAFLG	47	D	D	High	8	High	5+ obs. at PTM>0.95 which is >=10% and <50% of total obs.
O43852	T	AKtFDQLtPEESKER	65	L	P	High	7	High	5+ obs. at PTM>0.95 which is >=50% and <90% of total obs.
O43852	S	DQLTPEEsKERLGKI	69	E	K	High	9	High	5+ obs. at PTM>0.95 which is >=10% and <50% of total obs.
O43865	S	MsMPDAMPLPGVGEE	2	M	M	High	9	High	5+ obs. at PTM>0.95 which is >=90% of total obs.
O43865	Y	EIEDAEKySFMATVT	28	K	S	High	123	High	5+ obs. at PTM>0.95 which is >=10% and <50% of total obs.
O43896	S	GGTVGVFsPKKTPHL	494	F	P	High	14	High	5+ obs. at PTM>0.95 which is >=50% and <90% of total obs.
O43896	S	QQRLYADsDsGDDsD	674	D	D	High	21	High	5+ obs. at PTM>0.95 which is >=10% and <50% of total obs.
O43896	S	RLYADsDsGDDsDKR	676	D	G	High	23	High	5+ obs. at PTM>0.95 which is >=10% and <50% of total obs.
O43896	S	MPsARPPsPPLssWE	915	P	P	High	14	High	5+ obs. at PTM>0.95 which is >=10% and <50% of total obs.
O43896	S	sHHPRRNsLDGGGRs	1033	N	L	High	27	High	5+ obs. at PTM>0.95 which is >=90% of total obs.
O43896	S	PRMRRQRsAPDLKEs	1092	R	A	High	22	High	5+ obs. at PTM>0.95 which is >=50% and <90% of total obs.
O43900	S	RGAPHRHsMPELGLR	437	H	M	High	5	High	5+ obs. at PTM>0.95 which is >=90% of total obs.
O43900	S	RQsTPRVsFRDPLVs	475	V	F	High	7	High	5+ obs. at PTM>0.95 which is >=50% and <90% of total obs.
O43900	S	GGPRRTLsAPPAQRR	491	L	A	High	6	High	5+ obs. at PTM>0.95 which is >=50% and <90% of total obs.
O43914	S	QRITETEsPYQELQG	89	E	P	High	12	High	5+ obs. at PTM>0.95 which is >=10% and <50% of total obs.
O43914	Y	ITETESPyQELQGQR	91	P	Q	High	246	High	5+ obs. at PTM>0.95 which is >=10% and <50% of total obs.
O43930	T	KLVDRtWtLCGtPEY	203	W	L	High	24	High	5+ obs. at PTM>0.95 which is >=50% and <90% of total obs.
O43933	S	KTKQNVLsPEKEKQM	354	L	P	High	5	High	5+ obs. at PTM>0.95 which is >=90% of total obs.
O43933	S	PPVLRTAsQEGCQEL	1181	A	Q	High	15	High	5+ obs. at PTM>0.95 which is >=10% and <50% of total obs.
O43933	S	KGRYRsQsGEDEsMN	1211	Q	G	High	22	High	5+ obs. at PTM>0.95 which is >=10% and <50% of total obs.
O60216	S	ssVEsIIsPKVKMAL	46	I	P	High	6	High	5+ obs. at PTM>0.95 which is >=50% and <90% of total obs.
O60216	S	REEVGNIsILQENDF	153	I	I	High	14	High	5+ obs. at PTM>0.95 which is >=90% of total obs.
O60216	S	REIMREGsAFEDDDM	175	G	A	High	11	High	5+ obs. at PTM>0.95 which is >=10% and <50% of total obs.
O60216	Y	EKINHLEyEDQyKDD	211	E	E	High	8	High	5+ obs. at PTM>0.95 which is >=50% and <90% of total obs.
O60216	T	KLFtRCLtPLVPEDL	394	L	P	High	8	High	5+ obs. at PTM>0.95 which is >=90% of total obs.
O60216	S	EEEDEDAsGGDQDQE	545	A	G	High	9	High	5+ obs. at PTM>0.95 which is >=90% of total obs.
O60220	S	QTQKsKPVFsEsLsD	94	E	L	High	11	High	5+ obs. at PTM>0.95 which is >=10% and <50% of total obs.
O60220	S	QTQKsKPVFsEsLsD	96	L	D	High	14	High	5+ obs. at PTM>0.95 which is >=10% and <50% of total obs.
O60231	S	sYRLLEDsEEssEET	103	D	E	High	53	High	5+ obs. at PTM>0.95 which is >=10% and <50% of total obs.
O60231	S	LLEDsEEssEETVsR	106	E	s	High	40	High	5+ obs. at PTM>0.95 which is >=10% and <50% of total obs.
O60231	S	QQTEKPEsEDEWERT	160	E	E	High	30	High	5+ obs. at PTM>0.95 which is >=10% and <50% of total obs.
O60237	S	EAREKRRsYLTPVRD	618	R	Y	High	16	High	5+ obs. at PTM>0.95 which is >=50% and <90% of total obs.
O60237	T	ARQtRRStQGVtLtD	646	S	Q	High	34	High	5+ obs. at PTM>0.95 which is >=10% and <50% of total obs.
O60237	S	DTEGLEGsPEKHEPs	687	G	P	High	5	High	5+ obs. at PTM>0.95 which is >=50% and <90% of total obs.
O60237	S	ERLsRLEsGGsNPTT	839	E	G	High	20	High	5+ obs. at PTM>0.95 which is >=10% and <50% of total obs.
O60237	S	RALERKMsEMEEEMK	947	M	E	High	8	High	5+ obs. at PTM>0.95 which is >=90% of total obs.
O60238	S	sRDHssQsEEEVVEG	120	Q	E	High	12	High	5+ obs. at PTM>0.95 which is >=10% and <50% of total obs.
O60238	S	HFRHPKRsVsLsMRK	164	R	V	High	5	High	5+ obs. at PTM>0.95 which is >=10% and <50% of total obs.
O60238	S	RHPKRsVsLsMRKsG	166	V	L	High	12	High	5+ obs. at PTM>0.95 which is >=10% and <50% of total obs.
O60239	S	RsECsGAssPECEVE	375	A	s	High	6	High	5+ obs. at PTM>0.95 which is >=10% and <50% of total obs.
O60239	S	sECsGAssPECEVER	376	s	P	High	7	High	5+ obs. at PTM>0.95 which is >=10% and <50% of total obs.
O60239	S	sKsQssTsPEGQALE	421	T	P	High	6	High	5+ obs. at PTM>0.95 which is >=10% and <50% of total obs.
O60240	S	EPVVRRLsTQFTAAN	81	L	T	High	10	High	5+ obs. at PTM>0.95 which is >=10% and <50% of total obs.
O60240	S	sTKGRAMsLsDALKG	382	M	L	High	6	High	5+ obs. at PTM>0.95 which is >=10% and <50% of total obs.
O60244	S	TNAKRKLsDDPCPVE	617	L	D	High	29	High	5+ obs. at PTM>0.95 which is >=10% and <50% of total obs.
O60244	S	RAGNWPGsPQVsGPs	1112	G	P	High	109	High	5+ obs. at PTM>0.95 which is >=10% and <50% of total obs.
O60244	S	sPQVsGPsPAARMPG	1119	P	P	High	95	High	5+ obs. at PTM>0.95 which is >=10% and <50% of total obs.
O60244	S	AARMPGMsPANPsLH	1128	M	P	High	23	High	5+ obs. at PTM>0.95 which is >=10% and <50% of total obs.
O60244	S	PANPsLHsPVPDAsH	1136	H	P	High	24	High	5+ obs. at PTM>0.95 which is >=10% and <50% of total obs.
O60245	S	VNEKLsDsPsMGRYR	974	D	P	High	12	High	5+ obs. at PTM>0.95 which is >=50% and <90% of total obs.
O60245	S	PsMGRYRsVNGGPGs	982	R	V	High	6	High	5+ obs. at PTM>0.95 which is >=10% and <50% of total obs.
O60245	S	sVNGGPGsPDLARHY	989	G	P	High	23	High	5+ obs. at PTM>0.95 which is >=50% and <90% of total obs.
O60245	S	TVQLHPQsPTAGKKH	1011	Q	P	High	19	High	5+ obs. at PTM>0.95 which is >=10% and <50% of total obs.
O60248	S	QEREGAGsPAAPGTL	37	G	P	High	7	High	5+ obs. at PTM>0.95 which is >=10% and <50% of total obs.
O60256	T	MFCVtPPELEtKMNI	5	V	P	High	10	High	5+ obs. at PTM>0.95 which is >=10% and <50% of total obs.
O60264	S	EEIFDDAsPGKQKEI	66	A	P	High	32	High	5+ obs. at PTM>0.95 which is >=50% and <90% of total obs.
O60264	S	DEKQNLLsVGDYRHR	137	L	V	High	16	High	5+ obs. at PTM>0.95 which is >=50% and <90% of total obs.
O60264	S	LKIDEAEsLNDEELE	825	E	L	High	6	High	5+ obs. at PTM>0.95 which is >=90% of total obs.
O60268	S	PRAVTAYsPEDEKKG	279	Y	P	High	5	High	5+ obs. at PTM>0.95 which is >=10% and <50% of total obs.
O60271	S	KFIEFEDsQEQEKKD	109	D	Q	High	17	High	5+ obs. at PTM>0.95 which is >=90% of total obs.
O60271	S	RTKLHQLsGsDQLEs	183	L	G	High	26	High	5+ obs. at PTM>0.95 which is >=10% and <50% of total obs.
O60271	S	KLHQLsGsDQLEsTA	185	G	D	High	20	High	5+ obs. at PTM>0.95 which is >=10% and <50% of total obs.
O60271	S	IRKERPIsLGIFPLP	203	I	L	High	38	High	5+ obs. at PTM>0.95 which is >=10% and <50% of total obs.
O60271	T	PAGDGLLtPDAQKGG	217	L	P	High	81	High	5+ obs. at PTM>0.95 which is >=50% and <90% of total obs.
O60271	T	DAQKGGEtPGSEQWK	226	E	P	High	29	High	5+ obs. at PTM>0.95 which is >=50% and <90% of total obs.
O60271	S	QWKFQELsQPRsHTs	238	L	Q	High	14	High	5+ obs. at PTM>0.95 which is >=10% and <50% of total obs.
O60271	S	TsLKVsNsPEPQKAV	251	N	P	High	15	High	5+ obs. at PTM>0.95 which is >=10% and <50% of total obs.
O60271	S	VEQEDELsDVsQGGs	265	L	D	High	23	High	5+ obs. at PTM>0.95 which is >=10% and <50% of total obs.
O60271	S	EDELsDVsQGGsKAT	268	V	Q	High	25	High	5+ obs. at PTM>0.95 which is >=10% and <50% of total obs.
O60271	S	sDVsQGGsKATTPAs	272	G	K	High	12	High	5+ obs. at PTM>0.95 which is >=10% and <50% of total obs.
O60271	T	QGGSKAttPAStANS	276	t	P	High	6	High	5+ obs. at PTM>0.95 which is >=10% and <50% of total obs.
O60271	T	VAtIPtDtPLKEENE	292	D	P	High	11	High	5+ obs. at PTM>0.95 which is >=10% and <50% of total obs.
O60271	S	VTDAPNKsEIsKHIE	311	K	E	High	10	High	5+ obs. at PTM>0.95 which is >=50% and <90% of total obs.
O60271	S	AQETRNVsTGsAENE	329	V	T	High	34	High	5+ obs. at PTM>0.95 which is >=10% and <50% of total obs.
O60271	S	TRNVsTGsAENEEKs	332	G	A	High	39	High	5+ obs. at PTM>0.95 which is >=10% and <50% of total obs.
O60271	S	EVQAIIEsTPELDMD	347	E	T	High	7	High	5+ obs. at PTM>0.95 which is >=10% and <50% of total obs.
O60271	T	VQAIIEStPELDMDK	348	S	P	High	8	High	5+ obs. at PTM>0.95 which is >=10% and <50% of total obs.
O60271	T	SGYKGSStPtKGIEN	365	S	P	High	14	High	5+ obs. at PTM>0.95 which is >=10% and <50% of total obs.
O60271	T	ENLILENtQLLEtKN	418	N	Q	High	7	High	5+ obs. at PTM>0.95 which is >=50% and <90% of total obs.
O60271	S	KAKDDDDsDIPTAQR	493	D	D	High	6	High	5+ obs. at PTM>0.95 which is >=50% and <90% of total obs.
O60271	T	NAPtSHVtPSVKKRS	586	V	P	High	10	High	5+ obs. at PTM>0.95 which is >=10% and <50% of total obs.
O60271	S	PsVKKRssTLsQLPG	594	s	T	High	11	High	5+ obs. at PTM>0.95 which is >=10% and <50% of total obs.
O60271	T	SVKKRSStLSQLPGD	595	S	L	High	18	High	5+ obs. at PTM>0.95 which is >=10% and <50% of total obs.
O60271	S	GKTRDGGsVVGAsVF	705	G	V	High	33	High	5+ obs. at PTM>0.95 which is >=50% and <90% of total obs.
O60271	S	AGEDLsEsGQVDKAs	815	E	G	High	6	High	5+ obs. at PTM>0.95 which is >=10% and <50% of total obs.
O60271	T	AQEPGSQtPLKSMLV	1264	Q	P	High	48	High	5+ obs. at PTM>0.95 which is >=10% and <50% of total obs.
O60281	S	KFVYFLPsPVNssNP	1159	P	P	High	5	High	5+ obs. at PTM>0.95 which is >=10% and <50% of total obs.
O60285	S	LGLGAPGsPREAVAG	22	G	P	High	6	High	5+ obs. at PTM>0.95 which is >=90% of total obs.
O60285	S	AEVPGKLsPKQsATM	455	L	P	High	10	High	5+ obs. at PTM>0.95 which is >=10% and <50% of total obs.
O60292	S	LREHsNPsPsQDTDG	100	P	P	High	10	High	5+ obs. at PTM>0.95 which is >=10% and <50% of total obs.
O60292	S	HRLsRRRsKDVEFQD	146	R	K	High	10	High	5+ obs. at PTM>0.95 which is >=90% of total obs.
O60292	S	FQDGWPRsPGRAFLP	158	R	P	High	35	High	5+ obs. at PTM>0.95 which is >=90% of total obs.
O60292	S	PLRHRsssEITLsEC	172	s	E	High	15	High	5+ obs. at PTM>0.95 which is >=10% and <50% of total obs.
O60292	S	LHsKRPVsFPETPYT	1135	V	F	High	5	High	5+ obs. at PTM>0.95 which is >=50% and <90% of total obs.
O60292	S	ADRRREVsPAPAVAG	1364	V	P	High	16	High	5+ obs. at PTM>0.95 which is >=50% and <90% of total obs.
O60292	T	LYSSGSStPtGLAGG	1387	S	P	High	9	High	5+ obs. at PTM>0.95 which is >=10% and <50% of total obs.
O60292	S	QERDTGQsPQKGLQR	1534	Q	P	High	6	High	5+ obs. at PTM>0.95 which is >=10% and <50% of total obs.
O60292	S	KGLQRTLsDEsLCsG	1544	L	D	High	41	High	5+ obs. at PTM>0.95 which is >=10% and <50% of total obs.
O60292	T	SLERGPPtPRttPtM	1699	P	P	High	6	High	5+ obs. at PTM>0.95 which is >=10% and <50% of total obs.
O60293	S	ELEDGEIsDDDNNsQ	28	I	D	High	21	High	5+ obs. at PTM>0.95 which is >=50% and <90% of total obs.
O60293	S	QNLTRRIsTsDILsE	352	I	T	High	176	High	5+ obs. at PTM>0.95 which is >=10% and <50% of total obs.
O60293	S	ssNsDPPsPPVLNNs	655	P	P	High	12	High	5+ obs. at PTM>0.95 which is >=10% and <50% of total obs.
O60293	S	VVVTLNDsDDsEsDG	714	D	D	High	11	High	5+ obs. at PTM>0.95 which is >=10% and <50% of total obs.
O60293	S	TLNDsDDsEsDGEAs	717	D	E	High	10	High	5+ obs. at PTM>0.95 which is >=50% and <90% of total obs.
O60293	S	NDsDDsEsDGEAsKs	719	E	D	High	12	High	5+ obs. at PTM>0.95 which is >=10% and <50% of total obs.
O60293	T	KENDPLRtPEALPEE	766	R	P	High	21	High	5+ obs. at PTM>0.95 which is >=90% of total obs.
O60293	S	KMMRLDssPVssPRK	949	s	P	High	35	High	5+ obs. at PTM>0.95 which is >=10% and <50% of total obs.
O60293	S	ssRERRRsFLEsNYF	1046	R	F	High	239	High	5+ obs. at PTM>0.95 which is >=10% and <50% of total obs.
O60293	S	PIsDNsFssDEEQsT	1303	F	s	High	28	High	5+ obs. at PTM>0.95 which is >=10% and <50% of total obs.
O60293	S	IsDNsFssDEEQsTG	1304	s	D	High	28	High	5+ obs. at PTM>0.95 which is >=10% and <50% of total obs.
O60303	S	AHLGRVVsPTKEQVs	453	V	P	High	9	High	5+ obs. at PTM>0.95 which is >=10% and <50% of total obs.
O60303	S	KELGLGCsPPAETLA	660	C	P	High	11	High	5+ obs. at PTM>0.95 which is >=50% and <90% of total obs.
O60303	S	sTNCRKDsLsQLEEY	691	D	L	High	8	High	5+ obs. at PTM>0.95 which is >=10% and <50% of total obs.
O60303	S	KPKPLWLsPEKPLAW	777	L	P	High	6	High	5+ obs. at PTM>0.95 which is >=90% of total obs.
O60306	S	KIVAPTVsQINAEFV	16	V	Q	High	23	High	5+ obs. at PTM>0.95 which is >=50% and <90% of total obs.
O60307	S	LDsPRNFsAAsALNF	66	F	A	High	6	High	5+ obs. at PTM>0.95 which is >=10% and <50% of total obs.
O60307	S	RADGRRWsLAsLPss	85	W	L	High	7	High	5+ obs. at PTM>0.95 which is >=10% and <50% of total obs.
O60307	S	LDEEGGRsPRLRPRs	146	R	P	High	32	High	5+ obs. at PTM>0.95 which is >=10% and <50% of total obs.
O60307	S	TFAERsFsEDREEGW	728	F	E	High	7	High	5+ obs. at PTM>0.95 which is >=50% and <90% of total obs.
O60307	S	sQPERGPsPsLLNTI	774	P	P	High	5	High	5+ obs. at PTM>0.95 which is >=10% and <50% of total obs.
O60307	S	TMPKFAFssEDEGVG	792	F	s	High	18	High	5+ obs. at PTM>0.95 which is >=50% and <90% of total obs.
O60307	S	MPKFAFssEDEGVGP	793	s	E	High	22	High	5+ obs. at PTM>0.95 which is >=50% and <90% of total obs.
O60307	S	APPPRsPsPLPGHPP	1203	P	P	High	6	High	5+ obs. at PTM>0.95 which is >=10% and <50% of total obs.
O60307	S	HPPAPARsPRLRRGQ	1215	R	P	High	5	High	5+ obs. at PTM>0.95 which is >=50% and <90% of total obs.
O60315	S	DNVVDTGsETDEEDK	36	G	E	High	6	High	5+ obs. at PTM>0.95 which is >=10% and <50% of total obs.
O60315	T	VVDtGSEtDEEDKLH	38	E	D	High	6	High	5+ obs. at PTM>0.95 which is >=10% and <50% of total obs.
O60315	S	YQYsNsRsPsLERss	705	R	P	High	8	High	5+ obs. at PTM>0.95 which is >=10% and <50% of total obs.
O60315	T	LDHSRSNtPSPLNLS	782	N	P	High	12	High	5+ obs. at PTM>0.95 which is >=10% and <50% of total obs.
O60315	S	HsRsNTPsPLNLssT	784	P	P	High	13	High	5+ obs. at PTM>0.95 which is >=10% and <50% of total obs.
O60315	S	DGKMETKsDHEEDNM	1203	K	D	High	5	High	5+ obs. at PTM>0.95 which is >=90% of total obs.
O60318	S	TDsLGGLsPsEVTAI	430	L	P	High	8	High	5+ obs. at PTM>0.95 which is >=10% and <50% of total obs.
O60318	S	KPGDGEVsPsTEDAP	527	V	P	High	24	High	5+ obs. at PTM>0.95 which is >=10% and <50% of total obs.
O60318	S	EDAPFQHsPLGKAAG	538	H	P	High	25	High	5+ obs. at PTM>0.95 which is >=10% and <50% of total obs.
O60318	S	ssLLNKssPVKKPsL	557	s	P	High	8	High	5+ obs. at PTM>0.95 which is >=10% and <50% of total obs.
O60333	S	GGTLGVFsPKKTPHL	527	F	P	High	5	High	5+ obs. at PTM>0.95 which is >=50% and <90% of total obs.
O60333	S	AMTRsGLsLEELRIV	1057	L	L	High	27	High	5+ obs. at PTM>0.95 which is >=10% and <50% of total obs.
O60333	T	GQSSEVItPPEEISR	1075	I	P	High	9	High	5+ obs. at PTM>0.95 which is >=50% and <90% of total obs.
O60333	S	CKMsDTGsPGMQRRR	1454	G	P	High	21	High	5+ obs. at PTM>0.95 which is >=10% and <50% of total obs.
O60333	S	GWRPRGDsLILEHQW	1487	D	L	High	143	High	5+ obs. at PTM>0.95 which is >=90% of total obs.
O60333	S	DCKLsDIsPIGRDPs	1613	I	P	High	7	High	5+ obs. at PTM>0.95 which is >=50% and <90% of total obs.
O60336	S	GIRsVCVsPNGQHLA	488	V	P	High	5	High	5+ obs. at PTM>0.95 which is >=50% and <90% of total obs.
O60336	S	KALAsVPsPALPRsL	819	P	P	High	7	High	5+ obs. at PTM>0.95 which is >=10% and <50% of total obs.
O60336	S	sGLQKAQsVHsLVPQ	1198	Q	V	High	7	High	5+ obs. at PTM>0.95 which is >=10% and <50% of total obs.
O60336	S	AKIsRsIsVGENLGL	1263	I	V	High	10	High	5+ obs. at PTM>0.95 which is >=50% and <90% of total obs.
O60341	T	PGAVGERtPRKKEPP	59	R	P	High	15	High	5+ obs. at PTM>0.95 which is >=10% and <50% of total obs.
O60341	S	KKEPPRAsPPGGLAE	69	A	P	High	17	High	5+ obs. at PTM>0.95 which is >=10% and <50% of total obs.
O60341	S	DEsLANLsEDEYYsE	131	L	E	High	256	High	5+ obs. at PTM>0.95 which is >=10% and <50% of total obs.
O60341	S	PPEEENEsEPEEPsG	166	E	E	High	31	High	5+ obs. at PTM>0.95 which is >=50% and <90% of total obs.
O60341	S	RQATPGVPAQQsPsM	849	Q	P	High	19	High	5+ obs. at PTM>0.95 which is >=10% and <50% of total obs.
O60343	S	LEVVVPGsPGDCLPE	262	G	P	High	18	High	5+ obs. at PTM>0.95 which is >=10% and <50% of total obs.
O60343	S	PERILEDsGFDEQQE	304	D	G	High	9	High	5+ obs. at PTM>0.95 which is >=90% of total obs.
O60343	S	EFRsRCssVTGVQRR	318	s	V	High	339	High	5+ obs. at PTM>0.95 which is >=10% and <50% of total obs.
O60343	S	QPRRRHAsAPsHVQP	341	A	A	High	335	High	5+ obs. at PTM>0.95 which is >=10% and <50% of total obs.
O60343	S	RFEINLIsPDTKsVV	370	I	P	High	6	High	5+ obs. at PTM>0.95 which is >=50% and <90% of total obs.
O60343	S	AKRsLTssLENIFsR	570	s	L	High	114	High	5+ obs. at PTM>0.95 which is >=10% and <50% of total obs.
O60343	S	RMRGRLGsVDsFERs	588	G	V	High	310	High	5+ obs. at PTM>0.95 which is >=10% and <50% of total obs.
O60343	S	GRLGsVDsFERsNsL	591	D	F	High	64	High	5+ obs. at PTM>0.95 which is >=10% and <50% of total obs.
O60343	S	DsFERsNsLAsEKDY	597	N	L	High	23	High	5+ obs. at PTM>0.95 which is >=10% and <50% of total obs.
O60343	T	QFRRRAHtFSHPPSS	642	H	F	High	153	High	5+ obs. at PTM>0.95 which is >=10% and <50% of total obs.
O60343	S	GRAQGVRsPLLRQss	666	R	P	High	57	High	5+ obs. at PTM>0.95 which is >=90% of total obs.
O60343	S	RIFLRVAsPMNKsPs	782	A	P	High	6	High	5+ obs. at PTM>0.95 which is >=10% and <50% of total obs.
O60343	S	VAsPMNKsPsAMQQQ	787	K	P	High	10	High	5+ obs. at PTM>0.95 which is >=10% and <50% of total obs.
O60346	S	KAPRAIDsPGGAVRE	425	D	P	High	8	High	5+ obs. at PTM>0.95 which is >=90% of total obs.
O60346	T	APGGLQStPGRSGVt	451	S	P	High	5	High	5+ obs. at PTM>0.95 which is >=10% and <50% of total obs.
O60347	S	AsARARRsGGFADFF	315	R	G	High	7	High	5+ obs. at PTM>0.95 which is >=50% and <90% of total obs.
O60353	S	QDCGEPAsPAAsIsR	620	A	P	High	20	High	5+ obs. at PTM>0.95 which is >=50% and <90% of total obs.
O60353	S	EPAsPAAsIsRLsGE	624	A	I	High	7	High	5+ obs. at PTM>0.95 which is >=10% and <50% of total obs.
O60353	S	AAsIsRLsGEQVDGK	629	L	G	High	7	High	5+ obs. at PTM>0.95 which is >=10% and <50% of total obs.
O60381	S	MARQRRAsLsCGGPG	380	A	L	High	57	High	5+ obs. at PTM>0.95 which is >=10% and <50% of total obs.
O60437	S	KRNKGKYsPTVQTRs	14	Y	P	High	13	High	5+ obs. at PTM>0.95 which is >=10% and <50% of total obs.
O60437	S	LQRNRPDsGVEEAWK	887	D	G	High	19	High	5+ obs. at PTM>0.95 which is >=90% of total obs.
O60437	S	RENHLRRsIVVIHPD	1657	R	I	High	11	High	5+ obs. at PTM>0.95 which is >=10% and <50% of total obs.
O60443	Y	KKRIDSVyLDPLVFR	254	V	L	High	38	High	5+ obs. at PTM>0.95 which is >=10% and <50% of total obs.
O60447	S	DPAVADGsEsETEDs	776	G	E	High	8	High	5+ obs. at PTM>0.95 which is >=10% and <50% of total obs.
O60447	S	AVADGsEsETEDsVL	778	E	E	High	7	High	5+ obs. at PTM>0.95 which is >=10% and <50% of total obs.
O60487	T	LNQEKKVSVYLEDtD	214	D	D	High	8	High	5+ obs. at PTM>0.95 which is >=50% and <90% of total obs.
O60496	Y	PRGQEGEyAVPFDAV	299	E	A	High	753	High	5+ obs. at PTM>0.95 which is >=90% of total obs.
O60496	S	LADPLYDsIEETLPP	332	D	I	High	5	High	5+ obs. at PTM>0.95 which is >=50% and <90% of total obs.
O60499	S	EMKDHMVsPTAVAFL	108	V	P	High	10	High	5+ obs. at PTM>0.95 which is >=10% and <50% of total obs.
O60499	S	PAAQKsPsDLLDAsA	134	P	D	High	16	High	5+ obs. at PTM>0.95 which is >=10% and <50% of total obs.
O60502	S	IKLENEGsDEDIETD	364	G	D	High	34	High	5+ obs. at PTM>0.95 which is >=10% and <50% of total obs.
O60503	S	VIPQHQLsIsPDIRV	1257	L	I	High	7	High	5+ obs. at PTM>0.95 which is >=10% and <50% of total obs.
O60503	S	PQHQLsIsPDIRVQV	1259	I	P	High	8	High	5+ obs. at PTM>0.95 which is >=10% and <50% of total obs.
O60504	S	HKMADGGsPFLGRRD	348	G	P	High	27	High	5+ obs. at PTM>0.95 which is >=90% of total obs.
O60504	S	sAsNGGGsPARREEK	373	G	P	High	18	High	5+ obs. at PTM>0.95 which is >=10% and <50% of total obs.
O60504	S	KFDFQAQsPKELTLQ	395	Q	P	High	19	High	5+ obs. at PTM>0.95 which is >=90% of total obs.
O60504	T	PQtQNLGtPGPALSH	585	G	P	High	5	High	5+ obs. at PTM>0.95 which is >=50% and <90% of total obs.
O60506	S	VYsGQQPsVGTEIFV	159	P	V	High	6	High	5+ obs. at PTM>0.95 which is >=50% and <90% of total obs.
O60524	S	LRNPYLLsEEEDDDV	417	L	E	High	41	High	5+ obs. at PTM>0.95 which is >=50% and <90% of total obs.
O60524	S	EELIQEEssEDEGEY	747	E	s	High	14	High	5+ obs. at PTM>0.95 which is >=10% and <50% of total obs.
O60524	S	ELIQEEssEDEGEYE	748	s	E	High	14	High	5+ obs. at PTM>0.95 which is >=10% and <50% of total obs.
O60524	S	EVRKDQDsVGEMKDE	763	D	V	High	7	High	5+ obs. at PTM>0.95 which is >=10% and <50% of total obs.
O60524	S	MKKKKLPsDsGDLEA	831	P	D	High	12	High	5+ obs. at PTM>0.95 which is >=10% and <50% of total obs.
O60547	S	RCPsARGsGDGEMGK	14	G	G	High	5	High	5+ obs. at PTM>0.95 which is >=50% and <90% of total obs.
O60548	S	GAAAAAGsPGPGAAA	96	G	P	High	7	High	5+ obs. at PTM>0.95 which is >=90% of total obs.
O60551	S	ETEHAKGsPGGYLGA	38	G	P	High	14	High	5+ obs. at PTM>0.95 which is >=50% and <90% of total obs.
O60563	S	RWLssQPsFKLEPTQ	340	P	F	High	12	High	5+ obs. at PTM>0.95 which is >=50% and <90% of total obs.
O60563	S	AAADKHNsVEDsVTK	495	N	V	High	5	High	5+ obs. at PTM>0.95 which is >=10% and <50% of total obs.
O60566	S	DPLQRVQsHQQAsEE	384	Q	H	High	8	High	5+ obs. at PTM>0.95 which is >=10% and <50% of total obs.
O60566	S	REAELLTsAEKRAEM	435	T	A	High	8	High	5+ obs. at PTM>0.95 which is >=10% and <50% of total obs.
O60566	S	LsEKKNKsPPADPPR	543	K	P	High	26	High	5+ obs. at PTM>0.95 which is >=90% of total obs.
O60566	S	TLsIKKLsPIIEDsR	670	L	P	High	38	High	5+ obs. at PTM>0.95 which is >=50% and <90% of total obs.
O60566	S	TsENPTQsPWCsQYR	720	Q	P	High	6	High	5+ obs. at PTM>0.95 which is >=10% and <50% of total obs.
O60573	S	DALKDDDsGDHDQNE	13	D	G	High	13	High	5+ obs. at PTM>0.95 which is >=10% and <50% of total obs.
O60583	S	IPPTVLRsPVGLssD	601	R	P	High	15	High	5+ obs. at PTM>0.95 which is >=10% and <50% of total obs.
O60610	S	RDKKKGRsPDELPsA	22	R	P	High	22	High	5+ obs. at PTM>0.95 which is >=50% and <90% of total obs.
O60658	S	ssMARIHsMTIEAPI	386	H	M	High	7	High	5+ obs. at PTM>0.95 which is >=10% and <50% of total obs.
O60658	S	sDGLRRLsGNEYVLs	457	L	G	High	25	High	5+ obs. at PTM>0.95 which is >=10% and <50% of total obs.
O60664	S	sVVDRVAsMPLIssT	31	A	M	High	7	High	5+ obs. at PTM>0.95 which is >=10% and <50% of total obs.
O60664	S	KLEPQIAsAsEYAHR	91	A	A	High	5	High	5+ obs. at PTM>0.95 which is >=10% and <50% of total obs.
O60664	S	ELVssKVsGAQEMVs	130	V	G	High	18	High	5+ obs. at PTM>0.95 which is >=50% and <90% of total obs.
O60664	S	sYFVRLGsLsERLRQ	241	G	L	High	12	High	5+ obs. at PTM>0.95 which is >=90% of total obs.
O60673	S	WIRsGTLsPEIFEKs	1724	L	P	High	9	High	5+ obs. at PTM>0.95 which is >=10% and <50% of total obs.
O60673	S	TQNPRPGsPLRsGQG	1967	G	P	High	5	High	5+ obs. at PTM>0.95 which is >=50% and <90% of total obs.
O60674	Y	VRREVGDyGQLHETE	570	D	G	High	726	High	5+ obs. at PTM>0.95 which is >=50% and <90% of total obs.
O60675	S	GENAPVLsDDELVsM	25	L	D	High	17	High	5+ obs. at PTM>0.95 which is >=50% and <90% of total obs.
O60678	S	EEDLPELsDsGDEAA	25	L	D	High	30	High	5+ obs. at PTM>0.95 which is >=90% of total obs.
O60678	S	DLPELsDsGDEAAWE	27	D	G	High	30	High	5+ obs. at PTM>0.95 which is >=90% of total obs.
O60684	S	METMAsPGKDNYRMK	6	A	P	High	20	High	5+ obs. at PTM>0.95 which is >=50% and <90% of total obs.
O60701	T	VLIGGDEtPEGQRAV	185	E	P	High	5	High	5+ obs. at PTM>0.95 which is >=90% of total obs.
O60711	S	ERsTLQDsDEYsNPA	19	D	D	High	156	High	5+ obs. at PTM>0.95 which is >=10% and <50% of total obs.
O60711	S	EAQEPKEsPPPsKTs	81	E	P	High	32	High	5+ obs. at PTM>0.95 which is >=10% and <50% of total obs.
O60711	S	KDFLAMFsPKCGGCN	267	F	P	High	8	High	5+ obs. at PTM>0.95 which is >=90% of total obs.
O60716	S	MDDsEVEsTAsILAs	4	D	E	High	7	High	5+ obs. at PTM>0.95 which is >=50% and <90% of total obs.
O60716	S	QLERVRVsPQDANPL	47	V	P	High	17	High	5+ obs. at PTM>0.95 which is >=10% and <50% of total obs.
O60716	Y	QDHSHLLySTIPRMQ	96	L	S	High	641	High	5+ obs. at PTM>0.95 which is >=10% and <50% of total obs.
O60716	T	HSHLLYStIPRMQEP	98	S	I	High	5	High	5+ obs. at PTM>0.95 which is >=10% and <50% of total obs.
O60716	T	VSNNYIQtLGRDFRK	177	Q	L	High	16	High	5+ obs. at PTM>0.95 which is >=10% and <50% of total obs.
O60716	T	VGQAGtAtLPRNFHY	201	A	L	High	29	High	5+ obs. at PTM>0.95 which is >=10% and <50% of total obs.
O60716	S	GGsDNYGsLsRVTRI	230	G	L	High	365	High	5+ obs. at PTM>0.95 which is >=10% and <50% of total obs.
O60716	S	MEGYRAPsRQDVYGP	252	P	R	High	206	High	5+ obs. at PTM>0.95 which is >=50% and <90% of total obs.
O60716	S	PQVRVGGssVDLHRF	268	G	s	High	87	High	5+ obs. at PTM>0.95 which is >=10% and <50% of total obs.
O60716	S	QVRVGGssVDLHRFH	269	s	V	High	38	High	5+ obs. at PTM>0.95 which is >=10% and <50% of total obs.
O60716	S	GLEDDQRsMGYDDLD	288	R	M	High	46	High	5+ obs. at PTM>0.95 which is >=10% and <50% of total obs.
O60716	T	GtARRtGtPSDPRRR	310	G	P	High	31	High	5+ obs. at PTM>0.95 which is >=10% and <50% of total obs.
O60716	S	HERGsLAsLDsLRKG	349	A	L	High	83	High	5+ obs. at PTM>0.95 which is >=10% and <50% of total obs.
O60716	S	EKEGWKKsDFQVNLN	847	K	D	High	10	High	5+ obs. at PTM>0.95 which is >=10% and <50% of total obs.
O60716	S	QVNLNNAsRsQssHs	857	A	R	High	8	High	5+ obs. at PTM>0.95 which is >=10% and <50% of total obs.
O60716	S	LIDRNQKsDKKPDRE	879	K	D	High	11	High	5+ obs. at PTM>0.95 which is >=10% and <50% of total obs.
O60716	S	NMGsNTKsLDNNYsT	899	K	L	High	44	High	5+ obs. at PTM>0.95 which is >=10% and <50% of total obs.
O60716	Y	TKSLDNNySTPNERG	904	N	S	High	1255	High	5+ obs. at PTM>0.95 which is >=10% and <50% of total obs.
O60716	T	ERGDHNRtLDRSGDL	916	R	L	High	24	High	5+ obs. at PTM>0.95 which is >=10% and <50% of total obs.
O60716	S	HNRTLDRsGDLGDME	920	R	G	High	22	High	5+ obs. at PTM>0.95 which is >=50% and <90% of total obs.
O60739	Y	LPAGTEDyIHIRIQQ	30	D	I	High	35	High	5+ obs. at PTM>0.95 which is >=10% and <50% of total obs.
O60749	T	SPAVtPVtPttLIAP	104	V	P	High	12	High	5+ obs. at PTM>0.95 which is >=10% and <50% of total obs.
O60749	S	RIEsKsMsAPVIFDR	119	M	A	High	39	High	5+ obs. at PTM>0.95 which is >=10% and <50% of total obs.
O60749	S	FsVKRRFsDFLGLHs	185	F	D	High	34	High	5+ obs. at PTM>0.95 which is >=50% and <90% of total obs.
O60749	S	VKVGKEDsssTEFVE	226	D	s	High	5	High	5+ obs. at PTM>0.95 which is >=10% and <50% of total obs.
O60749	S	AVNTQALsGAGILRM	277	L	G	High	16	High	5+ obs. at PTM>0.95 which is >=50% and <90% of total obs.
O60749	S	TALsRALsQLAEVEE	365	L	Q	High	29	High	5+ obs. at PTM>0.95 which is >=90% of total obs.
O60759	S	LALTRsssLsDFsWs	66	s	L	High	5	High	5+ obs. at PTM>0.95 which is >=10% and <50% of total obs.
O60763	S	EEEDELEsGDQEDED	942	E	G	High	72	High	5+ obs. at PTM>0.95 which is >=10% and <50% of total obs.
O60784	S	MTDLDMLsPIHTPQR	160	L	P	High	21	High	5+ obs. at PTM>0.95 which is >=10% and <50% of total obs.
O60784	S	sVRAGLQsLEAsGRL	355	Q	L	High	22	High	5+ obs. at PTM>0.95 which is >=10% and <50% of total obs.
O60784	S	FALTRGssLADQRKE	376	s	L	High	9	High	5+ obs. at PTM>0.95 which is >=10% and <50% of total obs.
O60784	S	DRLPNLssPsAEGPP	462	s	P	High	20	High	5+ obs. at PTM>0.95 which is >=10% and <50% of total obs.
O60812	S	QIKQKVDsLLENLEK	196	D	L	High	8	High	5+ obs. at PTM>0.95 which is >=90% of total obs.
O60814	S	MPEPAKsAPAPKKGs	7	K	A	High	5	High	5+ obs. at PTM>0.95 which is >=90% of total obs.
O60814	S	RsRKEsYsVYVYKVL	39	Y	V	High	21	High	5+ obs. at PTM>0.95 which is >=10% and <50% of total obs.
O60814	S	VHPDTGIssKAMGIM	56	I	s	High	5	High	5+ obs. at PTM>0.95 which is >=10% and <50% of total obs.
O60814	S	KAMGIMNsFVNDIFE	65	N	F	High	60	High	5+ obs. at PTM>0.95 which is >=90% of total obs.
O60825	S	PVRMRRNsFTPLsss	466	N	F	High	345	High	5+ obs. at PTM>0.95 which is >=10% and <50% of total obs.
O60825	S	IRRPRNYsVGsRPLK	483	Y	V	High	115	High	5+ obs. at PTM>0.95 which is >=10% and <50% of total obs.
O60825	S	sRPLKPLsPLRAQDM	493	L	P	High	179	High	5+ obs. at PTM>0.95 which is >=10% and <50% of total obs.
O60828	S	FQQRPYPsPGAVLRA	247	P	P	High	16	High	5+ obs. at PTM>0.95 which is >=10% and <50% of total obs.
O60829	T	PGQEREGtPPIEERK	51	G	P	High	14	High	5+ obs. at PTM>0.95 which is >=90% of total obs.
O60832	S	KKKKERKsLPEEDVA	21	K	L	High	35	High	5+ obs. at PTM>0.95 which is >=10% and <50% of total obs.
O60832	S	TAKRKREsEsEsDET	451	E	E	High	47	High	5+ obs. at PTM>0.95 which is >=10% and <50% of total obs.
O60832	S	KRKREsEsEsDETPP	453	E	E	High	50	High	5+ obs. at PTM>0.95 which is >=10% and <50% of total obs.
O60832	S	AEPGDGDsDTTKKKK	494	D	D	High	63	High	5+ obs. at PTM>0.95 which is >=10% and <50% of total obs.
O60832	S	KKKKKKAKEVELVsE	513	V	E	High	50	High	5+ obs. at PTM>0.95 which is >=90% of total obs.
O60841	S	LKELEELsLEAQGIK	66	L	L	High	12	High	5+ obs. at PTM>0.95 which is >=90% of total obs.
O60841	S	QsFDDNDsEELEDKD	113	D	E	High	63	High	5+ obs. at PTM>0.95 which is >=10% and <50% of total obs.
O60841	S	KPKVEMYsGsDDDDD	135	Y	G	High	85	High	5+ obs. at PTM>0.95 which is >=10% and <50% of total obs.
O60841	S	KVEMYsGsDDDDDFN	137	G	D	High	80	High	5+ obs. at PTM>0.95 which is >=10% and <50% of total obs.
O60841	S	sNKKWDGsEEDEDNs	164	G	E	High	66	High	5+ obs. at PTM>0.95 which is >=10% and <50% of total obs.
O60841	S	KERsRINssGEsGDE	182	N	s	High	208	High	5+ obs. at PTM>0.95 which is >=10% and <50% of total obs.
O60841	S	ERsRINssGEsGDEs	183	s	G	High	133	High	5+ obs. at PTM>0.95 which is >=10% and <50% of total obs.
O60841	S	RINssGEsGDEsDEF	186	E	G	High	180	High	5+ obs. at PTM>0.95 which is >=10% and <50% of total obs.
O60841	S	KPGPNIEsGNEDDDA	214	E	G	High	80	High	5+ obs. at PTM>0.95 which is >=10% and <50% of total obs.
O60841	S	DTGVIPAsEEKAETP	295	A	E	High	5	High	5+ obs. at PTM>0.95 which is >=10% and <50% of total obs.
O60841	T	ASEEKAEtPtAAEDD	301	E	P	High	9	High	5+ obs. at PTM>0.95 which is >=50% and <90% of total obs.
O60841	S	VEVPsKDsLPKKRPI	438	D	L	High	9	High	5+ obs. at PTM>0.95 which is >=10% and <50% of total obs.
O60841	S	DDWEAMAsDEETEKV	511	A	D	High	8	High	5+ obs. at PTM>0.95 which is >=10% and <50% of total obs.
O60841	S	sKEMssDsEYDsDDD	591	D	E	High	7	High	5+ obs. at PTM>0.95 which is >=10% and <50% of total obs.
O60841	S	RLYDWKKsPDsDVAA	767	K	P	High	5	High	5+ obs. at PTM>0.95 which is >=50% and <90% of total obs.
O60841	S	IEPIPGEsPKMFGRH	1168	E	P	High	27	High	5+ obs. at PTM>0.95 which is >=90% of total obs.
O60858	S	PPsNLPAsPLMKNFD	275	A	P	High	5	High	5+ obs. at PTM>0.95 which is >=90% of total obs.
O60861	S	ssPGIPAsPGsHRss	117	A	P	High	36	High	5+ obs. at PTM>0.95 which is >=10% and <50% of total obs.
O60861	S	AHMsVRKsTGDsQNL	152	K	T	High	9	High	5+ obs. at PTM>0.95 which is >=10% and <50% of total obs.
O60869	S	MAEsDWDTVTVLRKK	4	E	D	High	9	High	5+ obs. at PTM>0.95 which is >=90% of total obs.
O60884	S	MMHPLKVsLEDLYNG	123	V	L	High	5	High	5+ obs. at PTM>0.95 which is >=10% and <50% of total obs.
O60884	S	REAYNDssDEEsssH	395	s	D	High	5	High	5+ obs. at PTM>0.95 which is >=10% and <50% of total obs.
O60885	S	KLGQRREssRPVKPP	324	E	s	High	5	High	5+ obs. at PTM>0.95 which is >=10% and <50% of total obs.
O60885	S	KPPPTYEsEEEDKCK	601	E	E	High	25	High	5+ obs. at PTM>0.95 which is >=10% and <50% of total obs.
O60885	S	QVIQHHHsPRHHKsD	1045	H	P	High	9	High	5+ obs. at PTM>0.95 which is >=90% of total obs.
O60885	S	HsPRHHKsDPYsTGH	1051	K	D	High	5	High	5+ obs. at PTM>0.95 which is >=10% and <50% of total obs.
O60885	S	FQsLTHQsPPQQNVQ	1083	Q	P	High	8	High	5+ obs. at PTM>0.95 which is >=10% and <50% of total obs.
O60885	S	VKEEKIHsPIIRsEP	1117	H	P	High	53	High	5+ obs. at PTM>0.95 which is >=90% of total obs.
O60885	S	IIRsEPFsPsLRPEP	1126	F	P	High	12	High	5+ obs. at PTM>0.95 which is >=10% and <50% of total obs.
O60885	S	LKIKNMGsWAsLVQK	1201	G	W	High	12	High	5+ obs. at PTM>0.95 which is >=50% and <90% of total obs.
O60890	Y	MDGKEPIyHSPITKQ	370	I	H	High	148	High	5+ obs. at PTM>0.95 which is >=10% and <50% of total obs.
O60890	S	ETDPGRKsPsRPILD	652	K	P	High	9	High	5+ obs. at PTM>0.95 which is >=10% and <50% of total obs.
O60927	S	KPRAFGEssTEsDEE	73	E	s	High	10	High	5+ obs. at PTM>0.95 which is >=10% and <50% of total obs.
O60927	S	PRAFGEssTEsDEEE	74	s	T	High	13	High	5+ obs. at PTM>0.95 which is >=10% and <50% of total obs.
O60927	T	RAFGESStESDEEEE	75	S	E	High	14	High	5+ obs. at PTM>0.95 which is >=10% and <50% of total obs.
O60927	S	FGEssTEsDEEEEEG	77	E	D	High	16	High	5+ obs. at PTM>0.95 which is >=10% and <50% of total obs.
O60927	T	tLGPtPttPPQPPDP	109	t	P	High	30	High	5+ obs. at PTM>0.95 which is >=10% and <50% of total obs.
O60930	S	AFVRKsAsPEVsEGH	76	A	P	High	8	High	5+ obs. at PTM>0.95 which is >=10% and <50% of total obs.
O60934	T	StGLKtttPGPSLSQ	337	t	P	High	9	High	5+ obs. at PTM>0.95 which is >=10% and <50% of total obs.
O60934	S	TTPGPsLsQGVsVDE	343	L	Q	High	123	High	5+ obs. at PTM>0.95 which is >=10% and <50% of total obs.
O60934	S	EQKFRMLsQDAPTVK	397	L	Q	High	73	High	5+ obs. at PTM>0.95 which is >=50% and <90% of total obs.
O60934	S	RIPNYQLsPTKLPsI	432	L	P	High	35	High	5+ obs. at PTM>0.95 which is >=10% and <50% of total obs.
O60934	T	LEQtQPAtPSLWKNK	497	A	P	High	10	High	5+ obs. at PTM>0.95 which is >=10% and <50% of total obs.
O60934	S	KNKEQHLsENEPVDT	509	L	E	High	12	High	5+ obs. at PTM>0.95 which is >=10% and <50% of total obs.
O60934	S	IETNDTFsDEAVPEs	604	F	D	High	9	High	5+ obs. at PTM>0.95 which is >=10% and <50% of total obs.
O60934	S	VPEssKIsQENEIGK	615	I	Q	High	19	High	5+ obs. at PTM>0.95 which is >=50% and <90% of total obs.
O60936	T	PPCPGHWtPEAPGSG	114	W	P	High	6	High	5+ obs. at PTM>0.95 which is >=50% and <90% of total obs.
O60941	S	HCARVLDsPsRLDEE	394	D	P	High	7	High	5+ obs. at PTM>0.95 which is >=10% and <50% of total obs.
O60941	T	HEQASQPtPEKAQQN	468	P	P	High	30	High	5+ obs. at PTM>0.95 which is >=50% and <90% of total obs.
O60941	S	sLVKELHsAEEGAEE	608	H	A	High	8	High	5+ obs. at PTM>0.95 which is >=90% of total obs.
O75023	S	QGLQKRAsPVADIQE	514	A	P	High	5	High	5+ obs. at PTM>0.95 which is >=90% of total obs.
O75030	S	IPsTGLCsPDLVNRI	414	C	P	High	19	High	5+ obs. at PTM>0.95 which is >=50% and <90% of total obs.
O75030	S	ILMDDTLsPVGVTDP	491	L	P	High	13	High	5+ obs. at PTM>0.95 which is >=10% and <50% of total obs.
O75030	S	DPLLssVsPGAsKTs	504	V	P	High	10	High	5+ obs. at PTM>0.95 which is >=10% and <50% of total obs.
O75030	S	KTssRRssMsMEETE	516	s	M	High	5	High	5+ obs. at PTM>0.95 which is >=10% and <50% of total obs.
O75037	S	sAQMKAVsAECLGPP	1149	V	A	High	9	High	5+ obs. at PTM>0.95 which is >=50% and <90% of total obs.
O75037	S	sTKNITKsLAsLVEI	1167	K	L	High	7	High	5+ obs. at PTM>0.95 which is >=10% and <50% of total obs.
O75037	T	RStDVGFtPPSSPPt	1237	F	P	High	17	High	5+ obs. at PTM>0.95 which is >=10% and <50% of total obs.
O75037	S	VGFTPPssPPTRPRN	1241	s	P	High	9	High	5+ obs. at PTM>0.95 which is >=10% and <50% of total obs.
O75044	S	EDRQTPRsPDsTANV	206	R	P	High	46	High	5+ obs. at PTM>0.95 which is >=50% and <90% of total obs.
O75044	S	EsVKsTVsETFMsKP	427	V	E	High	13	High	5+ obs. at PTM>0.95 which is >=10% and <50% of total obs.
O75044	S	CsIsGHGsLNsIsRH	900	G	L	High	5	High	5+ obs. at PTM>0.95 which is >=10% and <50% of total obs.
O75044	S	sLKNRLDsPQIRKTA	916	D	P	High	14	High	5+ obs. at PTM>0.95 which is >=90% of total obs.
O75044	S	ATAGRsKsFNNHRPM	930	K	F	High	13	High	5+ obs. at PTM>0.95 which is >=10% and <50% of total obs.
O75044	S	PAFQRsAsTAGDIAC	1013	A	T	High	11	High	5+ obs. at PTM>0.95 which is >=10% and <50% of total obs.
O75051	S	ssFRYTGsPDsLRsR	1630	G	P	High	6	High	5+ obs. at PTM>0.95 which is >=10% and <50% of total obs.
O75052	S	QEPMLTAsPRMLLPs	266	A	P	High	13	High	5+ obs. at PTM>0.95 which is >=10% and <50% of total obs.
O75052	S	sGQNAMGsQDsLLEI	371	G	Q	High	11	High	5+ obs. at PTM>0.95 which is >=50% and <90% of total obs.
O75052	S	NAMGsQDsLLEITFR	374	D	L	High	14	High	5+ obs. at PTM>0.95 which is >=50% and <90% of total obs.
O75064	S	QTTWAGRsLRDPAsP	947	R	L	High	5	High	5+ obs. at PTM>0.95 which is >=10% and <50% of total obs.
O75064	S	RsLRDPAsPPGRLVK	953	A	P	High	5	High	5+ obs. at PTM>0.95 which is >=10% and <50% of total obs.
O75064	S	LPPPARRsPMDsLLH	1092	R	P	High	9	High	5+ obs. at PTM>0.95 which is >=50% and <90% of total obs.
O75069	S	LIRNKFGsADNIAHL	438	G	A	High	22	High	5+ obs. at PTM>0.95 which is >=90% of total obs.
O75083	S	EIKKVFAsLPQVERG	11	A	L	High	5	High	5+ obs. at PTM>0.95 which is >=90% of total obs.
O75083	Y	KyAPSGFyIASGDVS	72	F	I	High	108	High	5+ obs. at PTM>0.95 which is >=50% and <90% of total obs.
O75096	S	ATPERRGsLPDTGWK	1887	G	L	High	15	High	5+ obs. at PTM>0.95 which is >=10% and <50% of total obs.
O75112	S	DLAVDsAsPVYQAVI	243	A	P	High	5	High	5+ obs. at PTM>0.95 which is >=10% and <50% of total obs.
O75113	T	EARNKAGtPVSELtK	242	G	P	High	17	High	5+ obs. at PTM>0.95 which is >=50% and <90% of total obs.
O75113	S	RHTKKQFsLENVQEG	300	F	L	High	35	High	5+ obs. at PTM>0.95 which is >=90% of total obs.
O75113	S	FQEDREFsAGTVYPE	398	F	A	High	7	High	5+ obs. at PTM>0.95 which is >=50% and <90% of total obs.
O75113	T	NELttDStPKKtQAH	426	S	P	High	14	High	5+ obs. at PTM>0.95 which is >=10% and <50% of total obs.
O75116	S	DTPFYADsLVGTYsK	298	D	L	High	21	High	5+ obs. at PTM>0.95 which is >=90% of total obs.
O75116	Y	LADKNKIyESIEEAK	722	I	E	High	117	High	5+ obs. at PTM>0.95 which is >=90% of total obs.
O75116	Y	IAPCKVyyDISTAKN	1319	y	D	High	19	High	5+ obs. at PTM>0.95 which is >=50% and <90% of total obs.
O75116	S	MKIQQNQsIRRPsRQ	1374	Q	I	High	14	High	5+ obs. at PTM>0.95 which is >=50% and <90% of total obs.
O75122	S	MAMGDDKsFDDEEsV	8	K	F	High	16	High	5+ obs. at PTM>0.95 which is >=10% and <50% of total obs.
O75122	S	TYLKssGsVAsLPQs	313	G	V	High	8	High	5+ obs. at PTM>0.95 which is >=10% and <50% of total obs.
O75122	S	AGssKAssLPGsLQR	360	s	L	High	23	High	5+ obs. at PTM>0.95 which is >=50% and <90% of total obs.
O75122	S	GsLQRsRsDIDVNAA	370	R	D	High	141	High	5+ obs. at PTM>0.95 which is >=10% and <50% of total obs.
O75122	S	GRVRAKLsAPLAGMG	430	L	A	High	8	High	5+ obs. at PTM>0.95 which is >=90% of total obs.
O75122	S	RTKMVsQsQPGsRsG	455	Q	Q	High	44	High	5+ obs. at PTM>0.95 which is >=10% and <50% of total obs.
O75122	S	VsQsQPGsRsGsPGR	459	G	R	High	27	High	5+ obs. at PTM>0.95 which is >=10% and <50% of total obs.
O75122	S	QPGsRsGsPGRVLTT	463	G	P	High	6	High	5+ obs. at PTM>0.95 which is >=10% and <50% of total obs.
O75122	S	RVLVNsAsAQKRsKI	489	A	A	High	18	High	5+ obs. at PTM>0.95 which is >=10% and <50% of total obs.
O75122	S	IPRsQGCsREAsPsR	503	C	R	High	13	High	5+ obs. at PTM>0.95 which is >=10% and <50% of total obs.
O75122	S	QGCsREAsPsRLsVA	507	A	P	High	20	High	5+ obs. at PTM>0.95 which is >=10% and <50% of total obs.
O75122	S	PsVsQGCsREAsREs	529	C	R	High	38	High	5+ obs. at PTM>0.95 which is >=10% and <50% of total obs.
O75122	S	MRVLNTGsDVEEAVA	596	G	D	High	63	High	5+ obs. at PTM>0.95 which is >=10% and <50% of total obs.
O75122	S	YEsYGMHsDDDANsD	621	H	D	High	7	High	5+ obs. at PTM>0.95 which is >=10% and <50% of total obs.
O75122	S	GTQssMGsPLTRPTP	892	G	P	High	9	High	5+ obs. at PTM>0.95 which is >=10% and <50% of total obs.
O75122	S	TEAIQNFsFRsQEDM	952	F	F	High	60	High	5+ obs. at PTM>0.95 which is >=10% and <50% of total obs.
O75122	S	IQNFsFRsQEDMNEP	955	R	Q	High	48	High	5+ obs. at PTM>0.95 which is >=50% and <90% of total obs.
O75122	S	GGDATDssQTALDNK	994	s	Q	High	12	High	5+ obs. at PTM>0.95 which is >=10% and <50% of total obs.
O75122	S	YNYsDsIsPFNKsAL	1029	I	P	High	43	High	5+ obs. at PTM>0.95 which is >=10% and <50% of total obs.
O75128	S	GCLTTPNsPsMHsRs	269	N	P	High	32	High	5+ obs. at PTM>0.95 which is >=10% and <50% of total obs.
O75128	S	sEKVsLGsQIDLQKK	324	G	Q	High	23	High	5+ obs. at PTM>0.95 which is >=50% and <90% of total obs.
O75128	S	PPQPPPPsPLIPNRT	347	P	P	High	10	High	5+ obs. at PTM>0.95 which is >=50% and <90% of total obs.
O75128	S	ATDQEDCsDQDLAGT	440	C	D	High	7	High	5+ obs. at PTM>0.95 which is >=10% and <50% of total obs.
O75128	S	DELGNLVsPHATGIR	741	V	P	High	9	High	5+ obs. at PTM>0.95 which is >=50% and <90% of total obs.
O75128	T	SARGPPStPVPtQtQ	794	S	P	High	12	High	5+ obs. at PTM>0.95 which is >=50% and <90% of total obs.
O75128	S	QADPKPIsPQQKsAH	815	I	P	High	13	High	5+ obs. at PTM>0.95 which is >=90% of total obs.
O75131	S	TKVALNVsCANLLDK	14	V	C	High	8	High	5+ obs. at PTM>0.95 which is >=90% of total obs.
O75131	S	VWRPFKIsLNsLCYG	197	I	L	High	5	High	5+ obs. at PTM>0.95 which is >=10% and <50% of total obs.
O75140	S	ssCDVsssPsLPsRT	503	s	P	High	7	High	5+ obs. at PTM>0.95 which is >=10% and <50% of total obs.
O75140	S	PGRFHVGsAEsMLHV	579	G	A	High	9	High	5+ obs. at PTM>0.95 which is >=10% and <50% of total obs.
O75143	S	NssEGRAsPHDVLET	361	A	P	High	14	High	5+ obs. at PTM>0.95 which is >=10% and <50% of total obs.
O75145	S	sEDGRRGsALGPDEA	17	G	A	High	13	High	5+ obs. at PTM>0.95 which is >=90% of total obs.
O75145	S	PPssYsRsLPGsALE	508	R	L	High	8	High	5+ obs. at PTM>0.95 which is >=10% and <50% of total obs.
O75145	S	TPRLAPPsPAREGTD	683	P	P	High	9	High	5+ obs. at PTM>0.95 which is >=10% and <50% of total obs.
O75145	T	GPAIPGDtPPPtPRS	714	D	P	High	56	High	5+ obs. at PTM>0.95 which is >=50% and <90% of total obs.
O75145	T	PGDtPPPtPRSARLE	718	P	P	High	40	High	5+ obs. at PTM>0.95 which is >=10% and <50% of total obs.
O75145	S	AAAGALGsPGLPLRK	1164	G	P	High	15	High	5+ obs. at PTM>0.95 which is >=50% and <90% of total obs.
O75146	S	VLAGAsGsPGEEVAI	1017	G	P	High	5	High	5+ obs. at PTM>0.95 which is >=10% and <50% of total obs.
O75146	S	PPLAQKPsVAPRQDH	1045	P	V	High	5	High	5+ obs. at PTM>0.95 which is >=90% of total obs.
O75150	T	GGPGPVStPDNRKEM	557	S	P	High	6	High	5+ obs. at PTM>0.95 which is >=10% and <50% of total obs.
O75151	S	PEVNTVAssDEVCDG	458	A	s	High	6	High	5+ obs. at PTM>0.95 which is >=10% and <50% of total obs.
O75151	S	REKEEPPsPIEATPP	474	P	P	High	15	High	5+ obs. at PTM>0.95 which is >=50% and <90% of total obs.
O75151	T	PPSPIEAtPPQSLLE	479	A	P	High	10	High	5+ obs. at PTM>0.95 which is >=10% and <50% of total obs.
O75151	S	EEQKLEKsPLAGNKD	625	K	P	High	11	High	5+ obs. at PTM>0.95 which is >=90% of total obs.
O75151	S	RDEYEYVsDDGELKI	681	V	D	High	13	High	5+ obs. at PTM>0.95 which is >=50% and <90% of total obs.
O75151	S	NAPKRDLsFLLDKKA	705	L	F	High	19	High	5+ obs. at PTM>0.95 which is >=90% of total obs.
O75151	S	LKRAAKNsVDLDDYE	853	N	V	High	7	High	5+ obs. at PTM>0.95 which is >=50% and <90% of total obs.
O75151	S	YVYPsLEsDEDNPIF	882	E	D	High	28	High	5+ obs. at PTM>0.95 which is >=10% and <50% of total obs.
O75151	S	RsKKRKGsDDAPYsP	899	G	D	High	32	High	5+ obs. at PTM>0.95 which is >=10% and <50% of total obs.
O75151	S	GsDDAPYsPTARVGP	905	Y	P	High	12	High	5+ obs. at PTM>0.95 which is >=10% and <50% of total obs.
O75151	S	REGTRVAsIETGLAA	929	A	I	High	5	High	5+ obs. at PTM>0.95 which is >=50% and <90% of total obs.
O75151	S	FLTQRRPsAssPNNN	1056	P	A	High	14	High	5+ obs. at PTM>0.95 which is >=10% and <50% of total obs.
O75152	S	VLPTVPEsPEEEVKA	108	E	P	High	34	High	5+ obs. at PTM>0.95 which is >=50% and <90% of total obs.
O75152	S	LsVQsNPsPQLRsVM	132	P	P	High	31	High	5+ obs. at PTM>0.95 which is >=10% and <50% of total obs.
O75152	S	EDDDDQFsEEGDETK	171	F	E	High	23	High	5+ obs. at PTM>0.95 which is >=10% and <50% of total obs.
O75152	S	RLGKRKFsAGGDsDP	290	F	A	High	23	High	5+ obs. at PTM>0.95 which is >=10% and <50% of total obs.
O75152	T	PEtNIDKtPKKAQVS	321	K	P	High	27	High	5+ obs. at PTM>0.95 which is >=10% and <50% of total obs.
O75152	S	ssEssTssPsQHEAT	495	s	P	High	10	High	5+ obs. at PTM>0.95 which is >=10% and <50% of total obs.
O75152	T	EREKSVLtPLRGDVA	579	L	P	High	9	High	5+ obs. at PTM>0.95 which is >=50% and <90% of total obs.
O75153	S	PPGQEAGsEEEGssA	664	G	E	High	25	High	5+ obs. at PTM>0.95 which is >=10% and <50% of total obs.
O75154	S	GPRGQLAsPDAPGPG	102	A	P	High	6	High	5+ obs. at PTM>0.95 which is >=90% of total obs.
O75164	S	ssRDsIssDsETsEP	523	s	D	High	6	High	5+ obs. at PTM>0.95 which is >=10% and <50% of total obs.
O75167	T	GPtAGSQtPPFKRKG	25	Q	P	High	73	High	5+ obs. at PTM>0.95 which is >=10% and <50% of total obs.
O75167	S	TKLVRRLsQRPTTEE	522	L	Q	High	37	High	5+ obs. at PTM>0.95 which is >=50% and <90% of total obs.
O75167	S	RRLsRKLsLRPTVAE	560	L	L	High	21	High	5+ obs. at PTM>0.95 which is >=50% and <90% of total obs.
O75170	S	CADsRLLsPACPAPK	877	L	P	High	6	High	5+ obs. at PTM>0.95 which is >=90% of total obs.
O75175	S	TDsEVsQsPAKNGsK	299	Q	P	High	23	High	5+ obs. at PTM>0.95 which is >=10% and <50% of total obs.
O75179	S	TAAEGEGsPPAVAAV	19	G	P	High	9	High	5+ obs. at PTM>0.95 which is >=10% and <50% of total obs.
O75179	S	TAsKLLLsGTADGAD	156	L	G	High	7	High	5+ obs. at PTM>0.95 which is >=50% and <90% of total obs.
O75179	S	EVLRRLTssVsCALD	206	T	s	High	26	High	5+ obs. at PTM>0.95 which is >=10% and <50% of total obs.
O75179	T	PPDVtQLtPPSHDLN	735	L	P	High	8	High	5+ obs. at PTM>0.95 which is >=10% and <50% of total obs.
O75179	S	AEANKNAsILLEELD	1457	A	I	High	10	High	5+ obs. at PTM>0.95 which is >=90% of total obs.
O75179	S	NsNssRKsDNHsPAV	1635	K	D	High	8	High	5+ obs. at PTM>0.95 which is >=10% and <50% of total obs.
O75179	S	sRKsDNHsPAVVTTT	1639	H	P	High	7	High	5+ obs. at PTM>0.95 which is >=50% and <90% of total obs.
O75179	S	TCTKsGPsPLssPNG	1696	P	P	High	20	High	5+ obs. at PTM>0.95 which is >=10% and <50% of total obs.
O75179	S	NGKLTVAsPKRGQKR	1709	A	P	High	22	High	5+ obs. at PTM>0.95 which is >=10% and <50% of total obs.
O75179	S	sPARATNsPKPHMVP	1940	N	P	High	10	High	5+ obs. at PTM>0.95 which is >=50% and <90% of total obs.
O75179	S	PGGVsRNsPLDCGsA	2059	N	P	High	14	High	5+ obs. at PTM>0.95 which is >=10% and <50% of total obs.
O75179	S	PLDCGsAsPNKVAss	2067	A	P	High	22	High	5+ obs. at PTM>0.95 which is >=10% and <50% of total obs.
O75179	S	ssGVRAPsPAPssVP	2401	P	P	High	33	High	5+ obs. at PTM>0.95 which is >=10% and <50% of total obs.
O75179	S	PMIHRPMsDPGVFsQ	2489	M	D	High	9	High	5+ obs. at PTM>0.95 which is >=50% and <90% of total obs.
O75179	T	RDStGIVtPSGtFHQ	2509	V	P	High	7	High	5+ obs. at PTM>0.95 which is >=10% and <50% of total obs.
O75182	S	NGKLNIQsPLTsQEN	122	Q	P	High	6	High	5+ obs. at PTM>0.95 which is >=50% and <90% of total obs.
O75182	S	PAPGPHssPPEEKGA	740	s	P	High	5	High	5+ obs. at PTM>0.95 which is >=10% and <50% of total obs.
O75190	S	RHAPHCLsEEEGEQD	277	L	E	High	23	High	5+ obs. at PTM>0.95 which is >=90% of total obs.
O75324	S	sQsEDEEsIVGDGET	49	E	I	High	40	High	5+ obs. at PTM>0.95 which is >=50% and <90% of total obs.
O75330	S	DPsGCAPsPGAYDVK	20	P	P	High	13	High	5+ obs. at PTM>0.95 which is >=50% and <90% of total obs.
O75330	T	KENFALKtPLKEGNt	703	K	P	High	14	High	5+ obs. at PTM>0.95 which is >=90% of total obs.
O75335	S	ATIKCETsPPssPRT	700	T	P	High	6	High	5+ obs. at PTM>0.95 which is >=10% and <50% of total obs.
O75351	S	ADEKGNDsDGEGEsD	102	D	D	High	31	High	5+ obs. at PTM>0.95 which is >=10% and <50% of total obs.
O75362	S	RVEAEYLsPLDKsQV	106	L	P	High	8	High	5+ obs. at PTM>0.95 which is >=10% and <50% of total obs.
O75362	S	DRRAGAEsPTMsVDG	407	E	P	High	30	High	5+ obs. at PTM>0.95 which is >=10% and <50% of total obs.
O75362	S	VDRGEGGsEDGsEDG	441	G	E	High	9	High	5+ obs. at PTM>0.95 which is >=50% and <90% of total obs.
O75362	S	EGGsEDGsEDGLPEG	445	G	E	High	10	High	5+ obs. at PTM>0.95 which is >=50% and <90% of total obs.
O75362	S	GAKDVTGsPPAKQLK	570	G	P	High	6	High	5+ obs. at PTM>0.95 which is >=10% and <50% of total obs.
O75362	S	VLGsAVLsPAHKDTQ	593	L	P	High	5	High	5+ obs. at PTM>0.95 which is >=50% and <90% of total obs.
O75362	S	PsAKGKQsPPGPGKA	795	Q	P	High	17	High	5+ obs. at PTM>0.95 which is >=50% and <90% of total obs.
O75362	S	MFPKTsVsPAPDKTK	848	V	P	High	6	High	5+ obs. at PTM>0.95 which is >=50% and <90% of total obs.
O75363	S	RPEKRQQsLGGFFKG	552	Q	L	High	5	High	5+ obs. at PTM>0.95 which is >=90% of total obs.
O75367	T	GKLEAIItPPPAKKA	129	I	P	High	46	High	5+ obs. at PTM>0.95 which is >=90% of total obs.
O75367	T	ADSttEGtPADGFtV	178	G	P	High	17	High	5+ obs. at PTM>0.95 which is >=10% and <50% of total obs.
O75369	S	YGPGLEKsGCIVNNL	658	K	G	High	6	High	5+ obs. at PTM>0.95 which is >=50% and <90% of total obs.
O75369	T	GtYACSYtPVKAIKH	709	Y	P	High	5	High	5+ obs. at PTM>0.95 which is >=10% and <50% of total obs.
O75369	S	AsQEIPAsPFRVKVD	833	A	P	High	8	High	5+ obs. at PTM>0.95 which is >=50% and <90% of total obs.
O75369	S	PLNVQFNsPLPGDAV	886	N	P	High	6	High	5+ obs. at PTM>0.95 which is >=90% of total obs.
O75369	Y	DIIDNyDySHTVKyT	904	D	S	High	20	High	5+ obs. at PTM>0.95 which is >=50% and <90% of total obs.
O75369	S	GGDPIPKsPFTVGVA	932	K	P	High	5	High	5+ obs. at PTM>0.95 which is >=10% and <50% of total obs.
O75369	S	KLDVTILsPsRKVVP	983	L	P	High	26	High	5+ obs. at PTM>0.95 which is >=50% and <90% of total obs.
O75369	S	DDVPIPNsPFKVAVT	1316	N	P	High	12	High	5+ obs. at PTM>0.95 which is >=50% and <90% of total obs.
O75369	S	IAGPGLGsGVRARVL	1433	G	G	High	10	High	5+ obs. at PTM>0.95 which is >=90% of total obs.
O75369	S	ADEEIPRsPFKVKVL	1505	R	P	High	26	High	5+ obs. at PTM>0.95 which is >=50% and <90% of total obs.
O75369	S	GGDDIPLsPYRIRAT	1602	L	P	High	6	High	5+ obs. at PTM>0.95 which is >=10% and <50% of total obs.
O75369	S	NGNHVANsPVsIMVV	1988	N	P	High	5	High	5+ obs. at PTM>0.95 which is >=10% and <50% of total obs.
O75369	S	KVYGRGLsEGRTFEM	2013	L	E	High	5	High	5+ obs. at PTM>0.95 which is >=10% and <50% of total obs.
O75369	S	ADEHVPGsPFTVKIs	2083	G	P	High	8	High	5+ obs. at PTM>0.95 which is >=50% and <90% of total obs.
O75369	S	TRTsRAPsVATVGsI	2107	P	V	High	24	High	5+ obs. at PTM>0.95 which is >=10% and <50% of total obs.
O75369	S	KIDAKVHsPsGAVEE	2325	H	P	High	5	High	5+ obs. at PTM>0.95 which is >=50% and <90% of total obs.
O75369	S	NGsHVVGsPFKVRVG	2369	G	P	High	10	High	5+ obs. at PTM>0.95 which is >=50% and <90% of total obs.
O75369	S	GPNHIVGsPFKAKVT	2465	G	P	High	14	High	5+ obs. at PTM>0.95 which is >=50% and <90% of total obs.
O75369	S	VTGQRLVsPGsANET	2478	V	P	High	23	High	5+ obs. at PTM>0.95 which is >=10% and <50% of total obs.
O75369	T	IGVHGPttPCEEVSM	2554	t	P	High	11	High	5+ obs. at PTM>0.95 which is >=10% and <50% of total obs.
O75376	S	QQLRRRPsLLsEFHP	70	P	L	High	83	High	5+ obs. at PTM>0.95 which is >=10% and <50% of total obs.
O75376	S	PEPEKPVsPPPVEQK	224	V	P	High	22	High	5+ obs. at PTM>0.95 which is >=90% of total obs.
O75376	T	tEEREQAtPRGRKtA	568	A	P	High	12	High	5+ obs. at PTM>0.95 which is >=50% and <90% of total obs.
O75376	S	sPCGTsKsPNREWEV	999	K	P	High	21	High	5+ obs. at PTM>0.95 which is >=10% and <50% of total obs.
O75376	S	YIKQEEFsPRsQNsQ	1111	F	P	High	17	High	5+ obs. at PTM>0.95 which is >=10% and <50% of total obs.
O75376	S	QGMsMREsPVsAPLE	1263	E	P	High	9	High	5+ obs. at PTM>0.95 which is >=10% and <50% of total obs.
O75376	S	CRALPRGsPHsDLKE	1281	G	P	High	8	High	5+ obs. at PTM>0.95 which is >=10% and <50% of total obs.
O75376	T	SGSIMQGtPRAttES	1300	G	P	High	16	High	5+ obs. at PTM>0.95 which is >=50% and <90% of total obs.
O75376	S	PKQIKREsPPIRAFE	1322	E	P	High	12	High	5+ obs. at PTM>0.95 which is >=50% and <90% of total obs.
O75376	T	LtQESRKtPEVVQSt	1367	K	P	High	9	High	5+ obs. at PTM>0.95 which is >=50% and <90% of total obs.
O75376	S	TVRsRHTsVVssGPs	1450	T	V	High	55	High	5+ obs. at PTM>0.95 which is >=10% and <50% of total obs.
O75376	S	EAPKAQLsPGIYDDT	1472	L	P	High	68	High	5+ obs. at PTM>0.95 which is >=10% and <50% of total obs.
O75376	T	DDtSARRtPVSYQNt	1484	R	P	High	25	High	5+ obs. at PTM>0.95 which is >=50% and <90% of total obs.
O75376	T	HERKStLtPtQRESI	1522	L	P	High	6	High	5+ obs. at PTM>0.95 which is >=10% and <50% of total obs.
O75376	S	REsIPAKsPVPGVDP	1533	K	P	High	13	High	5+ obs. at PTM>0.95 which is >=10% and <50% of total obs.
O75376	S	HGYVRsPsPsVRTQE	1758	P	P	High	9	High	5+ obs. at PTM>0.95 which is >=50% and <90% of total obs.
O75376	S	sDAIEVIsPAssPAP	1977	I	P	High	23	High	5+ obs. at PTM>0.95 which is >=10% and <50% of total obs.
O75376	S	EVIsPAssPAPPQEK	1981	s	P	High	13	High	5+ obs. at PTM>0.95 which is >=10% and <50% of total obs.
O75376	S	QRPGsRVsPENLVDK	2120	V	P	High	37	High	5+ obs. at PTM>0.95 which is >=90% of total obs.
O75376	S	RGsRPGKsPERsHVs	2136	K	P	High	5	High	5+ obs. at PTM>0.95 which is >=50% and <90% of total obs.
O75376	S	sEPYEPIsPPQVPVV	2151	I	P	High	26	High	5+ obs. at PTM>0.95 which is >=10% and <50% of total obs.
O75376	S	EQRNDARsPGsIsYL	2184	R	P	High	46	High	5+ obs. at PTM>0.95 which is >=10% and <50% of total obs.
O75376	S	FTKLENTsPMVKsKK	2202	T	P	High	7	High	5+ obs. at PTM>0.95 which is >=10% and <50% of total obs.
O75376	S	sNsRKsKsPIPGQGY	2337	K	P	High	10	High	5+ obs. at PTM>0.95 which is >=10% and <50% of total obs.
O75376	S	PLLsAQYETLsDsDD	2436	L	D	High	18	High	5+ obs. at PTM>0.95 which is >=10% and <50% of total obs.
O75376	S	PLLsAQYETLsDsDD	2438	D	D	High	18	High	5+ obs. at PTM>0.95 which is >=10% and <50% of total obs.
O75379	S	NDDDVTGsVKsERRN	17	G	V	High	7	High	5+ obs. at PTM>0.95 which is >=50% and <90% of total obs.
O75379	S	RNLLEDDsDEEEDFF	30	D	D	High	45	High	5+ obs. at PTM>0.95 which is >=90% of total obs.
O75379	S	ELQDKsEsLsDNATA	90	E	L	High	5	High	5+ obs. at PTM>0.95 which is >=10% and <50% of total obs.
O75381	S	NRRQFPPsPsAPKIP	232	P	P	High	86	High	5+ obs. at PTM>0.95 which is >=10% and <50% of total obs.
O75381	S	sPGKEGHsPEGsTVT	282	H	P	High	8	High	5+ obs. at PTM>0.95 which is >=10% and <50% of total obs.
O75381	S	DEEDDDVsHVDEEDC	335	V	H	High	6	High	5+ obs. at PTM>0.95 which is >=90% of total obs.
O75382	S	MAKREDsPGPEVQPM	7	D	P	High	23	High	5+ obs. at PTM>0.95 which is >=90% of total obs.
O75382	S	RPGDLPPsPDDVKRR	427	P	P	High	13	High	5+ obs. at PTM>0.95 which is >=90% of total obs.
O75382	S	DVKRRVKsPGGPGsH	437	K	P	High	19	High	5+ obs. at PTM>0.95 which is >=50% and <90% of total obs.
O75382	S	QKAVRRPssMYsTGG	454	P	s	High	13	High	5+ obs. at PTM>0.95 which is >=10% and <50% of total obs.
O75385	S	RIERNLQsPTQFQTP	450	Q	P	High	45	High	5+ obs. at PTM>0.95 which is >=10% and <50% of total obs.
O75385	S	PLGFARAsPsPPAHA	477	A	P	High	14	High	5+ obs. at PTM>0.95 which is >=90% of total obs.
O75385	S	GFARAsPsPPAHAEH	479	P	P	High	15	High	5+ obs. at PTM>0.95 which is >=90% of total obs.
O75385	S	GssAPEHsPRTsGLG	544	H	P	High	5	High	5+ obs. at PTM>0.95 which is >=10% and <50% of total obs.
O75385	S	GLGCRLHsAPNLsDL	556	H	A	High	69	High	5+ obs. at PTM>0.95 which is >=50% and <90% of total obs.
O75385	S	VFsPPQAsPPQPsHG	588	A	P	High	10	High	5+ obs. at PTM>0.95 which is >=10% and <50% of total obs.
O75385	S	PLPPILGsPTKAVPs	623	G	P	High	15	High	5+ obs. at PTM>0.95 which is >=10% and <50% of total obs.
O75385	S	FDFPKTPssQNLLAL	638	P	s	High	55	High	5+ obs. at PTM>0.95 which is >=10% and <50% of total obs.
O75385	T	MtPPRNRtLPDLSEV	660	R	L	High	11	High	5+ obs. at PTM>0.95 which is >=10% and <50% of total obs.
O75385	S	PVVFTVGsPPsGsTP	758	G	P	High	33	High	5+ obs. at PTM>0.95 which is >=10% and <50% of total obs.
O75391	S	QQGPVVVsPAsDYKD	158	V	P	High	12	High	5+ obs. at PTM>0.95 which is >=50% and <90% of total obs.
O75391	S	ANKRDTRsIEEAMNE	202	R	I	High	6	High	5+ obs. at PTM>0.95 which is >=90% of total obs.
O75391	S	AKKRLRQsGEELPPT	219	Q	G	High	8	High	5+ obs. at PTM>0.95 which is >=50% and <90% of total obs.
O75396	S	CARRNLGsINTELQD	137	G	I	High	45	High	5+ obs. at PTM>0.95 which is >=10% and <50% of total obs.
O75396	S	EALsALDsKANNLss	168	D	K	High	13	High	5+ obs. at PTM>0.95 which is >=10% and <50% of total obs.
O75398	T	KGPAAPLtPGPQSPP	171	L	P	High	15	High	5+ obs. at PTM>0.95 which is >=10% and <50% of total obs.
O75398	S	PLTPGPQsPPTPLAP	176	Q	P	High	16	High	5+ obs. at PTM>0.95 which is >=10% and <50% of total obs.
O75400	S	GDGERRLsGssLCsG	34	L	G	High	6	High	5+ obs. at PTM>0.95 which is >=10% and <50% of total obs.
O75400	S	sMWTEHKsPDGRTYY	151	K	P	High	8	High	5+ obs. at PTM>0.95 which is >=10% and <50% of total obs.
O75400	T	QEtVADFtPKKEEEE	373	F	P	High	20	High	5+ obs. at PTM>0.95 which is >=50% and <90% of total obs.
O75400	S	FEDITLEsERKRIFK	787	E	E	High	10	High	5+ obs. at PTM>0.95 which is >=10% and <50% of total obs.
O75400	S	sKKRRHKsDsPEsDA	883	K	D	High	27	High	5+ obs. at PTM>0.95 which is >=50% and <90% of total obs.
O75400	S	KRRHKsDsPEsDAER	885	D	P	High	29	High	5+ obs. at PTM>0.95 which is >=50% and <90% of total obs.
O75400	S	HKsDsPEsDAEREKD	888	E	D	High	39	High	5+ obs. at PTM>0.95 which is >=50% and <90% of total obs.
O75400	T	KDSGNWDtSGSELSE	932	D	S	High	17	High	5+ obs. at PTM>0.95 which is >=10% and <50% of total obs.
O75400	S	DsGNWDTsGsELsEG	933	T	G	High	25	High	5+ obs. at PTM>0.95 which is >=10% and <50% of total obs.
O75400	S	GNWDTsGsELsEGEL	935	G	E	High	21	High	5+ obs. at PTM>0.95 which is >=10% and <50% of total obs.
O75400	S	DTsGsELsEGELEKR	938	L	E	High	37	High	5+ obs. at PTM>0.95 which is >=10% and <50% of total obs.
O75400	T	ELEKRRRtLLEQLDD	948	R	L	High	48	High	5+ obs. at PTM>0.95 which is >=90% of total obs.
O75410	S	MAFsPWQILsPVQWA	4	F	P	High	7	High	5+ obs. at PTM>0.95 which is >=50% and <90% of total obs.
O75410	S	FsPWQILsPVQWAKW	10	L	P	High	8	High	5+ obs. at PTM>0.95 which is >=50% and <90% of total obs.
O75410	S	GDPEEEDsQAETKsL	44	D	Q	High	43	High	5+ obs. at PTM>0.95 which is >=50% and <90% of total obs.
O75410	S	ADLKAGNsCPELVPs	218	N	C	High	10	High	5+ obs. at PTM>0.95 which is >=10% and <50% of total obs.
O75410	T	tNAAVEGtPLPKASY	257	G	P	High	5	High	5+ obs. at PTM>0.95 which is >=10% and <50% of total obs.
O75410	T	RKLGStLtPKIQKDG	350	L	P	High	6	High	5+ obs. at PTM>0.95 which is >=10% and <50% of total obs.
O75420	S	sGGGsVAsPPPsPAM	24	A	P	High	18	High	5+ obs. at PTM>0.95 which is >=50% and <90% of total obs.
O75420	S	sVAsPPPsPAMPKYK	28	P	P	High	16	High	5+ obs. at PTM>0.95 which is >=10% and <50% of total obs.
O75420	S	DsCFYQRsIEEGDGA	137	R	I	High	11	High	5+ obs. at PTM>0.95 which is >=90% of total obs.
O75420	S	GDGAFGRsPREIQRs	148	R	P	High	6	High	5+ obs. at PTM>0.95 which is >=50% and <90% of total obs.
O75420	S	REIQRsQsWDDRGER	157	Q	W	High	7	High	5+ obs. at PTM>0.95 which is >=50% and <90% of total obs.
O75420	S	GDRWRsAsPDGGPRs	230	A	P	High	7	High	5+ obs. at PTM>0.95 which is >=50% and <90% of total obs.
O75420	S	DIRGIQLsPGVGssA	406	L	P	High	9	High	5+ obs. at PTM>0.95 which is >=10% and <50% of total obs.
O75420	S	VPFAPGPsPPPLLGN	538	P	P	High	8	High	5+ obs. at PTM>0.95 which is >=90% of total obs.
O75420	S	PTMsRsLsVPDsGRL	638	L	V	High	24	High	5+ obs. at PTM>0.95 which is >=10% and <50% of total obs.
O75427	S	ATTsVPGsPGLPGRR	25	G	P	High	12	High	5+ obs. at PTM>0.95 which is >=10% and <50% of total obs.
O75427	S	PsRPPsFsPCPAEDL	281	F	P	High	6	High	5+ obs. at PTM>0.95 which is >=10% and <50% of total obs.
O75427	S	EQRPPELsPGAGDRE	380	L	P	High	6	High	5+ obs. at PTM>0.95 which is >=50% and <90% of total obs.
O75427	S	WGAPRKDsLLKPGLR	432	D	L	High	10	High	5+ obs. at PTM>0.95 which is >=90% of total obs.
O75427	S	TQAMHNGsPKssAsQ	457	G	P	High	7	High	5+ obs. at PTM>0.95 which is >=10% and <50% of total obs.
O75436	S	NFHQRFEsPEsQAsA	315	E	P	High	15	High	5+ obs. at PTM>0.95 which is >=50% and <90% of total obs.
O75446	S	NRRKRKGsDDDGGDs	131	G	D	High	30	High	5+ obs. at PTM>0.95 which is >=10% and <50% of total obs.
O75446	S	sDDDGGDsPVQDIDT	138	D	P	High	27	High	5+ obs. at PTM>0.95 which is >=10% and <50% of total obs.
O75449	T	ESFKLDStPLKAAQH	81	S	P	High	18	High	5+ obs. at PTM>0.95 which is >=10% and <50% of total obs.
O75449	S	GREEKNKsPAAVTEP	170	K	P	High	21	High	5+ obs. at PTM>0.95 which is >=50% and <90% of total obs.
O75459	S	GPEPEADsQEQVHPK	105	D	Q	High	9	High	5+ obs. at PTM>0.95 which is >=90% of total obs.
O75475	S	TKQsNAssDVEVEEK	106	s	D	High	34	High	5+ obs. at PTM>0.95 which is >=10% and <50% of total obs.
O75475	S	TDHEEKAsNEDVTKA	129	A	N	High	26	High	5+ obs. at PTM>0.95 which is >=10% and <50% of total obs.
O75475	T	tKAVDIttPKAARRG	141	t	P	High	20	High	5+ obs. at PTM>0.95 which is >=10% and <50% of total obs.
O75475	S	AsVNLKVsPKRGRPA	177	V	P	High	49	High	5+ obs. at PTM>0.95 which is >=10% and <50% of total obs.
O75475	S	MVKQPCPsEsDIITE	206	P	E	High	10	High	5+ obs. at PTM>0.95 which is >=10% and <50% of total obs.
O75475	S	KTGVTsTsDsEEEGD	273	T	D	High	110	High	5+ obs. at PTM>0.95 which is >=10% and <50% of total obs.
O75475	S	GVTsTsDsEEEGDDQ	275	D	E	High	113	High	5+ obs. at PTM>0.95 which is >=10% and <50% of total obs.
O75475	S	sTKKKPssEERETEI	514	s	E	High	6	High	5+ obs. at PTM>0.95 which is >=10% and <50% of total obs.
O75494	S	NVADDTRsEDLRREF	23	R	E	High	6	High	5+ obs. at PTM>0.95 which is >=10% and <50% of total obs.
O75494	S	RsYERRRsRsRsFDY	129	R	R	High	31	High	5+ obs. at PTM>0.95 which is >=10% and <50% of total obs.
O75494	S	YERRRsRsRsFDYNY	131	R	R	High	62	High	5+ obs. at PTM>0.95 which is >=10% and <50% of total obs.
O75494	S	RRRsRsRsFDYNYRR	133	R	F	High	82	High	5+ obs. at PTM>0.95 which is >=10% and <50% of total obs.
O75494	S	PTGRPRRsRsHsDND	156	R	R	High	21	High	5+ obs. at PTM>0.95 which is >=10% and <50% of total obs.
O75494	S	GRPRRsRsHsDNDRF	158	R	H	High	23	High	5+ obs. at PTM>0.95 which is >=10% and <50% of total obs.
O75494	S	PRRsRsHsDNDRFKH	160	H	D	High	23	High	5+ obs. at PTM>0.95 which is >=10% and <50% of total obs.
O75496	S	HLTsTTssPGVIVPE	64	s	P	High	6	High	5+ obs. at PTM>0.95 which is >=10% and <50% of total obs.
O75509	S	ALLTVEPsPQDKNKG	541	P	P	High	12	High	5+ obs. at PTM>0.95 which is >=10% and <50% of total obs.
O75526	S	FAFVTFEsPADAKAA	58	E	P	High	23	High	5+ obs. at PTM>0.95 which is >=10% and <50% of total obs.
O75530	S	ENsNPDLsGDENDDA	34	L	G	High	5	High	5+ obs. at PTM>0.95 which is >=10% and <50% of total obs.
O75533	S	HRRTMIIsPERLDPF	129	I	P	High	42	High	5+ obs. at PTM>0.95 which is >=10% and <50% of total obs.
O75533	T	PFADGGKtPDPKMNA	142	K	P	High	43	High	5+ obs. at PTM>0.95 which is >=10% and <50% of total obs.
O75533	S	VVNGAAAsQPPsKRK	190	A	Q	High	6	High	5+ obs. at PTM>0.95 which is >=10% and <50% of total obs.
O75533	S	AAAsQPPsKRKRRWD	194	P	K	High	24	High	5+ obs. at PTM>0.95 which is >=10% and <50% of total obs.
O75533	T	WDQtADQtPGAtPKK	207	Q	P	High	71	High	5+ obs. at PTM>0.95 which is >=10% and <50% of total obs.
O75533	T	ADQtPGAtPKKLSSW	211	A	P	High	84	High	5+ obs. at PTM>0.95 which is >=50% and <90% of total obs.
O75533	T	SSWDQAEtPGHtPSL	223	E	P	High	168	High	5+ obs. at PTM>0.95 which is >=10% and <50% of total obs.
O75533	T	QAEtPGHtPSLRWDE	227	H	P	High	162	High	5+ obs. at PTM>0.95 which is >=10% and <50% of total obs.
O75533	T	PSLRWDEtPGRAKGS	235	E	P	High	70	High	5+ obs. at PTM>0.95 which is >=10% and <50% of total obs.
O75533	T	GRAKGSEtPGAtPGS	244	E	P	High	23	High	5+ obs. at PTM>0.95 which is >=10% and <50% of total obs.
O75533	T	GSEtPGAtPGSKIWD	248	A	P	High	20	High	5+ obs. at PTM>0.95 which is >=10% and <50% of total obs.
O75533	T	GDtPGHAtPGHGGAt	278	A	P	High	106	High	5+ obs. at PTM>0.95 which is >=10% and <50% of total obs.
O75533	T	RKNRWDEtPKtERDt	296	E	P	High	102	High	5+ obs. at PTM>0.95 which is >=50% and <90% of total obs.
O75533	T	tPKtERDtPGHGSGW	303	D	P	High	105	High	5+ obs. at PTM>0.95 which is >=10% and <50% of total obs.
O75533	T	HGSGWAEtPRtDRGG	313	E	P	High	114	High	5+ obs. at PTM>0.95 which is >=10% and <50% of total obs.
O75533	T	GGDSIGEtPtPGASK	326	E	P	High	39	High	5+ obs. at PTM>0.95 which is >=10% and <50% of total obs.
O75533	T	DSIGEtPtPGASKRK	328	P	P	High	36	High	5+ obs. at PTM>0.95 which is >=10% and <50% of total obs.
O75533	T	ASQMGGStPVLtPGK	350	S	P	High	38	High	5+ obs. at PTM>0.95 which is >=10% and <50% of total obs.
O75533	T	GGStPVLtPGKtPIG	354	L	P	High	15	High	5+ obs. at PTM>0.95 which is >=10% and <50% of total obs.
O75533	S	DERNRPLsDEELDAM	400	L	D	High	13	High	5+ obs. at PTM>0.95 which is >=10% and <50% of total obs.
O75533	T	AGYVPIRtPARKLtA	426	R	P	High	27	High	5+ obs. at PTM>0.95 which is >=10% and <50% of total obs.
O75533	T	PARKLtAtPtPLGGM	434	A	P	High	23	High	5+ obs. at PTM>0.95 which is >=10% and <50% of total obs.
O75533	T	RKLtAtPtPLGGMtG	436	P	P	High	25	High	5+ obs. at PTM>0.95 which is >=10% and <50% of total obs.
O75533	S	DVDEsTLsPEEQKER	488	L	P	High	20	High	5+ obs. at PTM>0.95 which is >=50% and <90% of total obs.
O75534	S	PHNLEsKsPAAPGQs	116	K	P	High	6	High	5+ obs. at PTM>0.95 which is >=10% and <50% of total obs.
O75534	S	sPAAPGQsPTGsVCY	123	Q	P	High	17	High	5+ obs. at PTM>0.95 which is >=10% and <50% of total obs.
O75534	T	ItPLRRAtVECVKDQ	677	A	V	High	11	High	5+ obs. at PTM>0.95 which is >=90% of total obs.
O75534	T	VNRLKNItLDDASAP	761	I	L	High	10	High	5+ obs. at PTM>0.95 which is >=50% and <90% of total obs.
O75554	S	NKNsDGGsDPETQKE	262	G	D	High	11	High	5+ obs. at PTM>0.95 which is >=50% and <90% of total obs.
O75563	Y	LSKTVFyyyGSDKDK	151	y	y	High	76	High	5+ obs. at PTM>0.95 which is >=10% and <50% of total obs.
O75563	Y	SAPDKRIyQFTAASP	197	I	Q	High	473	High	5+ obs. at PTM>0.95 which is >=50% and <90% of total obs.
O75569	S	PPLEREDsGTFsLGK	18	D	G	High	126	High	5+ obs. at PTM>0.95 which is >=10% and <50% of total obs.
O75569	S	NQLNPIGsLQELAIH	130	G	L	High	7	High	5+ obs. at PTM>0.95 which is >=90% of total obs.
O75569	S	TTICRLEsFMETGKG	167	E	F	High	80	High	5+ obs. at PTM>0.95 which is >=50% and <90% of total obs.
O75582	S	DETERAYsFCGTIEY	212	Y	F	High	13	High	5+ obs. at PTM>0.95 which is >=10% and <50% of total obs.
O75582	S	TEMDPTYsPAALPQs	360	Y	P	High	18	High	5+ obs. at PTM>0.95 which is >=10% and <50% of total obs.
O75582	S	EKLFQGYsFVAPsIL	376	Y	F	High	63	High	5+ obs. at PTM>0.95 which is >=10% and <50% of total obs.
O75582	S	GYsFVAPsILFKRNA	381	P	I	High	19	High	5+ obs. at PTM>0.95 which is >=10% and <50% of total obs.
O75592	S	NsVQsGEsDsDEEEE	181	E	D	High	10	High	5+ obs. at PTM>0.95 which is >=10% and <50% of total obs.
O75592	S	VQsGEsDsDEEEEsK	183	D	D	High	10	High	5+ obs. at PTM>0.95 which is >=50% and <90% of total obs.
O75592	S	PVsQKKMsLQQDQAK	2319	M	L	High	5	High	5+ obs. at PTM>0.95 which is >=90% of total obs.
O75592	S	KPQRIPGsPAVTAAs	2334	G	P	High	5	High	5+ obs. at PTM>0.95 which is >=50% and <90% of total obs.
O75592	S	MTYGGLAsPKLDVsY	2353	A	P	High	5	High	5+ obs. at PTM>0.95 which is >=50% and <90% of total obs.
O75592	T	LLDQNSQtPPPSPFS	2683	Q	P	High	27	High	5+ obs. at PTM>0.95 which is >=10% and <50% of total obs.
O75592	S	DsHsRsLsPNHNTLQ	2789	L	P	High	28	High	5+ obs. at PTM>0.95 which is >=10% and <50% of total obs.
O75592	S	PsssRAEsPGPGsRL	2812	E	P	High	13	High	5+ obs. at PTM>0.95 which is >=50% and <90% of total obs.
O75592	S	TLPANRssPsGAssP	2833	s	P	High	5	High	5+ obs. at PTM>0.95 which is >=10% and <50% of total obs.
O75592	S	PPRERsKsDsYTLDP	2871	K	D	High	121	High	5+ obs. at PTM>0.95 which is >=10% and <50% of total obs.
O75592	S	GsENRAPsPHVVQEN	2920	P	P	High	7	High	5+ obs. at PTM>0.95 which is >=10% and <50% of total obs.
O75592	S	DEQEMRAsPKIsRKC	2985	A	P	High	11	High	5+ obs. at PTM>0.95 which is >=90% of total obs.
O75592	S	TVFQRsYsVVAsEYD	3478	Y	V	High	28	High	5+ obs. at PTM>0.95 which is >=50% and <90% of total obs.
O75592	S	IPRRRVNsGDTEVGs	3505	N	G	High	248	High	5+ obs. at PTM>0.95 which is >=10% and <50% of total obs.
O75592	S	QEEKALLssPEGEEK	3931	L	s	High	17	High	5+ obs. at PTM>0.95 which is >=10% and <50% of total obs.
O75592	S	EEKALLssPEGEEKV	3932	s	P	High	18	High	5+ obs. at PTM>0.95 which is >=50% and <90% of total obs.
O75607	S	AAALAFLsQEsRTRA	13	L	Q	High	7	High	5+ obs. at PTM>0.95 which is >=10% and <50% of total obs.
O75607	S	LAFLsQEsRTRAGGV	16	E	R	High	5	High	5+ obs. at PTM>0.95 which is >=10% and <50% of total obs.
O75607	S	VTMsNDVsEEEsEEE	147	V	E	High	5	High	5+ obs. at PTM>0.95 which is >=10% and <50% of total obs.
O75607	S	NDVsEEEsEEEEEDs	151	E	E	High	7	High	5+ obs. at PTM>0.95 which is >=10% and <50% of total obs.
O75607	S	sEEEEEDsDEEEVEL	158	D	D	High	7	High	5+ obs. at PTM>0.95 which is >=10% and <50% of total obs.
O75616	S	LDTPGIIsPGKQKRH	173	I	P	High	11	High	5+ obs. at PTM>0.95 which is >=50% and <90% of total obs.
O75628	S	TPLHRRAsTPLPLsP	18	A	T	High	6	High	5+ obs. at PTM>0.95 which is >=10% and <50% of total obs.
O75643	S	QYEYKANsNLVLQAD	17	N	N	High	6	High	5+ obs. at PTM>0.95 which is >=10% and <50% of total obs.
O75643	S	LVLQADRsLIDRTRR	26	R	L	High	10	High	5+ obs. at PTM>0.95 which is >=50% and <90% of total obs.
O75643	S	GVNVQFEsDEEEGDE	207	E	D	High	8	High	5+ obs. at PTM>0.95 which is >=10% and <50% of total obs.
O75643	S	GEVREEAsDDDMEGD	225	A	D	High	62	High	5+ obs. at PTM>0.95 which is >=90% of total obs.
O75643	S	ALLQLTDsQIADVAR	2002	D	Q	High	5	High	5+ obs. at PTM>0.95 which is >=10% and <50% of total obs.
O75643	T	FSVDVKEAEtDSDSD	2131	E	D	High	10	High	5+ obs. at PTM>0.95 which is >=10% and <50% of total obs.
O75643	S	FsVDVKEAETDsDsD	2133	D	D	High	11	High	5+ obs. at PTM>0.95 which is >=10% and <50% of total obs.
O75643	S	FsVDVKEAETDsDsD	2135	D	D	High	11	High	5+ obs. at PTM>0.95 which is >=10% and <50% of total obs.
O75665	Y	TALENEVyCNPKQSV	558	V	C	High	9	High	5+ obs. at PTM>0.95 which is >=90% of total obs.
O75665	S	VIKNsAKsPLAAKsP	663	K	P	High	13	High	5+ obs. at PTM>0.95 which is >=10% and <50% of total obs.
O75665	S	KsPLAAKsPPsLHLL	669	K	P	High	22	High	5+ obs. at PTM>0.95 which is >=50% and <90% of total obs.
O75665	S	FKNITsssPERHIFG	686	s	P	High	10	High	5+ obs. at PTM>0.95 which is >=10% and <50% of total obs.
O75665	S	PLPKAKRsLEsEMYL	745	R	L	High	5	High	5+ obs. at PTM>0.95 which is >=50% and <90% of total obs.
O75665	S	LGRsHIAsPsPCPDR	762	A	P	High	8	High	5+ obs. at PTM>0.95 which is >=50% and <90% of total obs.
O75665	S	PDRMPLPsPTEsRHs	774	P	P	High	13	High	5+ obs. at PTM>0.95 which is >=50% and <90% of total obs.
O75665	S	QREERRQsNLQEVLE	899	Q	N	High	16	High	5+ obs. at PTM>0.95 which is >=90% of total obs.
O75674	S	DLLDLsPsPRMPRAT	323	P	P	High	27	High	5+ obs. at PTM>0.95 which is >=10% and <50% of total obs.
O75676	S	TRLEPVYsPPGsPPP	343	Y	P	High	23	High	5+ obs. at PTM>0.95 which is >=10% and <50% of total obs.
O75676	S	PVYsPPGsPPPGDPR	347	G	P	High	27	High	5+ obs. at PTM>0.95 which is >=10% and <50% of total obs.
O75676	S	PRIFQGYsFVAPsIL	360	Y	F	High	14	High	5+ obs. at PTM>0.95 which is >=10% and <50% of total obs.
O75676	S	ssWLQDGsARssPPL	678	G	A	High	9	High	5+ obs. at PTM>0.95 which is >=50% and <90% of total obs.
O75676	S	REGFFLKsVENAPLA	721	K	V	High	6	High	5+ obs. at PTM>0.95 which is >=90% of total obs.
O75676	S	ATAsRRGsPAPANPG	745	G	P	High	14	High	5+ obs. at PTM>0.95 which is >=90% of total obs.
O75683	S	QGsAKELsPAALEKR	138	L	P	High	33	High	5+ obs. at PTM>0.95 which is >=90% of total obs.
O75683	T	AQEVVEAtPEGACtE	184	A	P	High	18	High	5+ obs. at PTM>0.95 which is >=90% of total obs.
O75683	S	IFNKVEVsEDEPAsK	206	V	E	High	10	High	5+ obs. at PTM>0.95 which is >=50% and <90% of total obs.
O75683	T	QRVKGNLtPLtGRNY	229	L	P	High	14	High	5+ obs. at PTM>0.95 which is >=10% and <50% of total obs.
O75691	S	EKsVGDEsWEQTQEG	788	E	W	High	9	High	5+ obs. at PTM>0.95 which is >=10% and <50% of total obs.
O75691	T	SDNGQPGtPDPADSG	1741	G	P	High	38	High	5+ obs. at PTM>0.95 which is >=50% and <90% of total obs.
O75691	T	SCLLLPPtPVRGGQK	2064	P	P	High	10	High	5+ obs. at PTM>0.95 which is >=50% and <90% of total obs.
O75691	S	CADEKAEsDGEEKEE	2601	E	D	High	13	High	5+ obs. at PTM>0.95 which is >=90% of total obs.
O75694	S	QsKAAPQsPsVPKKP	992	Q	P	High	15	High	5+ obs. at PTM>0.95 which is >=10% and <50% of total obs.
O75717	S	LFDGDDMsNAGDFLN	333	M	N	High	19	High	5+ obs. at PTM>0.95 which is >=50% and <90% of total obs.
O75717	S	DEDLMMAsGRPRQRs	367	A	G	High	35	High	5+ obs. at PTM>0.95 which is >=90% of total obs.
O75717	S	ILEDDENsVDIsMLK	383	N	V	High	106	High	5+ obs. at PTM>0.95 which is >=50% and <90% of total obs.
O75717	S	EEDGQEGsIHNLPLV	407	G	I	High	11	High	5+ obs. at PTM>0.95 which is >=50% and <90% of total obs.
O75717	T	KAAELtAtQVEEEEE	826	A	Q	High	26	High	5+ obs. at PTM>0.95 which is >=10% and <50% of total obs.
O75717	S	sNTATEWsQPRFRNQ	853	W	Q	High	14	High	5+ obs. at PTM>0.95 which is >=10% and <50% of total obs.
O75717	S	VEEDAEDsGEADDEE	868	D	G	High	36	High	5+ obs. at PTM>0.95 which is >=50% and <90% of total obs.
O75717	S	RTTNNEKsPIIKPLI	958	K	P	High	7	High	5+ obs. at PTM>0.95 which is >=50% and <90% of total obs.
O75764	S	WKPEAGLsPPRKKRE	115	L	P	High	7	High	5+ obs. at PTM>0.95 which is >=10% and <50% of total obs.
O75781	S	KENAAAPsPVRAPAP	116	P	P	High	21	High	5+ obs. at PTM>0.95 which is >=50% and <90% of total obs.
O75781	S	PVRAPAPsPAKEERK	124	P	P	High	24	High	5+ obs. at PTM>0.95 which is >=50% and <90% of total obs.
O75781	T	VVMNSQQtPVGtPKD	141	Q	P	High	32	High	5+ obs. at PTM>0.95 which is >=10% and <50% of total obs.
O75781	T	SQQtPVGtPKDKRVS	145	G	P	High	29	High	5+ obs. at PTM>0.95 which is >=10% and <50% of total obs.
O75781	S	PLRTVDGsPMMKAAM	162	G	P	High	11	High	5+ obs. at PTM>0.95 which is >=10% and <50% of total obs.
O75791	S	PsMNRKLsDHPPTLP	187	L	D	High	77	High	5+ obs. at PTM>0.95 which is >=10% and <50% of total obs.
O75791	T	ALMHRRHtDPVQLQA	262	H	D	High	156	High	5+ obs. at PTM>0.95 which is >=90% of total obs.
O75792	S	sYFLNEGsQARPRss	277	G	Q	High	20	High	5+ obs. at PTM>0.95 which is >=10% and <50% of total obs.
O75808	S	LLsGKRLsVLEEEAT	296	L	V	High	10	High	5+ obs. at PTM>0.95 which is >=50% and <90% of total obs.
O75808	S	TVRYTPAsPssPDFT	335	A	P	High	10	High	5+ obs. at PTM>0.95 which is >=10% and <50% of total obs.
O75808	S	TAsKGTHsPPLTPEV	1070	H	P	High	6	High	5+ obs. at PTM>0.95 which is >=10% and <50% of total obs.
O75815	S	sKsPRQNsPVTQDGI	83	N	P	High	10	High	5+ obs. at PTM>0.95 which is >=10% and <50% of total obs.
O75815	T	ERHIMDRtPEKLKKE	130	R	P	High	18	High	5+ obs. at PTM>0.95 which is >=90% of total obs.
O75815	S	PDVAKRLsLTMGGVQ	290	L	L	High	13	High	5+ obs. at PTM>0.95 which is >=10% and <50% of total obs.
O75815	S	LsLKAHQsEsYLPIG	338	Q	E	High	7	High	5+ obs. at PTM>0.95 which is >=10% and <50% of total obs.
O75815	S	DTsPCPNsPVFRTGs	363	N	P	High	15	High	5+ obs. at PTM>0.95 which is >=10% and <50% of total obs.
O75815	S	TGsEPALsPAVVRRV	375	L	P	High	12	High	5+ obs. at PTM>0.95 which is >=10% and <50% of total obs.
O75821	S	MPTGDFDsKPsWADQ	8	D	K	High	5	High	5+ obs. at PTM>0.95 which is >=10% and <50% of total obs.
O75821	S	GDFDsKPsWADQVEE	11	P	W	High	10	High	5+ obs. at PTM>0.95 which is >=10% and <50% of total obs.
O75822	S	AAAAAGDsDsWDADA	11	D	D	High	25	High	5+ obs. at PTM>0.95 which is >=10% and <50% of total obs.
O75822	T	PEEPKVLtPEEQLAD	109	L	P	High	36	High	5+ obs. at PTM>0.95 which is >=90% of total obs.
O75822	S	LKKLQEEsDLELAKE	127	E	D	High	30	High	5+ obs. at PTM>0.95 which is >=90% of total obs.
O75832	Y	NPDAKDHyEATAMHR	138	H	E	High	19	High	5+ obs. at PTM>0.95 which is >=90% of total obs.
O75845	S	LWDRIGGsFKNPssF	253	G	F	High	5	High	5+ obs. at PTM>0.95 which is >=50% and <90% of total obs.
O75864	S	AKRVTFPsDEDIVsG	50	P	D	High	8	High	5+ obs. at PTM>0.95 which is >=10% and <50% of total obs.
O75874	T	GVKCAtItPDEKRVE	77	I	P	High	16	High	5+ obs. at PTM>0.95 which is >=50% and <90% of total obs.
O75886	Y	HTETKSLyPSSEIQL	192	L	P	High	87	High	5+ obs. at PTM>0.95 which is >=90% of total obs.
O75886	Y	LVNEAPVySVySKLH	371	V	S	High	448	High	5+ obs. at PTM>0.95 which is >=10% and <50% of total obs.
O75886	Y	EAPVySVySKLHPPA	374	V	S	High	359	High	5+ obs. at PTM>0.95 which is >=10% and <50% of total obs.
O75896	S	FVFTRRGsMFYDEDG	50	G	M	High	40	High	5+ obs. at PTM>0.95 which is >=10% and <50% of total obs.
O75909	S	VKRAVVVsPKEENKA	340	V	P	High	38	High	5+ obs. at PTM>0.95 which is >=90% of total obs.
O75925	S	LsLPHQAsPVsRTPs	503	A	P	High	39	High	5+ obs. at PTM>0.95 which is >=10% and <50% of total obs.
O75925	S	sPVsRTPsLPAVDTs	510	P	L	High	5	High	5+ obs. at PTM>0.95 which is >=10% and <50% of total obs.
O75928	S	FMsETQssPTKGVLM	499	s	P	High	9	High	5+ obs. at PTM>0.95 which is >=10% and <50% of total obs.
O75934	Y	VQLENEIyQIKQQHG	207	I	Q	High	11	High	5+ obs. at PTM>0.95 which is >=90% of total obs.
O75940	S	VKRsIFAsPEsVTGK	201	A	P	High	26	High	5+ obs. at PTM>0.95 which is >=10% and <50% of total obs.
O75943	S	ENsKEYLsENEPWVD	86	L	E	High	5	High	5+ obs. at PTM>0.95 which is >=50% and <90% of total obs.
O75943	S	RPRKKGMsLKsDAVL	359	M	L	High	8	High	5+ obs. at PTM>0.95 which is >=50% and <90% of total obs.
O75955	S	VVsGFCRsPPVMVAG	19	R	P	High	7	High	5+ obs. at PTM>0.95 which is >=90% of total obs.
O75955	Y	QEKVSAQyLSEIEMA	203	Q	L	High	195	High	5+ obs. at PTM>0.95 which is >=50% and <90% of total obs.
O75955	Y	RAQADLAyQLQVAKT	238	A	Q	High	46	High	5+ obs. at PTM>0.95 which is >=90% of total obs.
O75955	S	ITLVssGsGTMGAAK	385	G	G	High	5	High	5+ obs. at PTM>0.95 which is >=10% and <50% of total obs.
O75962	S	TsPVRRLssGKADGH	1785	L	s	High	58	High	5+ obs. at PTM>0.95 which is >=90% of total obs.
O75962	S	sPVRRLssGKADGHV	1786	s	G	High	55	High	5+ obs. at PTM>0.95 which is >=90% of total obs.
O75962	S	AANAsGssPDAPAKD	2429	s	P	High	7	High	5+ obs. at PTM>0.95 which is >=10% and <50% of total obs.
O75962	S	KPRAGAAsPLNsPLs	2455	A	P	High	31	High	5+ obs. at PTM>0.95 which is >=10% and <50% of total obs.
O75962	S	GAAsPLNsPLssAVP	2459	N	P	High	20	High	5+ obs. at PTM>0.95 which is >=10% and <50% of total obs.
O75962	S	KEPFPPssPLQKGGs	2477	s	P	High	7	High	5+ obs. at PTM>0.95 which is >=10% and <50% of total obs.
O75962	S	FWssIPAsPAsRPGs	2492	A	P	High	9	High	5+ obs. at PTM>0.95 which is >=10% and <50% of total obs.
O75962	S	GTLKKsTsWHTALRL	2631	T	W	High	5	High	5+ obs. at PTM>0.95 which is >=10% and <50% of total obs.
O75970	S	GsLPQLVsPIVsRsP	230	V	P	High	18	High	5+ obs. at PTM>0.95 which is >=50% and <90% of total obs.
O75970	S	LGITLsssPTsTPEL	354	s	P	High	9	High	5+ obs. at PTM>0.95 which is >=10% and <50% of total obs.
O75970	S	VTKDADLsPVNAsII	483	L	P	High	16	High	5+ obs. at PTM>0.95 which is >=50% and <90% of total obs.
O75970	S	VAKPLPLsPEEGYVs	790	L	P	High	11	High	5+ obs. at PTM>0.95 which is >=50% and <90% of total obs.
O75970	S	RAMLRRHsLIGPDIK	1078	H	L	High	6	High	5+ obs. at PTM>0.95 which is >=90% of total obs.
O75971	S	VTEEEEEEEEEEsDs	96	E	D	High	6	High	5+ obs. at PTM>0.95 which is >=10% and <50% of total obs.
O75976	Y	LRQHHDEyEDEIRMM	1344	E	E	High	171	High	5+ obs. at PTM>0.95 which is >=90% of total obs.
O75976	T	SHEFQDEtDtEEEtL	1368	E	D	High	111	High	5+ obs. at PTM>0.95 which is >=10% and <50% of total obs.
O75976	T	EFQDEtDtEEEtLYS	1370	D	E	High	77	High	5+ obs. at PTM>0.95 which is >=10% and <50% of total obs.
O75995	S	MLRRKPsNAsEKEPT	7	P	N	High	39	High	5+ obs. at PTM>0.95 which is >=10% and <50% of total obs.
O75995	S	LsLQRsssFKDFAKs	27	s	F	High	25	High	5+ obs. at PTM>0.95 which is >=10% and <50% of total obs.
O75995	S	FAKsKPssPVVsEKE	38	s	P	High	7	High	5+ obs. at PTM>0.95 which is >=10% and <50% of total obs.
O75995	S	KMMVKALsEEMADTL	97	L	E	High	6	High	5+ obs. at PTM>0.95 which is >=10% and <50% of total obs.
O75995	S	EHELPVLsRQAsTGs	142	L	R	High	56	High	5+ obs. at PTM>0.95 which is >=10% and <50% of total obs.
O75995	Y	TDFTPSPyDHDSLKL	189	P	D	High	32	High	5+ obs. at PTM>0.95 which is >=50% and <90% of total obs.
O76021	S	KDDVAPEsGDTTVKK	325	E	G	High	5	High	5+ obs. at PTM>0.95 which is >=10% and <50% of total obs.
O76021	T	PESKKEQtPEHGKKK	340	Q	P	High	19	High	5+ obs. at PTM>0.95 which is >=90% of total obs.
O76021	S	QVKATNEsEDEIPQL	361	E	E	High	65	High	5+ obs. at PTM>0.95 which is >=10% and <50% of total obs.
O76021	T	LVPIGKKtPANEKVE	375	K	P	High	8	High	5+ obs. at PTM>0.95 which is >=10% and <50% of total obs.
O76021	S	KHATGKKsPAKsPNP	392	K	P	High	54	High	5+ obs. at PTM>0.95 which is >=10% and <50% of total obs.
O76021	S	GKKsPAKsPNPsTPR	396	K	P	High	45	High	5+ obs. at PTM>0.95 which is >=10% and <50% of total obs.
O76021	T	KALPASEtPKAAESE	415	E	P	High	8	High	5+ obs. at PTM>0.95 which is >=10% and <50% of total obs.
O76021	S	EsETPGKsPEKKPKI	427	K	P	High	38	High	5+ obs. at PTM>0.95 which is >=10% and <50% of total obs.
O76021	S	EEAVKEKsPsLGKKD	443	K	P	High	12	High	5+ obs. at PTM>0.95 which is >=50% and <90% of total obs.
O76021	S	FFTTPsKsVRKAsHT	469	K	V	High	21	High	5+ obs. at PTM>0.95 which is >=10% and <50% of total obs.
O76024	S	sRLNATAsLEQERsE	32	A	L	High	17	High	5+ obs. at PTM>0.95 which is >=10% and <50% of total obs.
O76031	S	ssEEEYDsGVEEEGW	617	D	G	High	23	High	5+ obs. at PTM>0.95 which is >=10% and <50% of total obs.
O76039	Y	NNANyTEyVATRWyR	171	E	V	High	498	High	5+ obs. at PTM>0.95 which is >=10% and <50% of total obs.
O76039	S	NNIPHLLsPKEAKsK	407	L	P	High	20	High	5+ obs. at PTM>0.95 which is >=50% and <90% of total obs.
O76039	S	GsFYRVPsPRPDNsF	720	P	P	High	9	High	5+ obs. at PTM>0.95 which is >=50% and <90% of total obs.
O76041	T	tERVRKNtQVVSDAA	813	N	Q	High	18	High	5+ obs. at PTM>0.95 which is >=10% and <50% of total obs.
O76041	S	sMRsMQHsPNLRTYR	953	H	P	High	16	High	5+ obs. at PTM>0.95 which is >=10% and <50% of total obs.
O76064	S	LRTKRKFsLDELAGP	157	F	L	High	30	High	5+ obs. at PTM>0.95 which is >=10% and <50% of total obs.
O76070	Y	KTKEGVMyVGAKTKE	39	M	V	High	6	High	5+ obs. at PTM>0.95 which is >=90% of total obs.
O76070	S	KEKEEVAEEAQsGGD	124	Q	G	High	5	High	5+ obs. at PTM>0.95 which is >=90% of total obs.
O76074	S	CsCPLQQsPRADNsA	86	Q	P	High	8	High	5+ obs. at PTM>0.95 which is >=10% and <50% of total obs.
O76080	S	QQNsGRMsPMGTAsG	48	M	P	High	28	High	5+ obs. at PTM>0.95 which is >=10% and <50% of total obs.
O76087	T	SDEVEPAtPEEGEPA	40	A	P	High	6	High	5+ obs. at PTM>0.95 which is >=10% and <50% of total obs.
O76094	T	KNYDPKVtPDPERWL	571	V	P	High	17	High	5+ obs. at PTM>0.95 which is >=50% and <90% of total obs.
O94761	S	RQRGRRPsQDDVEAA	27	P	Q	High	57	High	5+ obs. at PTM>0.95 which is >=10% and <50% of total obs.
O94761	S	EVsIRVGsPQPsssG	251	G	P	High	13	High	5+ obs. at PTM>0.95 which is >=50% and <90% of total obs.
O94762	S	FsRYDEGsGGsGDEG	488	G	G	High	10	High	5+ obs. at PTM>0.95 which is >=10% and <50% of total obs.
O94762	S	YDEGsGGsGDEGRDE	491	G	G	High	10	High	5+ obs. at PTM>0.95 which is >=10% and <50% of total obs.
O94762	S	sAHYGGPsPEKKAKs	727	P	P	High	18	High	5+ obs. at PTM>0.95 which is >=10% and <50% of total obs.
O94762	S	EDGAGGHsPAPPQTE	815	H	P	High	22	High	5+ obs. at PTM>0.95 which is >=10% and <50% of total obs.
O94762	T	CPPRDQGtPEVQPtP	839	G	P	High	12	High	5+ obs. at PTM>0.95 which is >=50% and <90% of total obs.
O94763	S	AKRKRKNsTGsGHsA	372	N	T	High	39	High	5+ obs. at PTM>0.95 which is >=10% and <50% of total obs.
O94763	S	KsRsRENsVCsDTsE	418	N	V	High	12	High	5+ obs. at PTM>0.95 which is >=10% and <50% of total obs.
O94763	S	RGVLRsIsCEEATCs	442	I	C	High	12	High	5+ obs. at PTM>0.95 which is >=10% and <50% of total obs.
O94768	S	RFDCRsIsGLLTTTP	12	I	G	High	5	High	5+ obs. at PTM>0.95 which is >=10% and <50% of total obs.
O94776	S	RRRDIsssLNsLADs	54	s	L	High	10	High	5+ obs. at PTM>0.95 which is >=10% and <50% of total obs.
O94776	S	RPEAQsLsPYTTsAN	435	L	P	High	76	High	5+ obs. at PTM>0.95 which is >=10% and <50% of total obs.
O94776	T	QAPLKPKtPRGtKtP	534	K	P	High	38	High	5+ obs. at PTM>0.95 which is >=90% of total obs.
O94776	S	PINRNQLsQNRGLGG	548	L	Q	High	18	High	5+ obs. at PTM>0.95 which is >=90% of total obs.
O94782	S	RALDFTDsQENEEKA	42	D	Q	High	8	High	5+ obs. at PTM>0.95 which is >=50% and <90% of total obs.
O94782	S	ATsDTLEsPPKIIPK	313	E	P	High	22	High	5+ obs. at PTM>0.95 which is >=50% and <90% of total obs.
O94782	S	KYIsENEsPRPsQKK	327	E	P	High	10	High	5+ obs. at PTM>0.95 which is >=50% and <90% of total obs.
O94782	S	VEEssEIsPEPKTEM	475	I	P	High	15	High	5+ obs. at PTM>0.95 which is >=50% and <90% of total obs.
O94788	T	RSNLKRVtLELGGKS	284	V	L	High	7	High	5+ obs. at PTM>0.95 which is >=90% of total obs.
O94804	S	KTLQKRDsFIGTPYW	191	D	F	High	76	High	5+ obs. at PTM>0.95 which is >=10% and <50% of total obs.
O94804	S	DRsLQTTsPPVVAPG	392	T	P	High	5	High	5+ obs. at PTM>0.95 which is >=10% and <50% of total obs.
O94804	S	LRKsRPVsMDARIQV	417	V	M	High	12	High	5+ obs. at PTM>0.95 which is >=10% and <50% of total obs.
O94804	S	AEQGGDLsPAANRsQ	438	L	P	High	61	High	5+ obs. at PTM>0.95 which is >=90% of total obs.
O94804	S	sLNKEMGsLsIKDPK	514	G	L	High	13	High	5+ obs. at PTM>0.95 which is >=50% and <90% of total obs.
O94804	T	AECPNPStPSKAAKF	952	S	P	High	92	High	5+ obs. at PTM>0.95 which is >=10% and <50% of total obs.
O94806	S	MsANNsPPsAQKsVL	6	N	P	High	8	High	5+ obs. at PTM>0.95 which is >=50% and <90% of total obs.
O94806	S	PAVLPAAsPCssPKT	27	A	P	High	19	High	5+ obs. at PTM>0.95 which is >=10% and <50% of total obs.
O94806	S	TGLsARLsNGsFsAP	41	L	N	High	21	High	5+ obs. at PTM>0.95 which is >=10% and <50% of total obs.
O94806	S	GVRKRRLsNVsLPGP	213	L	N	High	12	High	5+ obs. at PTM>0.95 which is >=10% and <50% of total obs.
O94806	S	LDDTEEPsPPEDKMF	364	P	P	High	14	High	5+ obs. at PTM>0.95 which is >=90% of total obs.
O94806	S	EEAVKTIsPsTsNNI	391	I	P	High	24	High	5+ obs. at PTM>0.95 which is >=50% and <90% of total obs.
O94806	T	RQALMPVtPQASVCt	535	V	P	High	14	High	5+ obs. at PTM>0.95 which is >=10% and <50% of total obs.
O94806	S	ARIIGEKsFRRsVVG	731	K	F	High	34	High	5+ obs. at PTM>0.95 which is >=10% and <50% of total obs.
O94806	S	GEKsFRRsVVGTPAY	735	R	V	High	73	High	5+ obs. at PTM>0.95 which is >=50% and <90% of total obs.
O94808	S	AVATRRGsPLLIGVR	202	G	P	High	8	High	5+ obs. at PTM>0.95 which is >=90% of total obs.
O94808	T	PILYRtCtLENVKNI	227	C	L	High	5	High	5+ obs. at PTM>0.95 which is >=90% of total obs.
O94808	S	TRMKRLDssACLHAV	244	D	s	High	59	High	5+ obs. at PTM>0.95 which is >=10% and <50% of total obs.
O94811	T	PAKAANRtPPKSPGD	14	R	P	High	14	High	5+ obs. at PTM>0.95 which is >=10% and <50% of total obs.
O94811	S	ANRTPPKsPGDPsKD	18	K	P	High	13	High	5+ obs. at PTM>0.95 which is >=10% and <50% of total obs.
O94811	S	GVTKAIssPTVsRLT	160	s	P	High	7	High	5+ obs. at PTM>0.95 which is >=50% and <90% of total obs.
O94819	S	PEEPAAPsPEPRVWL	107	P	P	High	15	High	5+ obs. at PTM>0.95 which is >=90% of total obs.
O94826	S	KTPEGRAsPAPGsGH	91	A	P	High	49	High	5+ obs. at PTM>0.95 which is >=10% and <50% of total obs.
O94826	S	CIRLRPEsALAQAQK	434	E	A	High	18	High	5+ obs. at PTM>0.95 which is >=90% of total obs.
O94854	S	VQDFKNLsGDCQDFR	77	L	G	High	7	High	5+ obs. at PTM>0.95 which is >=90% of total obs.
O94854	S	FQDLQRKsPEsEILs	619	K	P	High	11	High	5+ obs. at PTM>0.95 which is >=50% and <90% of total obs.
O94854	S	GEMERRDsDsFLNIF	666	D	D	High	15	High	5+ obs. at PTM>0.95 which is >=10% and <50% of total obs.
O94855	S	LDPDsIPsPIQVIEN	266	P	P	High	7	High	5+ obs. at PTM>0.95 which is >=50% and <90% of total obs.
O94864	S	PLPsCPGsPPLPDDL	108	G	P	High	8	High	5+ obs. at PTM>0.95 which is >=10% and <50% of total obs.
O94864	S	sNLEVEAsPQAssAE	323	A	P	High	11	High	5+ obs. at PTM>0.95 which is >=10% and <50% of total obs.
O94864	S	ssAEVNAsPLWNLAH	334	A	P	High	13	High	5+ obs. at PTM>0.95 which is >=10% and <50% of total obs.
O94868	Y	SLPPLPLyDQPPSSP	659	L	D	High	51	High	5+ obs. at PTM>0.95 which is >=10% and <50% of total obs.
O94868	S	ssLYFPRsPsANEKs	681	R	P	High	112	High	5+ obs. at PTM>0.95 which is >=10% and <50% of total obs.
O94868	S	EKsLHAEsPGFsQAs	693	E	P	High	9	High	5+ obs. at PTM>0.95 which is >=50% and <90% of total obs.
O94874	S	KGRKDDDsDDEsQss	458	D	D	High	33	High	5+ obs. at PTM>0.95 which is >=10% and <50% of total obs.
O94875	Y	TVIKAPHyPGIGPVD	72	H	P	High	8	High	5+ obs. at PTM>0.95 which is >=90% of total obs.
O94875	S	LQHERPAsLYQssID	230	A	L	High	7	High	5+ obs. at PTM>0.95 which is >=10% and <50% of total obs.
O94875	S	YQssIDRsLERPMss	239	R	L	High	5	High	5+ obs. at PTM>0.95 which is >=10% and <50% of total obs.
O94875	S	RsLERPMssAsMAsD	245	M	s	High	5	High	5+ obs. at PTM>0.95 which is >=10% and <50% of total obs.
O94875	S	DFRKRRKsEPAVGPP	259	K	E	High	40	High	5+ obs. at PTM>0.95 which is >=90% of total obs.
O94876	S	LIRNKFGsADNIPNL	382	G	A	High	31	High	5+ obs. at PTM>0.95 which is >=50% and <90% of total obs.
O94880	S	LEALDYDssDDsDFK	25	D	s	High	5	High	5+ obs. at PTM>0.95 which is >=10% and <50% of total obs.
O94880	S	KEEQLKNsAEEEVLs	84	N	A	High	12	High	5+ obs. at PTM>0.95 which is >=50% and <90% of total obs.
O94880	S	NDMDDYDsEDDNDWR	208	D	E	High	27	High	5+ obs. at PTM>0.95 which is >=10% and <50% of total obs.
O94880	T	SADDEELtNDSLtLS	287	L	N	High	47	High	5+ obs. at PTM>0.95 which is >=10% and <50% of total obs.
O94880	S	DEELTNDsLTLsQsK	290	D	L	High	48	High	5+ obs. at PTM>0.95 which is >=10% and <50% of total obs.
O94880	S	LTLsQsKsNEDsLIL	298	K	N	High	16	High	5+ obs. at PTM>0.95 which is >=10% and <50% of total obs.
O94880	S	QsKsNEDsLILEKsQ	302	D	L	High	28	High	5+ obs. at PTM>0.95 which is >=10% and <50% of total obs.
O94880	S	DsLILEKsQNWssQK	308	K	Q	High	16	High	5+ obs. at PTM>0.95 which is >=10% and <50% of total obs.
O94880	S	QEREKQLsPEAQARI	530	L	P	High	15	High	5+ obs. at PTM>0.95 which is >=90% of total obs.
O94880	S	RTRGRKRsFVPEEEK	835	R	F	High	87	High	5+ obs. at PTM>0.95 which is >=90% of total obs.
O94885	S	ELRKRRVsQDLEVEK	90	V	Q	High	32	High	5+ obs. at PTM>0.95 which is >=10% and <50% of total obs.
O94885	S	NCNsREQsDDETEEs	248	Q	D	High	8	High	5+ obs. at PTM>0.95 which is >=50% and <90% of total obs.
O94885	S	KAQKVsRsLTEGEMK	387	R	L	High	6	High	5+ obs. at PTM>0.95 which is >=10% and <50% of total obs.
O94885	S	LsHGRTCsFGGFDLT	407	C	F	High	28	High	5+ obs. at PTM>0.95 which is >=10% and <50% of total obs.
O94885	S	VYKEVIKsPTAsRIs	442	K	P	High	7	High	5+ obs. at PTM>0.95 which is >=10% and <50% of total obs.
O94885	S	GLDGMPGsPPPsQPD	486	G	P	High	6	High	5+ obs. at PTM>0.95 which is >=10% and <50% of total obs.
O94885	S	PKLKAGGsVEsLRss	507	G	V	High	13	High	5+ obs. at PTM>0.95 which is >=50% and <90% of total obs.
O94885	S	FIYVDVLsEDEEKPK	614	L	E	High	6	High	5+ obs. at PTM>0.95 which is >=10% and <50% of total obs.
O94885	S	sQGLsGCsPRDsGCY	721	C	P	High	14	High	5+ obs. at PTM>0.95 which is >=10% and <50% of total obs.
O94885	S	NGKTRKAsLLsAKss	743	A	L	High	6	High	5+ obs. at PTM>0.95 which is >=50% and <90% of total obs.
O94885	S	GLNKNRRsLPVsICR	813	R	L	High	22	High	5+ obs. at PTM>0.95 which is >=10% and <50% of total obs.
O94885	S	AAsGRGLsPPQCLPR	923	L	P	High	7	High	5+ obs. at PTM>0.95 which is >=90% of total obs.
O94887	T	GMRLGAQtPVGVStL	22	Q	P	High	23	High	5+ obs. at PTM>0.95 which is >=10% and <50% of total obs.
O94887	S	ANAFYsLsPsTLVPs	410	L	P	High	5	High	5+ obs. at PTM>0.95 which is >=10% and <50% of total obs.
O94887	S	EFKDssssLTDPQVs	428	s	L	High	17	High	5+ obs. at PTM>0.95 which is >=10% and <50% of total obs.
O94887	S	PQVsYVKsPAAERRs	439	K	P	High	45	High	5+ obs. at PTM>0.95 which is >=10% and <50% of total obs.
O94888	S	KRRRPARsIFDGFRD	106	R	I	High	6	High	5+ obs. at PTM>0.95 which is >=50% and <90% of total obs.
O94888	S	KKCARsEsLIDAsED	280	E	L	High	36	High	5+ obs. at PTM>0.95 which is >=10% and <50% of total obs.
O94888	S	LIDAsEDsQLEAAIR	288	D	Q	High	105	High	5+ obs. at PTM>0.95 which is >=10% and <50% of total obs.
O94888	T	QEtHFDStQtKQDSR	306	S	Q	High	23	High	5+ obs. at PTM>0.95 which is >=10% and <50% of total obs.
O94888	S	NLAKsRKsPHKDLGH	350	K	P	High	12	High	5+ obs. at PTM>0.95 which is >=90% of total obs.
O94901	S	KLDPVFDsPRMsRRs	48	D	P	High	6	High	5+ obs. at PTM>0.95 which is >=90% of total obs.
O94901	S	RPPVLDEsWIREQTT	138	E	W	High	16	High	5+ obs. at PTM>0.95 which is >=90% of total obs.
O94906	S	PKIQQQFsDLKRKLA	143	F	D	High	14	High	5+ obs. at PTM>0.95 which is >=90% of total obs.
O94906	T	NPRYEKLtPVPDSFF	180	L	P	High	5	High	5+ obs. at PTM>0.95 which is >=50% and <90% of total obs.
O94906	T	SDSVSGQtVVDPKGY	266	Q	V	High	15	High	5+ obs. at PTM>0.95 which is >=10% and <50% of total obs.
O94906	T	VDPKGYLtDLNSMIP	275	L	D	High	32	High	5+ obs. at PTM>0.95 which is >=50% and <90% of total obs.
O94906	S	GYLTDLNsMIPTHGG	279	N	M	High	20	High	5+ obs. at PTM>0.95 which is >=10% and <50% of total obs.
O94913	S	sRsPKsRsPIIHsPK	489	R	P	High	24	High	5+ obs. at PTM>0.95 which is >=10% and <50% of total obs.
O94913	S	sRsPIIHsPKRRDRR	494	H	P	High	44	High	5+ obs. at PTM>0.95 which is >=10% and <50% of total obs.
O94913	S	sPKRRQRsMsPTsTP	509	R	M	High	15	High	5+ obs. at PTM>0.95 which is >=10% and <50% of total obs.
O94913	S	KRRQRsMsPTsTPKA	511	M	P	High	18	High	5+ obs. at PTM>0.95 which is >=50% and <90% of total obs.
O94913	T	QSHMEEFtPPSREDR	535	F	P	High	8	High	5+ obs. at PTM>0.95 which is >=10% and <50% of total obs.
O94913	S	KQQQHRLsVDANLQI	645	L	V	High	8	High	5+ obs. at PTM>0.95 which is >=90% of total obs.
O94913	S	GVREEQRsPFNDRFP	705	R	P	High	20	High	5+ obs. at PTM>0.95 which is >=90% of total obs.
O94913	S	sDKPFVDsPAsRFAG	728	D	P	High	11	High	5+ obs. at PTM>0.95 which is >=50% and <90% of total obs.
O94913	S	FEGPNKLsPRIDGPP	777	L	P	High	21	High	5+ obs. at PTM>0.95 which is >=90% of total obs.
O94913	T	PRIDGPPtPASLRFD	785	P	P	High	16	High	5+ obs. at PTM>0.95 which is >=10% and <50% of total obs.
O94913	S	AsLRFDGsPGQMGGG	794	G	P	High	10	High	5+ obs. at PTM>0.95 which is >=90% of total obs.
O94913	S	RHEQIFDsPQGPNFN	1161	D	P	High	6	High	5+ obs. at PTM>0.95 which is >=10% and <50% of total obs.
O94913	S	ELQEPCDsPKVKEER	1520	D	P	High	10	High	5+ obs. at PTM>0.95 which is >=90% of total obs.
O94913	T	VKEERIDtPPACtEE	1530	D	P	High	31	High	5+ obs. at PTM>0.95 which is >=10% and <50% of total obs.
O94915	S	sPQVDINsPINAKKV	844	N	P	High	9	High	5+ obs. at PTM>0.95 which is >=10% and <50% of total obs.
[truncated: 18,712 more rows]
