# Supplementary material for: Profiling the Human Phosphoproteome to Estimate the True Extent of Protein Phosphorylation
Source: J Proteome Res. 2022 May 9;21(6):1510–24. doi: 10.1021/acs.jproteome.2c00131 (PMC9171898; doi:10.1021/acs.jproteome.2c00131)
Supplement: Supplementary file 11 — pr2c00131_si_011.xlsx [file pr2c00131_si_011.xlsx]

## Sheet: Table S11.Conservation in prots
Table S11 provides conservation scores of phosphosites and non-phosphosites within proteins which have at least 3 phosphosites and 3 non-phosphosites

## Sheet: Ser
Protein	pS site count	Non-pS site count	No. of species aligned	Species aligned (UP codes)	Species aligned (common or sci names)	pS Mean %Conservation out of total no. of proteomes	Non-pS %Conservation out of total no. of proteomes	Mean %Conservation diff. in total no. of proteomes	pS Median %Conservation out of total no. of proteomes	Non-pS Median %Conservation out of total no. of proteomes	Median %Conservation diff. in total no. of proteomes	p-value in total no. of proteomes	pS Mean %Conservation out of total no. of proteomes inc. substitutions	Non-pS %Conservation out of total no. of proteomes inc. substitutions	Mean %Conservation diff. in total no. of proteomes inc. substitutions	pS Median %Conservation out of total no. of proteomes inc. substitutions	Non-pS Median %Conservation out of total no. of proteomes inc. substitutions	Median %Conservation diff. in total no. of proteomes inc. substitutions	p-value in total no. of proteomes inc. substitutions	pS Mean %Conservation in aligned orthologues	Non-pS %Conservation in aligned orthologues	Mean %Conservation diff. in aligned orthologues	pS Median %Conservation in aligned orthologues	Non-pS Median %Conservation in aligned orthologues	Median %Conservation diff. aligned orthologues	p-value in aligned orthologues	pS Mean %Conservation in aligned orthologues inc. substitutions	Non-pS %Conservation in aligned orthologues inc. substitutions	Mean %Conservation diff. in aligned orthologues inc. substitutions	pS Median %Conservation in aligned orthologues inc. substitutions	Non-pS Median %Conservation in aligned orthologues inc. substitutions	Median %Conservation diff. aligned orthologues inc. substitutions	p-value in aligned orthologues inc. substitutions
A0A0B4J2F2	7	18	83	HARSA;ZOONE;BOMMO;ONCMY;SALSA;TAKRU;GASAC;SERDU;ERIEU;LOXAF;TRIMA;FUKDA;PTEAL;HORSE;MYOLU;FELCA;CANLF;MUSPF;URSMA;ODORO;AILME;PIG;SHEEP;BOVIN;CAPHI;PHYMC;LIPVE;DELLE;TURTR;CALJA;AOTNA;SAIBB;NOMLE;PONAB;GORGO;PANPA;PANTR;RHIBE;CHLSB;CERAT;MANLE;PAPAN;MACFA;MACMU;TARSY;OTOGA;PROCO;CAVPO;HETGA;ICTTR;MOUSE;CRIGR;MESAU;ORNAN;VOMUR;ANOCA;PELSI;ALLMI;ALLSI;TAEGU;TINGU;CALSU;ANAPL;DRYPU;CALAN;MELGA;COLLI…	Jerdon's jumping ant;Dampwood termite;Silk moth;Rainbow trout;Atlantic salmon;Japanese pufferfish;Three-spined stickleback;Greater amberjack;Western European hedgehog;African elephant;Caribbean manatee;Damaraland mole rat;Black flying fox;Horse;Little brown bat;Cat;Dog;European domestic ferret;Polar bear;Pacific walrus;Giant panda;Pig;Sheep;Bovine;Goat;Sperm whale;Yangtze river dolphin;Beluga wha…	59.4	59.6	-0.2	57	61.5	-4.5	0.977	60.3	61.9	-1.6	57	66	-9	0.798	71.6	71.8	-0.2	68.7	74.1	-5.4	0.978	72.6	74.6	-2	68.7	79.5	-10.8	0.797
A0A1B0GTU1	6	23	82	MAIZE;ORYSI;WHEAT;MUSAM;TAKRU;GASAC;ONCMY;SALSA;LEPWE;CALAN;ANAPL;EGRGA;XENLA;ANOCA;ORNAN;VOMUR;ERIEU;PTEAL;MOUSE;CRIGR;MESAU;DIPOR;CAVPO;FUKDA;HETGA;RABIT;MYOLU;BOVIN;CAPHI;SHEEP;PHYMC;LIPVE;DELLE;TURTR;LOXAF;TRIMA;HORSE;ICTTR;PIG;FELCA;CANLF;MUSPF;ODORO;AILME;URSMA;GORGO;PROCO;TARSY;OTOGA;PANPA;PANTR;RHIBE;MANLE;CHLSB;PAPAN;CERAT;MACFA;MACMU;PONAB;NOMLE;AOTNA;CALJA;SAIBB;TAEGU;CALSU;MELGA;AMAAE…	Maize;Rice;Wheat;Wild banana;Japanese pufferfish;Three-spined stickleback;Rainbow trout;Atlantic salmon;Weddell seal;Anna's hummingbird;Mallard;Little egret;African clawed frog;Green anole;Duckbill platypus;Common wombat;Western European hedgehog;Black flying fox;Mouse;Chinese hamster;Golden hamster;Ord's kangaroo rat;Guinea pig;Damaraland mole rat;Naked mole rat;Rabbit;Little brown bat;Bovine;Go…	48.3	46.6	1.7	49.5	49	0.5	0.783	55	48.5	6.5	53.5	50	3.5	0.286	58.9	56.8	2.1	60.4	59.8	0.6	0.784	67.1	59.1	8	65.2	61	4.2	0.287
A0A1B0GUL7	3	3	95	DICDI;YARLI;ARATH;MUSAM;PHYPA;ARAHY;WHEAT;ORYSI;MAIZE;EMENI;NEUCR;YEAST;XENTR;XENLA;ORNAN;ANAPL;TAEGU;PONAB;RABIT;RHIBE;TURTR;SERDU;TAKRU;ONCMY;SALSA;GASAC;GORGO;PANPA;PANTR;PAPAN;CRIGR;MESAU;MOUSE;PTEAL;ERIEU;NOMLE;CAVPO;ICTTR;ANOCA;DIPOR;FELCA;OTOGA;HORSE;TARSY;CERAT;MANLE;CHLSB;MACFA;AOTNA;CALJA;SAIBB;PROCO;TRIMA;CANLF;LEPWE;MUSPF;ODORO;DELLE;LIPVE;PIG;CAPHI;SHEEP;LOXAF;MYOLU;FUKDA;HETGA;MACMU…	Slime mold;Yeast;Mouse-ear cress;Wild banana;Moss;Peanut;Wheat;Rice;Maize;Emericella nidulans (strain FGSC A4 / ATCC 38163 / CBS 112.46 / NRRL 194 / M139);Neurospora crassa (strain ATCC 24698 / 74-OR23-1A / CBS 708.71 / DSM 1257 / FGSC 987);Baker's yeast;Western clawed frog;African clawed frog;Duckbill platypus;Mallard;Zebra finch;Sumatran orangutan;Rabbit;Black snub-nosed monkey;Atlantic bottle-…	75.3	58.3	17	82	44	38	0.481	80.7	59.7	21	95	46	49	0.403	79.3	61.4	17.9	86.3	46.3	40	0.48	84.9	62.8	22.1	100	48.4	51.6	0.403
A0A2R8Y4L2	9	11	72	TAEGU;ORNAN;DRYPU;ANAPL;APTFO;CALAN;EGRGA;OPIHO;TARSY;ONCMY;AMAAE;TAKRU;SALSA;TURTR;PONAB;AILME;SERDU;GASAC;XENLA;DELLE;XENTR;PTEAL;PELSI;ANOCA;COLLI;ALLMI;ALLSI;CALSU;MELGA;OTOGA;HORSE;TRIMA;PROCO;FELCA;DIPOR;ERIEU;PHYMC;CAVPO;CANLF;CRIGR;FUKDA;HETGA;NOMLE;CERAT;MANLE;ICTTR;MYOLU;LIPVE;CHLSB;MUSPF;MACFA;RABIT;PAPAN;ODORO;PANPA;LEPWE;SAIBB;LOXAF;GORGO;MACMU;AOTNA;CALJA;SHEEP;URSMA;PIG;RHIBE;MESAU…	Zebra finch;Duckbill platypus;Downy woodpecker;Mallard;Emperor penguin;Anna's hummingbird;Little egret;Hoatzin;Philippine tarsier;Rainbow trout;Blue-fronted Amazon parrot;Japanese pufferfish;Atlantic salmon;Atlantic bottle-nosed dolphin;Sumatran orangutan;Giant panda;Greater amberjack;Three-spined stickleback;African clawed frog;Beluga whale;Western clawed frog;Black flying fox;Chinese softshell …	48.2	53.7	-5.5	50	52	-2	0.187	49.9	54.3	-4.4	52	52	0	0.291	67	74.6	-7.6	69.4	72.2	-2.8	0.188	69.3	75.4	-6.1	72.2	72.2	0	0.291
A0A2R8YFR7	24	92	84	DICDI;LUCCU;HARSA;OOCBI;ANODA;DROME;BOMMO;PAPXU;TRICA;DAPPU;ZOONE;XENTR;EGRGA;DELLE;LEPWE;ONCMY;SALSA;TAKRU;GASAC;SERDU;XENLA;ANOCA;PELSI;ALLMI;ALLSI;TAEGU;OPIHO;MELGA;COLLI;CALSU;ANAPL;TINGU;CALAN;DRYPU;AMAAE;APTFO;ORNAN;VOMUR;DIPOR;MOUSE;CRIGR;TARSY;RABIT;HETGA;CANLF;MUSPF;FUKDA;FELCA;AILME;URSMA;ODORO;OTOGA;PROCO;MYOLU;CAVPO;LIPVE;PHYMC;PIG;TURTR;BOVIN;SHEEP;CAPHI;CALJA;AOTNA;SAIBB;RHIBE;CHLSB…	Slime mold;Green bottle fly;Jerdon's jumping ant;Clonal raider ant;Mosquito;Fruit fly;Silk moth;Asian swallowtail butterfly;Red flour beetle;Water flea;Dampwood termite;Western clawed frog;Little egret;Beluga whale;Weddell seal;Rainbow trout;Atlantic salmon;Japanese pufferfish;Three-spined stickleback;Greater amberjack;African clawed frog;Green anole;Chinese softshell turtle;American alligator;Ch…	37.1	34.6	2.5	38.5	33	5.5	0.455	40	36.7	3.3	39.5	35	4.5	0.312	44.2	41.1	3.1	45.8	39.3	6.5	0.454	47.7	43.7	4	47	41.7	5.3	0.312
A0A2Z4LIS9	3	6	77	ALLSI;DRYPU;CALAN;TINGU;MELGA;ERIEU;TARSY;ODORO;HETGA;GASAC;SALSA;ONCMY;SERDU;TAKRU;TRICA;HARSA;OOCBI;SHEEP;CALSU;AMAAE;PAPXU;BOMMO;9NEOP;ANOCA;XENLA;XENTR;VOMUR;ANAPL;ALLMI;ORNAN;PTEAL;CAVPO;MOUSE;CRIGR;MESAU;RABIT;DIPOR;MYOLU;LOXAF;TRIMA;FUKDA;ICTTR;MUSPF;HORSE;FELCA;LEPWE;CANLF;URSMA;AILME;GORGO;PANTR;PANPA;RHIBE;NOMLE;PAPAN;PONAB;CERAT;CHLSB;MACFA;MACMU;MANLE;SAIBB;CALJA;AOTNA;OTOGA;PROCO;PHY…	Chinese alligator;Downy woodpecker;Anna's hummingbird;White-throated tinamou;Wild turkey;Western European hedgehog;Philippine tarsier;Pacific walrus;Naked mole rat;Three-spined stickleback;Atlantic salmon;Rainbow trout;Greater amberjack;Japanese pufferfish;Red flour beetle;Jerdon's jumping ant;Clonal raider ant;Sheep;Scaled quail;Blue-fronted Amazon parrot;Asian swallowtail butterfly;Silk moth;Ne…	29.7	34.8	-5.1	42	42.5	-0.5	0.806	31.7	36.7	-5	43	43	0	0.821	38.5	45.2	-6.7	54.5	55.2	-0.7	0.805	41.1	47.6	-6.5	55.8	55.8	0	0.82
A0AVK6	11	12	89	ANODA;CHLRE;EMIHU;THAPS;TRICA;SERDU;LEPWE;ANAPL;CALSU;ONCMY;SALSA;GASAC;TAKRU;ANOCA;XENLA;XENTR;ORNAN;VOMUR;HORSE;MOUSE;CRIGR;MESAU;CAVPO;FUKDA;HETGA;MYOLU;ERIEU;TARSY;DIPOR;RABIT;PTEAL;ICTTR;FELCA;CANLF;MUSPF;ODORO;AILME;URSMA;BOVIN;CAPHI;SHEEP;PIG;LIPVE;PHYMC;DELLE;TURTR;LOXAF;TRIMA;SAIBB;AOTNA;CALJA;NOMLE;PONAB;GORGO;PANPA;PANTR;RHIBE;CHLSB;MACFA;CERAT;MACMU;MANLE;PAPAN;OTOGA;PROCO;AMAAE;MELGA…	Mosquito;Chlamydomonas reinhardtii;Emiliania huxleyi;Marine diatom;Red flour beetle;Greater amberjack;Weddell seal;Mallard;Scaled quail;Rainbow trout;Atlantic salmon;Three-spined stickleback;Japanese pufferfish;Green anole;African clawed frog;Western clawed frog;Duckbill platypus;Common wombat;Horse;Mouse;Chinese hamster;Golden hamster;Guinea pig;Damaraland mole rat;Naked mole rat;Little brown ba…	58	46.8	11.2	63	53.5	9.5	0.165	61.4	49.5	11.9	71	55.5	15.5	0.147	65.2	52.5	12.7	70.8	60.1	10.7	0.165	68.9	55.6	13.3	79.8	62.4	17.4	0.147
A0AVT1	5	11	100	LUCCU;PLAF7;XENLA;XENTR;ORNAN;ERIEU;VOMUR;MESAU;MOUSE;DIPOR;MYOLU;CAVPO;FUKDA;HETGA;LOXAF;TRIMA;HORSE;FELCA;CANLF;MUSPF;LEPWE;URSMA;AILME;ODORO;BOVIN;CAPHI;SHEEP;PIG;TURTR;PHYMC;LIPVE;DELLE;RABIT;PTEAL;OTOGA;ICTTR;TARSY;NOMLE;PANPA;GORGO;PANTR;PONAB;CHLSB;RHIBE;MANLE;CERAT;PAPAN;MACFA;MACMU;AOTNA;CALJA;SAIBB;ANOCA;TINGU;DRYPU;CALSU;MELGA;COLLI;TAEGU;ANAPL;AMAAE;OPIHO;APTFO;EGRGA;PELSI;ALLMI;ALLSI…	Green bottle fly;Plasmodium falciparum (isolate 3D7);African clawed frog;Western clawed frog;Duckbill platypus;Western European hedgehog;Common wombat;Golden hamster;Mouse;Ord's kangaroo rat;Little brown bat;Guinea pig;Damaraland mole rat;Naked mole rat;African elephant;Caribbean manatee;Horse;Cat;Dog;European domestic ferret;Weddell seal;Polar bear;Giant panda;Pacific walrus;Bovine;Goat;Sheep;Pi…	57.2	50.1	7.1	60	41	19	0.428	60	52.3	7.7	61	44	17	0.38	57.2	50.1	7.1	60	41	19	0.428	60	52.3	7.7	61	44	17	0.38
A0JLT2	4	5	79	ONCMY;SALSA;TAKRU;GASAC;SERDU;XENLA;XENTR;SHEEP;ALLMI;ORNAN;CAPHI;ERIEU;PELSI;TAEGU;ANOCA;CALAN;APTFO;CALSU;MELGA;EGRGA;ALLSI;DRYPU;VOMUR;DIPOR;FUKDA;HETGA;CAVPO;MOUSE;CRIGR;MESAU;RABIT;BOVIN;PHYMC;TURTR;DELLE;LIPVE;ICTTR;OTOGA;PIG;SAIBB;PANPA;PANTR;AOTNA;CHLSB;PONAB;CERAT;MACFA;MANLE;NOMLE;PAPAN;GORGO;CALJA;RHIBE;MACMU;CANLF;LEPWE;MUSPF;ODORO;FELCA;URSMA;AILME;TARSY;PROCO;HORSE;MYOLU;PTEAL;LOXAF…	Rainbow trout;Atlantic salmon;Japanese pufferfish;Three-spined stickleback;Greater amberjack;African clawed frog;Western clawed frog;Sheep;American alligator;Duckbill platypus;Goat;Western European hedgehog;Chinese softshell turtle;Zebra finch;Green anole;Anna's hummingbird;Emperor penguin;Scaled quail;Wild turkey;Little egret;Chinese alligator;Downy woodpecker;Common wombat;Ord's kangaroo rat;Da…	69.2	62.8	6.4	67.5	61	6.5	0.0544	71.5	63.4	8.1	71	63	8	0.0126	87.7	79.5	8.2	85.4	77.2	8.2	0.0545	90.5	80.2	10.3	89.8	79.7	10.1	0.0129
A0JNW5	29	46	89	PHYPA;WHEAT;MAIZE;ARATH;ARAHY;DICDI;ONCMY;SALSA;TAKRU;GASAC;SERDU;XENLA;XENTR;PROCO;CRIGR;MESAU;VOMUR;ORNAN;FUKDA;LOXAF;ERIEU;HETGA;OTOGA;TARSY;NOMLE;RHIBE;CERAT;PAPAN;MACFA;MANLE;CHLSB;MACMU;PONAB;GORGO;PANPA;PANTR;AOTNA;CALJA;SAIBB;MOUSE;CAVPO;MYOLU;PHYMC;TURTR;LIPVE;DELLE;BOVIN;CAPHI;SHEEP;HORSE;AILME;URSMA;TRIMA;DIPOR;PTEAL;ODORO;LEPWE;MUSPF;PIG;ICTTR;CANLF;FELCA;RABIT;ANOCA;TINGU;CALSU;MELGA…	Moss;Wheat;Maize;Mouse-ear cress;Peanut;Slime mold;Rainbow trout;Atlantic salmon;Japanese pufferfish;Three-spined stickleback;Greater amberjack;African clawed frog;Western clawed frog;Coquerel's sifaka;Chinese hamster;Golden hamster;Common wombat;Duckbill platypus;Damaraland mole rat;African elephant;Western European hedgehog;Naked mole rat;Small-eared galago;Philippine tarsier;Northern white-che…	59.1	54.2	4.9	64	56	8	0.159	63	56.6	6.4	67	60	7	0.0619	66.4	60.9	5.5	71.9	62.9	9	0.159	70.8	63.6	7.2	75.3	67.4	7.9	0.0618
A0MZ66	19	14	70	TAKRU;SERDU;ONCMY;SALSA;XENLA;ANOCA;ORNAN;VOMUR;PTEAL;DIPOR;ERIEU;RABIT;MUSPF;FELCA;CANLF;LEPWE;ODORO;URSMA;AILME;LOXAF;MYOLU;CAVPO;HETGA;CRIGR;MESAU;MOUSE;TRIMA;BOVIN;CAPHI;SHEEP;OTOGA;HORSE;PHYMC;PIG;LIPVE;DELLE;TURTR;ICTTR;MACMU;PANPA;PANTR;CERAT;MACFA;MANLE;PAPAN;PROCO;TARSY;AOTNA;CALJA;SAIBB;PONAB;CHLSB;RHIBE;NOMLE;GORGO;PELSI;ALLMI;ALLSI;AMAAE;COLLI;CALSU;TAEGU;CALAN;DRYPU;TINGU;ANAPL;EGRGA…	Japanese pufferfish;Greater amberjack;Rainbow trout;Atlantic salmon;African clawed frog;Green anole;Duckbill platypus;Common wombat;Black flying fox;Ord's kangaroo rat;Western European hedgehog;Rabbit;European domestic ferret;Cat;Dog;Weddell seal;Pacific walrus;Polar bear;Giant panda;African elephant;Little brown bat;Guinea pig;Naked mole rat;Chinese hamster;Golden hamster;Mouse;Caribbean manatee…	54.4	53.1	1.3	60	58	2	0.778	55.2	53.9	1.3	60	59	1	0.778	77.7	75.9	1.8	85.7	82.9	2.8	0.78	78.8	77	1.8	85.7	84.3	1.4	0.778
A1A4S6	5	5	83	OPIHO;HETGA;LEPWE;TAKRU;CRIGR;CALSU;CALAN;GASAC;SERDU;ONCMY;SALSA;XENLA;XENTR;ORNAN;MELGA;ERIEU;VOMUR;OTOGA;DIPOR;MESAU;MOUSE;RABIT;PROCO;LOXAF;TRIMA;TARSY;FUKDA;CHLSB;AOTNA;CALJA;SAIBB;CERAT;RHIBE;MANLE;PAPAN;MACFA;MACMU;NOMLE;PONAB;GORGO;PANPA;PANTR;CAVPO;MYOLU;PTEAL;ICTTR;MUSPF;CANLF;FELCA;ODORO;AILME;URSMA;PIG;BOVIN;CAPHI;SHEEP;HORSE;LIPVE;DELLE;TURTR;PHYMC;ANOCA;ALLMI;ALLSI;PELSI;TINGU;TAEGU…	Hoatzin;Naked mole rat;Weddell seal;Japanese pufferfish;Chinese hamster;Scaled quail;Anna's hummingbird;Three-spined stickleback;Greater amberjack;Rainbow trout;Atlantic salmon;African clawed frog;Western clawed frog;Duckbill platypus;Wild turkey;Western European hedgehog;Common wombat;Small-eared galago;Ord's kangaroo rat;Golden hamster;Mouse;Rabbit;Coquerel's sifaka;African elephant;Caribbean m…	60.4	46.6	13.8	65	45	20	0.244	62.2	47.6	14.6	66	46	20	0.214	72.8	56.1	16.7	78.3	54.2	24.1	0.244	74.9	57.4	17.5	79.5	55.4	24.1	0.215
A1A5D9	5	11	80	PAPXU;HARSA;TRICA;ANODA;DROME;DAPPU;ZOONE;ONCMY;SALSA;TAKRU;GASAC;SERDU;TURTR;RABIT;MELGA;AMAAE;CALSU;OPIHO;TINGU;TAEGU;DRYPU;APTFO;CALAN;EGRGA;COLLI;ANAPL;XENLA;XENTR;ORNAN;VOMUR;HORSE;LOXAF;PIG;SAIBB;DIPOR;ERIEU;MOUSE;CRIGR;MESAU;FUKDA;CAVPO;HETGA;TRIMA;CANLF;SHEEP;BOVIN;CAPHI;OTOGA;TARSY;ICTTR;FELCA;PHYMC;DELLE;LIPVE;AOTNA;PTEAL;MYOLU;PROCO;MUSPF;AILME;ODORO;LEPWE;URSMA;CALJA;CHLSB;RHIBE;MACFA…	Asian swallowtail butterfly;Jerdon's jumping ant;Red flour beetle;Mosquito;Fruit fly;Water flea;Dampwood termite;Rainbow trout;Atlantic salmon;Japanese pufferfish;Three-spined stickleback;Greater amberjack;Atlantic bottle-nosed dolphin;Rabbit;Wild turkey;Blue-fronted Amazon parrot;Scaled quail;Hoatzin;White-throated tinamou;Zebra finch;Downy woodpecker;Emperor penguin;Anna's hummingbird;Little eg…	41.6	39.7	1.9	42	46	-4	0.821	42.8	41.9	0.9	43	48	-5	0.911	52	49.6	2.4	52.5	57.5	-5	0.817	53.5	51.7	1.8	53.8	60	-6.2	0.864
A1L020	5	13	84	ARAHY;9NEOP;ANODA;OOCBI;LUCCU;ONCMY;SALSA;TAKRU;GASAC;SERDU;MOUSE;CRIGR;MESAU;VOMUR;ERIEU;AILME;SHEEP;MYOLU;CANLF;PTEAL;PONAB;CAVPO;HETGA;DIPOR;LOXAF;TRIMA;GORGO;PANPA;MUSPF;FELCA;ODORO;RHIBE;OTOGA;BOVIN;CAPHI;LIPVE;PIG;PHYMC;PANTR;HORSE;CALJA;CERAT;MACMU;NOMLE;AOTNA;CHLSB;ICTTR;MACFA;MANLE;PAPAN;PROCO;SAIBB;TARSY;XENLA;XENTR;ANOCA;ALLMI;ALLSI;TAEGU;CALSU;CALAN;AMAAE;APTFO;MELGA;DRYPU;COLLI;TINGU…	Peanut;Neoptera;Mosquito;Clonal raider ant;Green bottle fly;Rainbow trout;Atlantic salmon;Japanese pufferfish;Three-spined stickleback;Greater amberjack;Mouse;Chinese hamster;Golden hamster;Common wombat;Western European hedgehog;Giant panda;Sheep;Little brown bat;Dog;Black flying fox;Sumatran orangutan;Guinea pig;Naked mole rat;Ord's kangaroo rat;African elephant;Caribbean manatee;Western lowlan…	55.8	50.8	5	56	48	8	0.284	59.2	53.8	5.4	57	50	7	0.285	66.4	60.4	6	66.7	57.1	9.6	0.283	70.5	64.1	6.4	67.9	59.5	8.4	0.283
A1L170	14	13	65	TAKRU;SERDU;ONCMY;SALSA;ANOCA;PTEAL;ERIEU;XENLA;XENTR;CALAN;MELGA;CALSU;TAEGU;OPIHO;AMAAE;COLLI;EGRGA;APTFO;ALLMI;ALLSI;MYOLU;CANLF;VOMUR;LOXAF;CAVPO;FUKDA;HETGA;PROCO;OTOGA;ICTTR;MOUSE;DIPOR;AILME;URSMA;ODORO;MUSPF;CRIGR;MESAU;TARSY;RABIT;HORSE;SHEEP;CAPHI;BOVIN;PIG;TURTR;DELLE;LIPVE;PHYMC;TRIMA;CALJA;AOTNA;SAIBB;RHIBE;PONAB;MACFA;MANLE;CHLSB;MACMU;PAPAN;CERAT;NOMLE;PANPA;PANTR;GORGO;	Japanese pufferfish;Greater amberjack;Rainbow trout;Atlantic salmon;Green anole;Black flying fox;Western European hedgehog;African clawed frog;Western clawed frog;Anna's hummingbird;Wild turkey;Scaled quail;Zebra finch;Hoatzin;Blue-fronted Amazon parrot;Rock dove;Little egret;Emperor penguin;American alligator;Chinese alligator;Little brown bat;Dog;Common wombat;African elephant;Guinea pig;Damara…	41.9	46.2	-4.3	44.5	51	-6.5	0.28	42.8	47.8	-5	45	52	-7	0.212	64.4	71	-6.6	68.5	78.5	-10	0.281	65.8	73.5	-7.7	69.2	80	-10.8	0.213
A1L390	39	37	84	DROME;LUCCU;ANODA;GASAC;TRICA;ONCMY;SALSA;PELSI;TINGU;MELGA;AMAAE;DRYPU;TAEGU;ANAPL;CALAN;OPIHO;APTFO;EGRGA;TAKRU;SERDU;HARSA;OOCBI;BOMMO;DAPPU;ZOONE;9NEOP;PAPXU;XENLA;XENTR;ALLMI;ALLSI;ORNAN;VOMUR;RABIT;MOUSE;CRIGR;MESAU;CAVPO;FUKDA;HETGA;ERIEU;SHEEP;BOVIN;CAPHI;DIPOR;PIG;PHYMC;LIPVE;DELLE;TURTR;TARSY;LOXAF;TRIMA;ICTTR;OTOGA;PROCO;RHIBE;CHLSB;CERAT;MANLE;PAPAN;MACFA;MACMU;NOMLE;PONAB;GORGO;PANPA…	Fruit fly;Green bottle fly;Mosquito;Three-spined stickleback;Red flour beetle;Rainbow trout;Atlantic salmon;Chinese softshell turtle;White-throated tinamou;Wild turkey;Blue-fronted Amazon parrot;Downy woodpecker;Zebra finch;Mallard;Anna's hummingbird;Hoatzin;Emperor penguin;Little egret;Japanese pufferfish;Greater amberjack;Jerdon's jumping ant;Clonal raider ant;Silk moth;Water flea;Dampwood term…	51.6	39.6	12	54	41	13	0.000164	54.6	42.5	12.1	56	44	12	0.000178	61.5	47.1	14.4	64.3	48.8	15.5	0.000163	65	50.6	14.4	66.7	52.4	14.3	0.000176
A1X283	15	7	83	LUCCU;DROME;HARSA;DAPPU;OOCBI;YARLI;EMENI;NEUCR;OPIHO;ONCMY;SALSA;TAKRU;GASAC;SERDU;XENLA;XENTR;ORNAN;ERIEU;VOMUR;DIPOR;PIG;TRIMA;CAVPO;FUKDA;HETGA;ICTTR;MOUSE;CRIGR;MESAU;MYOLU;RABIT;TARSY;SAIBB;AOTNA;CALJA;PAPAN;MACMU;RHIBE;CHLSB;MANLE;CERAT;MACFA;GORGO;PANPA;PANTR;NOMLE;PONAB;PROCO;OTOGA;LOXAF;PTEAL;HORSE;TURTR;CANLF;BOVIN;CAPHI;SHEEP;PHYMC;LIPVE;DELLE;FELCA;MUSPF;LEPWE;ODORO;URSMA;AILME;ANOCA…	Green bottle fly;Fruit fly;Jerdon's jumping ant;Water flea;Clonal raider ant;Yeast;Emericella nidulans (strain FGSC A4 / ATCC 38163 / CBS 112.46 / NRRL 194 / M139);Neurospora crassa (strain ATCC 24698 / 74-OR23-1A / CBS 708.71 / DSM 1257 / FGSC 987);Hoatzin;Rainbow trout;Atlantic salmon;Japanese pufferfish;Three-spined stickleback;Greater amberjack;African clawed frog;Western clawed frog;Duckbill…	48.1	53	-4.9	47	53	-6	0.546	50.3	54.7	-4.4	48	54	-6	0.562	58	63.9	-5.9	56.6	63.9	-7.3	0.544	60.6	65.9	-5.3	57.8	65.1	-7.3	0.561
A2A2Y4	5	7	81	ORNAN;ONCMY;ANAPL;CALSU;TURTR;LEPWE;OTOGA;SALSA;TAKRU;GASAC;SERDU;XENLA;XENTR;CRIGR;MESAU;MOUSE;HETGA;VOMUR;MUSPF;NOMLE;FUKDA;ERIEU;PTEAL;CAVPO;TARSY;MYOLU;RABIT;PHYMC;DIPOR;HORSE;LOXAF;TRIMA;SHEEP;BOVIN;CAPHI;ICTTR;PROCO;PANPA;CALJA;AOTNA;CHLSB;MACMU;RHIBE;SAIBB;PAPAN;MANLE;CERAT;MACFA;PONAB;GORGO;PANTR;DELLE;LIPVE;CANLF;FELCA;PIG;URSMA;AILME;ODORO;ANOCA;ALLSI;ALLMI;MELGA;PELSI;TINGU;AMAAE;CALAN…	Duckbill platypus;Rainbow trout;Mallard;Scaled quail;Atlantic bottle-nosed dolphin;Weddell seal;Small-eared galago;Atlantic salmon;Japanese pufferfish;Three-spined stickleback;Greater amberjack;African clawed frog;Western clawed frog;Chinese hamster;Golden hamster;Mouse;Naked mole rat;Common wombat;European domestic ferret;Northern white-cheeked gibbon;Damaraland mole rat;Western European hedgeho…	51.6	59.7	-8.1	58	67	-9	0.334	52.6	60.9	-8.3	59	68	-9	0.335	63.7	73.7	-10	71.6	82.7	-11.1	0.333	64.9	75.2	-10.3	72.8	84	-11.2	0.334
A2A3K4	6	13	89	WHEAT;CHLRE;EMENI;NEUCR;YEAST;YARLI;BOMMO;PAPXU;ANAPL;TRICA;ZOONE;HARSA;OOCBI;XENLA;DAPPU;TAKRU;ONCMY;SALSA;GASAC;SERDU;XENTR;ERIEU;RABIT;TARSY;SAIBB;AOTNA;CALJA;RHIBE;MANLE;CERAT;MACMU;MACFA;PAPAN;NOMLE;GORGO;PANPA;PANTR;CHLSB;PONAB;OTOGA;PROCO;CAVPO;FUKDA;HETGA;MESAU;MOUSE;CRIGR;ICTTR;DIPOR;HORSE;FELCA;MUSPF;CANLF;AILME;URSMA;LEPWE;ODORO;LOXAF;TRIMA;PIG;BOVIN;CAPHI;SHEEP;PHYMC;LIPVE;DELLE;TURTR…	Wheat;Chlamydomonas reinhardtii;Emericella nidulans (strain FGSC A4 / ATCC 38163 / CBS 112.46 / NRRL 194 / M139);Neurospora crassa (strain ATCC 24698 / 74-OR23-1A / CBS 708.71 / DSM 1257 / FGSC 987);Baker's yeast;Yeast;Silk moth;Asian swallowtail butterfly;Mallard;Red flour beetle;Dampwood termite;Jerdon's jumping ant;Clonal raider ant;African clawed frog;Water flea;Japanese pufferfish;Rainbow tr…	50.8	47.2	3.6	55	51	4	0.722	52.7	49.4	3.3	58.5	53	5.5	0.741	57.1	53.1	4	61.8	57.3	4.5	0.723	59.2	55.5	3.7	65.7	59.6	6.1	0.74
A2A3N6	5	8	99	BOMMO;9NEOP;THAPS;ARATH;MAIZE;ORYSI;WHEAT;ARAHY;MUSAM;YARLI;CHLRE;EMENI;NEUCR;YEAST;DICDI;PHYPA;EMIHU;DROME;LUCCU;PAPXU;DAPPU;ANODA;TRICA;ZOONE;HARSA;OOCBI;GASAC;ONCMY;XENTR;SALSA;SERDU;TAKRU;SAIBB;ORNAN;ANAPL;CALSU;EGRGA;TAEGU;ANOCA;VOMUR;FUKDA;OPIHO;OTOGA;XENLA;PTEAL;CALAN;ALLMI;ALLSI;PELSI;AMAAE;TINGU;COLLI;APTFO;MELGA;DRYPU;MANLE;HETGA;CAVPO;DIPOR;MOUSE;CRIGR;MESAU;PAPAN;ICTTR;TRIMA;LOXAF;MYO…	Silk moth;Neoptera;Marine diatom;Mouse-ear cress;Maize;Rice;Wheat;Peanut;Wild banana;Yeast;Chlamydomonas reinhardtii;Emericella nidulans (strain FGSC A4 / ATCC 38163 / CBS 112.46 / NRRL 194 / M139);Neurospora crassa (strain ATCC 24698 / 74-OR23-1A / CBS 708.71 / DSM 1257 / FGSC 987);Baker's yeast;Slime mold;Moss;Emiliania huxleyi;Fruit fly;Green bottle fly;Asian swallowtail butterfly;Water flea;M…	32.8	33.6	-0.8	8	31	-23	0.968	34	36.6	-2.6	9	35	-26	0.9	33.1	34	-0.9	8.08	31.4	-23.32	0.967	34.3	36.7	-2.4	9.09	35.4	-26.31	0.91
A2AJT9	10	8	73	DELLE;ONCMY;GASAC;SERDU;XENLA;XENTR;ORNAN;ANOCA;VOMUR;PELSI;ALLMI;ALLSI;COLLI;CALAN;DRYPU;TAEGU;CALSU;MELGA;TINGU;AMAAE;ANAPL;EGRGA;APTFO;OPIHO;MYOLU;HETGA;ERIEU;MOUSE;CRIGR;MESAU;DIPOR;RABIT;LOXAF;TRIMA;CAVPO;FUKDA;PTEAL;BOVIN;CAPHI;SHEEP;HORSE;PIG;PHYMC;LIPVE;TURTR;FELCA;CANLF;MUSPF;AILME;URSMA;LEPWE;ODORO;OTOGA;ICTTR;PROCO;TARSY;RHIBE;PAPAN;MANLE;CHLSB;MACMU;CERAT;MACFA;GORGO;PANPA;PANTR;NOMLE…	Beluga whale;Rainbow trout;Three-spined stickleback;Greater amberjack;African clawed frog;Western clawed frog;Duckbill platypus;Green anole;Common wombat;Chinese softshell turtle;American alligator;Chinese alligator;Rock dove;Anna's hummingbird;Downy woodpecker;Zebra finch;Scaled quail;Wild turkey;White-throated tinamou;Blue-fronted Amazon parrot;Mallard;Little egret;Emperor penguin;Hoatzin;Littl…	49.3	42.4	6.9	56	43.5	12.5	0.3	51	42.8	8.2	57	43.5	13.5	0.196	67.5	58	9.5	76.7	59.6	17.1	0.3	69.9	58.5	11.4	78.1	59.6	18.5	0.195
A2RRP1	8	3	84	CHLRE;PHYPA;MUSAM;WHEAT;MAIZE;ARATH;ARAHY;DICDI;9NEOP;BOMMO;PAPXU;HARSA;OOCBI;DAPPU;ZOONE;ONCMY;GASAC;SALSA;SERDU;TAKRU;XENLA;XENTR;ORNAN;ANOCA;MELGA;CALSU;CALAN;AMAAE;TAEGU;DRYPU;ANAPL;COLLI;EGRGA;OPIHO;PELSI;ALLMI;ALLSI;VOMUR;ERIEU;FUKDA;HETGA;MYOLU;MOUSE;CRIGR;MESAU;ICTTR;DIPOR;OTOGA;PROCO;PTEAL;LOXAF;TRIMA;RABIT;PIG;TARSY;PHYMC;TURTR;LIPVE;DELLE;BOVIN;CAPHI;SHEEP;RHIBE;PAPAN;MACFA;MACMU;CHLSB…	Chlamydomonas reinhardtii;Moss;Wild banana;Wheat;Maize;Mouse-ear cress;Peanut;Slime mold;Neoptera;Silk moth;Asian swallowtail butterfly;Jerdon's jumping ant;Clonal raider ant;Water flea;Dampwood termite;Rainbow trout;Three-spined stickleback;Atlantic salmon;Greater amberjack;Japanese pufferfish;African clawed frog;Western clawed frog;Duckbill platypus;Green anole;Wild turkey;Scaled quail;Anna's h…	48.5	66.3	-17.8	46.5	68	-21.5	0.00773	52	68	-16	54	68	-14	0.0193	57.8	79	-21.2	55.4	81	-25.6	0.00776	61.9	81	-19.1	64.3	81	-16.7	0.0192
A2RU30	6	13	72	TAKRU;ONCMY;XENTR;LEPWE;AMAAE;TINGU;CALSU;TAEGU;ANAPL;CALAN;DRYPU;COLLI;APTFO;OPIHO;XENLA;SALSA;GASAC;SERDU;MELGA;VOMUR;ORNAN;RABIT;MOUSE;CRIGR;MESAU;DIPOR;ERIEU;LOXAF;TRIMA;FELCA;AILME;URSMA;CANLF;MUSPF;ODORO;MYOLU;HORSE;PTEAL;CAPHI;BOVIN;SHEEP;PIG;PHYMC;LIPVE;DELLE;TURTR;OTOGA;PROCO;TARSY;RHIBE;CHLSB;MANLE;PAPAN;CERAT;MACFA;MACMU;PONAB;NOMLE;GORGO;PANTR;PANPA;CALJA;SAIBB;AOTNA;ICTTR;CAVPO;FUKDA…	Japanese pufferfish;Rainbow trout;Western clawed frog;Weddell seal;Blue-fronted Amazon parrot;White-throated tinamou;Scaled quail;Zebra finch;Mallard;Anna's hummingbird;Downy woodpecker;Rock dove;Emperor penguin;Hoatzin;African clawed frog;Atlantic salmon;Three-spined stickleback;Greater amberjack;Wild turkey;Common wombat;Duckbill platypus;Rabbit;Mouse;Chinese hamster;Golden hamster;Ord's kangar…	47.3	45.3	2	54	40	14	0.823	52.3	46.5	5.8	54	41	13	0.461	65.7	62.9	2.8	75	55.6	19.4	0.823	72.7	64.5	8.2	75	56.9	18.1	0.461
A2RUB6	3	4	71	ONCMY;SALSA;TAKRU;GASAC;SERDU;XENTR;ORNAN;VOMUR;MOUSE;CRIGR;MESAU;CAVPO;FUKDA;HETGA;DIPOR;ERIEU;RABIT;ICTTR;TARSY;CHLSB;RHIBE;PAPAN;MANLE;CERAT;MACFA;MACMU;NOMLE;PONAB;GORGO;PANPA;PANTR;CALJA;AOTNA;SAIBB;OTOGA;PROCO;HORSE;CANLF;FELCA;MUSPF;ODORO;AILME;URSMA;BOVIN;CAPHI;SHEEP;PIG;PHYMC;LIPVE;DELLE;TURTR;MYOLU;PTEAL;LOXAF;TRIMA;ANOCA;AMAAE;TAEGU;TINGU;CALSU;DRYPU;COLLI;MELGA;ANAPL;CALAN;OPIHO;APTFO…	Rainbow trout;Atlantic salmon;Japanese pufferfish;Three-spined stickleback;Greater amberjack;Western clawed frog;Duckbill platypus;Common wombat;Mouse;Chinese hamster;Golden hamster;Guinea pig;Damaraland mole rat;Naked mole rat;Ord's kangaroo rat;Western European hedgehog;Rabbit;Thirteen-lined ground squirrel;Philippine tarsier;Green monkey;Black snub-nosed monkey;Olive baboon;Drill;Sooty mangabe…	45.3	20.2	25.1	54	14.5	39.5	0.138	46	30.5	15.5	55	31.5	23.5	0.402	63.9	28.5	35.4	76.1	20.4	55.7	0.138	64.8	42.9	21.9	77.5	44.4	33.1	0.401
A2RUS2	5	4	90	DICDI;LEPWE;MYOLU;ZOONE;HARSA;OOCBI;PHYPA;ARATH;ARAHY;MUSAM;WHEAT;MAIZE;ANODA;LUCCU;TRICA;BOMMO;PAPXU;THAPS;ONCMY;SALSA;TAKRU;GASAC;SERDU;XENLA;XENTR;VOMUR;ORNAN;ANOCA;PELSI;ALLMI;ALLSI;CALSU;MELGA;TAEGU;ANAPL;COLLI;AMAAE;TINGU;DRYPU;CALAN;EGRGA;OPIHO;APTFO;DAPPU;RABIT;HORSE;LOXAF;TRIMA;PTEAL;ERIEU;DIPOR;CANLF;PHYMC;FELCA;MUSPF;ODORO;AILME;URSMA;PIG;LIPVE;TURTR;DELLE;BOVIN;CAPHI;SHEEP;ICTTR;OTOGA…	Slime mold;Weddell seal;Little brown bat;Dampwood termite;Jerdon's jumping ant;Clonal raider ant;Moss;Mouse-ear cress;Peanut;Wild banana;Wheat;Maize;Mosquito;Green bottle fly;Red flour beetle;Silk moth;Asian swallowtail butterfly;Marine diatom;Rainbow trout;Atlantic salmon;Japanese pufferfish;Three-spined stickleback;Greater amberjack;African clawed frog;Western clawed frog;Common wombat;Duckbill…	50.4	45	5.4	49	44.5	4.5	0.665	51.8	48	3.8	50	49	1	0.745	56	50	6	54.4	49.5	4.9	0.666	57.6	53.3	4.3	55.6	54.5	1.1	0.743
A2VDJ0	6	15	84	ARAHY;MUSAM;MAIZE;ORYSI;WHEAT;ONCMY;SALSA;TAKRU;GASAC;SERDU;XENLA;XENTR;ERIEU;RABIT;MOUSE;CRIGR;MESAU;CAVPO;FUKDA;HETGA;DIPOR;ICTTR;LOXAF;TRIMA;PIG;LIPVE;PHYMC;DELLE;TURTR;BOVIN;CAPHI;SHEEP;TARSY;CALJA;AOTNA;SAIBB;GORGO;PONAB;NOMLE;PANPA;PANTR;MACFA;MACMU;RHIBE;CHLSB;MANLE;CERAT;PAPAN;OTOGA;PROCO;PTEAL;MYOLU;HORSE;FELCA;AILME;URSMA;MUSPF;CANLF;LEPWE;ODORO;ANOCA;PELSI;ALLMI;ALLSI;CALSU;MELGA;CALAN…	Peanut;Wild banana;Maize;Rice;Wheat;Rainbow trout;Atlantic salmon;Japanese pufferfish;Three-spined stickleback;Greater amberjack;African clawed frog;Western clawed frog;Western European hedgehog;Rabbit;Mouse;Chinese hamster;Golden hamster;Guinea pig;Damaraland mole rat;Naked mole rat;Ord's kangaroo rat;Thirteen-lined ground squirrel;African elephant;Caribbean manatee;Pig;Yangtze river dolphin;Spe…	47	64.1	-17.1	54.5	69	-14.5	0.0387	48	65.5	-17.5	56	69	-13	0.0352	55.9	76.3	-20.4	64.8	82.1	-17.3	0.0386	57.1	77.9	-20.8	66.7	82.1	-15.4	0.0351
A3KN83	22	11	93	EMIHU;CHLRE;THAPS;PHYPA;ORYSI;WHEAT;MAIZE;MUSAM;ARATH;ARAHY;AMAAE;HETGA;DAPPU;XENLA;XENTR;ANOCA;ALLMI;ALLSI;CALSU;TINGU;TAEGU;ANAPL;MELGA;COLLI;OPIHO;DRYPU;APTFO;EGRGA;RHIBE;PELSI;RABIT;VOMUR;LOXAF;CAVPO;FUKDA;NOMLE;MACFA;ERIEU;ORNAN;MOUSE;MYOLU;PTEAL;PIG;BOVIN;CAPHI;SHEEP;CANLF;LEPWE;ODORO;AILME;URSMA;FELCA;MUSPF;HORSE;PHYMC;TURTR;LIPVE;DELLE;DIPOR;SAIBB;PROCO;TRIMA;ICTTR;CRIGR;MESAU;TARSY;AOTNA…	Emiliania huxleyi;Chlamydomonas reinhardtii;Marine diatom;Moss;Rice;Wheat;Maize;Wild banana;Mouse-ear cress;Peanut;Blue-fronted Amazon parrot;Naked mole rat;Water flea;African clawed frog;Western clawed frog;Green anole;American alligator;Chinese alligator;Scaled quail;White-throated tinamou;Zebra finch;Mallard;Wild turkey;Rock dove;Hoatzin;Downy woodpecker;Emperor penguin;Little egret;Black snub…	64.4	58	6.4	66.5	66	0.5	0.147	66	61.3	4.7	67.5	68	-0.5	0.217	69.2	62.4	6.8	71.5	71	0.5	0.148	71	65.9	5.1	72.5	73.1	-0.6	0.217
A4D1P6	9	9	95	PHYPA;DRYPU;ARATH;CHLRE;DICDI;ARAHY;MUSAM;MAIZE;ORYSI;WHEAT;TAKRU;GASAC;SERDU;ONCMY;SALSA;ORNAN;XENLA;XENTR;VOMUR;PHYMC;MOUSE;CRIGR;MESAU;ERIEU;PIG;LIPVE;DELLE;TURTR;SHEEP;BOVIN;CAPHI;HORSE;MYOLU;CANLF;PTEAL;AILME;URSMA;ODORO;MUSPF;FELCA;DIPOR;CAVPO;FUKDA;HETGA;RABIT;ICTTR;PROCO;TARSY;MANLE;OTOGA;AOTNA;SAIBB;CALJA;NOMLE;PONAB;GORGO;PANPA;PANTR;RHIBE;MACMU;PAPAN;CERAT;MACFA;CHLSB;LOXAF;TRIMA;TAEGU…	Moss;Downy woodpecker;Mouse-ear cress;Chlamydomonas reinhardtii;Slime mold;Peanut;Wild banana;Maize;Rice;Wheat;Japanese pufferfish;Three-spined stickleback;Greater amberjack;Rainbow trout;Atlantic salmon;Duckbill platypus;African clawed frog;Western clawed frog;Common wombat;Sperm whale;Mouse;Chinese hamster;Golden hamster;Western European hedgehog;Pig;Yangtze river dolphin;Beluga whale;Atlantic …	48.9	63.1	-14.2	46	66	-20	0.00877	53.1	66.6	-13.5	48	68	-20	0.0125	51.5	66.4	-14.9	48.4	69.5	-21.1	0.00868	55.9	70.1	-14.2	50.5	71.6	-21.1	0.0125
A4D1S0	11	6	66	LEPWE;SERDU;TINGU;AMAAE;OPIHO;ORNAN;VOMUR;TURTR;ERIEU;MESAU;MOUSE;CRIGR;MUSPF;DIPOR;SAIBB;CALJA;AOTNA;RHIBE;PAPAN;CERAT;CHLSB;MACFA;MACMU;NOMLE;PONAB;PANPA;PANTR;TARSY;PIG;OTOGA;PROCO;FELCA;BOVIN;SHEEP;PHYMC;DELLE;LIPVE;HORSE;ODORO;URSMA;AILME;PTEAL;MYOLU;COLLI;CAVPO;RABIT;FUKDA;HETGA;GORGO;CAPHI;MANLE;ICTTR;CANLF;LOXAF;TRIMA;ALLMI;ALLSI;ANOCA;XENLA;XENTR;PELSI;MELGA;ANAPL;TAEGU;APTFO;EGRGA;	Weddell seal;Greater amberjack;White-throated tinamou;Blue-fronted Amazon parrot;Hoatzin;Duckbill platypus;Common wombat;Atlantic bottle-nosed dolphin;Western European hedgehog;Golden hamster;Mouse;Chinese hamster;European domestic ferret;Ord's kangaroo rat;Bolivian squirrel monkey;White-tufted-ear marmoset;Ma's night monkey;Black snub-nosed monkey;Olive baboon;Sooty mangabey;Green monkey;Crab-ea…	23.5	21.7	1.8	26	26	0	0.699	24.2	22.7	1.5	26	26.5	-0.5	0.726	35.5	32.8	2.7	39.4	39.4	0	0.701	36.6	34.4	2.2	39.4	40.1	-0.7	0.728
A4D2B0	3	3	58	ALLMI;ALLSI;ONCMY;SALSA;TAKRU;GASAC;SERDU;COLLI;PELSI;ANOCA;XENTR;VOMUR;MESAU;MOUSE;ERIEU;DIPOR;OTOGA;MYOLU;FUKDA;CAVPO;HETGA;PTEAL;PIG;LIPVE;PHYMC;DELLE;TURTR;CAPHI;BOVIN;SHEEP;AOTNA;CALJA;MACMU;PANPA;CHLSB;RHIBE;NOMLE;PANTR;GORGO;TRIMA;ICTTR;CANLF;FELCA;AILME;URSMA;MUSPF;LEPWE;ODORO;HARSA;OOCBI;DAPPU;TRICA;ZOONE;BOMMO;9NEOP;PAPXU;LUCCU;DROME;	American alligator;Chinese alligator;Rainbow trout;Atlantic salmon;Japanese pufferfish;Three-spined stickleback;Greater amberjack;Rock dove;Chinese softshell turtle;Green anole;Western clawed frog;Common wombat;Golden hamster;Mouse;Western European hedgehog;Ord's kangaroo rat;Small-eared galago;Little brown bat;Damaraland mole rat;Guinea pig;Naked mole rat;Black flying fox;Pig;Yangtze river dolph…	15	25.7	-10.7	16	26	-10	0.0972	15	26	-11	16	26	-10	0.1	25.9	44.3	-18.4	27.6	44.8	-17.2	0.0971	25.9	44.8	-18.9	27.6	44.8	-17.2	0.1
A4FU49	6	7	85	ICTTR;DICDI;EMENI;ANAPL;CALSU;ANOCA;MOUSE;CRIGR;MESAU;DIPOR;RABIT;MYOLU;ERIEU;TARSY;LOXAF;TRIMA;PTEAL;OTOGA;FUKDA;HETGA;MANLE;RHIBE;CHLSB;MACFA;PAPAN;CERAT;MACMU;NOMLE;PONAB;GORGO;PANPA;PANTR;CALJA;AOTNA;SAIBB;PROCO;HORSE;PIG;BOVIN;CAPHI;SHEEP;PHYMC;DELLE;LIPVE;CANLF;MUSPF;AILME;URSMA;FELCA;ODORO;DRYPU;LEPWE;VOMUR;XENLA;GASAC;TAKRU;SERDU;ONCMY;SALSA;XENTR;TINGU;PELSI;ALLMI;ALLSI;MELGA;AMAAE;COLLI…	Thirteen-lined ground squirrel;Slime mold;Emericella nidulans (strain FGSC A4 / ATCC 38163 / CBS 112.46 / NRRL 194 / M139);Mallard;Scaled quail;Green anole;Mouse;Chinese hamster;Golden hamster;Ord's kangaroo rat;Rabbit;Little brown bat;Western European hedgehog;Philippine tarsier;African elephant;Caribbean manatee;Black flying fox;Small-eared galago;Damaraland mole rat;Naked mole rat;Drill;Black …	30.3	28.6	1.7	31	22	9	0.788	33.5	31	2.5	33.5	29	4.5	0.716	35.7	33.6	2.1	36.5	25.9	10.6	0.787	39.4	36.5	2.9	39.4	34.1	5.3	0.718
A4UGR9	5	46	70	DRYPU;ONCMY;SERDU;SALSA;GASAC;TAKRU;ORNAN;VOMUR;MOUSE;CRIGR;MESAU;DIPOR;ERIEU;CAVPO;FUKDA;HETGA;ICTTR;RABIT;LOXAF;TRIMA;OTOGA;TARSY;PROCO;CALJA;AOTNA;SAIBB;RHIBE;CHLSB;MACFA;MACMU;MANLE;CERAT;PAPAN;NOMLE;GORGO;PANPA;PANTR;MYOLU;CANLF;PTEAL;FELCA;MUSPF;LEPWE;ODORO;AILME;URSMA;HORSE;PIG;PHYMC;LIPVE;DELLE;TURTR;BOVIN;CAPHI;SHEEP;ANOCA;XENLA;XENTR;ALLSI;PELSI;PONAB;ALLMI;CALSU;MELGA;AMAAE;ANAPL;COLLI…	Downy woodpecker;Rainbow trout;Greater amberjack;Atlantic salmon;Three-spined stickleback;Japanese pufferfish;Duckbill platypus;Common wombat;Mouse;Chinese hamster;Golden hamster;Ord's kangaroo rat;Western European hedgehog;Guinea pig;Damaraland mole rat;Naked mole rat;Thirteen-lined ground squirrel;Rabbit;African elephant;Caribbean manatee;Small-eared galago;Philippine tarsier;Coquerel's sifaka;…	46.4	43.1	3.3	51	44.5	6.5	0.532	47	45.6	1.4	51	45.5	5.5	0.787	66.3	61.6	4.7	72.9	63.6	9.3	0.533	67.2	65.1	2.1	72.9	65	7.9	0.785
A5A3E0	10	4	86	GORGO;PANTR;CHLSB;MACMU;EMIHU;ONCMY;MYOLU;TARSY;DICDI;ANODA;LOXAF;GASAC;SERDU;SALSA;TAKRU;ANOCA;URSMA;CALJA;FELCA;HETGA;PANPA;PELSI;TURTR;ALLMI;TAEGU;CERAT;PROCO;XENLA;XENTR;TRIMA;COLLI;OTOGA;RABIT;AILME;AMAAE;AOTNA;ANAPL;CALSU;MELGA;BOVIN;CANLF;CAPHI;CAVPO;CRIGR;DELLE;DIPOR;HORSE;ERIEU;ICTTR;LEPWE;LIPVE;MANLE;MESAU;MOUSE;MUSPF;ODORO;ORNAN;SHEEP;PTEAL;ALLSI;PIG;VOMUR;FUKDA;PHYMC;RHIBE;SAIBB;APTFO…	Western lowland gorilla;Chimpanzee;Green monkey;Rhesus macaque;Emiliania huxleyi;Rainbow trout;Little brown bat;Philippine tarsier;Slime mold;Mosquito;African elephant;Three-spined stickleback;Greater amberjack;Atlantic salmon;Japanese pufferfish;Green anole;Polar bear;White-tufted-ear marmoset;Cat;Naked mole rat;Pygmy chimpanzee;Chinese softshell turtle;Atlantic bottle-nosed dolphin;American all…	80.1	82	-1.9	80.5	82	-1.5	0.166	80.6	82	-1.4	82	82	0	0.312	93.1	95.3	-2.2	93.6	95.3	-1.7	0.166	93.7	95.3	-1.6	95.3	95.3	0	0.309
A5PL33	8	22	47	VOMUR;LOXAF;TRIMA;ERIEU;MOUSE;CRIGR;MESAU;DIPOR;RABIT;TARSY;CALJA;AOTNA;SAIBB;RHIBE;CHLSB;MACFA;MACMU;MANLE;CERAT;PAPAN;NOMLE;PONAB;GORGO;PANPA;PANTR;OTOGA;PROCO;PIG;PHYMC;LIPVE;DELLE;TURTR;BOVIN;SHEEP;HORSE;FELCA;MUSPF;CANLF;ODORO;AILME;URSMA;MYOLU;PTEAL;ICTTR;CAVPO;FUKDA;HETGA;	Common wombat;African elephant;Caribbean manatee;Western European hedgehog;Mouse;Chinese hamster;Golden hamster;Ord's kangaroo rat;Rabbit;Philippine tarsier;White-tufted-ear marmoset;Ma's night monkey;Bolivian squirrel monkey;Black snub-nosed monkey;Green monkey;Crab-eating macaque;Rhesus macaque;Drill;Sooty mangabey;Olive baboon;Northern white-cheeked gibbon;Sumatran orangutan;Western lowland go…	36.8	32.4	4.4	36	35	1	0.237	37.1	33.1	4	36.5	35.5	1	0.254	78.2	69	9.2	76.6	74.5	2.1	0.237	79	70.4	8.6	77.7	75.5	2.2	0.252
A5PLL1	4	10	82	DAPPU;ANODA;PLAF7;PROCO;SERDU;ONCMY;SALSA;TAEGU;CAVPO;ANOCA;XENLA;XENTR;ORNAN;VOMUR;ERIEU;TARSY;MOUSE;CRIGR;MESAU;DIPOR;OTOGA;MYOLU;HORSE;LOXAF;TRIMA;AOTNA;CALJA;RHIBE;CHLSB;CERAT;MACFA;MACMU;MANLE;PAPAN;PONAB;GORGO;PANPA;PANTR;PTEAL;BOVIN;CAPHI;SHEEP;TURTR;PHYMC;DELLE;LIPVE;PIG;CANLF;MUSPF;FELCA;AILME;URSMA;LEPWE;ODORO;MELGA;CALSU;TINGU;PELSI;ALLSI;ANAPL;DRYPU;COLLI;OPIHO;APTFO;EGRGA;ALLMI;GASAC…	Water flea;Mosquito;Plasmodium falciparum (isolate 3D7);Coquerel's sifaka;Greater amberjack;Rainbow trout;Atlantic salmon;Zebra finch;Guinea pig;Green anole;African clawed frog;Western clawed frog;Duckbill platypus;Common wombat;Western European hedgehog;Philippine tarsier;Mouse;Chinese hamster;Golden hamster;Ord's kangaroo rat;Small-eared galago;Little brown bat;Horse;African elephant;Caribbean …	70.8	48.8	22	70.5	54.5	16	0.0314	71.2	52.9	18.3	71	59	12	0.0552	86.3	59.5	26.8	86	66.5	19.5	0.0314	86.9	64.5	22.4	86.6	72	14.6	0.0553
A5YKK6	8	11	96	YEAST;EMENI;NEUCR;YARLI;PLAF7;DICDI;CHLRE;DROME;LUCCU;ANODA;9NEOP;BOMMO;PAPXU;DAPPU;TAKRU;ONCMY;SALSA;GASAC;SERDU;XENLA;XENTR;DRYPU;ANOCA;PAPAN;FUKDA;SAIBB;AOTNA;HETGA;CAVPO;MYOLU;PANPA;RHIBE;ERIEU;TRIMA;MANLE;ICTTR;OTOGA;PIG;LOXAF;CANLF;RABIT;CALJA;NOMLE;PONAB;GORGO;MACMU;CERAT;CHLSB;MACFA;PANTR;AILME;BOVIN;CAPHI;SHEEP;TARSY;PTEAL;LEPWE;ODORO;HORSE;PROCO;LIPVE;DELLE;PHYMC;TURTR;MUSPF;FELCA;URSMA…	Baker's yeast;Emericella nidulans (strain FGSC A4 / ATCC 38163 / CBS 112.46 / NRRL 194 / M139);Neurospora crassa (strain ATCC 24698 / 74-OR23-1A / CBS 708.71 / DSM 1257 / FGSC 987);Yeast;Plasmodium falciparum (isolate 3D7);Slime mold;Chlamydomonas reinhardtii;Fruit fly;Green bottle fly;Mosquito;Neoptera;Silk moth;Asian swallowtail butterfly;Water flea;Japanese pufferfish;Rainbow trout;Atlantic sa…	67.8	70.4	-2.6	68.5	72	-3.5	0.408	69.5	72.9	-3.4	69.5	72	-2.5	0.27	70.6	73.3	-2.7	71.3	75	-3.7	0.411	72.4	75.9	-3.5	72.4	75	-2.6	0.271
A5YM69	10	18	41	TRIMA;DIPOR;MOUSE;CRIGR;MESAU;CAVPO;FUKDA;HETGA;ICTTR;OTOGA;RABIT;TARSY;CALJA;SAIBB;AOTNA;RHIBE;CHLSB;CERAT;MACFA;MACMU;MANLE;PAPAN;PONAB;GORGO;PANTR;PANPA;BOVIN;SHEEP;FELCA;CANLF;MUSPF;ODORO;AILME;URSMA;HORSE;PIG;PHYMC;LIPVE;TURTR;MYOLU;PTEAL;	Caribbean manatee;Ord's kangaroo rat;Mouse;Chinese hamster;Golden hamster;Guinea pig;Damaraland mole rat;Naked mole rat;Thirteen-lined ground squirrel;Small-eared galago;Rabbit;Philippine tarsier;White-tufted-ear marmoset;Bolivian squirrel monkey;Ma's night monkey;Black snub-nosed monkey;Green monkey;Sooty mangabey;Crab-eating macaque;Rhesus macaque;Drill;Olive baboon;Sumatran orangutan;Western l…	25.5	25.6	-0.1	25.5	29	-3.5	0.988	27.6	27	0.6	31	30.5	0.5	0.866	62.2	62.3	-0.1	62.2	70.8	-8.6	0.986	67.3	65.9	1.4	75.6	74.4	1.2	0.868
A6H8Y1	21	25	87	ARAHY;NEUCR;LUCCU;DROME;ANODA;BOMMO;PAPXU;TRICA;ZOONE;HARSA;OOCBI;YEAST;PHYPA;YARLI;DICDI;DAPPU;SALSA;TAKRU;XENLA;SERDU;GASAC;XENTR;OTOGA;VOMUR;ERIEU;HORSE;FUKDA;DIPOR;BOVIN;CAPHI;SHEEP;MOUSE;CRIGR;MESAU;MYOLU;HETGA;CAVPO;LOXAF;PROCO;RABIT;FELCA;CANLF;MUSPF;TARSY;PIG;ODORO;URSMA;AILME;PHYMC;LIPVE;DELLE;TURTR;TRIMA;PTEAL;SAIBB;CALJA;AOTNA;ICTTR;RHIBE;CHLSB;MACFA;MACMU;MANLE;PAPAN;CERAT;NOMLE;PONAB…	Peanut;Neurospora crassa (strain ATCC 24698 / 74-OR23-1A / CBS 708.71 / DSM 1257 / FGSC 987);Green bottle fly;Fruit fly;Mosquito;Silk moth;Asian swallowtail butterfly;Red flour beetle;Dampwood termite;Jerdon's jumping ant;Clonal raider ant;Baker's yeast;Moss;Yeast;Slime mold;Water flea;Atlantic salmon;Japanese pufferfish;African clawed frog;Greater amberjack;Three-spined stickleback;Western clawe…	36.1	35.6	0.5	37	38	-1	0.862	38.9	37.9	1	39	40	-1	0.744	41.5	41	0.5	42.5	43.7	-1.2	0.861	44.7	43.5	1.2	44.8	46	-1.2	0.744
A6NC98	11	7	82	DAPPU;ANODA;DROME;9NEOP;BOMMO;PAPXU;TRICA;ZOONE;HARSA;OOCBI;ANOCA;PELSI;PIG;VOMUR;DIPOR;FELCA;TRIMA;LOXAF;CAVPO;ERIEU;HETGA;MOUSE;ICTTR;CANLF;URSMA;AILME;LEPWE;ODORO;PHYMC;DELLE;LIPVE;MESAU;PTEAL;OTOGA;SHEEP;BOVIN;CAPHI;HORSE;PROCO;AOTNA;CALJA;SAIBB;GORGO;PANPA;PANTR;NOMLE;PONAB;RHIBE;MACFA;MACMU;PAPAN;MANLE;CHLSB;CERAT;GASAC;TAKRU;SERDU;ONCMY;SALSA;XENLA;ORNAN;CRIGR;FUKDA;MUSPF;RABIT;TARSY;MYOLU…	Water flea;Mosquito;Fruit fly;Neoptera;Silk moth;Asian swallowtail butterfly;Red flour beetle;Dampwood termite;Jerdon's jumping ant;Clonal raider ant;Green anole;Chinese softshell turtle;Pig;Common wombat;Ord's kangaroo rat;Cat;Caribbean manatee;African elephant;Guinea pig;Western European hedgehog;Naked mole rat;Mouse;Thirteen-lined ground squirrel;Dog;Polar bear;Giant panda;Weddell seal;Pacific…	38.6	52.9	-14.3	40	55	-15	0.0701	41.7	54.7	-13	42	57	-15	0.0828	47.1	64.5	-17.4	48.8	67.1	-18.3	0.0703	50.9	66.7	-15.8	51.2	69.5	-18.3	0.0829
A6NCC3	5	9	68	PONAB;NOMLE;CERAT;MACMU;RHIBE;MANLE;MACFA;PAPAN;PANPA;GORGO;PANTR;ONCMY;SALSA;TAKRU;GASAC;SERDU;CHLSB;ERIEU;OTOGA;PROCO;XENLA;XENTR;ANOCA;TAEGU;ALLMI;ALLSI;TINGU;CALAN;OPIHO;CALSU;MELGA;AMAAE;COLLI;LOXAF;TRIMA;TARSY;RABIT;ORNAN;VOMUR;MYOLU;HORSE;URSMA;PTEAL;TURTR;PHYMC;DELLE;LIPVE;PIG;BOVIN;CAPHI;SHEEP;MUSPF;FELCA;AILME;CANLF;LEPWE;ODORO;CAVPO;HETGA;FUKDA;SAIBB;AOTNA;CALJA;DIPOR;ICTTR;MOUSE;CRIGR…	Sumatran orangutan;Northern white-cheeked gibbon;Sooty mangabey;Rhesus macaque;Black snub-nosed monkey;Drill;Crab-eating macaque;Olive baboon;Pygmy chimpanzee;Western lowland gorilla;Chimpanzee;Rainbow trout;Atlantic salmon;Japanese pufferfish;Three-spined stickleback;Greater amberjack;Green monkey;Western European hedgehog;Small-eared galago;Coquerel's sifaka;African clawed frog;Western clawed f…	33.4	36.3	-2.9	46	36	10	0.813	36.2	39.4	-3.2	49	41	8	0.799	49.1	53.4	-4.3	67.6	52.9	14.7	0.813	53.2	58	-4.8	72.1	60.3	11.8	0.799
A6ND36	18	13	73	PTEAL;ANAPL;OPIHO;CRIGR;LEPWE;TINGU;CALAN;DRYPU;APTFO;EGRGA;XENLA;XENTR;ONCMY;SALSA;TAKRU;SERDU;GASAC;ERIEU;RABIT;MYOLU;DIPOR;LOXAF;TRIMA;TURTR;PHYMC;DELLE;LIPVE;MESAU;MOUSE;CANLF;PIG;SHEEP;BOVIN;CAPHI;FELCA;ODORO;MUSPF;AILME;URSMA;HORSE;OTOGA;PROCO;TARSY;RHIBE;CERAT;PAPAN;MANLE;CHLSB;MACFA;MACMU;GORGO;PANPA;PANTR;PONAB;NOMLE;CALJA;AOTNA;SAIBB;ICTTR;CAVPO;FUKDA;HETGA;ORNAN;VOMUR;ANOCA;ALLMI;ALLSI…	Black flying fox;Mallard;Hoatzin;Chinese hamster;Weddell seal;White-throated tinamou;Anna's hummingbird;Downy woodpecker;Emperor penguin;Little egret;African clawed frog;Western clawed frog;Rainbow trout;Atlantic salmon;Japanese pufferfish;Greater amberjack;Three-spined stickleback;Western European hedgehog;Rabbit;Little brown bat;Ord's kangaroo rat;African elephant;Caribbean manatee;Atlantic bot…	50.5	43.8	6.7	55.5	49	6.5	0.209	52.8	45.3	7.5	58.5	50	8.5	0.155	69.2	60.1	9.1	76	67.1	8.9	0.21	72.3	62.1	10.2	80.2	68.5	11.7	0.155
A6NDB9	18	17	70	RABIT;PELSI;CALAN;DRYPU;TAEGU;OPIHO;COLLI;AMAAE;APTFO;EGRGA;ANOCA;ERIEU;ONCMY;TAKRU;ORNAN;ALLSI;CALSU;MELGA;VOMUR;TURTR;CAVPO;LEPWE;MOUSE;CRIGR;MESAU;DIPOR;ICTTR;HORSE;PTEAL;OTOGA;HETGA;PROCO;PHYMC;DELLE;LIPVE;SHEEP;BOVIN;CAPHI;PIG;MYOLU;TARSY;CANLF;NOMLE;RHIBE;CHLSB;MANLE;PAPAN;CERAT;MACFA;MACMU;GORGO;PONAB;PANTR;PANPA;CALJA;AOTNA;SAIBB;FELCA;AILME;URSMA;MUSPF;ODORO;LOXAF;TRIMA;XENLA;XENTR;ALLMI…	Rabbit;Chinese softshell turtle;Anna's hummingbird;Downy woodpecker;Zebra finch;Hoatzin;Rock dove;Blue-fronted Amazon parrot;Emperor penguin;Little egret;Green anole;Western European hedgehog;Rainbow trout;Japanese pufferfish;Duckbill platypus;Chinese alligator;Scaled quail;Wild turkey;Common wombat;Atlantic bottle-nosed dolphin;Guinea pig;Weddell seal;Mouse;Chinese hamster;Golden hamster;Ord's k…	28.8	30.9	-2.1	29	35	-6	0.573	32.5	33.6	-1.1	33	35	-2	0.754	41.2	44.2	-3	41.4	50	-8.6	0.571	46.4	48.1	-1.7	47.2	50	-2.8	0.755
A6NEL2	11	12	80	OOCBI;BOMMO;PAPXU;TRICA;DROME;LUCCU;RHIBE;XENTR;ALLSI;AMAAE;COLLI;9NEOP;GASAC;SERDU;TAKRU;RABIT;MYOLU;CRIGR;PONAB;AOTNA;SAIBB;ONCMY;SALSA;HARSA;ZOONE;ALLMI;CALSU;TAEGU;DAPPU;OPIHO;EGRGA;DRYPU;APTFO;CALAN;XENLA;ANOCA;PELSI;VOMUR;ERIEU;MUSPF;CAVPO;MESAU;HETGA;FUKDA;MOUSE;PTEAL;FELCA;CANLF;URSMA;LEPWE;ODORO;BOVIN;CAPHI;ICTTR;OTOGA;TARSY;PIG;SHEEP;HORSE;LIPVE;PHYMC;DELLE;TURTR;DIPOR;NOMLE;PANPA;PANTR…	Clonal raider ant;Silk moth;Asian swallowtail butterfly;Red flour beetle;Fruit fly;Green bottle fly;Black snub-nosed monkey;Western clawed frog;Chinese alligator;Blue-fronted Amazon parrot;Rock dove;Neoptera;Three-spined stickleback;Greater amberjack;Japanese pufferfish;Rabbit;Little brown bat;Chinese hamster;Sumatran orangutan;Ma's night monkey;Bolivian squirrel monkey;Rainbow trout;Atlantic sal…	35.4	25	10.4	35	29.5	5.5	0.0393	36.1	26.7	9.4	38	30	8	0.06	44.2	31.3	12.9	43.8	36.9	6.9	0.0395	45.1	33.3	11.8	47.5	37.5	10	0.0601
A6NEQ0	3	7	80	WHEAT;MAIZE;ARAHY;PHYPA;EMENI;OPIHO;PANTR;CHLSB;MACMU;RHIBE;CAPHI;ONCMY;SALSA;TAKRU;GASAC;SERDU;ODORO;URSMA;PTEAL;PIG;NOMLE;VOMUR;XENLA;XENTR;PROCO;PAPAN;MOUSE;SAIBB;CERAT;TARSY;MESAU;CRIGR;HETGA;SHEEP;FUKDA;MYOLU;DIPOR;FELCA;MUSPF;OTOGA;MACFA;AILME;AOTNA;CALJA;GORGO;MANLE;RABIT;PHYMC;TURTR;LOXAF;TRIMA;BOVIN;CAVPO;ERIEU;ICTTR;CANLF;DELLE;HORSE;LEPWE;LIPVE;PANPA;PONAB;ANOCA;ORNAN;AMAAE;TINGU;DRYPU…	Wheat;Maize;Peanut;Moss;Emericella nidulans (strain FGSC A4 / ATCC 38163 / CBS 112.46 / NRRL 194 / M139);Hoatzin;Chimpanzee;Green monkey;Rhesus macaque;Black snub-nosed monkey;Goat;Rainbow trout;Atlantic salmon;Japanese pufferfish;Three-spined stickleback;Greater amberjack;Pacific walrus;Polar bear;Black flying fox;Pig;Northern white-cheeked gibbon;Common wombat;African clawed frog;Western clawed…	43.3	55.9	-12.6	60	64	-4	0.485	43.3	56.4	-13.1	60	64	-4	0.466	54.2	69.8	-15.6	75	80	-5	0.484	54.2	70.6	-16.4	75	80	-5	0.466
A6NF01	8	23	69	HARSA;ONCMY;SALSA;TAKRU;GASAC;SERDU;LEPWE;URSMA;RABIT;ORNAN;DIPOR;ERIEU;CRIGR;MESAU;MOUSE;CAVPO;FUKDA;HETGA;ICTTR;LOXAF;TRIMA;CANLF;FELCA;MUSPF;AILME;ODORO;NOMLE;SAIBB;CALJA;AOTNA;RHIBE;CHLSB;MANLE;MACMU;MACFA;PAPAN;CERAT;PONAB;PANPA;GORGO;PANTR;TARSY;OTOGA;PROCO;MYOLU;HORSE;PTEAL;BOVIN;CAPHI;SHEEP;PIG;PHYMC;LIPVE;DELLE;TURTR;VOMUR;AMAAE;PELSI;ALLMI;ALLSI;TAEGU;TINGU;CALSU;MELGA;EGRGA;ANAPL;COLLI…	Jerdon's jumping ant;Rainbow trout;Atlantic salmon;Japanese pufferfish;Three-spined stickleback;Greater amberjack;Weddell seal;Polar bear;Rabbit;Duckbill platypus;Ord's kangaroo rat;Western European hedgehog;Chinese hamster;Golden hamster;Mouse;Guinea pig;Damaraland mole rat;Naked mole rat;Thirteen-lined ground squirrel;African elephant;Caribbean manatee;Dog;Cat;European domestic ferret;Giant pan…	50.4	42.1	8.3	55.5	43	12.5	0.167	52.1	46.7	5.4	60	49	11	0.321	73	61	12	80.4	62.3	18.1	0.167	75.6	67.6	8	87	71	16	0.32
A6NFI3	8	7	62	ALLMI;FUKDA;URSMA;PTEAL;VOMUR;RABIT;ORNAN;HORSE;AILME;RHIBE;ERIEU;HETGA;MOUSE;CRIGR;MESAU;CAVPO;SHEEP;DIPOR;ICTTR;PROCO;LOXAF;PIG;TRIMA;BOVIN;CAPHI;OTOGA;MACFA;CHLSB;CERAT;PAPAN;MACMU;PANTR;PONAB;GORGO;CALJA;AOTNA;SAIBB;LIPVE;DELLE;PHYMC;TURTR;CANLF;ODORO;FELCA;MUSPF;ONCMY;XENLA;XENTR;ALLSI;PELSI;NOMLE;ANOCA;SALSA;COLLI;TAEGU;MYOLU;TARSY;LEPWE;MANLE;PANPA;AMAAE;ANAPL;	American alligator;Damaraland mole rat;Polar bear;Black flying fox;Common wombat;Rabbit;Duckbill platypus;Horse;Giant panda;Black snub-nosed monkey;Western European hedgehog;Naked mole rat;Mouse;Chinese hamster;Golden hamster;Guinea pig;Sheep;Ord's kangaroo rat;Thirteen-lined ground squirrel;Coquerel's sifaka;African elephant;Pig;Caribbean manatee;Bovine;Goat;Small-eared galago;Crab-eating macaqu…	30.4	48.1	-17.7	33.5	51	-17.5	0.017	30.8	49	-18.2	34.5	52	-17.5	0.016	49	77.6	-28.6	54	82.3	-28.3	0.017	49.6	79	-29.4	55.6	83.9	-28.3	0.016
A6NGB9	6	18	70	ONCMY;SALSA;XENLA;XENTR;ORNAN;VOMUR;RHIBE;RABIT;HETGA;MOUSE;MESAU;CRIGR;ERIEU;PIG;DIPOR;CAVPO;PTEAL;MUSPF;MYOLU;AILME;LOXAF;FUKDA;HORSE;OTOGA;PROCO;ICTTR;TRIMA;TARSY;AOTNA;NOMLE;SAIBB;CALJA;PONAB;CHLSB;CERAT;PAPAN;MACMU;MACFA;MANLE;GORGO;PANPA;PANTR;URSMA;LIPVE;PHYMC;DELLE;TURTR;BOVIN;SHEEP;CAPHI;FELCA;CANLF;ODORO;ANOCA;ALLMI;ALLSI;PELSI;ANAPL;DRYPU;CALSU;MELGA;TAEGU;COLLI;APTFO;CALAN;AMAAE;EGRGA…	Rainbow trout;Atlantic salmon;African clawed frog;Western clawed frog;Duckbill platypus;Common wombat;Black snub-nosed monkey;Rabbit;Naked mole rat;Mouse;Golden hamster;Chinese hamster;Western European hedgehog;Pig;Ord's kangaroo rat;Guinea pig;Black flying fox;European domestic ferret;Little brown bat;Giant panda;African elephant;Damaraland mole rat;Horse;Small-eared galago;Coquerel's sifaka;Thi…	43.5	35.6	7.9	41.5	34	7.5	0.251	45	38.5	6.5	44	37.5	6.5	0.35	62.1	50.8	11.3	59.2	48.6	10.6	0.252	64.3	55	9.3	62.9	53.6	9.3	0.35
A6NGG8	3	3	69	ONCMY;SALSA;TAKRU;SERDU;XENLA;XENTR;ANOCA;TINGU;CALAN;DRYPU;AMAAE;COLLI;APTFO;OPIHO;ANAPL;CALSU;MELGA;PELSI;ALLMI;ALLSI;ORNAN;VOMUR;ERIEU;TARSY;MOUSE;CRIGR;MESAU;DIPOR;HETGA;CAVPO;RABIT;ICTTR;RHIBE;CHLSB;MACFA;MACMU;PAPAN;CERAT;MANLE;PANTR;NOMLE;PONAB;GORGO;PANPA;CALJA;SAIBB;AOTNA;OTOGA;PROCO;LOXAF;TRIMA;MYOLU;PTEAL;FELCA;CANLF;AILME;URSMA;MUSPF;LEPWE;ODORO;HORSE;PIG;BOVIN;CAPHI;SHEEP;PHYMC;LIPVE…	Rainbow trout;Atlantic salmon;Japanese pufferfish;Greater amberjack;African clawed frog;Western clawed frog;Green anole;White-throated tinamou;Anna's hummingbird;Downy woodpecker;Blue-fronted Amazon parrot;Rock dove;Emperor penguin;Hoatzin;Mallard;Scaled quail;Wild turkey;Chinese softshell turtle;American alligator;Chinese alligator;Duckbill platypus;Common wombat;Western European hedgehog;Philip…	41.3	47.3	-6	41	43	-2	0.55	42.3	51	-8.7	42	54	-12	0.396	59.9	68.6	-8.7	59.4	62.3	-2.9	0.55	61.4	73.9	-12.5	60.9	78.3	-17.4	0.395
A6NHR9	8	6	73	DICDI;CHLRE;GASAC;XENLA;XENTR;SERDU;ONCMY;SALSA;ORNAN;ANOCA;TAEGU;TINGU;MYOLU;LOXAF;PELSI;DIPOR;CALSU;FUKDA;MOUSE;ERIEU;CRIGR;MESAU;PROCO;PTEAL;DRYPU;CAVPO;HETGA;ALLMI;ALLSI;RABIT;ICTTR;FELCA;AILME;URSMA;CANLF;MUSPF;LEPWE;ODORO;HORSE;PIG;TURTR;PHYMC;DELLE;LIPVE;BOVIN;CAPHI;SHEEP;TRIMA;CALJA;SAIBB;AOTNA;RHIBE;CHLSB;MACFA;MACMU;CERAT;PAPAN;MANLE;NOMLE;PONAB;GORGO;PANPA;PANTR;AMAAE;TARSY;MELGA;CALAN…	Slime mold;Chlamydomonas reinhardtii;Three-spined stickleback;African clawed frog;Western clawed frog;Greater amberjack;Rainbow trout;Atlantic salmon;Duckbill platypus;Green anole;Zebra finch;White-throated tinamou;Little brown bat;African elephant;Chinese softshell turtle;Ord's kangaroo rat;Scaled quail;Damaraland mole rat;Mouse;Western European hedgehog;Chinese hamster;Golden hamster;Coquerel's…	46.6	43	3.6	46	45	1	0.592	49.6	47.3	2.3	48.5	51.5	-3	0.747	63.9	58.9	5	63	61.6	1.4	0.594	68	64.9	3.1	66.5	70.5	-4	0.748
A6NHT5	5	3	84	FUKDA;ORNAN;URSMA;EGRGA;OPIHO;AILME;MYOLU;DRYPU;9NEOP;BOMMO;ZOONE;LUCCU;DROME;ANODA;DAPPU;HARSA;ANAPL;COLLI;PAPXU;OOCBI;TRICA;SHEEP;ANOCA;ONCMY;SALSA;XENLA;XENTR;SAIBB;PELSI;TAKRU;SERDU;TINGU;GASAC;CRIGR;MOUSE;MESAU;LOXAF;OTOGA;DIPOR;CAVPO;RABIT;HETGA;LIPVE;TRIMA;CANLF;PTEAL;PONAB;CAPHI;BOVIN;FELCA;PIG;LEPWE;NOMLE;PANTR;PANPA;PHYMC;DELLE;HORSE;TURTR;ICTTR;RHIBE;CERAT;PAPAN;MACMU;CHLSB;AOTNA;CALJA…	Damaraland mole rat;Duckbill platypus;Polar bear;Little egret;Hoatzin;Giant panda;Little brown bat;Downy woodpecker;Neoptera;Silk moth;Dampwood termite;Green bottle fly;Fruit fly;Mosquito;Water flea;Jerdon's jumping ant;Mallard;Rock dove;Asian swallowtail butterfly;Clonal raider ant;Red flour beetle;Sheep;Green anole;Rainbow trout;Atlantic salmon;African clawed frog;Western clawed frog;Bolivian s…	54	44.3	9.7	60	54	6	0.471	54.8	47	7.8	60	56	4	0.544	64.3	52.8	11.5	71.4	64.3	7.1	0.471	65.2	56	9.2	71.4	66.7	4.7	0.545
A6NI28	4	17	83	ANODA;DROME;LUCCU;ONCMY;EGRGA;OPIHO;XENLA;XENTR;TINGU;ANOCA;LOXAF;AMAAE;CALSU;COLLI;MELGA;TAEGU;ANAPL;DRYPU;APTFO;CALAN;PELSI;ALLMI;ALLSI;DIPOR;PROCO;ORNAN;MOUSE;MESAU;MYOLU;VOMUR;SAIBB;ERIEU;CAVPO;ICTTR;CANLF;HETGA;RHIBE;PTEAL;PAPAN;MACFA;CERAT;FUKDA;TARSY;FELCA;BOVIN;CAPHI;SHEEP;TRIMA;OTOGA;AOTNA;PONAB;CALJA;NOMLE;GORGO;PANPA;PANTR;MACMU;CHLSB;MANLE;MUSPF;LEPWE;ODORO;AILME;URSMA;PIG;PHYMC;LIPVE…	Mosquito;Fruit fly;Green bottle fly;Rainbow trout;Little egret;Hoatzin;African clawed frog;Western clawed frog;White-throated tinamou;Green anole;African elephant;Blue-fronted Amazon parrot;Scaled quail;Rock dove;Wild turkey;Zebra finch;Mallard;Downy woodpecker;Emperor penguin;Anna's hummingbird;Chinese softshell turtle;American alligator;Chinese alligator;Ord's kangaroo rat;Coquerel's sifaka;Duc…	61.8	58.8	3	61.5	62	-0.5	0.536	62.5	60.8	1.7	62.5	63	-0.5	0.686	74.4	70.8	3.6	74.1	74.7	-0.6	0.534	75.3	73.3	2	75.3	75.9	-0.6	0.684
A6NIX2	5	5	84	ONCMY;RABIT;SERDU;PANPA;PAPAN;CANLF;TURTR;TARSY;ORNAN;CRIGR;ANOCA;PELSI;CALSU;EGRGA;COLLI;MELGA;ANAPL;ALLSI;ALLMI;AMAAE;APTFO;OPIHO;CALAN;DRYPU;TAEGU;TINGU;XENLA;XENTR;SALSA;GASAC;TAKRU;VOMUR;FUKDA;DIPOR;MACFA;MESAU;ERIEU;TRIMA;CERAT;PONAB;CHLSB;RHIBE;MANLE;CALJA;GORGO;PANTR;NOMLE;AOTNA;SAIBB;OTOGA;MOUSE;ICTTR;MACMU;CAVPO;MYOLU;HETGA;LOXAF;PTEAL;URSMA;HORSE;FELCA;PROCO;AILME;ODORO;PIG;PHYMC;DELLE…	Rainbow trout;Rabbit;Greater amberjack;Pygmy chimpanzee;Olive baboon;Dog;Atlantic bottle-nosed dolphin;Philippine tarsier;Duckbill platypus;Chinese hamster;Green anole;Chinese softshell turtle;Scaled quail;Little egret;Rock dove;Wild turkey;Mallard;Chinese alligator;American alligator;Blue-fronted Amazon parrot;Emperor penguin;Hoatzin;Anna's hummingbird;Downy woodpecker;Zebra finch;White-throated…	29	19	10	25	19	6	0.22	30.4	21.4	9	26	22	4	0.296	34.5	22.6	11.9	29.8	22.6	7.2	0.22	36.2	25.5	10.7	31	26.2	4.8	0.297
A6NJL1	4	3	66	ERIEU;DIPOR;MESAU;MOUSE;RABIT;MYOLU;CALJA;SAIBB;CHLSB;MANLE;MACMU;AOTNA;RHIBE;MACFA;CERAT;PAPAN;NOMLE;PONAB;GORGO;PANPA;PANTR;OTOGA;PROCO;PIG;LOXAF;TRIMA;HORSE;FELCA;MUSPF;CANLF;ODORO;AILME;URSMA;LIPVE;PHYMC;DELLE;TURTR;CAPHI;SHEEP;ICTTR;DROME;TRICA;ANODA;ONCMY;TAKRU;ZOONE;CRIGR;ALLMI;BOVIN;HETGA;TAEGU;FUKDA;XENLA;XENTR;BOMMO;SERDU;PELSI;LEPWE;APTFO;VOMUR;GASAC;CAVPO;PTEAL;TARSY;SALSA;ALLSI;	Western European hedgehog;Ord's kangaroo rat;Golden hamster;Mouse;Rabbit;Little brown bat;White-tufted-ear marmoset;Bolivian squirrel monkey;Green monkey;Drill;Rhesus macaque;Ma's night monkey;Black snub-nosed monkey;Crab-eating macaque;Sooty mangabey;Olive baboon;Northern white-cheeked gibbon;Sumatran orangutan;Western lowland gorilla;Pygmy chimpanzee;Chimpanzee;Small-eared galago;Coquerel's sif…	25.8	17	8.8	31.5	17	14.5	0.291	32	17.7	14.3	34.5	18	16.5	0.25	39	25.8	13.2	47.8	25.8	22	0.292	48.5	26.8	21.7	52.2	27.3	24.9	0.251
A6NKD9	5	12	84	DAPPU;GASAC;APTFO;EGRGA;RABIT;FUKDA;HETGA;MYOLU;AOTNA;SAIBB;RHIBE;MANLE;MACFA;GORGO;PANPA;FELCA;CAVPO;LEPWE;LOXAF;XENLA;XENTR;VOMUR;ANOCA;CALSU;TINGU;COLLI;CALAN;MELGA;ANAPL;DRYPU;AMAAE;OPIHO;TAEGU;PELSI;ALLSI;ALLMI;ONCMY;TAKRU;SALSA;SERDU;SHEEP;PTEAL;MOUSE;MESAU;TURTR;TRIMA;DIPOR;MUSPF;ICTTR;BOVIN;CRIGR;ODORO;URSMA;CAPHI;ORNAN;TARSY;LIPVE;AILME;CALJA;HORSE;MACMU;CHLSB;CERAT;PONAB;PANTR;NOMLE;PHY…	Water flea;Three-spined stickleback;Emperor penguin;Little egret;Rabbit;Damaraland mole rat;Naked mole rat;Little brown bat;Ma's night monkey;Bolivian squirrel monkey;Black snub-nosed monkey;Drill;Crab-eating macaque;Western lowland gorilla;Pygmy chimpanzee;Cat;Guinea pig;Weddell seal;African elephant;African clawed frog;Western clawed frog;Common wombat;Green anole;Scaled quail;White-throated ti…	55.2	49.8	5.4	58	57.5	0.5	0.578	56.6	54.9	1.7	58	60	-2	0.848	65.7	59.3	6.4	69	68.5	0.5	0.578	67.4	65.4	2	69	71.4	-2.4	0.849
A6NKL6	3	9	73	CALAN;APTFO;EGRGA;ORNAN;VOMUR;CANLF;AILME;MYOLU;TAKRU;GASAC;SERDU;ONCMY;SALSA;XENLA;XENTR;ALLMI;ALLSI;ANOCA;PELSI;TAEGU;MELGA;CALSU;ANAPL;AMAAE;OPIHO;COLLI;DRYPU;TINGU;BOVIN;SHEEP;CAPHI;GORGO;ERIEU;FUKDA;HETGA;CAVPO;OTOGA;PHYMC;LIPVE;TURTR;DELLE;MESAU;ICTTR;PTEAL;RABIT;TRIMA;CRIGR;PROCO;FELCA;LEPWE;URSMA;MUSPF;ODORO;DIPOR;TARSY;HORSE;PIG;MOUSE;CALJA;LOXAF;RHIBE;PONAB;PANTR;PANPA;NOMLE;CHLSB;CERAT…	Anna's hummingbird;Emperor penguin;Little egret;Duckbill platypus;Common wombat;Dog;Giant panda;Little brown bat;Japanese pufferfish;Three-spined stickleback;Greater amberjack;Rainbow trout;Atlantic salmon;African clawed frog;Western clawed frog;American alligator;Chinese alligator;Green anole;Chinese softshell turtle;Zebra finch;Wild turkey;Scaled quail;Mallard;Blue-fronted Amazon parrot;Hoatzin…	49.7	44.9	4.8	52	47	5	0.42	51	45.9	5.1	52	49	3	0.411	68	61.5	6.5	71.2	64.4	6.8	0.421	69.8	62.8	7	71.2	67.1	4.1	0.412
A6NKT7	57	29	100	ANAPL;OPIHO;ZOONE;ANODA;PAPXU;BOMMO;9NEOP;TRICA;DROME;HARSA;OOCBI;LUCCU;DAPPU;PLAF7;ONCMY;SALSA;TAKRU;GASAC;SERDU;XENLA;XENTR;ORNAN;CALSU;MELGA;PELSI;ANOCA;ALLMI;ALLSI;TINGU;TAEGU;DRYPU;AMAAE;COLLI;CALAN;APTFO;EGRGA;VOMUR;CAVPO;FUKDA;HETGA;BOVIN;CAPHI;SHEEP;PIG;PHYMC;LIPVE;DELLE;TURTR;ERIEU;MOUSE;CRIGR;MESAU;LOXAF;TRIMA;TARSY;ICTTR;MYOLU;PTEAL;HORSE;FELCA;CANLF;AILME;URSMA;MUSPF;LEPWE;ODORO;DIPOR…	Mallard;Hoatzin;Dampwood termite;Mosquito;Asian swallowtail butterfly;Silk moth;Neoptera;Red flour beetle;Fruit fly;Jerdon's jumping ant;Clonal raider ant;Green bottle fly;Water flea;Plasmodium falciparum (isolate 3D7);Rainbow trout;Atlantic salmon;Japanese pufferfish;Three-spined stickleback;Greater amberjack;African clawed frog;Western clawed frog;Duckbill platypus;Scaled quail;Wild turkey;Chin…	52.5	44.8	7.7	57	49	8	0.0287	56.1	47.3	8.8	58	51	7	0.00685	52.5	44.8	7.7	57	49	8	0.0287	56.1	47.3	8.8	58	51	7	0.00685
A6NMY6	11	8	73	RABIT;AMAAE;DRYPU;XENLA;XENTR;TINGU;ANOCA;PELSI;ALLMI;ALLSI;CALAN;OPIHO;COLLI;APTFO;EGRGA;TAEGU;CALSU;MELGA;ANAPL;ERIEU;CRIGR;VOMUR;HETGA;PROCO;ORNAN;TRIMA;FUKDA;MYOLU;CHLSB;TARSY;TURTR;PHYMC;DELLE;LIPVE;CAVPO;MOUSE;MESAU;PTEAL;SAIBB;CALJA;AOTNA;CERAT;MACFA;MACMU;PAPAN;GORGO;PANTR;NOMLE;RHIBE;MANLE;PANPA;PONAB;ICTTR;HORSE;FELCA;PIG;LOXAF;DIPOR;AILME;OTOGA;LEPWE;ODORO;CANLF;BOVIN;CAPHI;SHEEP;MUSPF…	Rabbit;Blue-fronted Amazon parrot;Downy woodpecker;African clawed frog;Western clawed frog;White-throated tinamou;Green anole;Chinese softshell turtle;American alligator;Chinese alligator;Anna's hummingbird;Hoatzin;Rock dove;Emperor penguin;Little egret;Zebra finch;Scaled quail;Wild turkey;Mallard;Western European hedgehog;Chinese hamster;Common wombat;Naked mole rat;Coquerel's sifaka;Duckbill pl…	63.7	64	-0.3	65	65.5	-0.5	0.941	68.4	64	4.4	69	65.5	3.5	0.106	87.3	87.7	-0.4	89	89.8	-0.8	0.937	93.7	87.7	6	94.5	89.8	4.7	0.106
A7E2V4	15	32	83	DELLE;ANAPL;EGRGA;ONCMY;SALSA;TAKRU;GASAC;SERDU;XENLA;XENTR;PELSI;ANOCA;CALSU;MELGA;AMAAE;DRYPU;TINGU;CALAN;OPIHO;ALLMI;ALLSI;TAEGU;APTFO;COLLI;ORNAN;VOMUR;FUKDA;CAVPO;CALJA;AOTNA;PANPA;PAPAN;PANTR;NOMLE;ERIEU;TARSY;HETGA;PROCO;ODORO;LEPWE;AILME;LOXAF;MESAU;DIPOR;PONAB;TRIMA;OTOGA;LIPVE;PHYMC;RABIT;ICTTR;MYOLU;CRIGR;MOUSE;SAIBB;RHIBE;GORGO;CHLSB;CERAT;MANLE;MACFA;MACMU;PTEAL;URSMA;PIG;CAPHI;SHEEP…	Beluga whale;Mallard;Little egret;Rainbow trout;Atlantic salmon;Japanese pufferfish;Three-spined stickleback;Greater amberjack;African clawed frog;Western clawed frog;Chinese softshell turtle;Green anole;Scaled quail;Wild turkey;Blue-fronted Amazon parrot;Downy woodpecker;White-throated tinamou;Anna's hummingbird;Hoatzin;American alligator;Chinese alligator;Zebra finch;Emperor penguin;Rock dove;D…	62.9	62	0.9	66	66	0	0.772	63.5	62.9	0.6	66	66	0	0.849	75.8	74.7	1.1	79.5	79.5	0	0.774	76.5	75.8	0.7	79.5	79.5	0	0.852
A7KAX9	43	51	83	DRYPU;TINGU;ANAPL;CALAN;OPIHO;XENLA;XENTR;SALSA;GASAC;SERDU;TAKRU;ONCMY;TAEGU;PELSI;ALLMI;ALLSI;CALSU;MELGA;AMAAE;COLLI;APTFO;EGRGA;ORNAN;ANOCA;DIPOR;LOXAF;TARSY;PTEAL;MOUSE;CRIGR;MESAU;FUKDA;CAVPO;PIG;HORSE;ERIEU;PHYMC;LIPVE;DELLE;TURTR;VOMUR;FELCA;MUSPF;ODORO;AILME;URSMA;MYOLU;ICTTR;PROCO;TRIMA;CANLF;RABIT;OTOGA;BOVIN;CAPHI;SHEEP;PONAB;CALJA;AOTNA;SAIBB;RHIBE;CHLSB;MACFA;MACMU;MANLE;CERAT;PAPAN…	Downy woodpecker;White-throated tinamou;Mallard;Anna's hummingbird;Hoatzin;African clawed frog;Western clawed frog;Atlantic salmon;Three-spined stickleback;Greater amberjack;Japanese pufferfish;Rainbow trout;Zebra finch;Chinese softshell turtle;American alligator;Chinese alligator;Scaled quail;Wild turkey;Blue-fronted Amazon parrot;Rock dove;Emperor penguin;Little egret;Duckbill platypus;Green an…	55.7	47.2	8.5	63	48	15	0.0114	57.8	49.9	7.9	63	51	12	0.016	67.1	56.9	10.2	75.9	57.8	18.1	0.0114	69.6	60.1	9.5	75.9	61.4	14.5	0.0159
A7MBM2	9	8	86	BOMMO;9NEOP;PAPXU;ONCMY;SALSA;TAKRU;GASAC;SERDU;ORNAN;VOMUR;RHIBE;RABIT;ERIEU;OTOGA;PROCO;LOXAF;TRIMA;MYOLU;HORSE;MUSPF;URSMA;AILME;LEPWE;ODORO;FELCA;CANLF;PTEAL;SHEEP;BOVIN;CAPHI;PIG;TURTR;PHYMC;DELLE;LIPVE;TARSY;MANLE;AOTNA;CALJA;SAIBB;NOMLE;MACFA;PANPA;PONAB;GORGO;PANTR;CERAT;PAPAN;MACMU;CHLSB;MOUSE;CRIGR;MESAU;DIPOR;ICTTR;CAVPO;FUKDA;HETGA;XENLA;XENTR;ANOCA;PELSI;ALLMI;ALLSI;DRYPU;TINGU;CALAN…	Silk moth;Neoptera;Asian swallowtail butterfly;Rainbow trout;Atlantic salmon;Japanese pufferfish;Three-spined stickleback;Greater amberjack;Duckbill platypus;Common wombat;Black snub-nosed monkey;Rabbit;Western European hedgehog;Small-eared galago;Coquerel's sifaka;African elephant;Caribbean manatee;Little brown bat;Horse;European domestic ferret;Polar bear;Giant panda;Weddell seal;Pacific walrus…	50.4	57.4	-7	49	53	-4	0.35	51.4	58.4	-7	49	54	-5	0.351	58.7	66.7	-8	57	61.6	-4.6	0.35	59.8	67.9	-8.1	57	62.8	-5.8	0.351
A7MCY6	13	13	66	ANAPL;EGRGA;ONCMY;SALSA;GASAC;SERDU;TAKRU;XENLA;XENTR;PELSI;CALSU;AMAAE;COLLI;ANOCA;ALLMI;ALLSI;NOMLE;VOMUR;ORNAN;LOXAF;HETGA;CAVPO;TARSY;CANLF;AILME;SAIBB;MACMU;PANPA;MANLE;TRIMA;CRIGR;MESAU;MOUSE;ERIEU;RABIT;DIPOR;MYOLU;AOTNA;FUKDA;MACFA;RHIBE;PONAB;GORGO;HORSE;SHEEP;CAPHI;ICTTR;PTEAL;OTOGA;PROCO;CALJA;CHLSB;CERAT;PAPAN;PANTR;URSMA;MUSPF;BOVIN;PIG;PHYMC;LIPVE;DELLE;TURTR;FELCA;LEPWE;ODORO;	Mallard;Little egret;Rainbow trout;Atlantic salmon;Three-spined stickleback;Greater amberjack;Japanese pufferfish;African clawed frog;Western clawed frog;Chinese softshell turtle;Scaled quail;Blue-fronted Amazon parrot;Rock dove;Green anole;American alligator;Chinese alligator;Northern white-cheeked gibbon;Common wombat;Duckbill platypus;African elephant;Naked mole rat;Guinea pig;Philippine tarsi…	33.2	32.5	0.7	36	36	0	0.877	33.8	33.5	0.3	37	38	-1	0.931	50.2	49.2	1	54.5	54.5	0	0.877	51.3	50.7	0.6	56.1	57.6	-1.5	0.932
A7MD48	10	3	68	SERDU;ONCMY;SALSA;XENLA;ANOCA;ORNAN;TAKRU;ALLMI;ALLSI;CALSU;CALAN;MELGA;TINGU;TAEGU;ANAPL;COLLI;AMAAE;DRYPU;APTFO;OPIHO;EGRGA;MYOLU;CRIGR;HETGA;MESAU;MOUSE;DIPOR;ERIEU;ICTTR;LOXAF;TRIMA;RABIT;CAPHI;PHYMC;LIPVE;DELLE;TURTR;AOTNA;PIG;BOVIN;SHEEP;SAIBB;RHIBE;CAVPO;FUKDA;HORSE;PTEAL;ODORO;URSMA;FELCA;MUSPF;AILME;CANLF;TARSY;CALJA;CERAT;MANLE;PAPAN;CHLSB;MACFA;MACMU;PONAB;NOMLE;PANTR;GORGO;PANPA;OTOGA…	Greater amberjack;Rainbow trout;Atlantic salmon;African clawed frog;Green anole;Duckbill platypus;Japanese pufferfish;American alligator;Chinese alligator;Scaled quail;Anna's hummingbird;Wild turkey;White-throated tinamou;Zebra finch;Mallard;Rock dove;Blue-fronted Amazon parrot;Downy woodpecker;Emperor penguin;Hoatzin;Little egret;Little brown bat;Chinese hamster;Naked mole rat;Golden hamster;Mou…	57.9	50.3	7.6	59	45	14	0.0789	58.1	51.7	6.4	59	46	13	0.13	85.2	74	11.2	86.8	66.2	20.6	0.0793	85.5	76	9.5	86.8	67.6	19.2	0.129
A7XYQ1	4	11	80	XENTR;DAPPU;XENLA;ERIEU;VOMUR;RHIBE;MANLE;MOUSE;MESAU;CRIGR;CAVPO;CANLF;MYOLU;RABIT;TARSY;DIPOR;LOXAF;PANPA;PONAB;CALJA;AOTNA;PANTR;GORGO;SAIBB;NOMLE;CERAT;MACMU;MACFA;PAPAN;CHLSB;SHEEP;BOVIN;CAPHI;TRIMA;HETGA;PHYMC;TURTR;DELLE;LIPVE;ICTTR;PTEAL;OTOGA;PROCO;FELCA;MUSPF;HORSE;FUKDA;PIG;AILME;ODORO;URSMA;LEPWE;ANAPL;ANOCA;ORNAN;MELGA;TINGU;CALSU;DRYPU;AMAAE;CALAN;OPIHO;COLLI;TAEGU;APTFO;EGRGA;PELSI…	Western clawed frog;Water flea;African clawed frog;Western European hedgehog;Common wombat;Black snub-nosed monkey;Drill;Mouse;Golden hamster;Chinese hamster;Guinea pig;Dog;Little brown bat;Rabbit;Philippine tarsier;Ord's kangaroo rat;African elephant;Pygmy chimpanzee;Sumatran orangutan;White-tufted-ear marmoset;Ma's night monkey;Chimpanzee;Western lowland gorilla;Bolivian squirrel monkey;Norther…	60.5	58.5	2	58.5	61	-2.5	0.72	61.8	58.8	3	60	61	-1	0.606	75.6	73.1	2.5	73.2	76.2	-3	0.718	77.2	73.5	3.7	75	76.2	-1.2	0.607
A8CG34	43	31	70	XENLA;XENTR;ONCMY;SALSA;TAKRU;GASAC;SERDU;LEPWE;RABIT;ORNAN;CAVPO;FUKDA;HETGA;DIPOR;CRIGR;MESAU;MOUSE;ERIEU;ICTTR;LOXAF;TRIMA;NOMLE;SAIBB;CALJA;AOTNA;RHIBE;CHLSB;MANLE;MACMU;MACFA;PAPAN;CERAT;PANPA;PONAB;GORGO;PANTR;MUSPF;ODORO;FELCA;CANLF;URSMA;AILME;TARSY;BOVIN;CAPHI;SHEEP;PIG;PHYMC;LIPVE;DELLE;TURTR;MYOLU;HORSE;PTEAL;OTOGA;PROCO;VOMUR;AMAAE;PELSI;ALLMI;ALLSI;TAEGU;TINGU;CALSU;MELGA;EGRGA;ANAPL…	African clawed frog;Western clawed frog;Rainbow trout;Atlantic salmon;Japanese pufferfish;Three-spined stickleback;Greater amberjack;Weddell seal;Rabbit;Duckbill platypus;Guinea pig;Damaraland mole rat;Naked mole rat;Ord's kangaroo rat;Chinese hamster;Golden hamster;Mouse;Western European hedgehog;Thirteen-lined ground squirrel;African elephant;Caribbean manatee;Northern white-cheeked gibbon;Boli…	49.1	40.3	8.8	56	44	12	0.0211	51.7	42.5	9.2	60	46	14	0.0109	70.1	57.5	12.6	80	62.9	17.1	0.021	73.9	60.6	13.3	85.7	65.7	20	0.0108
A8K0R7	4	7	70	DAPPU;ZOONE;XENLA;XENTR;TAKRU;GASAC;SERDU;MOUSE;CRIGR;MESAU;ONCMY;SALSA;LOXAF;TRIMA;RABIT;ICTTR;MYOLU;PTEAL;PIG;TARSY;BOVIN;CAPHI;SHEEP;HORSE;PHYMC;DELLE;LIPVE;TURTR;RHIBE;CHLSB;PAPAN;MANLE;CERAT;MACFA;MACMU;NOMLE;PONAB;PANTR;PANPA;GORGO;AOTNA;SAIBB;OTOGA;PROCO;FELCA;MUSPF;CANLF;ODORO;AILME;URSMA;ERIEU;FUKDA;DIPOR;ORNAN;VOMUR;ANOCA;ALLMI;ALLSI;AMAAE;CALSU;MELGA;PELSI;CALAN;TINGU;COLLI;ANAPL;APTFO…	Water flea;Dampwood termite;African clawed frog;Western clawed frog;Japanese pufferfish;Three-spined stickleback;Greater amberjack;Mouse;Chinese hamster;Golden hamster;Rainbow trout;Atlantic salmon;African elephant;Caribbean manatee;Rabbit;Thirteen-lined ground squirrel;Little brown bat;Black flying fox;Pig;Philippine tarsier;Bovine;Goat;Sheep;Horse;Sperm whale;Beluga whale;Yangtze river dolphin;…	38.5	24.4	14.1	33.5	23	10.5	0.137	39.2	26.6	12.6	35	25	10	0.171	55	34.9	20.1	47.9	32.9	15	0.137	56.1	37.9	18.2	50	35.7	14.3	0.171
A8K0Z3	4	4	82	PHYPA;HARSA;OOCBI;ANODA;DROME;DICDI;PAPXU;BOMMO;9NEOP;DAPPU;TRICA;ZOONE;ONCMY;SALSA;TAKRU;GASAC;SERDU;XENTR;ANOCA;PELSI;OPIHO;ALLMI;ALLSI;TINGU;DRYPU;CALSU;MELGA;TAEGU;CALAN;AMAAE;EGRGA;COLLI;APTFO;ORNAN;VOMUR;CAVPO;DIPOR;ERIEU;MESAU;CRIGR;MOUSE;PROCO;PHYMC;LIPVE;DELLE;TURTR;AOTNA;SAIBB;CALJA;PANTR;NOMLE;GORGO;RHIBE;PONAB;MACFA;MACMU;CHLSB;MANLE;CERAT;PAPAN;CANLF;RABIT;FUKDA;HETGA;OTOGA;PIG;MYOLU…	Moss;Jerdon's jumping ant;Clonal raider ant;Mosquito;Fruit fly;Slime mold;Asian swallowtail butterfly;Silk moth;Neoptera;Water flea;Red flour beetle;Dampwood termite;Rainbow trout;Atlantic salmon;Japanese pufferfish;Three-spined stickleback;Greater amberjack;Western clawed frog;Green anole;Chinese softshell turtle;Hoatzin;American alligator;Chinese alligator;White-throated tinamou;Downy woodpecke…	55	34.2	20.8	57	37.5	19.5	0.143	61	36	25	67	39.5	27.5	0.0793	67.1	41.8	25.3	69.5	45.8	23.7	0.142	74.4	43.9	30.5	81.7	48.2	33.5	0.0796
A8MT19	3	6	97	YEAST;ANODA;DROME;LUCCU;DAPPU;BOMMO;PAPXU;TRICA;HARSA;OOCBI;CRIGR;SALSA;TAKRU;GASAC;SERDU;XENLA;XENTR;ANOCA;PELSI;ALLMI;ALLSI;TINGU;MELGA;CALSU;TAEGU;DRYPU;ANAPL;CALAN;OPIHO;AMAAE;COLLI;APTFO;EGRGA;ORNAN;VOMUR;DIPOR;ICTTR;AOTNA;GORGO;MESAU;PTEAL;MOUSE;CAVPO;FUKDA;HETGA;RABIT;ERIEU;OTOGA;PROCO;MYOLU;HORSE;BOVIN;CAPHI;SHEEP;PIG;LIPVE;PHYMC;DELLE;TURTR;LOXAF;TRIMA;FELCA;MUSPF;CANLF;LEPWE;ODORO;AILME…	Baker's yeast;Mosquito;Fruit fly;Green bottle fly;Water flea;Silk moth;Asian swallowtail butterfly;Red flour beetle;Jerdon's jumping ant;Clonal raider ant;Chinese hamster;Atlantic salmon;Japanese pufferfish;Three-spined stickleback;Greater amberjack;African clawed frog;Western clawed frog;Green anole;Chinese softshell turtle;American alligator;Chinese alligator;White-throated tinamou;Wild turkey;…	61	51.7	9.3	64	51.5	12.5	0.291	63.3	57.8	5.5	64	59.5	4.5	0.611	62.9	53.2	9.7	66	53	13	0.291	65.3	59.6	5.7	66	61.3	4.7	0.61
A8MVW0	11	9	73	HETGA;TINGU;ONCMY;SALSA;GASAC;SERDU;XENLA;XENTR;ORNAN;CAVPO;VOMUR;SHEEP;CRIGR;LOXAF;TRIMA;ERIEU;CANLF;ICTTR;URSMA;FELCA;LEPWE;ODORO;LIPVE;PHYMC;DELLE;PIG;CAPHI;BOVIN;MESAU;MOUSE;MUSPF;AILME;PTEAL;DIPOR;HORSE;OTOGA;MACFA;TARSY;PROCO;PONAB;AOTNA;CHLSB;PAPAN;MACMU;CERAT;NOMLE;PANTR;GORGO;CALJA;SAIBB;ANOCA;ALLMI;ALLSI;TAKRU;RABIT;FUKDA;PANPA;MANLE;RHIBE;MYOLU;TURTR;PELSI;DRYPU;CALSU;CALAN;COLLI;TAEGU…	Naked mole rat;White-throated tinamou;Rainbow trout;Atlantic salmon;Three-spined stickleback;Greater amberjack;African clawed frog;Western clawed frog;Duckbill platypus;Guinea pig;Common wombat;Sheep;Chinese hamster;African elephant;Caribbean manatee;Western European hedgehog;Dog;Thirteen-lined ground squirrel;Polar bear;Cat;Weddell seal;Pacific walrus;Yangtze river dolphin;Sperm whale;Beluga wha…	54.5	48.9	5.6	56	57	-1	0.337	55	51.3	3.7	56	59	-3	0.485	74.6	67	7.6	76.7	78.1	-1.4	0.337	75.3	70.3	5	76.7	80.8	-4.1	0.484
A8MW92	9	15	89	NEUCR;DICDI;YEAST;EMENI;9NEOP;ZOONE;YARLI;BOMMO;PAPXU;CRIGR;TINGU;DRYPU;CALAN;OPIHO;APTFO;EGRGA;ONCMY;TAKRU;GASAC;SERDU;SALSA;XENLA;XENTR;MYOLU;AILME;MESAU;ORNAN;MOUSE;ERIEU;VOMUR;LOXAF;MUSPF;CANLF;URSMA;LEPWE;ODORO;PTEAL;HETGA;CAVPO;RABIT;DIPOR;HORSE;FELCA;PIG;BOVIN;SHEEP;CAPHI;LIPVE;DELLE;TURTR;PHYMC;TRIMA;TARSY;ICTTR;FUKDA;OTOGA;CALJA;AOTNA;SAIBB;PROCO;PONAB;NOMLE;GORGO;PANPA;PANTR;RHIBE;CHLSB…	Neurospora crassa (strain ATCC 24698 / 74-OR23-1A / CBS 708.71 / DSM 1257 / FGSC 987);Slime mold;Baker's yeast;Emericella nidulans (strain FGSC A4 / ATCC 38163 / CBS 112.46 / NRRL 194 / M139);Neoptera;Dampwood termite;Yeast;Silk moth;Asian swallowtail butterfly;Chinese hamster;White-throated tinamou;Downy woodpecker;Anna's hummingbird;Hoatzin;Emperor penguin;Little egret;Rainbow trout;Japanese pu…	55.4	53.5	1.9	55	54	1	0.533	56.6	55.9	0.7	56	56	0	0.837	62.3	60.1	2.2	61.8	60.7	1.1	0.532	63.5	62.9	0.6	62.9	62.9	0	0.839
A8MYA2	4	19	40	FUKDA;RABIT;DIPOR;PTEAL;ERIEU;SAIBB;CALJA;NOMLE;PANPA;PANTR;RHIBE;CHLSB;MACFA;PAPAN;GORGO;PONAB;MANLE;CERAT;MACMU;MOUSE;CRIGR;MESAU;MYOLU;HORSE;LOXAF;TRIMA;BOVIN;CAPHI;SHEEP;TARSY;OTOGA;DELLE;LIPVE;ICTTR;PIG;URSMA;CANLF;AILME;ODORO;MUSPF;	Damaraland mole rat;Rabbit;Ord's kangaroo rat;Black flying fox;Western European hedgehog;Bolivian squirrel monkey;White-tufted-ear marmoset;Northern white-cheeked gibbon;Pygmy chimpanzee;Chimpanzee;Black snub-nosed monkey;Green monkey;Crab-eating macaque;Olive baboon;Western lowland gorilla;Sumatran orangutan;Drill;Sooty mangabey;Rhesus macaque;Mouse;Chinese hamster;Golden hamster;Little brown ba…	27	19.8	7.2	26.5	20	6.5	0.162	27.2	20.8	6.4	26.5	20	6.5	0.215	67.5	49.6	17.9	66.2	50	16.2	0.162	68.1	52	16.1	66.2	50	16.2	0.215
A8MYZ6	3	9	84	ANODA;DAPPU;ZOONE;GASAC;TAKRU;CANLF;MYOLU;TARSY;NOMLE;PANPA;RABIT;URSMA;MELGA;SERDU;SALSA;ONCMY;ANOCA;XENLA;ALLMI;LOXAF;MANLE;AILME;COLLI;PELSI;TAEGU;LUCCU;DROME;HARSA;OOCBI;TRICA;PAPXU;BOMMO;9NEOP;CALSU;XENTR;ORNAN;VOMUR;AMAAE;SHEEP;ALLSI;CRIGR;OTOGA;CAVPO;HETGA;ERIEU;PIG;BOVIN;CAPHI;LIPVE;PROCO;MUSPF;MESAU;DIPOR;MOUSE;TRIMA;DELLE;PHYMC;FUKDA;HORSE;PANTR;AOTNA;CALJA;RHIBE;PAPAN;SAIBB;MACMU;CHLSB…	Mosquito;Water flea;Dampwood termite;Three-spined stickleback;Japanese pufferfish;Dog;Little brown bat;Philippine tarsier;Northern white-cheeked gibbon;Pygmy chimpanzee;Rabbit;Polar bear;Wild turkey;Greater amberjack;Atlantic salmon;Rainbow trout;Green anole;African clawed frog;American alligator;African elephant;Drill;Giant panda;Rock dove;Chinese softshell turtle;Zebra finch;Green bottle fly;Fr…	61	46.3	14.7	74	49	25	0.293	61.7	47.9	13.8	74	49	25	0.26	72.6	55.1	17.5	88.1	58.3	29.8	0.292	73.4	57	16.4	88.1	58.3	29.8	0.259
A9YTQ3	3	6	84	TAKRU;GASAC;SERDU;ONCMY;PTEAL;XENLA;XENTR;DIPOR;SALSA;ICTTR;PROCO;CRIGR;MOUSE;MESAU;MANLE;RHIBE;CHLSB;MACFA;MACMU;CERAT;PAPAN;NOMLE;GORGO;PANPA;PANTR;CALJA;AOTNA;SAIBB;TRIMA;OTOGA;ANOCA;FUKDA;CAVPO;HETGA;CANLF;MYOLU;MUSPF;HORSE;FELCA;ODORO;AILME;URSMA;PIG;PHYMC;LIPVE;DELLE;TURTR;SHEEP;BOVIN;CAPHI;ERIEU;TARSY;VOMUR;ALLMI;ALLSI;TINGU;ORNAN;DRYPU;COLLI;AMAAE;OPIHO;EGRGA;APTFO;MELGA;CALSU;TAEGU;BOMMO…	Japanese pufferfish;Three-spined stickleback;Greater amberjack;Rainbow trout;Black flying fox;African clawed frog;Western clawed frog;Ord's kangaroo rat;Atlantic salmon;Thirteen-lined ground squirrel;Coquerel's sifaka;Chinese hamster;Mouse;Golden hamster;Drill;Black snub-nosed monkey;Green monkey;Crab-eating macaque;Rhesus macaque;Sooty mangabey;Olive baboon;Northern white-cheeked gibbon;Western …	42.7	30	12.7	38	31	7	0.124	44	31.3	12.7	38	31.5	6.5	0.109	50.8	35.7	15.1	45.2	36.9	8.3	0.125	52.4	37.3	15.1	45.2	37.5	7.7	0.109
B0I1T2	4	3	86	NEUCR;DICDI;DAPPU;TAKRU;GASAC;SALSA;SERDU;XENTR;ONCMY;ANOCA;RABIT;HETGA;CRIGR;MESAU;TURTR;CANLF;MYOLU;TAEGU;CALAN;PELSI;ALLMI;TINGU;OPIHO;ANAPL;CALSU;MELGA;COLLI;AMAAE;APTFO;ORNAN;VOMUR;URSMA;ERIEU;LOXAF;TRIMA;MOUSE;DIPOR;PIG;PTEAL;HORSE;PHYMC;DELLE;LIPVE;SHEEP;BOVIN;CAPHI;FELCA;MUSPF;AILME;LEPWE;ODORO;CAVPO;FUKDA;ICTTR;TARSY;SAIBB;OTOGA;MACMU;PROCO;MANLE;MACFA;NOMLE;RHIBE;CERAT;PAPAN;CHLSB;PONAB…	Neurospora crassa (strain ATCC 24698 / 74-OR23-1A / CBS 708.71 / DSM 1257 / FGSC 987);Slime mold;Water flea;Japanese pufferfish;Three-spined stickleback;Atlantic salmon;Greater amberjack;Western clawed frog;Rainbow trout;Green anole;Rabbit;Naked mole rat;Chinese hamster;Golden hamster;Atlantic bottle-nosed dolphin;Dog;Little brown bat;Zebra finch;Anna's hummingbird;Chinese softshell turtle;Americ…	54.2	68.7	-14.5	64.5	74	-9.5	0.576	60.8	69	-8.2	69.5	75	-5.5	0.702	63.1	79.8	-16.7	75	86	-11	0.577	70.7	80.2	-9.5	80.8	87.2	-6.4	0.703
B0YJ81	3	3	100	9NEOP;PLAF7;EMIHU;ARAHY;YEAST;EMENI;YARLI;NEUCR;DICDI;COLLI;ALLMI;CALSU;PTEAL;GORGO;SAIBB;XENLA;XENTR;ONCMY;SALSA;TAKRU;GASAC;SERDU;PROCO;HORSE;PELSI;ALLSI;TINGU;MELGA;DRYPU;CALAN;APTFO;TAEGU;AMAAE;ANAPL;EGRGA;OPIHO;ANOCA;ORNAN;CRIGR;VOMUR;MESAU;OTOGA;TARSY;ERIEU;LOXAF;MOUSE;LIPVE;PHYMC;TURTR;DELLE;FUKDA;HETGA;TRIMA;PIG;BOVIN;CAPHI;SHEEP;FELCA;ODORO;MUSPF;LEPWE;AILME;CANLF;URSMA;AOTNA;MANLE;PANPA…	Neoptera;Plasmodium falciparum (isolate 3D7);Emiliania huxleyi;Peanut;Baker's yeast;Emericella nidulans (strain FGSC A4 / ATCC 38163 / CBS 112.46 / NRRL 194 / M139);Yeast;Neurospora crassa (strain ATCC 24698 / 74-OR23-1A / CBS 708.71 / DSM 1257 / FGSC 987);Slime mold;Rock dove;American alligator;Scaled quail;Black flying fox;Western lowland gorilla;Bolivian squirrel monkey;African clawed frog;Wes…	20.7	36.3	-15.6	24	39	-15	0.0486	22.3	37.7	-15.4	25	39	-14	0.0753	20.7	36.3	-15.6	24	39	-15	0.0486	22.3	37.7	-15.4	25	39	-14	0.0753
B1AK53	3	10	88	EMENI;CHLRE;DICDI;LUCCU;DAPPU;DROME;TRICA;ANODA;ZOONE;PAPXU;BOMMO;PHYPA;LEPWE;OOCBI;MYOLU;PELSI;TINGU;TAEGU;CALAN;DRYPU;ANAPL;EGRGA;OPIHO;HARSA;EMIHU;ORNAN;URSMA;HETGA;FUKDA;DIPOR;NOMLE;TARSY;ANOCA;GASAC;VOMUR;CRIGR;MUSPF;AILME;SHEEP;MESAU;MOUSE;PTEAL;ICTTR;SAIBB;AOTNA;CALJA;MACFA;GORGO;PANTR;CERAT;PAPAN;RHIBE;MANLE;PONAB;PANPA;CHLSB;MACMU;ODORO;BOVIN;CAPHI;PHYMC;DELLE;LIPVE;TRIMA;LOXAF;TURTR;ERI…	Emericella nidulans (strain FGSC A4 / ATCC 38163 / CBS 112.46 / NRRL 194 / M139);Chlamydomonas reinhardtii;Slime mold;Green bottle fly;Water flea;Fruit fly;Red flour beetle;Mosquito;Dampwood termite;Asian swallowtail butterfly;Silk moth;Moss;Weddell seal;Clonal raider ant;Little brown bat;Chinese softshell turtle;White-throated tinamou;Zebra finch;Anna's hummingbird;Downy woodpecker;Mallard;Littl…	45.7	37.9	7.8	44	42	2	0.443	47	42.5	4.5	46	49.5	-3.5	0.674	51.9	43.1	8.8	50	47.7	2.3	0.442	53.4	48.3	5.1	52.3	56.2	-3.9	0.672
B2RTY4	20	46	87	ARATH;ARAHY;ANODA;DROME;LUCCU;PHYPA;LEPWE;TINGU;DAPPU;TRICA;ZOONE;HARSA;PAPXU;BOMMO;9NEOP;DICDI;XENLA;XENTR;ONCMY;ANAPL;ORNAN;GASAC;SERDU;TAKRU;SALSA;PELSI;DRYPU;CALSU;COLLI;CALAN;AMAAE;OPIHO;APTFO;EGRGA;ERIEU;ANOCA;MELGA;RHIBE;MANLE;CHLSB;MACFA;MACMU;CERAT;PAPAN;NOMLE;PONAB;GORGO;PANPA;PANTR;CALJA;SAIBB;AOTNA;FUKDA;ALLMI;ALLSI;BOVIN;TAEGU;RABIT;ODORO;VOMUR;DIPOR;PTEAL;HETGA;SHEEP;CAPHI;ICTTR;TRI…	Mouse-ear cress;Peanut;Mosquito;Fruit fly;Green bottle fly;Moss;Weddell seal;White-throated tinamou;Water flea;Red flour beetle;Dampwood termite;Jerdon's jumping ant;Asian swallowtail butterfly;Silk moth;Neoptera;Slime mold;African clawed frog;Western clawed frog;Rainbow trout;Mallard;Duckbill platypus;Three-spined stickleback;Greater amberjack;Japanese pufferfish;Atlantic salmon;Chinese softshel…	56.7	48.1	8.6	61.5	49	12.5	0.0196	58.1	50.5	7.6	62.5	53	9.5	0.039	65.2	55.3	9.9	70.7	56.3	14.4	0.0196	66.8	58.1	8.7	71.8	60.9	10.9	0.0391
B2RXH8	11	3	85	ARATH;WHEAT;MAIZE;EMENI;DAPPU;HARSA;YEAST;LUCCU;DROME;ZOONE;OOCBI;TRICA;RHIBE;XENLA;XENTR;ICTTR;DIPOR;CERAT;CAPHI;AILME;LOXAF;ERIEU;TARSY;NOMLE;MACFA;PANPA;MYOLU;OTOGA;SAIBB;CANLF;SHEEP;MOUSE;CRIGR;MESAU;HETGA;FUKDA;CAVPO;PAPAN;LIPVE;MACMU;DELLE;TURTR;PHYMC;RABIT;PIG;HORSE;CALJA;PROCO;PANTR;GORGO;MANLE;AOTNA;CHLSB;ORNAN;VOMUR;BOVIN;PTEAL;FELCA;LEPWE;ODORO;TRIMA;URSMA;MUSPF;ANOCA;ALLSI;PELSI;PONAB…	Mouse-ear cress;Wheat;Maize;Emericella nidulans (strain FGSC A4 / ATCC 38163 / CBS 112.46 / NRRL 194 / M139);Water flea;Jerdon's jumping ant;Baker's yeast;Green bottle fly;Fruit fly;Dampwood termite;Clonal raider ant;Red flour beetle;Black snub-nosed monkey;African clawed frog;Western clawed frog;Thirteen-lined ground squirrel;Ord's kangaroo rat;Sooty mangabey;Goat;Giant panda;African elephant;We…	58.6	57.7	0.9	56	60	-4	0.855	61.9	59.3	2.6	57	63	-6	0.648	69	67.8	1.2	65.9	70.6	-4.7	0.854	72.8	69.8	3	67.1	74.1	-7	0.646
B5ME19	16	11	88	PLAF7;YEAST;DICDI;YARLI;EMENI;NEUCR;CHLRE;PHYPA;ARATH;ARAHY;MUSAM;WHEAT;ORYSI;MAIZE;EMIHU;THAPS;9NEOP;BOMMO;PAPXU;DAPPU;ANODA;FELCA;ONCMY;SALSA;TAKRU;GASAC;SERDU;XENTR;COLLI;ANAPL;CALSU;NOMLE;PTEAL;PANTR;RHIBE;MOUSE;CRIGR;MESAU;GORGO;ERIEU;MYOLU;HETGA;FUKDA;DIPOR;CAVPO;TARSY;LOXAF;TRIMA;BOVIN;CAPHI;SHEEP;SAIBB;CALJA;CERAT;CHLSB;MACFA;MACMU;MANLE;PAPAN;AOTNA;PONAB;PHYMC;DELLE;TURTR;LIPVE;PIG;OTOGA…	Plasmodium falciparum (isolate 3D7);Baker's yeast;Slime mold;Yeast;Emericella nidulans (strain FGSC A4 / ATCC 38163 / CBS 112.46 / NRRL 194 / M139);Neurospora crassa (strain ATCC 24698 / 74-OR23-1A / CBS 708.71 / DSM 1257 / FGSC 987);Chlamydomonas reinhardtii;Moss;Mouse-ear cress;Peanut;Wild banana;Wheat;Rice;Maize;Emiliania huxleyi;Marine diatom;Neoptera;Silk moth;Asian swallowtail butterfly;Wat…	60.4	56.7	3.7	60	53	7	0.438	61.6	59.7	1.9	60.5	55	5.5	0.694	68.6	64.5	4.1	68.2	60.2	8	0.44	70	67.9	2.1	68.8	62.5	6.3	0.694
B7Z1M9	3	3	67	OOCBI;XENTR;MYOLU;LEPWE;PROCO;SAIBB;PELSI;ANOCA;VOMUR;CAVPO;MESAU;MOUSE;OTOGA;ERIEU;HORSE;FELCA;ODORO;CALJA;PONAB;CHLSB;CERAT;PAPAN;MACMU;MACFA;NOMLE;GORGO;PANTR;PHYMC;DELLE;TURTR;BOVIN;CAPHI;PIG;SHEEP;TRIMA;XENLA;TINGU;ANAPL;COLLI;EGRGA;SALSA;FUKDA;HETGA;TAKRU;GASAC;SERDU;ONCMY;CALSU;TAEGU;AMAAE;APTFO;CALAN;DRYPU;ORNAN;ALLMI;ALLSI;AOTNA;MUSPF;CRIGR;LIPVE;ICTTR;RHIBE;PANPA;AILME;DIPOR;CANLF;PTEAL;	Clonal raider ant;Western clawed frog;Little brown bat;Weddell seal;Coquerel's sifaka;Bolivian squirrel monkey;Chinese softshell turtle;Green anole;Common wombat;Guinea pig;Golden hamster;Mouse;Small-eared galago;Western European hedgehog;Horse;Cat;Pacific walrus;White-tufted-ear marmoset;Sumatran orangutan;Green monkey;Sooty mangabey;Olive baboon;Rhesus macaque;Crab-eating macaque;Northern white…	49	51.3	-2.3	61	51	10	0.859	50	54.3	-4.3	61	55	6	0.715	73.1	76.6	-3.5	91	76.1	14.9	0.858	74.6	81.1	-6.5	91	82.1	8.9	0.714
B7ZBB8	4	4	84	DAPPU;PELSI;RABIT;CRIGR;CAVPO;FUKDA;SAIBB;URSMA;GASAC;AOTNA;PROCO;ANODA;DROME;LUCCU;BOMMO;9NEOP;PAPXU;ZOONE;TRICA;HARSA;OOCBI;ANOCA;ONCMY;XENLA;XENTR;ALLMI;ALLSI;TAEGU;TINGU;DRYPU;CALSU;CALAN;MELGA;ANAPL;COLLI;APTFO;OPIHO;AMAAE;EGRGA;ORNAN;ERIEU;MANLE;HETGA;SHEEP;CANLF;MUSPF;TARSY;MACFA;PONAB;RHIBE;CERAT;PAPAN;SALSA;SERDU;TAKRU;VOMUR;MESAU;MOUSE;LOXAF;TRIMA;DIPOR;ICTTR;BOVIN;CAPHI;MYOLU;PTEAL;OTO…	Water flea;Chinese softshell turtle;Rabbit;Chinese hamster;Guinea pig;Damaraland mole rat;Bolivian squirrel monkey;Polar bear;Three-spined stickleback;Ma's night monkey;Coquerel's sifaka;Mosquito;Fruit fly;Green bottle fly;Silk moth;Neoptera;Asian swallowtail butterfly;Dampwood termite;Red flour beetle;Jerdon's jumping ant;Clonal raider ant;Green anole;Rainbow trout;African clawed frog;Western cl…	34.8	16.8	18	31.5	19	12.5	0.0559	37.2	20	17.2	33.5	23	10.5	0.101	41.4	19.9	21.5	37.5	22.6	14.9	0.0559	44.4	23.8	20.6	39.9	27.4	12.5	0.101
B7ZW38	5	4	85	ARATH;HARSA;DAPPU;ORYSI;WHEAT;MAIZE;YEAST;LUCCU;DROME;ZOONE;OOCBI;TRICA;CHLSB;RHIBE;XENLA;XENTR;PONAB;ICTTR;DIPOR;CERAT;CAPHI;AILME;LOXAF;ERIEU;TARSY;OTOGA;NOMLE;MACFA;PANPA;MYOLU;SAIBB;CANLF;SHEEP;MOUSE;CRIGR;MESAU;HETGA;FUKDA;CAVPO;PAPAN;LIPVE;MACMU;DELLE;TURTR;PHYMC;RABIT;PIG;HORSE;PROCO;PANTR;GORGO;MANLE;AOTNA;CALJA;ORNAN;VOMUR;BOVIN;PTEAL;FELCA;LEPWE;ODORO;TRIMA;URSMA;MUSPF;ANOCA;ALLSI;PELSI…	Mouse-ear cress;Jerdon's jumping ant;Water flea;Rice;Wheat;Maize;Baker's yeast;Green bottle fly;Fruit fly;Dampwood termite;Clonal raider ant;Red flour beetle;Green monkey;Black snub-nosed monkey;African clawed frog;Western clawed frog;Sumatran orangutan;Thirteen-lined ground squirrel;Ord's kangaroo rat;Sooty mangabey;Goat;Giant panda;African elephant;Western European hedgehog;Philippine tarsier;S…	63	57.8	5.2	60	58.5	1.5	0.273	64.8	59	5.8	60	60	0	0.233	74.1	68	6.1	70.6	68.8	1.8	0.275	76.3	69.4	6.9	70.6	70.6	0	0.232
B9A064	4	8	63	VOMUR;COLLI;CALAN;EGRGA;ONCMY;SALSA;SERDU;GASAC;TAKRU;XENLA;XENTR;CALSU;AMAAE;MELGA;TAEGU;ORNAN;ANOCA;MESAU;MOUSE;ALLMI;PELSI;ERIEU;ICTTR;DELLE;LIPVE;PHYMC;PIG;DIPOR;BOVIN;CAPHI;SHEEP;CANLF;MUSPF;RABIT;OTOGA;HORSE;TRIMA;FUKDA;CAVPO;TARSY;MYOLU;PTEAL;FELCA;ODORO;PONAB;LOXAF;URSMA;PAPAN;PROCO;CHLSB;RHIBE;AOTNA;SAIBB;AILME;CALJA;NOMLE;GORGO;PANPA;PANTR;CERAT;MACFA;MANLE;MACMU;	Common wombat;Rock dove;Anna's hummingbird;Little egret;Rainbow trout;Atlantic salmon;Greater amberjack;Three-spined stickleback;Japanese pufferfish;African clawed frog;Western clawed frog;Scaled quail;Blue-fronted Amazon parrot;Wild turkey;Zebra finch;Duckbill platypus;Green anole;Golden hamster;Mouse;American alligator;Chinese softshell turtle;Western European hedgehog;Thirteen-lined ground squ…	28.5	32.5	-4	34.5	28.5	6	0.729	37.8	35.9	1.9	44	30.5	13.5	0.876	45.2	51.6	-6.4	54.8	45.2	9.6	0.729	59.9	57	2.9	69.8	48.5	21.3	0.875
C9J069	6	9	61	URSMA;ONCMY;SALSA;TAKRU;GASAC;SERDU;AILME;VOMUR;NOMLE;CRIGR;MESAU;SHEEP;CAPHI;BOVIN;MOUSE;PTEAL;TRIMA;RHIBE;GORGO;PANTR;LIPVE;PHYMC;TURTR;DELLE;OTOGA;HETGA;CHLSB;AOTNA;CALJA;CERAT;HORSE;ERIEU;ICTTR;MACFA;MACMU;ODORO;PAPAN;CAVPO;DIPOR;XENLA;XENTR;PELSI;CALSU;ALLMI;ALLSI;TINGU;MELGA;EGRGA;TAEGU;COLLI;CALAN;AMAAE;ANODA;DROME;LUCCU;PAPXU;BOMMO;9NEOP;TRICA;OOCBI;ZOONE;	Polar bear;Rainbow trout;Atlantic salmon;Japanese pufferfish;Three-spined stickleback;Greater amberjack;Giant panda;Common wombat;Northern white-cheeked gibbon;Chinese hamster;Golden hamster;Sheep;Goat;Bovine;Mouse;Black flying fox;Caribbean manatee;Black snub-nosed monkey;Western lowland gorilla;Chimpanzee;Yangtze river dolphin;Sperm whale;Atlantic bottle-nosed dolphin;Beluga whale;Small-eared g…	42.2	33.4	8.8	45	36	9	0.208	42.3	34.1	8.2	45	36	9	0.225	69.1	54.8	14.3	73.8	59	14.8	0.208	69.4	55.9	13.5	73.8	59	14.8	0.225
C9JA33	3	11	73	SERDU;ONCMY;SALSA;GASAC;ANOCA;XENLA;XENTR;VOMUR;ERIEU;ORNAN;RABIT;FUKDA;MESAU;DIPOR;MOUSE;CRIGR;MYOLU;CAPHI;SHEEP;OTOGA;FELCA;HORSE;BOVIN;CAVPO;LIPVE;PHYMC;DELLE;TURTR;PTEAL;ODORO;CANLF;PIG;TRIMA;MUSPF;PONAB;AILME;LEPWE;URSMA;ICTTR;PROCO;TARSY;NOMLE;GORGO;PANPA;PANTR;MANLE;CERAT;MACFA;RHIBE;CHLSB;PAPAN;MACMU;SAIBB;CALJA;AOTNA;PELSI;ALLMI;ALLSI;TINGU;AMAAE;TAEGU;OPIHO;CALAN;EGRGA;DRYPU;APTFO;CALSU…	Greater amberjack;Rainbow trout;Atlantic salmon;Three-spined stickleback;Green anole;African clawed frog;Western clawed frog;Common wombat;Western European hedgehog;Duckbill platypus;Rabbit;Damaraland mole rat;Golden hamster;Ord's kangaroo rat;Mouse;Chinese hamster;Little brown bat;Goat;Sheep;Small-eared galago;Cat;Horse;Bovine;Guinea pig;Yangtze river dolphin;Sperm whale;Beluga whale;Atlantic bo…	58.7	61.3	-2.6	61	61	0	0.58	59.7	62.7	-3	63	61	2	0.489	80.4	83.9	-3.5	83.6	83.6	0	0.579	81.7	85.9	-4.2	86.3	83.6	2.7	0.489
C9JLW8	6	3	71	MUSPF;MYOLU;LEPWE;TURTR;ALLMI;ALLSI;AMAAE;COLLI;OPIHO;ANAPL;MELGA;ONCMY;SALSA;GASAC;TAKRU;SERDU;PANPA;PANTR;SAIBB;XENLA;XENTR;PROCO;LOXAF;TRIMA;PTEAL;NOMLE;PONAB;CALJA;GORGO;PAPAN;MANLE;MACFA;CERAT;CHLSB;RHIBE;AOTNA;CALSU;CALAN;TAEGU;APTFO;DRYPU;TINGU;DIPOR;ERIEU;FUKDA;HETGA;ANOCA;PELSI;VOMUR;PIG;OTOGA;AILME;TARSY;FELCA;CANLF;ODORO;URSMA;HORSE;CAVPO;BOVIN;MESAU;CRIGR;ICTTR;MOUSE;SHEEP;CAPHI;DELLE…	European domestic ferret;Little brown bat;Weddell seal;Atlantic bottle-nosed dolphin;American alligator;Chinese alligator;Blue-fronted Amazon parrot;Rock dove;Hoatzin;Mallard;Wild turkey;Rainbow trout;Atlantic salmon;Three-spined stickleback;Japanese pufferfish;Greater amberjack;Pygmy chimpanzee;Chimpanzee;Bolivian squirrel monkey;African clawed frog;Western clawed frog;Coquerel's sifaka;African …	48.3	49	-0.7	51.5	50	1.5	0.935	49	51.7	-2.7	52	50	2	0.738	68.1	69	-0.9	72.5	70.4	2.1	0.936	69	72.8	-3.8	73.2	70.4	2.8	0.738
C9JTQ0	4	7	82	EMENI;DIPOR;TARSY;ORNAN;AMAAE;MELGA;CALSU;DRYPU;PHYPA;ANODA;HARSA;TRICA;ONCMY;SALSA;SERDU;TAKRU;XENLA;XENTR;VOMUR;CAVPO;ERIEU;LEPWE;NOMLE;OTOGA;SHEEP;PTEAL;TRIMA;BOVIN;CAPHI;PHYMC;LIPVE;DELLE;TURTR;FELCA;ODORO;CANLF;PROCO;RHIBE;SAIBB;AOTNA;CALJA;GORGO;CHLSB;MACFA;PAPAN;CERAT;MACMU;PANTR;ICTTR;CRIGR;MOUSE;MESAU;ARAHY;LUCCU;GASAC;ANOCA;HETGA;FUKDA;RABIT;MYOLU;LOXAF;MANLE;PONAB;PANPA;PIG;HORSE;MUSPF…	Emericella nidulans (strain FGSC A4 / ATCC 38163 / CBS 112.46 / NRRL 194 / M139);Ord's kangaroo rat;Philippine tarsier;Duckbill platypus;Blue-fronted Amazon parrot;Wild turkey;Scaled quail;Downy woodpecker;Moss;Mosquito;Jerdon's jumping ant;Red flour beetle;Rainbow trout;Atlantic salmon;Greater amberjack;Japanese pufferfish;African clawed frog;Western clawed frog;Common wombat;Guinea pig;Western …	43.5	34.1	9.4	39	33	6	0.0993	43.8	38.9	4.9	39.5	35	4.5	0.527	53.1	41.6	11.5	47.5	40.2	7.3	0.0986	53.4	47.4	6	48.1	42.7	5.4	0.527
D6RIA3	7	28	52	LIPVE;AOTNA;TARSY;ALLMI;ALLSI;ERIEU;PONAB;MUSPF;LEPWE;ODORO;PIG;TURTR;ONCMY;SALSA;SERDU;TAKRU;XENLA;XENTR;ANOCA;AMAAE;CAVPO;VOMUR;FUKDA;MYOLU;OTOGA;MOUSE;CRIGR;MESAU;DELLE;PHYMC;RABIT;TRIMA;HORSE;ICTTR;CALJA;RHIBE;CHLSB;CERAT;PAPAN;MANLE;MACFA;MACMU;NOMLE;PANPA;PANTR;BOVIN;CAPHI;SHEEP;PTEAL;CANLF;AILME;FELCA;	Yangtze river dolphin;Ma's night monkey;Philippine tarsier;American alligator;Chinese alligator;Western European hedgehog;Sumatran orangutan;European domestic ferret;Weddell seal;Pacific walrus;Pig;Atlantic bottle-nosed dolphin;Rainbow trout;Atlantic salmon;Greater amberjack;Japanese pufferfish;African clawed frog;Western clawed frog;Green anole;Blue-fronted Amazon parrot;Guinea pig;Common wombat…	35.4	30.5	4.9	37	30.5	6.5	0.0672	37.1	31.7	5.4	39	32	7	0.0587	68.2	58.7	9.5	71.2	58.7	12.5	0.0665	71.4	60.9	10.5	75	61.5	13.5	0.0587
E7EW31	10	21	51	TAKRU;VOMUR;MYOLU;CRIGR;SHEEP;CERAT;PAPAN;MACFA;MANLE;DIPOR;MESAU;MOUSE;CAVPO;HETGA;ICTTR;RABIT;TRIMA;ERIEU;OTOGA;CALJA;RHIBE;CHLSB;MACMU;NOMLE;PONAB;GORGO;PANPA;PANTR;PTEAL;CANLF;AILME;FELCA;URSMA;MUSPF;LEPWE;ODORO;PIG;HORSE;PHYMC;LIPVE;DELLE;TURTR;BOVIN;CAPHI;SERDU;ONCMY;SALSA;AMAAE;ANOCA;ALLMI;ALLSI;	Japanese pufferfish;Common wombat;Little brown bat;Chinese hamster;Sheep;Sooty mangabey;Olive baboon;Crab-eating macaque;Drill;Ord's kangaroo rat;Golden hamster;Mouse;Guinea pig;Naked mole rat;Thirteen-lined ground squirrel;Rabbit;Caribbean manatee;Western European hedgehog;Small-eared galago;White-tufted-ear marmoset;Black snub-nosed monkey;Green monkey;Rhesus macaque;Northern white-cheeked gibb…	33.1	25.7	7.4	33	30	3	0.0315	34.7	28.7	6	35	32	3	0.127	64.9	50.3	14.6	64.7	58.8	5.9	0.0315	68	56.2	11.8	68.6	62.7	5.9	0.127
E9PAV3	37	68	92	EMENI;CHLRE;ARATH;PHYPA;MAIZE;ARAHY;MUSAM;WHEAT;ORYSI;BOMMO;PAPXU;DAPPU;DROME;LUCCU;ANODA;TRICA;ZOONE;HARSA;OOCBI;URSMA;AMAAE;LIPVE;GORGO;RABIT;CALSU;CAPHI;NOMLE;CHLSB;TAKRU;GASAC;SERDU;ONCMY;PANTR;SALSA;ANOCA;XENTR;TINGU;XENLA;ODORO;CRIGR;ORNAN;PTEAL;MOUSE;PELSI;DIPOR;MESAU;CAVPO;LEPWE;SAIBB;BOVIN;ALLSI;COLLI;DELLE;PIG;HETGA;VOMUR;TRIMA;PONAB;OTOGA;MYOLU;LOXAF;ICTTR;FELCA;ERIEU;HORSE;CANLF;AILME…	Emericella nidulans (strain FGSC A4 / ATCC 38163 / CBS 112.46 / NRRL 194 / M139);Chlamydomonas reinhardtii;Mouse-ear cress;Moss;Maize;Peanut;Wild banana;Wheat;Rice;Silk moth;Asian swallowtail butterfly;Water flea;Fruit fly;Green bottle fly;Mosquito;Red flour beetle;Dampwood termite;Jerdon's jumping ant;Clonal raider ant;Polar bear;Blue-fronted Amazon parrot;Yangtze river dolphin;Western lowland g…	28.1	14.8	13.3	18	15	3	0.000419	29.2	15.8	13.4	18	15.5	2.5	0.000501	30.6	16.1	14.5	19.6	16.3	3.3	0.000418	31.7	17.1	14.6	19.6	16.9	2.7	0.00047
F8WBI6	4	8	68	PONAB;NOMLE;CERAT;MACMU;RHIBE;MANLE;MACFA;PAPAN;PANPA;GORGO;PANTR;ONCMY;SALSA;TAKRU;GASAC;SERDU;CHLSB;ERIEU;OTOGA;PROCO;XENLA;XENTR;ANOCA;TAEGU;ALLMI;ALLSI;TINGU;CALAN;OPIHO;CALSU;MELGA;AMAAE;COLLI;LOXAF;TRIMA;TARSY;RABIT;ORNAN;VOMUR;MYOLU;HORSE;URSMA;PTEAL;TURTR;PHYMC;DELLE;LIPVE;PIG;BOVIN;CAPHI;SHEEP;MUSPF;FELCA;AILME;CANLF;LEPWE;ODORO;CAVPO;HETGA;FUKDA;SAIBB;AOTNA;CALJA;DIPOR;ICTTR;MOUSE;CRIGR…	Sumatran orangutan;Northern white-cheeked gibbon;Sooty mangabey;Rhesus macaque;Black snub-nosed monkey;Drill;Crab-eating macaque;Olive baboon;Pygmy chimpanzee;Western lowland gorilla;Chimpanzee;Rainbow trout;Atlantic salmon;Japanese pufferfish;Three-spined stickleback;Greater amberjack;Green monkey;Western European hedgehog;Small-eared galago;Coquerel's sifaka;African clawed frog;Western clawed f…	39.2	36.5	2.7	47	40.5	6.5	0.845	42.2	39.8	2.4	53	45	8	0.862	57.7	53.7	4	69.1	59.5	9.6	0.845	62.1	58.5	3.6	77.9	66.2	11.7	0.862
G9CGD6	7	36	83	XENLA;SALSA;XENTR;LEPWE;APTFO;ALLMI;ORNAN;DIPOR;ERIEU;MOUSE;CRIGR;MESAU;TURTR;VOMUR;SHEEP;HETGA;CAVPO;FUKDA;RABIT;BOVIN;CAPHI;LIPVE;DELLE;PHYMC;ICTTR;PIG;HORSE;OTOGA;TARSY;PROCO;MUSPF;FELCA;RHIBE;CALJA;SAIBB;AOTNA;CHLSB;MANLE;MACFA;PAPAN;MACMU;CERAT;NOMLE;GORGO;PONAB;PANTR;PANPA;CANLF;LOXAF;TRIMA;AILME;ODORO;URSMA;PTEAL;MYOLU;ANOCA;PELSI;ALLSI;TINGU;TAEGU;AMAAE;COLLI;DRYPU;CALSU;MELGA;CALAN;EGRGA…	African clawed frog;Atlantic salmon;Western clawed frog;Weddell seal;Emperor penguin;American alligator;Duckbill platypus;Ord's kangaroo rat;Western European hedgehog;Mouse;Chinese hamster;Golden hamster;Atlantic bottle-nosed dolphin;Common wombat;Sheep;Naked mole rat;Guinea pig;Damaraland mole rat;Rabbit;Bovine;Goat;Yangtze river dolphin;Beluga whale;Sperm whale;Thirteen-lined ground squirrel;Pi…	25.9	27.1	-1.2	3	6.5	-3.5	0.923	26.4	28.6	-2.2	3	7.5	-4.5	0.867	31.2	32.7	-1.5	3.61	7.83	-4.22	0.923	31.7	34.2	-2.5	3.61	9.04	-5.43	0.875
H3BQB6	4	9	51	ONCMY;SALSA;XENLA;XENTR;ALLMI;ALLSI;VOMUR;RABIT;CAVPO;HETGA;FUKDA;MESAU;MOUSE;DIPOR;ICTTR;TRIMA;LOXAF;FELCA;CANLF;MUSPF;ODORO;AILME;URSMA;ERIEU;CHLSB;RHIBE;CERAT;MACFA;MACMU;PAPAN;MANLE;NOMLE;GORGO;PANPA;PANTR;SAIBB;AOTNA;CALJA;TARSY;OTOGA;PROCO;HORSE;PIG;BOVIN;CAPHI;SHEEP;TURTR;PHYMC;LIPVE;MYOLU;PTEAL;	Rainbow trout;Atlantic salmon;African clawed frog;Western clawed frog;American alligator;Chinese alligator;Common wombat;Rabbit;Guinea pig;Naked mole rat;Damaraland mole rat;Golden hamster;Mouse;Ord's kangaroo rat;Thirteen-lined ground squirrel;Caribbean manatee;African elephant;Cat;Dog;European domestic ferret;Pacific walrus;Giant panda;Polar bear;Western European hedgehog;Green monkey;Black snu…	32	33.2	-1.2	32.5	38	-5.5	0.888	34	34.2	-0.2	35.5	38	-2.5	0.979	62.7	65.1	-2.4	63.7	74.5	-10.8	0.887	66.7	67.1	-0.4	69.6	74.5	-4.9	0.98
H3BSY2	3	7	68	ONCMY;SALSA;TAKRU;GASAC;SERDU;PANPA;GORGO;PANTR;PONAB;NOMLE;CERAT;MACMU;RHIBE;MANLE;MACFA;PAPAN;CHLSB;ERIEU;OTOGA;PROCO;XENLA;XENTR;ANOCA;TAEGU;ALLMI;ALLSI;TINGU;CALAN;OPIHO;CALSU;MELGA;AMAAE;COLLI;LOXAF;TRIMA;TARSY;RABIT;ORNAN;VOMUR;MYOLU;HORSE;URSMA;PTEAL;TURTR;PHYMC;DELLE;LIPVE;PIG;BOVIN;CAPHI;SHEEP;MUSPF;FELCA;AILME;CANLF;LEPWE;ODORO;CAVPO;HETGA;FUKDA;SAIBB;AOTNA;CALJA;DIPOR;ICTTR;MOUSE;CRIGR…	Rainbow trout;Atlantic salmon;Japanese pufferfish;Three-spined stickleback;Greater amberjack;Pygmy chimpanzee;Western lowland gorilla;Chimpanzee;Sumatran orangutan;Northern white-cheeked gibbon;Sooty mangabey;Rhesus macaque;Black snub-nosed monkey;Drill;Crab-eating macaque;Olive baboon;Green monkey;Western European hedgehog;Small-eared galago;Coquerel's sifaka;African clawed frog;Western clawed f…	19.3	33.4	-14.1	10	33	-23	0.365	23.7	39.3	-15.6	12	46	-34	0.346	28.4	49.1	-20.7	14.7	48.5	-33.8	0.365	34.8	57.8	-23	17.6	67.6	-50	0.346
H3BV12	6	9	68	PONAB;NOMLE;CERAT;MACMU;RHIBE;MANLE;MACFA;PAPAN;PANPA;GORGO;PANTR;ONCMY;SALSA;TAKRU;GASAC;SERDU;CHLSB;ERIEU;OTOGA;PROCO;XENLA;XENTR;ANOCA;TAEGU;ALLMI;ALLSI;TINGU;CALAN;OPIHO;CALSU;MELGA;AMAAE;COLLI;LOXAF;TRIMA;TARSY;RABIT;ORNAN;VOMUR;MYOLU;HORSE;URSMA;PTEAL;TURTR;PHYMC;DELLE;LIPVE;PIG;BOVIN;CAPHI;SHEEP;MUSPF;FELCA;AILME;CANLF;LEPWE;ODORO;CAVPO;HETGA;FUKDA;SAIBB;AOTNA;CALJA;DIPOR;ICTTR;MOUSE;CRIGR…	Sumatran orangutan;Northern white-cheeked gibbon;Sooty mangabey;Rhesus macaque;Black snub-nosed monkey;Drill;Crab-eating macaque;Olive baboon;Pygmy chimpanzee;Western lowland gorilla;Chimpanzee;Rainbow trout;Atlantic salmon;Japanese pufferfish;Three-spined stickleback;Greater amberjack;Green monkey;Western European hedgehog;Small-eared galago;Coquerel's sifaka;African clawed frog;Western clawed f…	35.7	33.6	2.1	46.5	35	11.5	0.86	39.2	36.7	2.5	51.5	41	10.5	0.84	52.4	49.3	3.1	68.3	51.5	16.8	0.86	57.6	53.9	3.7	75.8	60.3	15.5	0.841
I6L899	5	9	67	ONCMY;SALSA;SERDU;TAKRU;PONAB;NOMLE;CERAT;MACMU;RHIBE;MANLE;MACFA;PAPAN;PANPA;GORGO;PANTR;CHLSB;ERIEU;OTOGA;PROCO;XENLA;XENTR;ANOCA;TAEGU;ALLMI;ALLSI;TINGU;CALAN;OPIHO;CALSU;MELGA;AMAAE;COLLI;LOXAF;TRIMA;TARSY;RABIT;ORNAN;VOMUR;MYOLU;HORSE;URSMA;PTEAL;TURTR;PHYMC;DELLE;LIPVE;PIG;BOVIN;CAPHI;SHEEP;MUSPF;FELCA;AILME;CANLF;LEPWE;ODORO;CAVPO;HETGA;FUKDA;SAIBB;AOTNA;CALJA;DIPOR;ICTTR;MOUSE;CRIGR;MESAU;	Rainbow trout;Atlantic salmon;Greater amberjack;Japanese pufferfish;Sumatran orangutan;Northern white-cheeked gibbon;Sooty mangabey;Rhesus macaque;Black snub-nosed monkey;Drill;Crab-eating macaque;Olive baboon;Pygmy chimpanzee;Western lowland gorilla;Chimpanzee;Green monkey;Western European hedgehog;Small-eared galago;Coquerel's sifaka;African clawed frog;Western clawed frog;Green anole;Zebra fin…	33.6	39	-5.4	47	47	0	0.669	36.4	42	-5.6	50	50	0	0.662	50.1	58.2	-8.1	70.1	70.1	0	0.668	54.3	62.7	-8.4	74.6	74.6	0	0.662
O00139	12	14	95	THAPS;PLAF7;DICDI;CHLRE;ARAHY;MAIZE;ORYSI;WHEAT;PHYPA;ARATH;MUSAM;EMIHU;FUKDA;DROME;LUCCU;TRICA;DAPPU;BOMMO;PAPXU;ZOONE;HARSA;OOCBI;ANODA;GASAC;TAKRU;ONCMY;MELGA;SERDU;SALSA;PROCO;XENLA;XENTR;TAEGU;AMAAE;CALSU;OPIHO;PAPAN;ANOCA;RHIBE;COLLI;ORNAN;VOMUR;MOUSE;OTOGA;HETGA;LOXAF;CRIGR;MESAU;ERIEU;DIPOR;RABIT;NOMLE;GORGO;TRIMA;MANLE;CAVPO;TARSY;ICTTR;AOTNA;CALJA;SAIBB;CERAT;CHLSB;MACFA;MACMU;PANPA;PAN…	Marine diatom;Plasmodium falciparum (isolate 3D7);Slime mold;Chlamydomonas reinhardtii;Peanut;Maize;Rice;Wheat;Moss;Mouse-ear cress;Wild banana;Emiliania huxleyi;Damaraland mole rat;Fruit fly;Green bottle fly;Red flour beetle;Water flea;Silk moth;Asian swallowtail butterfly;Dampwood termite;Jerdon's jumping ant;Clonal raider ant;Mosquito;Three-spined stickleback;Japanese pufferfish;Rainbow trout;…	66.4	72.8	-6.4	71.5	68	3.5	0.384	68.9	76.1	-7.2	75.5	71.5	4	0.311	69.9	76.6	-6.7	75.2	71.5	3.7	0.384	72.5	80.1	-7.6	79.5	75.2	4.3	0.311
O00141	5	6	87	YARLI;EMENI;NEUCR;YEAST;DICDI;THAPS;DROME;LUCCU;ANODA;TRICA;HARSA;OOCBI;DAPPU;ZOONE;CALAN;OPIHO;EGRGA;TAKRU;SALSA;GASAC;SERDU;XENLA;XENTR;PELSI;LIPVE;CERAT;FELCA;PIG;DELLE;PHYMC;TRIMA;DIPOR;MESAU;ORNAN;COLLI;VOMUR;CALSU;ANOCA;TINGU;ALLMI;ALLSI;ANAPL;MELGA;APTFO;AMAAE;DRYPU;TAEGU;HETGA;RHIBE;MACMU;PAPAN;MANLE;PANPA;PANTR;PONAB;NOMLE;SAIBB;AOTNA;GORGO;MOUSE;CAPHI;FUKDA;HORSE;LOXAF;TARSY;CALJA;MACFA…	Yeast;Emericella nidulans (strain FGSC A4 / ATCC 38163 / CBS 112.46 / NRRL 194 / M139);Neurospora crassa (strain ATCC 24698 / 74-OR23-1A / CBS 708.71 / DSM 1257 / FGSC 987);Baker's yeast;Slime mold;Marine diatom;Fruit fly;Green bottle fly;Mosquito;Red flour beetle;Jerdon's jumping ant;Clonal raider ant;Water flea;Dampwood termite;Anna's hummingbird;Hoatzin;Little egret;Japanese pufferfish;Atlanti…	73.6	72	1.6	74	70	4	0.609	77.4	74.3	3.1	77	72	5	0.333	84.6	82.8	1.8	85.1	80.5	4.6	0.61	89	85.5	3.5	88.5	82.8	5.7	0.332
O00148	8	3	100	DRYPU;ANAPL;MELGA;CALAN;OPIHO;AMAAE;TAEGU;APTFO;EGRGA;CALSU;TINGU;PLAF7;DICDI;YEAST;YARLI;EMENI;NEUCR;THAPS;CHLRE;ARAHY;PHYPA;ARATH;MUSAM;MAIZE;ORYSI;WHEAT;EMIHU;ORNAN;XENTR;COLLI;ALLMI;ALLSI;FUKDA;RABIT;PHYMC;NOMLE;XENLA;ANOCA;ERIEU;AOTNA;CALJA;SAIBB;CERAT;MACFA;MANLE;PAPAN;CHLSB;GORGO;PANPA;PANTR;PONAB;RHIBE;MACMU;PELSI;VOMUR;HETGA;CAVPO;MOUSE;CRIGR;MESAU;DIPOR;LOXAF;TRIMA;CAPHI;SHEEP;BOVIN;DEL…	Downy woodpecker;Mallard;Wild turkey;Anna's hummingbird;Hoatzin;Blue-fronted Amazon parrot;Zebra finch;Emperor penguin;Little egret;Scaled quail;White-throated tinamou;Plasmodium falciparum (isolate 3D7);Slime mold;Baker's yeast;Yeast;Emericella nidulans (strain FGSC A4 / ATCC 38163 / CBS 112.46 / NRRL 194 / M139);Neurospora crassa (strain ATCC 24698 / 74-OR23-1A / CBS 708.71 / DSM 1257 / FGSC 98…	65.9	81	-15.1	65	81	-16	0.106	72	83.7	-11.7	70.5	86	-15.5	0.211	65.9	81	-15.1	65	81	-16	0.106	72	83.7	-11.7	70.5	86	-15.5	0.211
O00151	13	8	79	ALLSI;DRYPU;EGRGA;ONCMY;SALSA;GASAC;TAKRU;SERDU;ORNAN;XENLA;XENTR;VOMUR;PHYMC;MOUSE;CRIGR;MESAU;MYOLU;CAVPO;FUKDA;HETGA;DIPOR;ICTTR;RABIT;URSMA;TARSY;MANLE;GORGO;PANPA;RHIBE;CERAT;MACFA;MACMU;PAPAN;CHLSB;NOMLE;PONAB;PANTR;CALJA;SAIBB;AOTNA;CANLF;TRIMA;LOXAF;PTEAL;ERIEU;PIG;SHEEP;BOVIN;CAPHI;FELCA;OTOGA;DELLE;LIPVE;TURTR;LEPWE;ODORO;MUSPF;PROCO;HORSE;AILME;ANOCA;TINGU;OPIHO;ANAPL;CALSU;TAEGU;APTFO…	Chinese alligator;Downy woodpecker;Little egret;Rainbow trout;Atlantic salmon;Three-spined stickleback;Japanese pufferfish;Greater amberjack;Duckbill platypus;African clawed frog;Western clawed frog;Common wombat;Sperm whale;Mouse;Chinese hamster;Golden hamster;Little brown bat;Guinea pig;Damaraland mole rat;Naked mole rat;Ord's kangaroo rat;Thirteen-lined ground squirrel;Rabbit;Polar bear;Philip…	67.3	54.6	12.7	70	54	16	0.00846	68.1	57.9	10.2	71	58	13	0.0328	85.2	69.1	16.1	88.6	68.3	20.3	0.00843	86.2	73.3	12.9	89.9	73.5	16.4	0.033
O00159	9	6	85	TINGU;ANOCA;DICDI;9NEOP;BOMMO;PAPXU;TRICA;ZOONE;HARSA;OOCBI;ANODA;DROME;LUCCU;DAPPU;GASAC;SALSA;SERDU;TAKRU;MESAU;VOMUR;SAIBB;AOTNA;SHEEP;MUSPF;CALJA;MYOLU;CERAT;FUKDA;HETGA;URSMA;GORGO;CAVPO;MANLE;BOVIN;CAPHI;PIG;DELLE;LIPVE;MOUSE;PROCO;OTOGA;HORSE;TRIMA;ERIEU;PTEAL;CHLSB;LOXAF;CRIGR;FELCA;AILME;CANLF;LEPWE;ODORO;RHIBE;MACMU;MACFA;PAPAN;ICTTR;TARSY;NOMLE;PONAB;PANPA;PANTR;XENLA;XENTR;ALLMI;ALLSI…	White-throated tinamou;Green anole;Slime mold;Neoptera;Silk moth;Asian swallowtail butterfly;Red flour beetle;Dampwood termite;Jerdon's jumping ant;Clonal raider ant;Mosquito;Fruit fly;Green bottle fly;Water flea;Three-spined stickleback;Atlantic salmon;Greater amberjack;Japanese pufferfish;Golden hamster;Common wombat;Bolivian squirrel monkey;Ma's night monkey;Sheep;European domestic ferret;Whit…	45	67.3	-22.3	49	66.5	-17.5	0.0439	47.3	69.3	-22	51	69.5	-18.5	0.0584	52.9	79.2	-26.3	57.6	78.2	-20.6	0.044	55.7	81.5	-25.8	60	81.8	-21.8	0.0587
O00178	13	16	93	THAPS;LUCCU;EMIHU;EMENI;NEUCR;CHLRE;DICDI;ORNAN;XENLA;XENTR;LOXAF;VOMUR;SHEEP;RABIT;CANLF;CRIGR;MESAU;MOUSE;FELCA;DIPOR;FUKDA;PTEAL;PIG;CAVPO;HETGA;ICTTR;ERIEU;TRIMA;MYOLU;TARSY;OTOGA;PROCO;TURTR;PHYMC;DELLE;LIPVE;PAPAN;BOVIN;CAPHI;HORSE;MUSPF;LEPWE;ODORO;AILME;URSMA;NOMLE;PONAB;PANPA;PANTR;GORGO;RHIBE;MANLE;CERAT;CHLSB;MACMU;MACFA;SAIBB;AOTNA;CALJA;ANOCA;PELSI;ALLMI;ALLSI;TAEGU;ANAPL;COLLI;AMAAE…	Marine diatom;Green bottle fly;Emiliania huxleyi;Emericella nidulans (strain FGSC A4 / ATCC 38163 / CBS 112.46 / NRRL 194 / M139);Neurospora crassa (strain ATCC 24698 / 74-OR23-1A / CBS 708.71 / DSM 1257 / FGSC 987);Chlamydomonas reinhardtii;Slime mold;Duckbill platypus;African clawed frog;Western clawed frog;African elephant;Common wombat;Sheep;Rabbit;Dog;Chinese hamster;Golden hamster;Mouse;Cat…	60.5	58.1	2.4	54	56.5	-2.5	0.685	62.2	60.8	1.4	55	61.5	-6.5	0.809	65.1	62.5	2.6	58.1	60.8	-2.7	0.683	66.8	65.3	1.5	59.1	66.1	-7	0.809
O00186	3	4	100	BOMMO;EMENI;NEUCR;YEAST;YARLI;PLAF7;CHLRE;PHYPA;ARATH;WHEAT;MAIZE;MUSAM;ARAHY;ORYSI;THAPS;EMIHU;DICDI;PROCO;EGRGA;ORNAN;TINGU;MELGA;DRYPU;DAPPU;TRICA;9NEOP;PAPXU;ZOONE;HARSA;OOCBI;ANODA;DROME;LUCCU;GASAC;ONCMY;SALSA;SERDU;TAKRU;XENLA;XENTR;ERIEU;VOMUR;DIPOR;MOUSE;CRIGR;MESAU;PTEAL;LOXAF;TRIMA;CAVPO;CAPHI;MYOLU;TARSY;ICTTR;HORSE;PIG;BOVIN;SHEEP;PHYMC;TURTR;LIPVE;DELLE;FELCA;MUSPF;URSMA;CANLF;AILME…	Silk moth;Emericella nidulans (strain FGSC A4 / ATCC 38163 / CBS 112.46 / NRRL 194 / M139);Neurospora crassa (strain ATCC 24698 / 74-OR23-1A / CBS 708.71 / DSM 1257 / FGSC 987);Baker's yeast;Yeast;Plasmodium falciparum (isolate 3D7);Chlamydomonas reinhardtii;Moss;Mouse-ear cress;Wheat;Maize;Wild banana;Peanut;Rice;Marine diatom;Emiliania huxleyi;Slime mold;Coquerel's sifaka;Little egret;Duckbill …	63.3	74.2	-10.9	66	68	-2	0.417	70	75.5	-5.5	66	69	-3	0.692	63.3	74.2	-10.9	66	68	-2	0.417	70	75.5	-5.5	66	69	-3	0.692
O00192	14	7	82	DAPPU;BOMMO;PAPXU;DROME;LUCCU;ANODA;OOCBI;TRICA;ZOONE;FUKDA;LOXAF;TRIMA;RABIT;MYOLU;HORSE;BOVIN;CAPHI;ICTTR;DIPOR;CANLF;MOUSE;MESAU;CRIGR;NOMLE;ERIEU;HETGA;CAVPO;TARSY;OTOGA;PROCO;AOTNA;CALJA;SAIBB;CHLSB;MACFA;MACMU;MANLE;PAPAN;CERAT;RHIBE;PONAB;PANPA;GORGO;PANTR;LIPVE;DELLE;PHYMC;PTEAL;PIG;FELCA;MUSPF;AILME;URSMA;LEPWE;ODORO;ONCMY;SALSA;SERDU;GASAC;TAKRU;VOMUR;XENLA;AMAAE;PELSI;COLLI;ALLSI;ALLMI…	Water flea;Silk moth;Asian swallowtail butterfly;Fruit fly;Green bottle fly;Mosquito;Clonal raider ant;Red flour beetle;Dampwood termite;Damaraland mole rat;African elephant;Caribbean manatee;Rabbit;Little brown bat;Horse;Bovine;Goat;Thirteen-lined ground squirrel;Ord's kangaroo rat;Dog;Mouse;Golden hamster;Chinese hamster;Northern white-cheeked gibbon;Western European hedgehog;Naked mole rat;Gui…	53.9	49.9	4	61.5	52	9.5	0.675	54.8	53.4	1.4	63	56	7	0.883	65.7	60.8	4.9	75	63.4	11.6	0.674	66.8	65.2	1.6	76.8	68.3	8.5	0.884
O00193	11	6	73	XENLA;XENTR;GORGO;ORNAN;VOMUR;LOXAF;MOUSE;CRIGR;MESAU;ERIEU;URSMA;FUKDA;CAVPO;HETGA;LEPWE;AILME;PTEAL;BOVIN;CAPHI;SHEEP;TRIMA;DIPOR;RABIT;PIG;DELLE;LIPVE;PHYMC;TURTR;ODORO;HORSE;MYOLU;CANLF;FELCA;ICTTR;MUSPF;OTOGA;PROCO;PONAB;CERAT;CHLSB;MACFA;MACMU;MANLE;PAPAN;RHIBE;CALJA;SAIBB;PANTR;PANPA;NOMLE;TARSY;AOTNA;ALLMI;ALLSI;PELSI;ANOCA;TINGU;CALSU;TAEGU;OPIHO;MELGA;AMAAE;COLLI;DRYPU;CALAN;ANAPL;APTFO…	African clawed frog;Western clawed frog;Western lowland gorilla;Duckbill platypus;Common wombat;African elephant;Mouse;Chinese hamster;Golden hamster;Western European hedgehog;Polar bear;Damaraland mole rat;Guinea pig;Naked mole rat;Weddell seal;Giant panda;Black flying fox;Bovine;Goat;Sheep;Caribbean manatee;Ord's kangaroo rat;Rabbit;Pig;Beluga whale;Yangtze river dolphin;Sperm whale;Atlantic bo…	61.4	66.3	-4.9	63	67	-4	0.206	62.4	66.8	-4.4	65	68.5	-3.5	0.243	84.1	90.9	-6.8	86.3	91.8	-5.5	0.205	85.4	91.6	-6.2	89	93.8	-4.8	0.242
O00203	8	33	100	YEAST;CHLRE;PLAF7;EMIHU;ANAPL;APTFO;HARSA;OOCBI;THAPS;YARLI;PHYPA;ARATH;MAIZE;ORYSI;WHEAT;ARAHY;MUSAM;EMENI;NEUCR;DICDI;BOMMO;9NEOP;PAPXU;XENLA;XENTR;MELGA;TINGU;EGRGA;AMAAE;CALSU;CALAN;GASAC;TAKRU;ANOCA;ORNAN;VOMUR;ERIEU;RABIT;MOUSE;CRIGR;MESAU;CAVPO;DIPOR;ICTTR;MYOLU;LOXAF;TRIMA;PTEAL;HORSE;TARSY;PROCO;OTOGA;MACFA;CALJA;AOTNA;SAIBB;MANLE;MACMU;RHIBE;CHLSB;PAPAN;CERAT;PONAB;GORGO;NOMLE;PANPA;PAN…	Baker's yeast;Chlamydomonas reinhardtii;Plasmodium falciparum (isolate 3D7);Emiliania huxleyi;Mallard;Emperor penguin;Jerdon's jumping ant;Clonal raider ant;Marine diatom;Yeast;Moss;Mouse-ear cress;Maize;Rice;Wheat;Peanut;Wild banana;Emericella nidulans (strain FGSC A4 / ATCC 38163 / CBS 112.46 / NRRL 194 / M139);Neurospora crassa (strain ATCC 24698 / 74-OR23-1A / CBS 708.71 / DSM 1257 / FGSC 987…	67.6	60.6	7	68.5	62	6.5	0.166	68.2	63.5	4.7	69	67	2	0.33	67.6	60.6	7	68.5	62	6.5	0.166	68.2	63.5	4.7	69	67	2	0.33
O00204	5	4	73	APTFO;DRYPU;TURTR;CALAN;TAEGU;OPIHO;TINGU;MYOLU;FUKDA;XENLA;XENTR;ORNAN;VOMUR;LOXAF;ERIEU;ICTTR;CAVPO;HETGA;RABIT;DIPOR;OTOGA;MOUSE;CRIGR;MESAU;TRIMA;FELCA;PROCO;TARSY;CERAT;GORGO;PANPA;PANTR;RHIBE;NOMLE;PONAB;CHLSB;MACFA;MANLE;PAPAN;MACMU;AOTNA;CALJA;SAIBB;LEPWE;HORSE;PHYMC;PIG;DELLE;LIPVE;BOVIN;CAPHI;SHEEP;CANLF;PTEAL;URSMA;AILME;MUSPF;ODORO;ANAPL;CALSU;EGRGA;PELSI;ANOCA;ALLMI;ALLSI;MELGA;AMAAE…	Emperor penguin;Downy woodpecker;Atlantic bottle-nosed dolphin;Anna's hummingbird;Zebra finch;Hoatzin;White-throated tinamou;Little brown bat;Damaraland mole rat;African clawed frog;Western clawed frog;Duckbill platypus;Common wombat;African elephant;Western European hedgehog;Thirteen-lined ground squirrel;Guinea pig;Naked mole rat;Rabbit;Ord's kangaroo rat;Small-eared galago;Mouse;Chinese hamste…	17.8	12.8	5	21	10.5	10.5	0.523	19	12.8	6.2	21	10.5	10.5	0.451	24.4	17.4	7	28.8	14.3	14.5	0.521	26	17.4	8.6	28.8	14.3	14.5	0.449
O00213	9	3	82	DAPPU;ANODA;9NEOP;PAPXU;BOMMO;TRICA;ZOONE;HARSA;OOCBI;ANOCA;ANAPL;CALAN;TINGU;XENTR;ORNAN;PELSI;DRYPU;ALLSI;TAEGU;AMAAE;MELGA;COLLI;OPIHO;EGRGA;APTFO;TAKRU;GASAC;SERDU;XENLA;ONCMY;SALSA;VOMUR;CANLF;PROCO;PANPA;PANTR;AOTNA;RHIBE;MACFA;PAPAN;CERAT;MANLE;MYOLU;BOVIN;LOXAF;SHEEP;TURTR;NOMLE;OTOGA;CAVPO;FUKDA;HETGA;TARSY;CHLSB;ERIEU;HORSE;TRIMA;PTEAL;PIG;CAPHI;PHYMC;DELLE;LIPVE;AILME;FELCA;MUSPF;URSMA…	Water flea;Mosquito;Neoptera;Asian swallowtail butterfly;Silk moth;Red flour beetle;Dampwood termite;Jerdon's jumping ant;Clonal raider ant;Green anole;Mallard;Anna's hummingbird;White-throated tinamou;Western clawed frog;Duckbill platypus;Chinese softshell turtle;Downy woodpecker;Chinese alligator;Zebra finch;Blue-fronted Amazon parrot;Wild turkey;Rock dove;Hoatzin;Little egret;Emperor penguin;J…	51.6	50.7	0.9	50	49	1	0.816	55.1	56.3	-1.2	53	51	2	0.828	62.9	61.8	1.1	61	59.8	1.2	0.823	67.2	68.7	-1.5	64.6	62.2	2.4	0.827
O00220	3	4	70	AILME;TARSY;ODORO;PELSI;VOMUR;FELCA;CANLF;MUSPF;URSMA;CRIGR;MESAU;ERIEU;CALSU;MELGA;AMAAE;DRYPU;CALAN;COLLI;APTFO;OPIHO;ALLMI;ALLSI;GASAC;DIPOR;XENLA;XENTR;SALSA;SERDU;TAKRU;ORNAN;MYOLU;ICTTR;MOUSE;ANOCA;ONCMY;OTOGA;TAEGU;ANAPL;EGRGA;TINGU;FUKDA;HETGA;LOXAF;TRIMA;PTEAL;HORSE;PIG;TURTR;PHYMC;DELLE;LIPVE;SHEEP;BOVIN;CAPHI;PROCO;NOMLE;PONAB;GORGO;PANPA;PANTR;RHIBE;PAPAN;CHLSB;CERAT;MANLE;MACFA;MACMU…	Giant panda;Philippine tarsier;Pacific walrus;Chinese softshell turtle;Common wombat;Cat;Dog;European domestic ferret;Polar bear;Chinese hamster;Golden hamster;Western European hedgehog;Scaled quail;Wild turkey;Blue-fronted Amazon parrot;Downy woodpecker;Anna's hummingbird;Rock dove;Emperor penguin;Hoatzin;American alligator;Chinese alligator;Three-spined stickleback;Ord's kangaroo rat;African cl…	31	27.2	3.8	21	26.5	-5.5	0.685	32.3	27.8	4.5	22	26.5	-4.5	0.629	44.3	38.9	5.4	30	37.9	-7.9	0.684	46.2	39.6	6.6	31.4	37.9	-6.5	0.629
O00221	3	8	81	BOMMO;PAPXU;HARSA;OOCBI;ANODA;DROME;LUCCU;DAPPU;EGRGA;APTFO;CALAN;DRYPU;XENTR;COLLI;OPIHO;TINGU;CAPHI;ANOCA;XENLA;ONCMY;SALSA;TAKRU;GASAC;SERDU;VOMUR;ORNAN;MOUSE;CRIGR;MESAU;DIPOR;CANLF;CAVPO;FUKDA;HETGA;ICTTR;ERIEU;MYOLU;LOXAF;TARSY;SAIBB;RHIBE;MACFA;PAPAN;MANLE;CERAT;CHLSB;MACMU;NOMLE;PONAB;GORGO;PANPA;PANTR;AOTNA;CALJA;OTOGA;PROCO;RABIT;PTEAL;PIG;LIPVE;PHYMC;DELLE;TURTR;BOVIN;SHEEP;TRIMA;HORSE…	Silk moth;Asian swallowtail butterfly;Jerdon's jumping ant;Clonal raider ant;Mosquito;Fruit fly;Green bottle fly;Water flea;Little egret;Emperor penguin;Anna's hummingbird;Downy woodpecker;Western clawed frog;Rock dove;Hoatzin;White-throated tinamou;Goat;Green anole;African clawed frog;Rainbow trout;Atlantic salmon;Japanese pufferfish;Three-spined stickleback;Greater amberjack;Common wombat;Duckb…	46	43.1	2.9	57	48	9	0.838	47	44.9	2.1	59	48.5	10.5	0.88	56.8	53.2	3.6	70.4	59.2	11.2	0.837	58	55.4	2.6	72.8	59.9	12.9	0.881
O00233	3	4	97	DICDI;PLAF7;YARLI;YEAST;THAPS;PHYPA;ARATH;ORYSI;MAIZE;WHEAT;ARAHY;MUSAM;NEUCR;9NEOP;CHLRE;BOMMO;PAPXU;EMIHU;DAPPU;ZOONE;HARSA;OOCBI;DROME;LUCCU;TRICA;URSMA;ONCMY;SALSA;TAKRU;GASAC;SERDU;XENLA;XENTR;PTEAL;AOTNA;OTOGA;CAVPO;HETGA;FUKDA;LOXAF;TRIMA;ICTTR;RABIT;DIPOR;ERIEU;PROCO;MOUSE;CRIGR;MESAU;MYOLU;MUSPF;HORSE;TARSY;RHIBE;CHLSB;CERAT;MACFA;MACMU;PAPAN;MANLE;NOMLE;PONAB;PANPA;GORGO;PANTR;SAIBB;CAL…	Slime mold;Plasmodium falciparum (isolate 3D7);Yeast;Baker's yeast;Marine diatom;Moss;Mouse-ear cress;Rice;Maize;Wheat;Peanut;Wild banana;Neurospora crassa (strain ATCC 24698 / 74-OR23-1A / CBS 708.71 / DSM 1257 / FGSC 987);Neoptera;Chlamydomonas reinhardtii;Silk moth;Asian swallowtail butterfly;Emiliania huxleyi;Water flea;Dampwood termite;Jerdon's jumping ant;Clonal raider ant;Fruit fly;Green b…	43.3	46.8	-3.5	42	47.5	-5.5	0.296	47	48	-1	47	49	-2	0.775	44.7	48.2	-3.5	43.3	49	-5.7	0.296	48.5	49.5	-1	48.5	50.5	-2	0.778
O00255	4	5	71	THAPS;DROME;LUCCU;ANODA;ONCMY;SALSA;TAKRU;GASAC;SERDU;XENLA;XENTR;OTOGA;URSMA;ERIEU;ORNAN;VOMUR;TARSY;PTEAL;MOUSE;CRIGR;MESAU;TRIMA;CAVPO;FUKDA;HETGA;DIPOR;ICTTR;LOXAF;LIPVE;PROCO;FELCA;AILME;MUSPF;CANLF;LEPWE;ODORO;MYOLU;CALJA;AOTNA;SAIBB;NOMLE;RHIBE;CERAT;MACFA;MANLE;CHLSB;MACMU;PAPAN;PANTR;PANPA;GORGO;PONAB;CAPHI;PIG;HORSE;BOVIN;PHYMC;DELLE;SHEEP;ANOCA;PELSI;ALLSI;ALLMI;DAPPU;BOMMO;PAPXU;9NEOP…	Marine diatom;Fruit fly;Green bottle fly;Mosquito;Rainbow trout;Atlantic salmon;Japanese pufferfish;Three-spined stickleback;Greater amberjack;African clawed frog;Western clawed frog;Small-eared galago;Polar bear;Western European hedgehog;Duckbill platypus;Common wombat;Philippine tarsier;Black flying fox;Mouse;Chinese hamster;Golden hamster;Caribbean manatee;Guinea pig;Damaraland mole rat;Naked …	44.2	51	-6.8	50.5	49	1.5	0.466	50.5	53	-2.5	51.5	50	1.5	0.618	62.3	71.8	-9.5	71.1	69	2.1	0.466	71.1	74.6	-3.5	72.5	70.4	2.1	0.616
O00257	9	6	87	MAIZE;MUSAM;ARATH;ARAHY;OPIHO;ORNAN;XENLA;XENTR;URSMA;VOMUR;DIPOR;HETGA;RABIT;ERIEU;CRIGR;MESAU;MOUSE;OTOGA;MYOLU;TARSY;RHIBE;CALJA;AOTNA;SAIBB;MANLE;MACFA;CHLSB;CERAT;MACMU;PAPAN;PANPA;PONAB;GORGO;PANTR;PTEAL;PROCO;ICTTR;TRIMA;LIPVE;DELLE;PHYMC;TURTR;BOVIN;CAPHI;SHEEP;LOXAF;PIG;HORSE;MUSPF;CAVPO;FELCA;CANLF;FUKDA;AILME;ODORO;ANOCA;CALSU;MELGA;TINGU;CALAN;COLLI;DRYPU;TAEGU;AMAAE;ANAPL;EGRGA;APTFO…	Maize;Wild banana;Mouse-ear cress;Peanut;Hoatzin;Duckbill platypus;African clawed frog;Western clawed frog;Polar bear;Common wombat;Ord's kangaroo rat;Naked mole rat;Rabbit;Western European hedgehog;Chinese hamster;Golden hamster;Mouse;Small-eared galago;Little brown bat;Philippine tarsier;Black snub-nosed monkey;White-tufted-ear marmoset;Ma's night monkey;Bolivian squirrel monkey;Drill;Crab-eati…	58.4	48.8	9.6	60	48	12	0.222	59.8	50.7	9.1	63	51.5	11.5	0.256	67.2	56.1	11.1	69	55.2	13.8	0.222	68.7	58.2	10.5	72.4	59.2	13.2	0.256
O00267	15	22	89	PLAF7;YEAST;EMENI;YARLI;THAPS;CHLRE;EMIHU;DICDI;COLLI;XENLA;TURTR;LOXAF;PELSI;ANOCA;PANPA;PANTR;DIPOR;MOUSE;CRIGR;MESAU;RHIBE;ERIEU;HETGA;RABIT;URSMA;TARSY;OTOGA;SHEEP;PROCO;MYOLU;TRIMA;PTEAL;PONAB;GORGO;AOTNA;CALJA;SAIBB;HORSE;LEPWE;CANLF;FELCA;MUSPF;ODORO;AILME;PIG;CERAT;CHLSB;DELLE;LIPVE;MACFA;MACMU;MANLE;PAPAN;PHYMC;BOVIN;CAPHI;ICTTR;CAVPO;FUKDA;NOMLE;ORNAN;VOMUR;ALLMI;ALLSI;ANAPL;CALSU;MELGA…	Plasmodium falciparum (isolate 3D7);Baker's yeast;Emericella nidulans (strain FGSC A4 / ATCC 38163 / CBS 112.46 / NRRL 194 / M139);Yeast;Marine diatom;Chlamydomonas reinhardtii;Emiliania huxleyi;Slime mold;Rock dove;African clawed frog;Atlantic bottle-nosed dolphin;African elephant;Chinese softshell turtle;Green anole;Pygmy chimpanzee;Chimpanzee;Ord's kangaroo rat;Mouse;Chinese hamster;Golden ham…	66.1	62.8	3.3	66	64	2	0.222	67.8	65.4	2.4	66	67	-1	0.432	74.3	70.6	3.7	74.2	71.9	2.3	0.22	76.2	73.5	2.7	74.2	75.3	-1.1	0.431
O00268	7	12	84	DROME;LUCCU;9NEOP;BOMMO;PAPXU;DAPPU;TRICA;ZOONE;HARSA;OOCBI;ANODA;FUKDA;CAPHI;AILME;PTEAL;TAKRU;GASAC;SERDU;AMAAE;TINGU;OPIHO;APTFO;EGRGA;ONCMY;SALSA;XENLA;XENTR;RABIT;CAVPO;VOMUR;ORNAN;CALJA;RHIBE;LOXAF;URSMA;ICTTR;TRIMA;HETGA;DIPOR;MOUSE;CRIGR;MESAU;ERIEU;OTOGA;PIG;MUSPF;FELCA;ODORO;LEPWE;CANLF;PROCO;BOVIN;PHYMC;DELLE;LIPVE;TURTR;MYOLU;HORSE;TARSY;SAIBB;AOTNA;CERAT;CHLSB;MACMU;NOMLE;PANTR;PAPAN…	Fruit fly;Green bottle fly;Neoptera;Silk moth;Asian swallowtail butterfly;Water flea;Red flour beetle;Dampwood termite;Jerdon's jumping ant;Clonal raider ant;Mosquito;Damaraland mole rat;Goat;Giant panda;Black flying fox;Japanese pufferfish;Three-spined stickleback;Greater amberjack;Blue-fronted Amazon parrot;White-throated tinamou;Hoatzin;Emperor penguin;Little egret;Rainbow trout;Atlantic salmo…	48.6	27.5	21.1	57	19.5	37.5	0.0525	52.3	30.9	21.4	59	23.5	35.5	0.0634	57.8	32.8	25	67.9	23.2	44.7	0.0526	62.2	36.8	25.4	70.2	28	42.2	0.0637
O00273	10	8	81	ONCMY;SALSA;TAKRU;SERDU;GASAC;XENLA;XENTR;CRIGR;ORNAN;VOMUR;RABIT;ERIEU;LOXAF;CAVPO;FUKDA;HETGA;FELCA;MESAU;MOUSE;ICTTR;DIPOR;CANLF;TRIMA;MYOLU;PIG;RHIBE;CHLSB;CERAT;MANLE;PAPAN;MACFA;MACMU;NOMLE;PANPA;PANTR;PONAB;GORGO;AOTNA;CALJA;SAIBB;MUSPF;AILME;URSMA;LEPWE;ODORO;PTEAL;HORSE;OTOGA;PROCO;TARSY;BOVIN;CAPHI;SHEEP;PHYMC;LIPVE;DELLE;TURTR;ANOCA;PELSI;CALSU;CALAN;ALLMI;ALLSI;MELGA;TINGU;COLLI;TAEGU…	Rainbow trout;Atlantic salmon;Japanese pufferfish;Greater amberjack;Three-spined stickleback;African clawed frog;Western clawed frog;Chinese hamster;Duckbill platypus;Common wombat;Rabbit;Western European hedgehog;African elephant;Guinea pig;Damaraland mole rat;Naked mole rat;Cat;Golden hamster;Mouse;Thirteen-lined ground squirrel;Ord's kangaroo rat;Dog;Caribbean manatee;Little brown bat;Pig;Blac…	49.6	48.5	1.1	52	51	1	0.865	53.1	50.1	3	58.5	52	6.5	0.664	61.2	59.9	1.3	64.2	63	1.2	0.864	65.5	61.9	3.6	72.2	64.2	8	0.665
O00291	5	9	88	ZOONE;DICDI;YEAST;YARLI;EMENI;NEUCR;DROME;LUCCU;BOMMO;PAPXU;PANPA;XENTR;ANOCA;DRYPU;OPIHO;TAKRU;ONCMY;SALSA;GASAC;SERDU;XENLA;VOMUR;ERIEU;DIPOR;CRIGR;FUKDA;MESAU;MOUSE;ICTTR;RABIT;MYOLU;PTEAL;HETGA;CAVPO;MUSPF;FELCA;CANLF;AILME;URSMA;LEPWE;ODORO;OTOGA;TARSY;PROCO;CALJA;AOTNA;SAIBB;GORGO;PONAB;NOMLE;PANTR;MACFA;RHIBE;MANLE;CHLSB;MACMU;CERAT;PAPAN;PIG;TRIMA;LOXAF;CAPHI;BOVIN;SHEEP;HORSE;TURTR;PHYMC…	Dampwood termite;Slime mold;Baker's yeast;Yeast;Emericella nidulans (strain FGSC A4 / ATCC 38163 / CBS 112.46 / NRRL 194 / M139);Neurospora crassa (strain ATCC 24698 / 74-OR23-1A / CBS 708.71 / DSM 1257 / FGSC 987);Fruit fly;Green bottle fly;Silk moth;Asian swallowtail butterfly;Pygmy chimpanzee;Western clawed frog;Green anole;Downy woodpecker;Hoatzin;Japanese pufferfish;Rainbow trout;Atlantic sa…	49.2	62	-12.8	56	59	-3	0.129	63	63.9	-0.9	67	64	3	0.846	55.9	70.4	-14.5	63.6	67	-3.4	0.129	71.6	72.6	-1	76.1	72.7	3.4	0.847
O00303	5	3	100	YEAST;XENTR;FUKDA;PLAF7;EMIHU;YARLI;EMENI;NEUCR;DICDI;CHLRE;PHYPA;MUSAM;ARATH;ARAHY;MAIZE;ORYSI;WHEAT;THAPS;ONCMY;SALSA;TAKRU;GASAC;SERDU;XENLA;HORSE;MYOLU;PIG;LOXAF;ERIEU;OTOGA;MOUSE;PTEAL;MESAU;PROCO;SAIBB;CERAT;BOVIN;SHEEP;CAPHI;TARSY;TRIMA;HETGA;MACMU;PAPAN;CHLSB;PANTR;PANPA;CRIGR;AOTNA;CALJA;GORGO;ICTTR;MACFA;MANLE;PHYMC;PONAB;RHIBE;NOMLE;RABIT;CAVPO;TURTR;DELLE;LIPVE;CANLF;DIPOR;AILME;FELCA…	Baker's yeast;Western clawed frog;Damaraland mole rat;Plasmodium falciparum (isolate 3D7);Emiliania huxleyi;Yeast;Emericella nidulans (strain FGSC A4 / ATCC 38163 / CBS 112.46 / NRRL 194 / M139);Neurospora crassa (strain ATCC 24698 / 74-OR23-1A / CBS 708.71 / DSM 1257 / FGSC 987);Slime mold;Chlamydomonas reinhardtii;Moss;Wild banana;Mouse-ear cress;Peanut;Maize;Rice;Wheat;Marine diatom;Rainbow tr…	65.4	67.7	-2.3	70	66	4	0.834	68.4	70	-1.6	75	72	3	0.891	65.4	67.7	-2.3	70	66	4	0.834	68.4	70	-1.6	75	72	3	0.891
O00330	4	4	100	BOMMO;PAPXU;PLAF7;YEAST;9NEOP;ARATH;CHLRE;EMIHU;DICDI;YARLI;EMENI;NEUCR;DAPPU;ZOONE;ANODA;TRICA;DROME;LUCCU;ARAHY;MUSAM;WHEAT;ORYSI;MAIZE;HARSA;OOCBI;THAPS;PHYPA;GASAC;ONCMY;SALSA;SERDU;TAKRU;XENLA;XENTR;VOMUR;PROCO;DIPOR;HORSE;MOUSE;CRIGR;MESAU;ERIEU;ICTTR;MYOLU;RABIT;TRIMA;LOXAF;TARSY;CAVPO;HETGA;FUKDA;AOTNA;OTOGA;RHIBE;CERAT;PAPAN;CHLSB;MANLE;MACFA;MACMU;PONAB;NOMLE;GORGO;PANPA;PANTR;CALJA;SAI…	Silk moth;Asian swallowtail butterfly;Plasmodium falciparum (isolate 3D7);Baker's yeast;Neoptera;Mouse-ear cress;Chlamydomonas reinhardtii;Emiliania huxleyi;Slime mold;Yeast;Emericella nidulans (strain FGSC A4 / ATCC 38163 / CBS 112.46 / NRRL 194 / M139);Neurospora crassa (strain ATCC 24698 / 74-OR23-1A / CBS 708.71 / DSM 1257 / FGSC 987);Water flea;Dampwood termite;Mosquito;Red flour beetle;Frui…	52.5	52	0.5	49.5	53	-3.5	0.972	55.2	53	2.2	53.5	53.5	0	0.866	52.5	52	0.5	49.5	53	-3.5	0.972	55.2	53	2.2	53.5	53.5	0	0.866
O00401	5	8	84	YARLI;EMENI;NEUCR;DICDI;XENTR;DAPPU;XENLA;VOMUR;TRIMA;RABIT;PTEAL;CANLF;DIPOR;AOTNA;CALJA;SAIBB;PANPA;CERAT;MANLE;RHIBE;PONAB;GORGO;PANTR;MACFA;MACMU;CHLSB;NOMLE;MESAU;MOUSE;ODORO;ICTTR;CAVPO;HETGA;BOVIN;CAPHI;ERIEU;LIPVE;PHYMC;DELLE;TURTR;LOXAF;OTOGA;FUKDA;TARSY;FELCA;AILME;MUSPF;LEPWE;URSMA;PROCO;PIG;MELGA;ANOCA;ALLMI;ALLSI;PELSI;OPIHO;DRYPU;CALAN;TAEGU;TINGU;AMAAE;CALSU;COLLI;APTFO;EGRGA;GASAC…	Yeast;Emericella nidulans (strain FGSC A4 / ATCC 38163 / CBS 112.46 / NRRL 194 / M139);Neurospora crassa (strain ATCC 24698 / 74-OR23-1A / CBS 708.71 / DSM 1257 / FGSC 987);Slime mold;Western clawed frog;Water flea;African clawed frog;Common wombat;Caribbean manatee;Rabbit;Black flying fox;Dog;Ord's kangaroo rat;Ma's night monkey;White-tufted-ear marmoset;Bolivian squirrel monkey;Pygmy chimpanzee…	66.4	63.4	3	64	62.5	1.5	0.544	67.8	65.5	2.3	66	65	1	0.623	79	75.4	3.6	76.2	74.4	1.8	0.544	80.7	78	2.7	78.6	77.4	1.2	0.624
O00409	8	18	84	TINGU;OPIHO;EGRGA;CALAN;APTFO;DRYPU;LUCCU;SERDU;TAKRU;DROME;CHLSB;ONCMY;SALSA;XENLA;XENTR;CALSU;VOMUR;ANOCA;ALLSI;AMAAE;TAEGU;MELGA;ANAPL;COLLI;ALLMI;PELSI;TARSY;ORNAN;BOVIN;CAPHI;ERIEU;SHEEP;RABIT;LOXAF;TRIMA;HETGA;DIPOR;MOUSE;OTOGA;MESAU;CRIGR;FUKDA;CAVPO;ICTTR;PIG;FELCA;SAIBB;AOTNA;CALJA;CERAT;MACMU;MACFA;MANLE;PAPAN;GORGO;NOMLE;PANPA;PANTR;RHIBE;PONAB;LIPVE;TURTR;DELLE;MUSPF;HORSE;PHYMC;PROCO…	White-throated tinamou;Hoatzin;Little egret;Anna's hummingbird;Emperor penguin;Downy woodpecker;Green bottle fly;Greater amberjack;Japanese pufferfish;Fruit fly;Green monkey;Rainbow trout;Atlantic salmon;African clawed frog;Western clawed frog;Scaled quail;Common wombat;Green anole;Chinese alligator;Blue-fronted Amazon parrot;Zebra finch;Wild turkey;Mallard;Rock dove;American alligator;Chinese so…	63.1	51.9	11.2	64.5	56.5	8	0.0268	64.8	53.7	11.1	65.5	58	7.5	0.0374	75.2	61.8	13.4	76.8	67.3	9.5	0.0265	77.1	64	13.1	78	69.1	8.9	0.0376
O00410	8	3	100	THAPS;DICDI;PLAF7;YEAST;YARLI;EMENI;NEUCR;CRIGR;FUKDA;PTEAL;TAKRU;ONCMY;SALSA;GASAC;SERDU;XENLA;XENTR;LOXAF;AOTNA;ORNAN;VOMUR;MOUSE;TRIMA;CAVPO;TARSY;HETGA;SHEEP;ICTTR;RHIBE;MESAU;LIPVE;PHYMC;DELLE;TURTR;PROCO;RABIT;SAIBB;BOVIN;CAPHI;MYOLU;OTOGA;MANLE;GORGO;PANPA;ERIEU;CALJA;PIG;MACFA;CHLSB;PAPAN;CERAT;NOMLE;PONAB;PANTR;MACMU;LEPWE;ODORO;DIPOR;FELCA;HORSE;AILME;CANLF;MUSPF;URSMA;TAEGU;ANOCA;DRYPU…	Marine diatom;Slime mold;Plasmodium falciparum (isolate 3D7);Baker's yeast;Yeast;Emericella nidulans (strain FGSC A4 / ATCC 38163 / CBS 112.46 / NRRL 194 / M139);Neurospora crassa (strain ATCC 24698 / 74-OR23-1A / CBS 708.71 / DSM 1257 / FGSC 987);Chinese hamster;Damaraland mole rat;Black flying fox;Japanese pufferfish;Rainbow trout;Atlantic salmon;Three-spined stickleback;Greater amberjack;Afric…	73.2	76.7	-3.5	73.5	72	1.5	0.519	75.1	80	-4.9	74.5	81	-6.5	0.372	73.2	76.7	-3.5	73.5	72	1.5	0.519	75.1	80	-4.9	74.5	81	-6.5	0.372
O00418	28	7	80	PHYPA;XENTR;TAKRU;NEUCR;DICDI;THAPS;DAPPU;XENLA;ANOCA;PELSI;ALLMI;ALLSI;MELGA;CALAN;AMAAE;TINGU;TAEGU;CALSU;DRYPU;ANAPL;COLLI;OPIHO;EGRGA;APTFO;ORNAN;VOMUR;ERIEU;FUKDA;HETGA;MYOLU;PTEAL;DIPOR;CAVPO;CRIGR;ICTTR;RABIT;LOXAF;TRIMA;AOTNA;TARSY;PANPA;RHIBE;PAPAN;MANLE;CERAT;CHLSB;MACFA;MACMU;PONAB;NOMLE;PANTR;GORGO;CALJA;SAIBB;OTOGA;PROCO;PIG;HORSE;LEPWE;CANLF;MUSPF;FELCA;ODORO;AILME;URSMA;BOVIN;CAPHI…	Moss;Western clawed frog;Japanese pufferfish;Neurospora crassa (strain ATCC 24698 / 74-OR23-1A / CBS 708.71 / DSM 1257 / FGSC 987);Slime mold;Marine diatom;Water flea;African clawed frog;Green anole;Chinese softshell turtle;American alligator;Chinese alligator;Wild turkey;Anna's hummingbird;Blue-fronted Amazon parrot;White-throated tinamou;Zebra finch;Scaled quail;Downy woodpecker;Mallard;Rock do…	62.2	44.4	17.8	67.5	54	13.5	0.0196	63.7	55	8.7	67.5	68	-0.5	0.178	77.7	55.5	22.2	84.4	67.5	16.9	0.0195	79.6	68.7	10.9	84.4	85	-0.6	0.177
O00423	8	4	87	THAPS;EMIHU;DROME;LUCCU;CHLRE;AMAAE;CRIGR;PTEAL;ONCMY;SALSA;TAKRU;GASAC;SERDU;XENLA;XENTR;ERIEU;ANOCA;PELSI;ALLMI;ALLSI;ANAPL;CALSU;CALAN;MELGA;TAEGU;COLLI;OPIHO;TINGU;DRYPU;APTFO;EGRGA;ORNAN;VOMUR;PROCO;LOXAF;RABIT;TRIMA;CANLF;MYOLU;FELCA;PHYMC;LIPVE;DELLE;TURTR;BOVIN;SHEEP;CAPHI;HORSE;AILME;PIG;MUSPF;URSMA;LEPWE;ODORO;ICTTR;MESAU;MOUSE;FUKDA;HETGA;CAVPO;DIPOR;PAPAN;NOMLE;TARSY;OTOGA;AOTNA;PANPA…	Marine diatom;Emiliania huxleyi;Fruit fly;Green bottle fly;Chlamydomonas reinhardtii;Blue-fronted Amazon parrot;Chinese hamster;Black flying fox;Rainbow trout;Atlantic salmon;Japanese pufferfish;Three-spined stickleback;Greater amberjack;African clawed frog;Western clawed frog;Western European hedgehog;Green anole;Chinese softshell turtle;American alligator;Chinese alligator;Mallard;Scaled quail;…	64.4	68.8	-4.4	66	70	-4	0.24	66.4	69.2	-2.8	66.5	70.5	-4	0.298	74	79	-5	75.8	80.4	-4.6	0.239	76.3	79.6	-3.3	76.5	81	-4.5	0.3
O00425	7	4	90	ORYSI;WHEAT;ARAHY;MUSAM;GASAC;CRIGR;CALSU;TINGU;ANAPL;ALLSI;ONCMY;SALSA;SERDU;TAKRU;PIG;TURTR;RABIT;MESAU;MOUSE;ERIEU;BOVIN;CAPHI;SHEEP;CAVPO;MYOLU;HORSE;AOTNA;ICTTR;NOMLE;DELLE;PHYMC;LIPVE;DIPOR;TARSY;MUSPF;CALJA;SAIBB;OTOGA;PROCO;CHLSB;RHIBE;PAPAN;PANTR;PANPA;MANLE;MACMU;MACFA;CERAT;PONAB;GORGO;LEPWE;ODORO;AILME;URSMA;TRIMA;LOXAF;CANLF;FELCA;HETGA;FUKDA;PTEAL;VOMUR;XENLA;XENTR;PELSI;ANOCA;AMAAE…	Rice;Wheat;Peanut;Wild banana;Three-spined stickleback;Chinese hamster;Scaled quail;White-throated tinamou;Mallard;Chinese alligator;Rainbow trout;Atlantic salmon;Greater amberjack;Japanese pufferfish;Pig;Atlantic bottle-nosed dolphin;Rabbit;Golden hamster;Mouse;Western European hedgehog;Bovine;Goat;Sheep;Guinea pig;Little brown bat;Horse;Ma's night monkey;Thirteen-lined ground squirrel;Northern …	65.6	59.2	6.4	73	57	16	0.503	65.9	71.2	-5.3	73	75.5	-2.5	0.611	72.9	65.8	7.1	81.1	63.3	17.8	0.501	73.2	79.2	-6	81.1	83.8	-2.7	0.611
O00443	13	15	85	BOMMO;PAPXU;ANODA;DROME;LUCCU;DAPPU;TRICA;HARSA;OOCBI;TINGU;OPIHO;ANAPL;APTFO;CALSU;CRIGR;LEPWE;ONCMY;SALSA;TAKRU;GASAC;SERDU;XENLA;XENTR;ORNAN;VOMUR;DIPOR;ERIEU;MESAU;MOUSE;CAVPO;LOXAF;FUKDA;HETGA;TRIMA;ICTTR;RABIT;RHIBE;SAIBB;AOTNA;CALJA;CHLSB;MACFA;NOMLE;PAPAN;MACMU;CERAT;MANLE;PONAB;GORGO;PANPA;PANTR;MYOLU;TARSY;PIG;PTEAL;OTOGA;PROCO;BOVIN;CAPHI;SHEEP;LIPVE;TURTR;DELLE;PHYMC;HORSE;FELCA;MUSPF…	Silk moth;Asian swallowtail butterfly;Mosquito;Fruit fly;Green bottle fly;Water flea;Red flour beetle;Jerdon's jumping ant;Clonal raider ant;White-throated tinamou;Hoatzin;Mallard;Emperor penguin;Scaled quail;Chinese hamster;Weddell seal;Rainbow trout;Atlantic salmon;Japanese pufferfish;Three-spined stickleback;Greater amberjack;African clawed frog;Western clawed frog;Duckbill platypus;Common wom…	55.6	52.1	3.5	54	53	1	0.426	57.8	54.7	3.1	56	55	1	0.466	65.4	61.3	4.1	63.5	62.4	1.1	0.426	68.1	64.4	3.7	65.9	64.7	1.2	0.464
O00444	7	15	94	YEAST;YARLI;ANAPL;TINGU;CALAN;DRYPU;OPIHO;APTFO;EGRGA;MAIZE;THAPS;DICDI;ANODA;ORNAN;ONCMY;SALSA;TAKRU;GASAC;SERDU;XENLA;XENTR;ERIEU;VOMUR;TARSY;MOUSE;CRIGR;MESAU;CAVPO;FUKDA;HETGA;DIPOR;RABIT;ICTTR;LOXAF;TRIMA;MYOLU;RHIBE;CHLSB;MANLE;CERAT;PAPAN;MACFA;MACMU;NOMLE;PONAB;GORGO;PANPA;PANTR;SAIBB;AOTNA;CALJA;HORSE;OTOGA;PROCO;FELCA;MUSPF;CANLF;LEPWE;ODORO;AILME;URSMA;PTEAL;PIG;TURTR;PHYMC;DELLE;LIPVE…	Baker's yeast;Yeast;Mallard;White-throated tinamou;Anna's hummingbird;Downy woodpecker;Hoatzin;Emperor penguin;Little egret;Maize;Marine diatom;Slime mold;Mosquito;Duckbill platypus;Rainbow trout;Atlantic salmon;Japanese pufferfish;Three-spined stickleback;Greater amberjack;African clawed frog;Western clawed frog;Western European hedgehog;Common wombat;Philippine tarsier;Mouse;Chinese hamster;Gol…	54.9	49.6	5.3	57	49	8	0.368	56.6	53.1	3.5	57	51	6	0.574	58.4	52.8	5.6	60.6	52.1	8.5	0.369	60.2	56.4	3.8	60.6	54.3	6.3	0.574
O00459	3	5	84	9NEOP;BOMMO;PAPXU;ONCMY;SALSA;GASAC;SERDU;TAKRU;ANOCA;PELSI;RABIT;DIPOR;CERAT;GORGO;URSMA;TURTR;HORSE;LEPWE;OPIHO;TINGU;MELGA;TARSY;XENLA;XENTR;MOUSE;MESAU;CRIGR;RHIBE;ERIEU;MYOLU;SHEEP;PTEAL;OTOGA;AILME;ICTTR;MANLE;LOXAF;TRIMA;AOTNA;LIPVE;PHYMC;DELLE;ODORO;MUSPF;FELCA;CANLF;PIG;BOVIN;CAPHI;MACFA;PROCO;CALJA;SAIBB;PONAB;NOMLE;PANTR;PANPA;CHLSB;MACMU;PAPAN;CAVPO;FUKDA;HETGA;DRYPU;TAEGU;ALLMI;ALLSI…	Neoptera;Silk moth;Asian swallowtail butterfly;Rainbow trout;Atlantic salmon;Three-spined stickleback;Greater amberjack;Japanese pufferfish;Green anole;Chinese softshell turtle;Rabbit;Ord's kangaroo rat;Sooty mangabey;Western lowland gorilla;Polar bear;Atlantic bottle-nosed dolphin;Horse;Weddell seal;Hoatzin;White-throated tinamou;Wild turkey;Philippine tarsier;African clawed frog;Western clawed …	55.7	54.2	1.5	71	68	3	0.949	60.3	60.2	0.1	77	72	5	0.995	66.3	64.5	1.8	84.5	81	3.5	0.949	71.8	71.7	0.1	91.7	85.7	6	0.995
O00472	9	10	83	LEPWE;ANODA;ONCMY;TAEGU;DRYPU;ANAPL;CALSU;CALAN;EGRGA;MELGA;AMAAE;XENLA;XENTR;COLLI;MYOLU;ORNAN;VOMUR;MOUSE;MESAU;CRIGR;RABIT;CAVPO;FUKDA;HETGA;ICTTR;OTOGA;PROCO;TARSY;DIPOR;CALJA;GORGO;PANTR;PANPA;NOMLE;PONAB;CHLSB;MACMU;MACFA;RHIBE;PAPAN;CERAT;MANLE;AOTNA;SAIBB;ERIEU;HORSE;PTEAL;CANLF;PIG;BOVIN;CAPHI;SHEEP;TURTR;PHYMC;DELLE;LIPVE;ODORO;FELCA;MUSPF;AILME;URSMA;TRIMA;LOXAF;ANOCA;PELSI;TINGU;ALLMI…	Weddell seal;Mosquito;Rainbow trout;Zebra finch;Downy woodpecker;Mallard;Scaled quail;Anna's hummingbird;Little egret;Wild turkey;Blue-fronted Amazon parrot;African clawed frog;Western clawed frog;Rock dove;Little brown bat;Duckbill platypus;Common wombat;Mouse;Golden hamster;Chinese hamster;Rabbit;Guinea pig;Damaraland mole rat;Naked mole rat;Thirteen-lined ground squirrel;Small-eared galago;Coq…	59.2	59.6	-0.4	59	63	-4	0.929	62.4	63.5	-1.1	61	67	-6	0.823	71.4	71.8	-0.4	71.1	75.9	-4.8	0.929	75.2	76.5	-1.3	73.5	80.7	-7.2	0.823
O00506	5	6	98	YEAST;CHLRE;MAIZE;EMIHU;ARAHY;MUSAM;ORYSI;WHEAT;ARATH;YARLI;EMENI;PHYPA;NEUCR;DICDI;RABIT;DAPPU;DROME;LUCCU;TRICA;ANODA;ZOONE;HARSA;OOCBI;BOMMO;PAPXU;9NEOP;LEPWE;TRIMA;TURTR;XENLA;XENTR;ONCMY;SALSA;GASAC;SERDU;TAKRU;SHEEP;MACMU;ERIEU;EGRGA;URSMA;OPIHO;ANOCA;VOMUR;PELSI;MELGA;ORNAN;ANAPL;ALLMI;ALLSI;DRYPU;CALSU;TINGU;TAEGU;COLLI;AMAAE;APTFO;CALAN;NOMLE;LOXAF;PTEAL;CAPHI;CAVPO;FUKDA;HETGA;ODORO;DIP…	Baker's yeast;Chlamydomonas reinhardtii;Maize;Emiliania huxleyi;Peanut;Wild banana;Rice;Wheat;Mouse-ear cress;Yeast;Emericella nidulans (strain FGSC A4 / ATCC 38163 / CBS 112.46 / NRRL 194 / M139);Moss;Neurospora crassa (strain ATCC 24698 / 74-OR23-1A / CBS 708.71 / DSM 1257 / FGSC 987);Slime mold;Rabbit;Water flea;Fruit fly;Green bottle fly;Red flour beetle;Mosquito;Dampwood termite;Jerdon's jum…	54.6	62.3	-7.7	50	67	-17	0.563	56.8	70.3	-13.5	53	72.5	-19.5	0.326	55.7	63.6	-7.9	51	68.3	-17.3	0.564	58	71.8	-13.8	54.1	74	-19.9	0.327
O00507	3	4	99	NEUCR;EMENI;YEAST;YARLI;THAPS;EMIHU;PHYPA;ARATH;ARAHY;MUSAM;WHEAT;ORYSI;MAIZE;DICDI;DRYPU;CHLRE;RHIBE;9NEOP;BOMMO;PAPXU;ANODA;DROME;LUCCU;TRICA;ZOONE;HARSA;OOCBI;DAPPU;XENTR;XENLA;VOMUR;ANOCA;ORNAN;PELSI;CALSU;ALLSI;ALLMI;AMAAE;ANAPL;CALAN;MELGA;TINGU;TAEGU;EGRGA;COLLI;APTFO;OPIHO;PANTR;MACMU;PAPAN;DIPOR;NOMLE;CANLF;TARSY;CALJA;GORGO;MANLE;CERAT;MACFA;CHLSB;PANPA;PONAB;AOTNA;SAIBB;RABIT;ICTTR;FUK…	Neurospora crassa (strain ATCC 24698 / 74-OR23-1A / CBS 708.71 / DSM 1257 / FGSC 987);Emericella nidulans (strain FGSC A4 / ATCC 38163 / CBS 112.46 / NRRL 194 / M139);Baker's yeast;Yeast;Marine diatom;Emiliania huxleyi;Moss;Mouse-ear cress;Peanut;Wild banana;Wheat;Rice;Maize;Slime mold;Downy woodpecker;Chlamydomonas reinhardtii;Black snub-nosed monkey;Neoptera;Silk moth;Asian swallowtail butterfl…	51.7	76	-24.3	71	76.5	-5.5	0.28	52.3	77.8	-25.5	71	78	-7	0.25	52.2	76.8	-24.6	71.7	77.3	-5.6	0.279	52.9	78.5	-25.6	71.7	78.8	-7.1	0.249
O00512	31	30	72	DRYPU;LEPWE;XENLA;XENTR;ORNAN;DIPOR;VOMUR;PTEAL;MYOLU;ERIEU;ICTTR;MOUSE;CRIGR;MESAU;PIG;FUKDA;CAVPO;HETGA;RABIT;FELCA;TRIMA;OTOGA;LOXAF;PROCO;ODORO;BOVIN;CAPHI;SHEEP;PHYMC;LIPVE;DELLE;TURTR;SAIBB;AOTNA;CALJA;TARSY;RHIBE;CHLSB;PAPAN;CERAT;MACFA;MACMU;MANLE;PANPA;PANTR;GORGO;NOMLE;PONAB;HORSE;MUSPF;CANLF;AILME;URSMA;ANOCA;PELSI;ALLMI;ALLSI;COLLI;OPIHO;AMAAE;MELGA;CALAN;TAEGU;APTFO;EGRGA;ANAPL;CALSU…	Downy woodpecker;Weddell seal;African clawed frog;Western clawed frog;Duckbill platypus;Ord's kangaroo rat;Common wombat;Black flying fox;Little brown bat;Western European hedgehog;Thirteen-lined ground squirrel;Mouse;Chinese hamster;Golden hamster;Pig;Damaraland mole rat;Guinea pig;Naked mole rat;Rabbit;Cat;Caribbean manatee;Small-eared galago;African elephant;Coquerel's sifaka;Pacific walrus;Bo…	66.7	58.9	7.8	68	63	5	0.00237	66.8	59.4	7.4	68	63.5	4.5	0.00372	92.6	81.8	10.8	94.4	87.5	6.9	0.00239	92.8	82.5	10.3	94.4	88.2	6.2	0.00375
O00515	32	13	60	SALSA;ORNAN;VOMUR;MYOLU;PIG;SHEEP;BOVIN;CAPHI;PHYMC;DELLE;LIPVE;PTEAL;ERIEU;RABIT;MOUSE;CRIGR;MESAU;CAVPO;FUKDA;HETGA;LOXAF;TRIMA;DIPOR;HORSE;CANLF;FELCA;ODORO;MUSPF;AILME;URSMA;ICTTR;TARSY;PROCO;OTOGA;CALJA;PONAB;CHLSB;PAPAN;RHIBE;MACMU;MANLE;CERAT;MACFA;NOMLE;PANPA;PANTR;GORGO;AOTNA;SAIBB;CALSU;MELGA;TAEGU;ANAPL;AMAAE;APTFO;COLLI;ALLMI;ALLSI;ANOCA;PELSI;	Atlantic salmon;Duckbill platypus;Common wombat;Little brown bat;Pig;Sheep;Bovine;Goat;Sperm whale;Beluga whale;Yangtze river dolphin;Black flying fox;Western European hedgehog;Rabbit;Mouse;Chinese hamster;Golden hamster;Guinea pig;Damaraland mole rat;Naked mole rat;African elephant;Caribbean manatee;Ord's kangaroo rat;Horse;Dog;Cat;Pacific walrus;European domestic ferret;Giant panda;Polar bear;T…	38.5	34.6	3.9	40	33	7	0.357	40.8	36.2	4.6	41.5	36	5.5	0.226	64.2	57.7	6.5	66.7	55	11.7	0.357	67.9	60.3	7.6	69.2	60	9.2	0.227
O00522	5	4	94	LEPWE;DAPPU;BOMMO;PAPXU;HARSA;OOCBI;ANODA;DROME;LUCCU;TRICA;ZOONE;EMIHU;XENLA;XENTR;ORNAN;ANOCA;VOMUR;ALLMI;ALLSI;PELSI;CALSU;DRYPU;MELGA;AMAAE;COLLI;ANAPL;TINGU;TAEGU;APTFO;CALAN;EGRGA;OPIHO;MESAU;MOUSE;CRIGR;CANLF;ERIEU;FUKDA;CAVPO;HETGA;MYOLU;TRIMA;PROCO;PIG;OTOGA;PTEAL;LOXAF;BOVIN;CAPHI;SHEEP;HORSE;ODORO;TARSY;LIPVE;DELLE;TURTR;PHYMC;DIPOR;FELCA;RABIT;AOTNA;SAIBB;RHIBE;CHLSB;MANLE;CERAT;MACFA…	Weddell seal;Water flea;Silk moth;Asian swallowtail butterfly;Jerdon's jumping ant;Clonal raider ant;Mosquito;Fruit fly;Green bottle fly;Red flour beetle;Dampwood termite;Emiliania huxleyi;African clawed frog;Western clawed frog;Duckbill platypus;Green anole;Common wombat;American alligator;Chinese alligator;Chinese softshell turtle;Scaled quail;Downy woodpecker;Wild turkey;Blue-fronted Amazon pa…	69.6	72.5	-2.9	69	73.5	-4.5	0.157	72.4	75	-2.6	70	75	-5	0.386	74.1	77.1	-3	73.4	78.2	-4.8	0.162	77	79.8	-2.8	74.5	79.8	-5.3	0.385
O00533	7	6	80	PAPXU;TRICA;DAPPU;OOCBI;ANODA;DROME;LUCCU;CRIGR;LEPWE;MYOLU;XENTR;XENLA;ONCMY;SALSA;GASAC;SERDU;TAKRU;ANOCA;PELSI;ALLMI;ALLSI;CALSU;MELGA;TAEGU;TINGU;AMAAE;CALAN;ANAPL;DRYPU;COLLI;OPIHO;APTFO;EGRGA;ORNAN;VOMUR;PTEAL;ERIEU;PROCO;MESAU;MOUSE;DIPOR;FUKDA;HETGA;RABIT;ICTTR;CAVPO;LOXAF;TRIMA;HORSE;AILME;PIG;FELCA;CANLF;ODORO;MUSPF;URSMA;PHYMC;LIPVE;DELLE;TURTR;BOVIN;CAPHI;SHEEP;OTOGA;TARSY;CERAT;AOTNA…	Asian swallowtail butterfly;Red flour beetle;Water flea;Clonal raider ant;Mosquito;Fruit fly;Green bottle fly;Chinese hamster;Weddell seal;Little brown bat;Western clawed frog;African clawed frog;Rainbow trout;Atlantic salmon;Three-spined stickleback;Greater amberjack;Japanese pufferfish;Green anole;Chinese softshell turtle;American alligator;Chinese alligator;Scaled quail;Wild turkey;Zebra finch…	64	56.5	7.5	61	62	-1	0.422	64.6	57.7	6.9	61	63	-2	0.437	80	70.6	9.4	76.2	77.5	-1.3	0.422	80.7	72.1	8.6	76.2	78.8	-2.6	0.438
O00534	7	7	81	TINGU;TRICA;MUSAM;ORYSI;WHEAT;CHLRE;EMENI;DICDI;NEUCR;CALSU;PELSI;ONCMY;RABIT;PHYMC;LIPVE;DELLE;TURTR;DRYPU;ALLSI;CALAN;AMAAE;TAEGU;PHYPA;DAPPU;COLLI;MELGA;ANAPL;EGRGA;SALSA;TAKRU;GASAC;SERDU;ALLMI;ANOCA;XENLA;XENTR;ERIEU;DIPOR;CRIGR;MOUSE;MESAU;TRIMA;LOXAF;ICTTR;CAVPO;FUKDA;HETGA;MYOLU;TARSY;OTOGA;PROCO;RHIBE;PONAB;NOMLE;GORGO;PANPA;PANTR;CHLSB;MACMU;PAPAN;CERAT;MACFA;MANLE;SAIBB;CALJA;AOTNA;BOV…	White-throated tinamou;Red flour beetle;Wild banana;Rice;Wheat;Chlamydomonas reinhardtii;Emericella nidulans (strain FGSC A4 / ATCC 38163 / CBS 112.46 / NRRL 194 / M139);Slime mold;Neurospora crassa (strain ATCC 24698 / 74-OR23-1A / CBS 708.71 / DSM 1257 / FGSC 987);Scaled quail;Chinese softshell turtle;Rainbow trout;Rabbit;Sperm whale;Yangtze river dolphin;Beluga whale;Atlantic bottle-nosed dolp…	38.3	39.7	-1.4	28	49	-21	0.905	41	45.4	-4.4	29	51	-22	0.71	47.3	49	-1.7	34.6	60.5	-25.9	0.906	50.6	56.1	-5.5	35.8	63	-27.2	0.71
O00555	3	21	82	APTFO;LEPWE;ANODA;9NEOP;BOMMO;PAPXU;TRICA;DROME;DAPPU;HARSA;OOCBI;ONCMY;TURTR;CALSU;ANAPL;DRYPU;TRIMA;AOTNA;SAIBB;URSMA;PIG;ICTTR;MESAU;ANOCA;PELSI;TAEGU;AMAAE;MELGA;COLLI;CALAN;EGRGA;OPIHO;TAKRU;SALSA;GASAC;SERDU;XENLA;XENTR;TINGU;MYOLU;ORNAN;ALLMI;ALLSI;RABIT;CAVPO;VOMUR;FUKDA;PANPA;HETGA;DIPOR;ERIEU;PTEAL;AILME;LOXAF;MOUSE;CRIGR;MUSPF;GORGO;OTOGA;MANLE;PONAB;RHIBE;NOMLE;CALJA;MACFA;CERAT;PANTR…	Emperor penguin;Weddell seal;Mosquito;Neoptera;Silk moth;Asian swallowtail butterfly;Red flour beetle;Fruit fly;Water flea;Jerdon's jumping ant;Clonal raider ant;Rainbow trout;Atlantic bottle-nosed dolphin;Scaled quail;Mallard;Downy woodpecker;Caribbean manatee;Ma's night monkey;Bolivian squirrel monkey;Polar bear;Pig;Thirteen-lined ground squirrel;Golden hamster;Green anole;Chinese softshell tur…	33.3	38.3	-5	30	37	-7	0.605	43	41.4	1.6	45	41	4	0.852	40.6	46.7	-6.1	36.6	45.1	-8.5	0.605	52.4	50.5	1.9	54.9	50	4.9	0.852
O00560	10	5	84	XENTR;DROME;LUCCU;TAKRU;GASAC;SERDU;ONCMY;SALSA;XENLA;HORSE;PELSI;ALLMI;ALLSI;DRYPU;TINGU;TAEGU;AMAAE;MELGA;CALSU;OPIHO;CALAN;ANAPL;APTFO;COLLI;EGRGA;ANOCA;VOMUR;RABIT;MOUSE;CRIGR;MESAU;PIG;FUKDA;ORNAN;MACFA;MACMU;PANPA;PANTR;OTOGA;LOXAF;ERIEU;PHYMC;BOVIN;CAPHI;SHEEP;TURTR;DELLE;LIPVE;CAVPO;TRIMA;PROCO;DIPOR;FELCA;MUSPF;CANLF;AILME;ODORO;LEPWE;URSMA;TARSY;CHLSB;NOMLE;PONAB;GORGO;RHIBE;PAPAN;CERAT…	Western clawed frog;Fruit fly;Green bottle fly;Japanese pufferfish;Three-spined stickleback;Greater amberjack;Rainbow trout;Atlantic salmon;African clawed frog;Horse;Chinese softshell turtle;American alligator;Chinese alligator;Downy woodpecker;White-throated tinamou;Zebra finch;Blue-fronted Amazon parrot;Wild turkey;Scaled quail;Hoatzin;Anna's hummingbird;Mallard;Emperor penguin;Rock dove;Little…	62.1	72	-9.9	67	70	-3	0.179	64.8	74	-9.2	69.5	71	-1.5	0.181	73.9	85.7	-11.8	79.8	83.3	-3.5	0.179	77.1	88.1	-11	82.7	84.5	-1.8	0.181
O00562	11	24	87	WHEAT;PHYPA;DICDI;ORNAN;VOMUR;LOXAF;OTOGA;ERIEU;TRIMA;TURTR;TARSY;MOUSE;CRIGR;MESAU;MYOLU;NOMLE;DIPOR;PHYMC;DELLE;LIPVE;PTEAL;HORSE;SHEEP;BOVIN;CAPHI;PIG;URSMA;FELCA;AILME;MUSPF;CANLF;LEPWE;ODORO;CAVPO;HETGA;FUKDA;AOTNA;ICTTR;PROCO;CALJA;SAIBB;MANLE;RHIBE;PAPAN;CHLSB;CERAT;MACFA;MACMU;PANPA;PONAB;PANTR;GORGO;ANOCA;ALLMI;ALLSI;MELGA;TINGU;XENTR;PELSI;ANAPL;DRYPU;EGRGA;CALAN;APTFO;OPIHO;SALSA;TAKRU…	Wheat;Moss;Slime mold;Duckbill platypus;Common wombat;African elephant;Small-eared galago;Western European hedgehog;Caribbean manatee;Atlantic bottle-nosed dolphin;Philippine tarsier;Mouse;Chinese hamster;Golden hamster;Little brown bat;Northern white-cheeked gibbon;Ord's kangaroo rat;Sperm whale;Beluga whale;Yangtze river dolphin;Black flying fox;Horse;Sheep;Bovine;Goat;Pig;Polar bear;Cat;Giant …	60.9	55.7	5.2	61	60.5	0.5	0.389	65.7	58.7	7	64	63.5	0.5	0.16	70	64	6	70.1	69.5	0.6	0.388	75.6	67.4	8.2	73.6	73	0.6	0.16
O00566	12	5	99	PLAF7;EMENI;NEUCR;DICDI;YARLI;EMIHU;CHLRE;YEAST;WHEAT;ORYSI;MAIZE;ARAHY;ARATH;MUSAM;THAPS;PAPXU;BOMMO;9NEOP;HARSA;OOCBI;DAPPU;ANODA;DROME;TRICA;ZOONE;LUCCU;ONCMY;SALSA;TAKRU;GASAC;SERDU;XENTR;CALSU;MELGA;ANAPL;DRYPU;AMAAE;TAEGU;CALAN;COLLI;EGRGA;APTFO;OPIHO;TINGU;ANOCA;XENLA;FUKDA;ORNAN;ALLMI;ALLSI;PELSI;CRIGR;MESAU;VOMUR;PTEAL;MYOLU;LIPVE;TURTR;DELLE;PHYMC;BOVIN;CAPHI;SHEEP;ERIEU;MOUSE;MUSPF;AIL…	Plasmodium falciparum (isolate 3D7);Emericella nidulans (strain FGSC A4 / ATCC 38163 / CBS 112.46 / NRRL 194 / M139);Neurospora crassa (strain ATCC 24698 / 74-OR23-1A / CBS 708.71 / DSM 1257 / FGSC 987);Slime mold;Yeast;Emiliania huxleyi;Chlamydomonas reinhardtii;Baker's yeast;Wheat;Rice;Maize;Peanut;Mouse-ear cress;Wild banana;Marine diatom;Asian swallowtail butterfly;Silk moth;Neoptera;Jerdon's…	57.9	44	13.9	58.5	40	18.5	0.143	59	49.8	9.2	59	45	14	0.34	58.5	44.5	14	59.1	40.4	18.7	0.143	59.6	50.3	9.3	59.6	45.5	14.1	0.34
O00571	33	19	99	ANAPL;PLAF7;APTFO;CALAN;EMIHU;DICDI;ANODA;DROME;LUCCU;XENLA;XENTR;ANOCA;CHLSB;DIPOR;ORNAN;ODORO;CALJA;MACFA;CERAT;MANLE;PAPAN;NOMLE;PANTR;GORGO;PANPA;SAIBB;AOTNA;ICTTR;CAVPO;CANLF;RHIBE;TURTR;VOMUR;MYOLU;HETGA;ERIEU;FUKDA;TRIMA;LOXAF;URSMA;CRIGR;MESAU;MOUSE;DELLE;LIPVE;PHYMC;BOVIN;CAPHI;SHEEP;OTOGA;PTEAL;PROCO;RABIT;PIG;HORSE;TARSY;LEPWE;MUSPF;AILME;FELCA;MACMU;PONAB;PELSI;ALLMI;ALLSI;DRYPU;TINGU…	Mallard;Plasmodium falciparum (isolate 3D7);Emperor penguin;Anna's hummingbird;Emiliania huxleyi;Slime mold;Mosquito;Fruit fly;Green bottle fly;African clawed frog;Western clawed frog;Green anole;Green monkey;Ord's kangaroo rat;Duckbill platypus;Pacific walrus;White-tufted-ear marmoset;Crab-eating macaque;Sooty mangabey;Drill;Olive baboon;Northern white-cheeked gibbon;Chimpanzee;Western lowland g…	65.3	68.5	-3.2	66	67	-1	0.316	67.3	71.8	-4.5	67	69	-2	0.186	65.9	69.2	-3.3	66.7	67.7	-1	0.315	68	72.6	-4.6	67.7	69.7	-2	0.186
O00629	4	4	91	LUCCU;DROME;ORNAN;LEPWE;CALSU;ANAPL;TINGU;TAKRU;XENLA;XENTR;OTOGA;ONCMY;SALSA;GASAC;SERDU;ANOCA;CAPHI;ALLMI;MOUSE;MYOLU;CRIGR;MESAU;RHIBE;LOXAF;DIPOR;RABIT;PROCO;VOMUR;CAVPO;ERIEU;ICTTR;TRIMA;TARSY;PHYMC;ODORO;MUSPF;LIPVE;FELCA;DELLE;CANLF;PIG;CHLSB;SAIBB;PONAB;PANTR;PANPA;NOMLE;MACFA;MANLE;AOTNA;CALJA;AILME;SHEEP;PTEAL;URSMA;HETGA;GORGO;FUKDA;TURTR;ALLSI;AMAAE;DRYPU;PELSI;APTFO;CALAN;COLLI;TAEGU…	Green bottle fly;Fruit fly;Duckbill platypus;Weddell seal;Scaled quail;Mallard;White-throated tinamou;Japanese pufferfish;African clawed frog;Western clawed frog;Small-eared galago;Rainbow trout;Atlantic salmon;Three-spined stickleback;Greater amberjack;Green anole;Goat;American alligator;Mouse;Little brown bat;Chinese hamster;Golden hamster;Black snub-nosed monkey;African elephant;Ord's kangaroo…	79.5	74.2	5.3	79	75.5	3.5	0.392	81	77.2	3.8	79	76	3	0.366	87.3	81.6	5.7	86.8	83	3.8	0.392	89	84.9	4.1	86.8	83.5	3.3	0.366
O00712	20	11	83	CALAN;HETGA;FUKDA;PANPA;SALSA;SERDU;TAKRU;GASAC;ONCMY;TRIMA;DRYPU;XENLA;XENTR;COLLI;CALSU;MELGA;ANOCA;PTEAL;AMAAE;VOMUR;ORNAN;PELSI;ALLSI;ALLMI;AILME;RABIT;CAPHI;SHEEP;MOUSE;DELLE;DIPOR;ERIEU;FELCA;ICTTR;LOXAF;MUSPF;PHYMC;PROCO;PIG;TURTR;CRIGR;MYOLU;OTOGA;MESAU;URSMA;PANTR;AOTNA;CHLSB;MACFA;PAPAN;PONAB;SAIBB;NOMLE;CALJA;CERAT;GORGO;MANLE;RHIBE;ODORO;BOVIN;LEPWE;CAVPO;LIPVE;TARSY;HORSE;CANLF;MACMU…	Anna's hummingbird;Naked mole rat;Damaraland mole rat;Pygmy chimpanzee;Atlantic salmon;Greater amberjack;Japanese pufferfish;Three-spined stickleback;Rainbow trout;Caribbean manatee;Downy woodpecker;African clawed frog;Western clawed frog;Rock dove;Scaled quail;Wild turkey;Green anole;Black flying fox;Blue-fronted Amazon parrot;Common wombat;Duckbill platypus;Chinese softshell turtle;Chinese alli…	65.4	68.9	-3.5	69.5	69	0.5	0.449	67.3	71.1	-3.8	72	70	2	0.426	78.8	83	-4.2	83.7	83.1	0.6	0.449	81.1	85.6	-4.5	86.7	84.3	2.4	0.426
O00716	4	3	94	DICDI;PHYPA;ARATH;ARAHY;MUSAM;WHEAT;ORYSI;MAIZE;DAPPU;ZOONE;DROME;LUCCU;ANODA;CHLRE;9NEOP;BOMMO;PAPXU;HARSA;OOCBI;EMIHU;TRICA;ONCMY;AMAAE;CALAN;TAKRU;GASAC;SERDU;SALSA;ORNAN;XENLA;XENTR;ANOCA;CALSU;PELSI;ALLSI;ALLMI;EGRGA;OPIHO;TINGU;DRYPU;COLLI;TAEGU;APTFO;MELGA;ANAPL;VOMUR;FELCA;MOUSE;CRIGR;MESAU;AOTNA;CALJA;SAIBB;ERIEU;FUKDA;HETGA;RABIT;ICTTR;TARSY;CAVPO;DIPOR;OTOGA;MACFA;PROCO;CHLSB;GORGO;PAN…	Slime mold;Moss;Mouse-ear cress;Peanut;Wild banana;Wheat;Rice;Maize;Water flea;Dampwood termite;Fruit fly;Green bottle fly;Mosquito;Chlamydomonas reinhardtii;Neoptera;Silk moth;Asian swallowtail butterfly;Jerdon's jumping ant;Clonal raider ant;Emiliania huxleyi;Red flour beetle;Rainbow trout;Blue-fronted Amazon parrot;Anna's hummingbird;Japanese pufferfish;Three-spined stickleback;Greater amberja…	54.2	61.3	-7.1	64.5	66	-1.5	0.742	60	62	-2	71	67	4	0.929	57.7	65.3	-7.6	68.6	70.2	-1.6	0.741	63.8	66	-2.2	75.6	71.3	4.3	0.928
O00750	3	17	85	ZOONE;EGRGA;DICDI;EMIHU;BOMMO;PAPXU;ANODA;DROME;LUCCU;TINGU;APTFO;OPIHO;DAPPU;TRICA;HARSA;OOCBI;SERDU;ONCMY;SALSA;PELSI;RABIT;MYOLU;ERIEU;HETGA;FUKDA;CAVPO;PTEAL;DIPOR;MESAU;CRIGR;MOUSE;LOXAF;TRIMA;SHEEP;BOVIN;CAPHI;HORSE;CANLF;FELCA;MUSPF;LEPWE;ODORO;AILME;URSMA;PIG;TURTR;DELLE;LIPVE;PHYMC;ICTTR;NOMLE;SAIBB;OTOGA;PROCO;TARSY;AOTNA;CALJA;RHIBE;CERAT;CHLSB;MACFA;MACMU;PAPAN;MANLE;PONAB;PANTR;GORGO…	Dampwood termite;Little egret;Slime mold;Emiliania huxleyi;Silk moth;Asian swallowtail butterfly;Mosquito;Fruit fly;Green bottle fly;White-throated tinamou;Emperor penguin;Hoatzin;Water flea;Red flour beetle;Jerdon's jumping ant;Clonal raider ant;Greater amberjack;Rainbow trout;Atlantic salmon;Chinese softshell turtle;Rabbit;Little brown bat;Western European hedgehog;Naked mole rat;Damaraland mol…	55.3	53.8	1.5	62	55	7	0.843	56.3	55	1.3	62	57	5	0.862	65.1	63.3	1.8	72.9	64.7	8.2	0.846	66.3	64.7	1.6	72.9	67.1	5.8	0.865
O00763	10	21	100	ANAPL;LEPWE;ZOONE;TINGU;CALAN;DRYPU;PLAF7;EMIHU;CHLRE;PHYPA;ORYSI;MAIZE;WHEAT;MUSAM;ARATH;ARAHY;DICDI;THAPS;ANOCA;AMAAE;COLLI;PROCO;PHYMC;PTEAL;MANLE;ERIEU;PIG;ONCMY;SALSA;GASAC;TAKRU;SERDU;MOUSE;CRIGR;MESAU;CAVPO;FUKDA;HETGA;TURTR;DELLE;LIPVE;BOVIN;CAPHI;SHEEP;MYOLU;DIPOR;ICTTR;RABIT;LOXAF;TRIMA;HORSE;TARSY;OTOGA;SAIBB;AOTNA;CALJA;NOMLE;MACFA;PONAB;GORGO;PANTR;PANPA;CHLSB;RHIBE;PAPAN;CERAT;MACMU…	Mallard;Weddell seal;Dampwood termite;White-throated tinamou;Anna's hummingbird;Downy woodpecker;Plasmodium falciparum (isolate 3D7);Emiliania huxleyi;Chlamydomonas reinhardtii;Moss;Rice;Maize;Wheat;Wild banana;Mouse-ear cress;Peanut;Slime mold;Marine diatom;Green anole;Blue-fronted Amazon parrot;Rock dove;Coquerel's sifaka;Sperm whale;Black flying fox;Drill;Western European hedgehog;Pig;Rainbow …	46.3	44.2	2.1	47	45	2	0.725	49.3	46.7	2.6	53.5	47	6.5	0.689	46.3	44.2	2.1	47	45	2	0.725	49.3	46.7	2.6	53.5	47	6.5	0.689
O14490	20	30	83	HARSA;DRYPU;ORNAN;ONCMY;FUKDA;SALSA;GASAC;SERDU;TAKRU;PTEAL;XENLA;XENTR;ERIEU;HETGA;ANOCA;PELSI;ALLMI;ALLSI;COLLI;CALSU;TAEGU;AMAAE;OPIHO;MELGA;ANAPL;CALAN;TINGU;EGRGA;APTFO;VOMUR;CAVPO;TURTR;LOXAF;TRIMA;PONAB;CHLSB;PIG;LIPVE;DELLE;PHYMC;SHEEP;BOVIN;CAPHI;MYOLU;MOUSE;MESAU;CRIGR;LEPWE;URSMA;RABIT;CANLF;OTOGA;RHIBE;TARSY;GORGO;NOMLE;PANPA;PANTR;PAPAN;MANLE;CERAT;MACFA;MACMU;CALJA;AOTNA;SAIBB;ICTTR…	Jerdon's jumping ant;Downy woodpecker;Duckbill platypus;Rainbow trout;Damaraland mole rat;Atlantic salmon;Three-spined stickleback;Greater amberjack;Japanese pufferfish;Black flying fox;African clawed frog;Western clawed frog;Western European hedgehog;Naked mole rat;Green anole;Chinese softshell turtle;American alligator;Chinese alligator;Rock dove;Scaled quail;Zebra finch;Blue-fronted Amazon par…	68	63.3	4.7	69	65	4	0.0136	68.8	64.4	4.4	69.5	66	3.5	0.0157	81.9	76.2	5.7	83.1	78.3	4.8	0.0138	82.9	77.5	5.4	83.7	79.5	4.2	0.0159
O14492	5	6	84	CALAN;TINGU;ANAPL;OPIHO;TURTR;APTFO;EGRGA;ORNAN;ONCMY;SALSA;TAKRU;GASAC;SERDU;SHEEP;XENLA;XENTR;ERIEU;VOMUR;URSMA;DIPOR;LOXAF;NOMLE;PONAB;TARSY;GORGO;OTOGA;PROCO;PANTR;MANLE;CHLSB;RHIBE;CERAT;PAPAN;MACFA;MACMU;CALJA;AOTNA;SAIBB;CAVPO;FUKDA;HETGA;TRIMA;PTEAL;RABIT;ICTTR;MYOLU;HORSE;PIG;AILME;ODORO;CANLF;FELCA;MUSPF;BOVIN;CAPHI;LIPVE;DELLE;PHYMC;PELSI;ALLMI;ALLSI;MELGA;TAEGU;CALSU;AMAAE;COLLI;DRYPU…	Anna's hummingbird;White-throated tinamou;Mallard;Hoatzin;Atlantic bottle-nosed dolphin;Emperor penguin;Little egret;Duckbill platypus;Rainbow trout;Atlantic salmon;Japanese pufferfish;Three-spined stickleback;Greater amberjack;Sheep;African clawed frog;Western clawed frog;Western European hedgehog;Common wombat;Polar bear;Ord's kangaroo rat;African elephant;Northern white-cheeked gibbon;Sumatran…	60.6	57	3.6	60	56	4	0.472	60.8	58.2	2.6	61	57	4	0.562	72.1	67.9	4.2	71.4	66.7	4.7	0.473	72.4	69.2	3.2	72.6	67.8	4.8	0.561
O14497	42	70	82	CHLRE;ICTTR;ORNAN;DRYPU;OPIHO;XENLA;XENTR;VOMUR;NOMLE;TURTR;DIPOR;CAVPO;HETGA;FUKDA;MOUSE;CRIGR;MESAU;RABIT;OTOGA;ERIEU;MYOLU;RHIBE;PROCO;PHYMC;DELLE;LIPVE;PANPA;PTEAL;TARSY;GORGO;SAIBB;AOTNA;CALJA;PAPAN;MACFA;PONAB;PANTR;CHLSB;MANLE;CERAT;MACMU;LOXAF;TRIMA;BOVIN;CAPHI;SHEEP;PIG;CANLF;HORSE;FELCA;ODORO;MUSPF;LEPWE;AILME;URSMA;ANOCA;TAEGU;PELSI;CALSU;MELGA;ALLMI;ALLSI;COLLI;CALAN;AMAAE;ANAPL;EGRGA…	Chlamydomonas reinhardtii;Thirteen-lined ground squirrel;Duckbill platypus;Downy woodpecker;Hoatzin;African clawed frog;Western clawed frog;Common wombat;Northern white-cheeked gibbon;Atlantic bottle-nosed dolphin;Ord's kangaroo rat;Guinea pig;Naked mole rat;Damaraland mole rat;Mouse;Chinese hamster;Golden hamster;Rabbit;Small-eared galago;Western European hedgehog;Little brown bat;Black snub-nos…	56.6	51.6	5	63	61	2	0.157	57.3	52.5	4.8	63	62	1	0.181	69	62.9	6.1	76.8	74.4	2.4	0.157	69.9	64.1	5.8	76.8	75.6	1.2	0.181
O14503	3	9	84	HARSA;OOCBI;DAPPU;BOMMO;PAPXU;XENLA;XENTR;MYOLU;TINGU;RABIT;ERIEU;DIPOR;PTEAL;MOUSE;CRIGR;MESAU;TURTR;ICTTR;LOXAF;TRIMA;PIG;SAIBB;CAVPO;FUKDA;HETGA;BOVIN;CAPHI;SHEEP;HORSE;FELCA;AILME;MUSPF;URSMA;LEPWE;CANLF;ODORO;PHYMC;DELLE;LIPVE;OTOGA;MACMU;PAPAN;PROCO;TARSY;AOTNA;CALJA;NOMLE;PANPA;GORGO;PANTR;PONAB;CERAT;MACFA;MANLE;RHIBE;CHLSB;ANOCA;CALSU;ALLMI;PELSI;ALLSI;DRYPU;TAEGU;OPIHO;ANAPL;CALAN;AMAAE…	Jerdon's jumping ant;Clonal raider ant;Water flea;Silk moth;Asian swallowtail butterfly;African clawed frog;Western clawed frog;Little brown bat;White-throated tinamou;Rabbit;Western European hedgehog;Ord's kangaroo rat;Black flying fox;Mouse;Chinese hamster;Golden hamster;Atlantic bottle-nosed dolphin;Thirteen-lined ground squirrel;African elephant;Caribbean manatee;Pig;Bolivian squirrel monkey;…	58	56.3	1.7	55	61	-6	0.825	58.3	57.9	0.4	56	63	-7	0.952	69	67.1	1.9	65.5	72.6	-7.1	0.826	69.4	68.9	0.5	66.7	75	-8.3	0.953
O14513	16	25	75	LUCCU;BOMMO;PAPXU;HARSA;TRICA;TAKRU;ONCMY;SALSA;GASAC;SERDU;ANOCA;TINGU;PELSI;ALLMI;ALLSI;TAEGU;CALSU;MELGA;AMAAE;DRYPU;CALAN;COLLI;OPIHO;APTFO;EGRGA;MOUSE;CRIGR;MESAU;CAVPO;FUKDA;HETGA;DIPOR;MYOLU;RABIT;ERIEU;VOMUR;ICTTR;PTEAL;LOXAF;TRIMA;BOVIN;CAPHI;SHEEP;PONAB;NOMLE;PANTR;GORGO;PANPA;CERAT;PAPAN;MACFA;MACMU;RHIBE;CHLSB;MANLE;AOTNA;SAIBB;CALJA;PIG;HORSE;PHYMC;DELLE;LIPVE;TURTR;TARSY;OTOGA;PROCO…	Green bottle fly;Silk moth;Asian swallowtail butterfly;Jerdon's jumping ant;Red flour beetle;Japanese pufferfish;Rainbow trout;Atlantic salmon;Three-spined stickleback;Greater amberjack;Green anole;White-throated tinamou;Chinese softshell turtle;American alligator;Chinese alligator;Zebra finch;Scaled quail;Wild turkey;Blue-fronted Amazon parrot;Downy woodpecker;Anna's hummingbird;Rock dove;Hoatzi…	49.2	44.7	4.5	49.5	44	5.5	0.357	50.4	46.2	4.2	50.5	48	2.5	0.388	65.7	59.6	6.1	66	58.7	7.3	0.358	67.3	61.6	5.7	67.3	64	3.3	0.386
O14514	3	7	76	DAPPU;TRICA;ZOONE;LEPWE;PTEAL;URSMA;FUKDA;ANOCA;AMAAE;COLLI;TARSY;TURTR;MYOLU;RABIT;GASAC;ONCMY;TAKRU;SALSA;SERDU;SHEEP;ORNAN;XENLA;XENTR;CALSU;ALLMI;ALLSI;PELSI;MELGA;TINGU;DRYPU;ANAPL;CALAN;TAEGU;OPIHO;APTFO;EGRGA;VOMUR;AILME;FELCA;LOXAF;TRIMA;PROCO;ICTTR;MUSPF;ERIEU;OTOGA;DIPOR;NOMLE;MANLE;GORGO;PANPA;RHIBE;SAIBB;CALJA;CHLSB;AOTNA;PANTR;CERAT;MACMU;PAPAN;MACFA;PONAB;CAVPO;HETGA;CRIGR;MESAU;MOU…	Water flea;Red flour beetle;Dampwood termite;Weddell seal;Black flying fox;Polar bear;Damaraland mole rat;Green anole;Blue-fronted Amazon parrot;Rock dove;Philippine tarsier;Atlantic bottle-nosed dolphin;Little brown bat;Rabbit;Three-spined stickleback;Rainbow trout;Japanese pufferfish;Atlantic salmon;Greater amberjack;Sheep;Duckbill platypus;African clawed frog;Western clawed frog;Scaled quail;A…	57.3	43.4	13.9	59	47	12	0.221	63.3	45.3	18	64	51	13	0.0907	75.4	57.1	18.3	77.6	61.8	15.8	0.221	83.3	59.6	23.7	84.2	67.1	17.1	0.0906
O14523	20	16	76	DAPPU;OOCBI;TRICA;ANOCA;TAKRU;SERDU;GASAC;XENLA;ONCMY;SALSA;MYOLU;VOMUR;CRIGR;OTOGA;TRIMA;PONAB;PANTR;SAIBB;AOTNA;CALJA;CHLSB;RHIBE;MACFA;MACMU;MANLE;CERAT;PAPAN;NOMLE;GORGO;PANPA;LOXAF;PROCO;ERIEU;BOVIN;CAPHI;SHEEP;PHYMC;DELLE;LIPVE;HETGA;HORSE;DIPOR;TARSY;RABIT;ODORO;LEPWE;PTEAL;MESAU;FUKDA;URSMA;TURTR;MOUSE;AILME;FELCA;PIG;CAVPO;CANLF;MUSPF;ICTTR;PELSI;ALLMI;ALLSI;TAEGU;CALAN;ANAPL;AMAAE;DRYPU…	Water flea;Clonal raider ant;Red flour beetle;Green anole;Japanese pufferfish;Greater amberjack;Three-spined stickleback;African clawed frog;Rainbow trout;Atlantic salmon;Little brown bat;Common wombat;Chinese hamster;Small-eared galago;Caribbean manatee;Sumatran orangutan;Chimpanzee;Bolivian squirrel monkey;Ma's night monkey;White-tufted-ear marmoset;Green monkey;Black snub-nosed monkey;Crab-eat…	60.2	60.9	-0.7	66.5	62.5	4	0.864	61.5	62	-0.5	66.5	63.5	3	0.905	79.2	80.1	-0.9	87.5	82.2	5.3	0.864	81	81.6	-0.6	87.5	83.6	3.9	0.903
O14524	5	4	84	DROME;ANODA;PAPXU;9NEOP;BOMMO;HARSA;OOCBI;LUCCU;TRICA;ZOONE;TINGU;DRYPU;CALAN;TAEGU;OPIHO;APTFO;EGRGA;DAPPU;ORNAN;ONCMY;SALSA;TAKRU;GASAC;SERDU;PELSI;XENLA;XENTR;ANOCA;VOMUR;ERIEU;MESAU;LOXAF;TRIMA;CAVPO;CRIGR;MOUSE;FUKDA;HETGA;RABIT;MYOLU;CANLF;AILME;URSMA;FELCA;MUSPF;LEPWE;ODORO;DIPOR;ICTTR;TARSY;HORSE;OTOGA;PROCO;NOMLE;PANPA;PANTR;GORGO;PONAB;RHIBE;CHLSB;CERAT;MANLE;PAPAN;MACFA;MACMU;SAIBB;CAL…	Fruit fly;Mosquito;Asian swallowtail butterfly;Neoptera;Silk moth;Jerdon's jumping ant;Clonal raider ant;Green bottle fly;Red flour beetle;Dampwood termite;White-throated tinamou;Downy woodpecker;Anna's hummingbird;Zebra finch;Hoatzin;Emperor penguin;Little egret;Water flea;Duckbill platypus;Rainbow trout;Atlantic salmon;Japanese pufferfish;Three-spined stickleback;Greater amberjack;Chinese softs…	60	57	3	66	61.5	4.5	0.759	61.4	57.2	4.2	66	61.5	4.5	0.64	71.4	67.8	3.6	78.6	73.2	5.4	0.76	73.1	68.2	4.9	78.6	73.2	5.4	0.64
O14526	12	19	89	CALAN;LEPWE;YARLI;EMENI;NEUCR;ARATH;DICDI;ONCMY;SALSA;GASAC;SERDU;TAKRU;XENTR;PELSI;TINGU;TAEGU;CALSU;ANAPL;DRYPU;COLLI;APTFO;EGRGA;AMAAE;OPIHO;ORNAN;RABIT;FUKDA;TARSY;XENLA;ANOCA;MELGA;ALLMI;ALLSI;VOMUR;HETGA;ERIEU;DIPOR;HORSE;ICTTR;NOMLE;MOUSE;CRIGR;MESAU;PROCO;CAVPO;MYOLU;TURTR;TRIMA;LOXAF;BOVIN;CAPHI;SHEEP;ODORO;MUSPF;URSMA;AILME;CANLF;FELCA;PIG;DELLE;LIPVE;PHYMC;PTEAL;CHLSB;OTOGA;AOTNA;CERAT…	Anna's hummingbird;Weddell seal;Yeast;Emericella nidulans (strain FGSC A4 / ATCC 38163 / CBS 112.46 / NRRL 194 / M139);Neurospora crassa (strain ATCC 24698 / 74-OR23-1A / CBS 708.71 / DSM 1257 / FGSC 987);Mouse-ear cress;Slime mold;Rainbow trout;Atlantic salmon;Three-spined stickleback;Greater amberjack;Japanese pufferfish;Western clawed frog;Chinese softshell turtle;White-throated tinamou;Zebra …	45.6	47.4	-1.8	42.5	48	-5.5	0.754	49	48.9	0.1	45.5	48	-2.5	0.993	51.2	53.2	-2	47.8	53.9	-6.1	0.752	55	55	0	51.1	53.9	-2.8	0.993
O14529	3	21	96	EMIHU;ANODA;ONCMY;SALSA;TAKRU;GASAC;SERDU;XENLA;XENTR;TAEGU;ANOCA;ORNAN;VOMUR;MOUSE;MESAU;CRIGR;ERIEU;TARSY;LOXAF;TRIMA;RABIT;HORSE;OTOGA;PROCO;MYOLU;CHLSB;AOTNA;NOMLE;MANLE;CALJA;SAIBB;MACFA;RHIBE;MACMU;CERAT;PAPAN;PANTR;PONAB;PANPA;GORGO;CAVPO;PTEAL;HETGA;FUKDA;FELCA;CANLF;ODORO;LEPWE;MUSPF;URSMA;AILME;PIG;SHEEP;BOVIN;CAPHI;PHYMC;LIPVE;DELLE;TURTR;AMAAE;COLLI;CALSU;MELGA;PELSI;ALLMI;ALLSI;DRYPU…	Emiliania huxleyi;Mosquito;Rainbow trout;Atlantic salmon;Japanese pufferfish;Three-spined stickleback;Greater amberjack;African clawed frog;Western clawed frog;Zebra finch;Green anole;Duckbill platypus;Common wombat;Mouse;Golden hamster;Chinese hamster;Western European hedgehog;Philippine tarsier;African elephant;Caribbean manatee;Rabbit;Horse;Small-eared galago;Coquerel's sifaka;Little brown bat…	53.7	56.8	-3.1	46	58	-12	0.714	57.7	58.2	-0.5	49	58	-9	0.945	55.9	59.1	-3.2	47.9	60.4	-12.5	0.715	60.1	60.7	-0.6	51	60.4	-9.4	0.945
O14531	3	3	92	CHLRE;PHYPA;MUSAM;MAIZE;ORYSI;WHEAT;ARATH;ARAHY;DICDI;ORNAN;AMAAE;TINGU;OPIHO;TAEGU;CALAN;SHEEP;DIPOR;ERIEU;ONCMY;SALSA;TAKRU;GASAC;SERDU;XENLA;XENTR;COLLI;VOMUR;CALSU;ANOCA;PELSI;ALLMI;ALLSI;MELGA;DRYPU;EGRGA;APTFO;ANAPL;MUSPF;LOXAF;PIG;MACMU;PAPAN;RABIT;PTEAL;FELCA;TRIMA;PHYMC;TURTR;DELLE;LIPVE;PONAB;TARSY;RHIBE;NOMLE;MANLE;PANPA;CHLSB;CERAT;MACFA;GORGO;PANTR;SAIBB;AOTNA;CALJA;MYOLU;OTOGA;PROCO…	Chlamydomonas reinhardtii;Moss;Wild banana;Maize;Rice;Wheat;Mouse-ear cress;Peanut;Slime mold;Duckbill platypus;Blue-fronted Amazon parrot;White-throated tinamou;Hoatzin;Zebra finch;Anna's hummingbird;Sheep;Ord's kangaroo rat;Western European hedgehog;Rainbow trout;Atlantic salmon;Japanese pufferfish;Three-spined stickleback;Greater amberjack;African clawed frog;Western clawed frog;Rock dove;Comm…	56.7	71	-14.3	53	74	-21	0.109	57.3	72	-14.7	55	77	-22	0.108	61.6	77.2	-15.6	57.6	80.4	-22.8	0.108	62.3	78.3	-16	59.8	83.7	-23.9	0.107
O14544	7	17	84	LUCCU;TINGU;XENTR;EGRGA;BOMMO;PAPXU;ANODA;DROME;9NEOP;TRICA;ICTTR;PELSI;HARSA;OOCBI;ZOONE;DAPPU;ORNAN;SHEEP;ERIEU;TAKRU;GASAC;SERDU;SALSA;ONCMY;RHIBE;HORSE;BOVIN;CAPHI;XENLA;PTEAL;MOUSE;CRIGR;MESAU;VOMUR;ANOCA;DRYPU;AMAAE;ALLMI;ALLSI;CALAN;COLLI;TAEGU;OPIHO;MELGA;ANAPL;CALSU;APTFO;MUSPF;LOXAF;TRIMA;PIG;PHYMC;DELLE;LIPVE;TURTR;DIPOR;RABIT;OTOGA;MYOLU;FELCA;CANLF;AILME;URSMA;ODORO;LEPWE;FUKDA;CAVPO…	Green bottle fly;White-throated tinamou;Western clawed frog;Little egret;Silk moth;Asian swallowtail butterfly;Mosquito;Fruit fly;Neoptera;Red flour beetle;Thirteen-lined ground squirrel;Chinese softshell turtle;Jerdon's jumping ant;Clonal raider ant;Dampwood termite;Water flea;Duckbill platypus;Sheep;Western European hedgehog;Japanese pufferfish;Three-spined stickleback;Greater amberjack;Atlanti…	58.7	58.9	-0.2	66	61	5	0.96	61.6	60.4	1.2	67	61	6	0.794	69.9	70.2	-0.3	78.6	72.6	6	0.962	73.3	71.8	1.5	79.8	72.6	7.2	0.795
O14545	17	10	85	EMENI;NEUCR;PLAF7;PHYPA;TRICA;BOMMO;PAPXU;ARATH;ARAHY;MUSAM;ORYSI;WHEAT;MAIZE;CALAN;APTFO;DRYPU;ZOONE;TAKRU;ONCMY;SALSA;GASAC;SERDU;XENLA;XENTR;ORNAN;VOMUR;DIPOR;ERIEU;MOUSE;CRIGR;MESAU;CAVPO;RABIT;FUKDA;HETGA;LOXAF;TRIMA;PTEAL;MYOLU;HORSE;FELCA;MUSPF;CANLF;ODORO;AILME;URSMA;BOVIN;CAPHI;SHEEP;PIG;PHYMC;LIPVE;DELLE;TURTR;ICTTR;PROCO;TARSY;OTOGA;RHIBE;NOMLE;PONAB;GORGO;PANPA;PANTR;PAPAN;MANLE;CERAT…	Emericella nidulans (strain FGSC A4 / ATCC 38163 / CBS 112.46 / NRRL 194 / M139);Neurospora crassa (strain ATCC 24698 / 74-OR23-1A / CBS 708.71 / DSM 1257 / FGSC 987);Plasmodium falciparum (isolate 3D7);Moss;Red flour beetle;Silk moth;Asian swallowtail butterfly;Mouse-ear cress;Peanut;Wild banana;Rice;Wheat;Maize;Anna's hummingbird;Emperor penguin;Downy woodpecker;Dampwood termite;Japanese puffer…	41.6	41.7	-0.1	44	45	-1	0.985	43.6	44	-0.4	46	48.5	-2.5	0.945	48.9	49.1	-0.2	51.8	52.9	-1.1	0.985	51.3	51.8	-0.5	54.1	57	-2.9	0.943
O14558	3	5	84	DAPPU;ONCMY;TAKRU;SALSA;GASAC;SERDU;MYOLU;ALLSI;APTFO;ANAPL;COLLI;TINGU;CALSU;TAEGU;AMAAE;DRYPU;CALAN;EGRGA;RABIT;VOMUR;TARSY;CALJA;OTOGA;MESAU;CAVPO;FUKDA;HETGA;LOXAF;TRIMA;MOUSE;PROCO;CERAT;MACFA;MACMU;MANLE;PAPAN;RHIBE;CHLSB;SAIBB;AOTNA;PONAB;NOMLE;PANPA;GORGO;PANTR;ICTTR;MUSPF;LEPWE;ODORO;AILME;URSMA;ERIEU;FELCA;CANLF;DIPOR;PTEAL;HORSE;PIG;BOVIN;CAPHI;SHEEP;PHYMC;DELLE;LIPVE;ORNAN;CRIGR;TURTR…	Water flea;Rainbow trout;Japanese pufferfish;Atlantic salmon;Three-spined stickleback;Greater amberjack;Little brown bat;Chinese alligator;Emperor penguin;Mallard;Rock dove;White-throated tinamou;Scaled quail;Zebra finch;Blue-fronted Amazon parrot;Downy woodpecker;Anna's hummingbird;Little egret;Rabbit;Common wombat;Philippine tarsier;White-tufted-ear marmoset;Small-eared galago;Golden hamster;Gu…	52.3	58.4	-6.1	47	57	-10	0.634	53	68	-15	47	72	-25	0.29	62.3	69.5	-7.2	56	67.9	-11.9	0.634	63.1	80.9	-17.8	56	85.7	-29.7	0.29
O14559	7	8	83	DRYPU;TAEGU;TINGU;ANAPL;CALAN;OPIHO;DROME;LUCCU;BOMMO;PAPXU;ANODA;TRICA;DAPPU;HARSA;OOCBI;ZOONE;ONCMY;SALSA;ALLSI;ANOCA;RABIT;MYOLU;TRIMA;DIPOR;HETGA;MESAU;MOUSE;ERIEU;TARSY;CAVPO;OTOGA;PROCO;ICTTR;SAIBB;CALJA;AOTNA;RHIBE;GORGO;PANPA;PANTR;MACFA;PAPAN;CERAT;MANLE;NOMLE;PONAB;CHLSB;MACMU;FUKDA;PTEAL;HORSE;FELCA;LEPWE;ODORO;CANLF;MUSPF;AILME;URSMA;PIG;PHYMC;DELLE;LIPVE;SHEEP;BOVIN;CAPHI;VOMUR;ORNAN…	Downy woodpecker;Zebra finch;White-throated tinamou;Mallard;Anna's hummingbird;Hoatzin;Fruit fly;Green bottle fly;Silk moth;Asian swallowtail butterfly;Mosquito;Red flour beetle;Water flea;Jerdon's jumping ant;Clonal raider ant;Dampwood termite;Rainbow trout;Atlantic salmon;Chinese alligator;Green anole;Rabbit;Little brown bat;Caribbean manatee;Ord's kangaroo rat;Naked mole rat;Golden hamster;Mou…	58.7	61.2	-2.5	57	64	-7	0.628	60	63.6	-3.6	62	67	-5	0.501	70.7	73.8	-3.1	68.7	77.1	-8.4	0.63	72.3	76.6	-4.3	74.7	80.7	-6	0.503
O14576	5	4	93	YARLI;PLAF7;EMENI;NEUCR;DICDI;ANODA;DROME;LUCCU;BOMMO;9NEOP;PAPXU;TRICA;ZOONE;HARSA;OOCBI;DAPPU;XENTR;VOMUR;TAEGU;HETGA;RABIT;LOXAF;CAPHI;SHEEP;BOVIN;ERIEU;MYOLU;DIPOR;OTOGA;TARSY;MUSPF;URSMA;CANLF;AILME;FELCA;ODORO;PROCO;HORSE;SAIBB;PIG;CALJA;CERAT;RHIBE;PAPAN;MANLE;MACMU;MACFA;CHLSB;PANTR;PANPA;GORGO;PONAB;NOMLE;AOTNA;ICTTR;PHYMC;DELLE;TURTR;LIPVE;MOUSE;CRIGR;MESAU;MELGA;FUKDA;ANOCA;PELSI;ANAPL…	Yeast;Plasmodium falciparum (isolate 3D7);Emericella nidulans (strain FGSC A4 / ATCC 38163 / CBS 112.46 / NRRL 194 / M139);Neurospora crassa (strain ATCC 24698 / 74-OR23-1A / CBS 708.71 / DSM 1257 / FGSC 987);Slime mold;Mosquito;Fruit fly;Green bottle fly;Silk moth;Neoptera;Asian swallowtail butterfly;Red flour beetle;Dampwood termite;Jerdon's jumping ant;Clonal raider ant;Water flea;Western claw…	64.8	47.5	17.3	67	58.5	8.5	0.257	66.2	50	16.2	68	62	6	0.284	69.7	51.1	18.6	72	62.9	9.1	0.256	71.2	53.8	17.4	73.1	66.7	6.4	0.284
O14578	20	21	84	OOCBI;DELLE;LEPWE;HARSA;PELSI;9NEOP;BOMMO;PAPXU;DROME;LUCCU;ANODA;TRICA;DAPPU;ZOONE;ONCMY;SALSA;TAKRU;GASAC;SERDU;XENLA;XENTR;ORNAN;VOMUR;BOVIN;ERIEU;PROCO;MYOLU;CAVPO;HETGA;FUKDA;PHYMC;TURTR;LIPVE;PIG;CAPHI;SHEEP;LOXAF;TRIMA;MOUSE;CRIGR;MESAU;RABIT;RHIBE;DIPOR;HORSE;MUSPF;CANLF;ODORO;FELCA;AILME;URSMA;ICTTR;PTEAL;AOTNA;TARSY;NOMLE;OTOGA;GORGO;PANPA;PANTR;PONAB;MACMU;MANLE;MACFA;PAPAN;CERAT;CHLSB…	Clonal raider ant;Beluga whale;Weddell seal;Jerdon's jumping ant;Chinese softshell turtle;Neoptera;Silk moth;Asian swallowtail butterfly;Fruit fly;Green bottle fly;Mosquito;Red flour beetle;Water flea;Dampwood termite;Rainbow trout;Atlantic salmon;Japanese pufferfish;Three-spined stickleback;Greater amberjack;African clawed frog;Western clawed frog;Duckbill platypus;Common wombat;Bovine;Western E…	63.4	57.5	5.9	64	62	2	0.0366	64.8	59.8	5	65.5	63	2.5	0.0774	75.4	68.4	7	76.2	73.8	2.4	0.0365	77.1	71.1	6	78	75	3	0.0776
O14639	28	11	83	DICDI;DAPPU;PAPXU;ANODA;DROME;LUCCU;HARSA;OOCBI;TRICA;ZOONE;CALSU;CRIGR;ONCMY;SALSA;TAKRU;GASAC;SERDU;XENTR;XENLA;FUKDA;ANOCA;MESAU;ORNAN;PTEAL;VOMUR;PELSI;LOXAF;PIG;HETGA;MUSPF;BOVIN;ICTTR;RABIT;CAVPO;DIPOR;ERIEU;FELCA;SHEEP;CAPHI;AOTNA;HORSE;MOUSE;OTOGA;DRYPU;MYOLU;TURTR;PHYMC;DELLE;LIPVE;PANPA;TAEGU;CANLF;ODORO;AILME;URSMA;PROCO;TARSY;CALJA;PAPAN;MACMU;RHIBE;SAIBB;NOMLE;PONAB;GORGO;PANTR;CHLSB…	Slime mold;Water flea;Asian swallowtail butterfly;Mosquito;Fruit fly;Green bottle fly;Jerdon's jumping ant;Clonal raider ant;Red flour beetle;Dampwood termite;Scaled quail;Chinese hamster;Rainbow trout;Atlantic salmon;Japanese pufferfish;Three-spined stickleback;Greater amberjack;Western clawed frog;African clawed frog;Damaraland mole rat;Green anole;Golden hamster;Duckbill platypus;Black flying …	67.4	63.5	3.9	68	66	2	0.0803	68.6	64.7	3.9	69	67	2	0.0905	81.1	76.6	4.5	81.9	79.5	2.4	0.0807	82.6	78	4.6	83.1	80.7	2.4	0.0911
O14640	11	28	84	ANAPL;DAPPU;SALSA;SERDU;TAKRU;LOXAF;TRIMA;ERIEU;NOMLE;AOTNA;CALJA;PONAB;GORGO;PANTR;PANPA;PAPAN;CHLSB;MACFA;MANLE;CERAT;MACMU;PTEAL;CAVPO;FUKDA;ICTTR;MOUSE;CRIGR;MESAU;OTOGA;CAPHI;LEPWE;ODORO;AILME;FELCA;CANLF;MUSPF;SHEEP;HORSE;PROCO;LIPVE;DELLE;PHYMC;BOVIN;PIG;VOMUR;XENTR;ANOCA;TAEGU;PELSI;AMAAE;TINGU;COLLI;ALLSI;ALLMI;CALAN;APTFO;OPIHO;MELGA;CALSU;RABIT;DIPOR;HETGA;GASAC;ONCMY;XENLA;DRYPU;EGRGA…	Mallard;Water flea;Atlantic salmon;Greater amberjack;Japanese pufferfish;African elephant;Caribbean manatee;Western European hedgehog;Northern white-cheeked gibbon;Ma's night monkey;White-tufted-ear marmoset;Sumatran orangutan;Western lowland gorilla;Chimpanzee;Pygmy chimpanzee;Olive baboon;Green monkey;Crab-eating macaque;Drill;Sooty mangabey;Rhesus macaque;Black flying fox;Guinea pig;Damaraland…	66.1	62.4	3.7	67	68.5	-1.5	0.494	67	64.6	2.4	69	70.5	-1.5	0.644	78.7	74.3	4.4	79.8	81.5	-1.7	0.494	79.8	76.9	2.9	82.1	83.9	-1.8	0.643
O14641	21	24	84	ANAPL;DAPPU;CRIGR;TINGU;CALSU;OPIHO;SALSA;XENTR;GASAC;SERDU;TAKRU;RABIT;VOMUR;URSMA;PROCO;MESAU;MOUSE;OTOGA;HETGA;FUKDA;CAVPO;MUSPF;DIPOR;PTEAL;ICTTR;ERIEU;MYOLU;LEPWE;ODORO;AILME;FELCA;CANLF;HORSE;LOXAF;TRIMA;BOVIN;CAPHI;SHEEP;PHYMC;LIPVE;DELLE;TURTR;TARSY;NOMLE;CALJA;PONAB;RHIBE;CHLSB;MACMU;MANLE;PAPAN;CERAT;MACFA;GORGO;PANPA;PANTR;AOTNA;SAIBB;PIG;ALLMI;ANOCA;PELSI;ONCMY;ORNAN;XENLA;COLLI;MELGA…	Mallard;Water flea;Chinese hamster;White-throated tinamou;Scaled quail;Hoatzin;Atlantic salmon;Western clawed frog;Three-spined stickleback;Greater amberjack;Japanese pufferfish;Rabbit;Common wombat;Polar bear;Coquerel's sifaka;Golden hamster;Mouse;Small-eared galago;Naked mole rat;Damaraland mole rat;Guinea pig;European domestic ferret;Ord's kangaroo rat;Black flying fox;Thirteen-lined ground sq…	70.7	69.6	1.1	71	73.5	-2.5	0.729	72.6	74.1	-1.5	72	76.5	-4.5	0.57	84.1	82.9	1.2	84.5	87.5	-3	0.73	86.4	88.2	-1.8	85.7	91.1	-5.4	0.569
O14646	47	22	99	LUCCU;PLAF7;9NEOP;PHYPA;ARATH;ARAHY;MUSAM;MAIZE;YEAST;YARLI;EMENI;NEUCR;DICDI;ORYSI;WHEAT;CHLRE;EMIHU;XENLA;XENTR;ANOCA;PELSI;ALLMI;ALLSI;AMAAE;TINGU;DRYPU;OPIHO;TAEGU;CALAN;COLLI;APTFO;EGRGA;ORNAN;VOMUR;CAVPO;RABIT;MOUSE;CRIGR;MESAU;OTOGA;NOMLE;GORGO;ERIEU;HETGA;LOXAF;DIPOR;RHIBE;ICTTR;PTEAL;TRIMA;PIG;MYOLU;TARSY;LIPVE;TURTR;DELLE;PHYMC;BOVIN;CAPHI;SHEEP;SAIBB;AOTNA;CALJA;PANPA;MACMU;PONAB;PANTR…	Green bottle fly;Plasmodium falciparum (isolate 3D7);Neoptera;Moss;Mouse-ear cress;Peanut;Wild banana;Maize;Baker's yeast;Yeast;Emericella nidulans (strain FGSC A4 / ATCC 38163 / CBS 112.46 / NRRL 194 / M139);Neurospora crassa (strain ATCC 24698 / 74-OR23-1A / CBS 708.71 / DSM 1257 / FGSC 987);Slime mold;Rice;Wheat;Chlamydomonas reinhardtii;Emiliania huxleyi;African clawed frog;Western clawed fro…	65.5	65.8	-0.3	68	65	3	0.922	67.7	67.6	0.1	69	67	2	0.976	66.2	66.5	-0.3	68.7	65.7	3	0.922	68.4	68.3	0.1	69.7	67.7	2	0.976
O14647	27	10	97	PLAF7;WHEAT;YEAST;YARLI;EMENI;NEUCR;CHLRE;PHYPA;ARATH;ARAHY;MUSAM;ORYSI;MAIZE;DICDI;RABIT;DIPOR;BOVIN;PTEAL;TAKRU;ONCMY;SALSA;GASAC;SERDU;XENLA;XENTR;ANOCA;PELSI;ALLMI;ALLSI;AMAAE;CALSU;MELGA;TAEGU;CALAN;DRYPU;COLLI;OPIHO;TINGU;ANAPL;APTFO;EGRGA;ORNAN;VOMUR;FUKDA;OTOGA;MYOLU;MOUSE;CRIGR;MESAU;TRIMA;CAPHI;PROCO;CAVPO;NOMLE;GORGO;LOXAF;HETGA;SHEEP;ERIEU;PAPAN;RHIBE;PANPA;PANTR;PONAB;MACMU;CERAT;CHL…	Plasmodium falciparum (isolate 3D7);Wheat;Baker's yeast;Yeast;Emericella nidulans (strain FGSC A4 / ATCC 38163 / CBS 112.46 / NRRL 194 / M139);Neurospora crassa (strain ATCC 24698 / 74-OR23-1A / CBS 708.71 / DSM 1257 / FGSC 987);Chlamydomonas reinhardtii;Moss;Mouse-ear cress;Peanut;Wild banana;Rice;Maize;Slime mold;Rabbit;Ord's kangaroo rat;Bovine;Black flying fox;Japanese pufferfish;Rainbow trou…	68.5	64	4.5	68	65	3	0.196	70.1	65.8	4.3	69	66	3	0.228	70.6	66	4.6	70.1	67	3.1	0.196	72.2	67.8	4.4	71.1	68	3.1	0.23
O14654	26	39	80	ERIEU;RABIT;MYOLU;MESAU;MOUSE;CAVPO;FUKDA;HETGA;PTEAL;DIPOR;TARSY;OTOGA;LOXAF;TRIMA;ICTTR;CALJA;AOTNA;SAIBB;NOMLE;PONAB;GORGO;PANPA;PANTR;RHIBE;CHLSB;MACMU;MACFA;MANLE;CERAT;PAPAN;MUSPF;ODORO;AILME;URSMA;CANLF;FELCA;HORSE;BOVIN;CAPHI;SHEEP;PIG;TURTR;PHYMC;DELLE;LIPVE;DROME;LEPWE;CRIGR;VOMUR;DRYPU;EGRGA;CALAN;MELGA;PROCO;ONCMY;SALSA;TAKRU;GASAC;SERDU;ANOCA;PELSI;TINGU;CALSU;ALLMI;ALLSI;ANAPL;COLLI…	Western European hedgehog;Rabbit;Little brown bat;Golden hamster;Mouse;Guinea pig;Damaraland mole rat;Naked mole rat;Black flying fox;Ord's kangaroo rat;Philippine tarsier;Small-eared galago;African elephant;Caribbean manatee;Thirteen-lined ground squirrel;White-tufted-ear marmoset;Ma's night monkey;Bolivian squirrel monkey;Northern white-cheeked gibbon;Sumatran orangutan;Western lowland gorilla;…	45.7	47.2	-1.5	44	45	-1	0.571	48.7	48.9	-0.2	46.5	46	0.5	0.944	57.2	59	-1.8	55	56.2	-1.2	0.571	60.9	61.1	-0.2	58.1	57.5	0.6	0.948
O14662	5	6	100	EMIHU;CALAN;RABIT;LUCCU;PLAF7;DICDI;YEAST;YARLI;EMENI;NEUCR;THAPS;CHLRE;PHYPA;ARATH;ARAHY;MUSAM;WHEAT;ORYSI;MAIZE;ANODA;HARSA;OOCBI;DROME;FELCA;ONCMY;SALSA;GASAC;SERDU;TAKRU;XENLA;XENTR;PIG;DIPOR;ANOCA;AILME;TARSY;EGRGA;CAPHI;OPIHO;ALLMI;ALLSI;COLLI;TINGU;CALSU;MELGA;AMAAE;ANAPL;TAEGU;APTFO;DRYPU;LOXAF;PTEAL;PELSI;MYOLU;CRIGR;MESAU;TRIMA;ORNAN;VOMUR;MOUSE;LIPVE;DELLE;TURTR;PHYMC;CAVPO;HETGA;BOVIN…	Emiliania huxleyi;Anna's hummingbird;Rabbit;Green bottle fly;Plasmodium falciparum (isolate 3D7);Slime mold;Baker's yeast;Yeast;Emericella nidulans (strain FGSC A4 / ATCC 38163 / CBS 112.46 / NRRL 194 / M139);Neurospora crassa (strain ATCC 24698 / 74-OR23-1A / CBS 708.71 / DSM 1257 / FGSC 987);Marine diatom;Chlamydomonas reinhardtii;Moss;Mouse-ear cress;Peanut;Wild banana;Wheat;Rice;Maize;Mosquit…	48.2	58.8	-10.6	46	59.5	-13.5	0.198	49.6	61.5	-11.9	46	60.5	-14.5	0.176	48.2	58.8	-10.6	46	59.5	-13.5	0.198	49.6	61.5	-11.9	46	60.5	-14.5	0.176
O14686	70	106	89	CHLRE;ORYSI;WHEAT;ARAHY;MUSAM;PHYPA;ONCMY;SALSA;TAKRU;GASAC;SERDU;XENLA;XENTR;ERIEU;RABIT;LOXAF;TRIMA;FUKDA;PTEAL;OTOGA;PROCO;TARSY;CALJA;RHIBE;PAPAN;CHLSB;MACMU;MACFA;CERAT;MANLE;NOMLE;PONAB;GORGO;PANPA;PANTR;AOTNA;SAIBB;MYOLU;CAPHI;BOVIN;SHEEP;HORSE;DELLE;LIPVE;PHYMC;FELCA;MUSPF;CANLF;URSMA;AILME;ODORO;LEPWE;ORNAN;CRIGR;MESAU;MOUSE;ALLMI;CAVPO;VOMUR;ANAPL;ALLSI;EGRGA;ANOCA;CALSU;TAEGU;MELGA;COL…	Chlamydomonas reinhardtii;Rice;Wheat;Peanut;Wild banana;Moss;Rainbow trout;Atlantic salmon;Japanese pufferfish;Three-spined stickleback;Greater amberjack;African clawed frog;Western clawed frog;Western European hedgehog;Rabbit;African elephant;Caribbean manatee;Damaraland mole rat;Black flying fox;Small-eared galago;Coquerel's sifaka;Philippine tarsier;White-tufted-ear marmoset;Black snub-nosed m…	46.1	43.9	2.2	48.5	43	5.5	0.231	47.5	46	1.5	50	45.5	4.5	0.394	51.8	49.4	2.4	54.5	48.3	6.2	0.231	53.4	51.7	1.7	56.2	51.2	5	0.396
O14713	8	9	73	VOMUR;MACMU;ONCMY;SALSA;GASAC;TAKRU;SERDU;XENLA;XENTR;ALLSI;PIG;PTEAL;MESAU;ORNAN;CAVPO;CRIGR;MOUSE;ANOCA;FELCA;MYOLU;HETGA;SHEEP;DELLE;PHYMC;RABIT;DIPOR;FUKDA;LOXAF;TRIMA;LIPVE;TURTR;CANLF;LEPWE;MUSPF;ODORO;AILME;URSMA;ICTTR;BOVIN;ERIEU;TARSY;GORGO;NOMLE;CERAT;MACFA;MANLE;PANPA;PANTR;PAPAN;RHIBE;CHLSB;CALJA;PONAB;AOTNA;SAIBB;CAPHI;HORSE;PROCO;OTOGA;ALLMI;PELSI;DRYPU;OPIHO;AMAAE;COLLI;TINGU;ANAPL…	Common wombat;Rhesus macaque;Rainbow trout;Atlantic salmon;Three-spined stickleback;Japanese pufferfish;Greater amberjack;African clawed frog;Western clawed frog;Chinese alligator;Pig;Black flying fox;Golden hamster;Duckbill platypus;Guinea pig;Chinese hamster;Mouse;Green anole;Cat;Little brown bat;Naked mole rat;Sheep;Beluga whale;Sperm whale;Rabbit;Ord's kangaroo rat;Damaraland mole rat;African…	70.9	68.8	2.1	72	69	3	0.0241	70.9	68.8	2.1	72	69	3	0.0241	97.1	94.2	2.9	98.6	94.5	4.1	0.0232	97.1	94.2	2.9	98.6	94.5	4.1	0.0232
O14715	44	29	100	ANAPL;OPIHO;ZOONE;PAPXU;ANODA;LUCCU;TRICA;9NEOP;BOMMO;DROME;ONCMY;SALSA;TAKRU;GASAC;SERDU;XENLA;XENTR;ORNAN;CALSU;MELGA;PELSI;ANOCA;ALLMI;ALLSI;TINGU;TAEGU;DRYPU;AMAAE;COLLI;CALAN;APTFO;EGRGA;VOMUR;CAVPO;FUKDA;HETGA;BOVIN;CAPHI;SHEEP;PIG;PHYMC;LIPVE;DELLE;TURTR;ERIEU;MOUSE;CRIGR;MESAU;LOXAF;TRIMA;TARSY;ICTTR;MYOLU;PTEAL;HORSE;FELCA;CANLF;AILME;URSMA;MUSPF;LEPWE;ODORO;DIPOR;RABIT;PANTR;GORGO;PANPA…	Mallard;Hoatzin;Dampwood termite;Asian swallowtail butterfly;Mosquito;Green bottle fly;Red flour beetle;Neoptera;Silk moth;Fruit fly;Rainbow trout;Atlantic salmon;Japanese pufferfish;Three-spined stickleback;Greater amberjack;African clawed frog;Western clawed frog;Duckbill platypus;Scaled quail;Wild turkey;Chinese softshell turtle;Green anole;American alligator;Chinese alligator;White-throated t…	50	45.5	4.5	55	49	6	0.281	54.1	47.9	6.2	59	52	7	0.117	50	45.5	4.5	55	49	6	0.281	54.1	47.9	6.2	59	52	7	0.117
O14733	8	4	89	ARATH;EMENI;NEUCR;YEAST;YARLI;9NEOP;CALAN;TAEGU;AMAAE;TINGU;MELGA;EGRGA;APTFO;COLLI;DRYPU;OPIHO;ERIEU;TURTR;URSMA;HETGA;ANODA;BOMMO;PAPXU;DROME;HARSA;OOCBI;TRICA;DAPPU;LUCCU;ZOONE;LOXAF;XENLA;XENTR;ONCMY;SALSA;TAKRU;GASAC;SERDU;PELSI;PTEAL;ANOCA;PIG;ORNAN;AOTNA;MACMU;ALLMI;ALLSI;ANAPL;CALSU;CAVPO;SHEEP;VOMUR;CRIGR;MUSPF;TARSY;AILME;HORSE;MYOLU;FUKDA;DIPOR;MOUSE;MESAU;TRIMA;LEPWE;ODORO;ICTTR;FELCA…	Mouse-ear cress;Emericella nidulans (strain FGSC A4 / ATCC 38163 / CBS 112.46 / NRRL 194 / M139);Neurospora crassa (strain ATCC 24698 / 74-OR23-1A / CBS 708.71 / DSM 1257 / FGSC 987);Baker's yeast;Yeast;Neoptera;Anna's hummingbird;Zebra finch;Blue-fronted Amazon parrot;White-throated tinamou;Wild turkey;Little egret;Emperor penguin;Rock dove;Downy woodpecker;Hoatzin;Western European hedgehog;Atla…	60.2	50.5	9.7	57.5	50.5	7	0.191	61.1	52.2	8.9	59.5	52	7.5	0.233	67.7	56.8	10.9	64.6	56.8	7.8	0.191	68.7	58.7	10	66.8	58.5	8.3	0.234
O14745	20	4	83	OPIHO;TURTR;DAPPU;LUCCU;DROME;9NEOP;BOMMO;PAPXU;HARSA;OOCBI;TRICA;ZOONE;AILME;DRYPU;ANAPL;EGRGA;TAKRU;SERDU;ONCMY;SALSA;GASAC;XENLA;XENTR;ORNAN;TAEGU;CALSU;MELGA;LOXAF;TRIMA;RABIT;HETGA;MYOLU;PTEAL;NOMLE;PIG;LIPVE;DELLE;PHYMC;BOVIN;CAPHI;SHEEP;HORSE;CAVPO;FUKDA;CANLF;LEPWE;FELCA;URSMA;MUSPF;ODORO;MOUSE;CRIGR;MESAU;AOTNA;CALJA;SAIBB;GORGO;PANPA;PANTR;PONAB;RHIBE;MANLE;MACFA;MACMU;CERAT;CHLSB;PAPAN…	Hoatzin;Atlantic bottle-nosed dolphin;Water flea;Green bottle fly;Fruit fly;Neoptera;Silk moth;Asian swallowtail butterfly;Jerdon's jumping ant;Clonal raider ant;Red flour beetle;Dampwood termite;Giant panda;Downy woodpecker;Mallard;Little egret;Japanese pufferfish;Greater amberjack;Rainbow trout;Atlantic salmon;Three-spined stickleback;African clawed frog;Western clawed frog;Duckbill platypus;Ze…	52	50	2	52	48	4	0.758	55.2	52	3.2	56	51	5	0.622	62.6	60.2	2.4	62.6	57.8	4.8	0.757	66.5	62.6	3.9	67.5	61.5	6	0.622
O14776	7	10	95	THAPS;YARLI;DICDI;CHLRE;ORYSI;EMENI;PHYPA;WHEAT;MAIZE;MUSAM;ARATH;ARAHY;BOMMO;9NEOP;PAPXU;DAPPU;DROME;LUCCU;LEPWE;TINGU;CALAN;OPIHO;EGRGA;ANAPL;TAEGU;COLLI;ANOCA;PELSI;ALLMI;ALLSI;CALSU;AMAAE;APTFO;DRYPU;MELGA;ORNAN;VOMUR;RHIBE;CAVPO;PIG;NOMLE;RABIT;PTEAL;HETGA;FUKDA;MYOLU;SHEEP;ICTTR;CALJA;AOTNA;PONAB;GORGO;PANTR;MACFA;MACMU;CERAT;CHLSB;PAPAN;MANLE;PANPA;LOXAF;TRIMA;LIPVE;URSMA;BOVIN;CAPHI;HORSE…	Marine diatom;Yeast;Slime mold;Chlamydomonas reinhardtii;Rice;Emericella nidulans (strain FGSC A4 / ATCC 38163 / CBS 112.46 / NRRL 194 / M139);Moss;Wheat;Maize;Wild banana;Mouse-ear cress;Peanut;Silk moth;Neoptera;Asian swallowtail butterfly;Water flea;Fruit fly;Green bottle fly;Weddell seal;White-throated tinamou;Anna's hummingbird;Hoatzin;Little egret;Mallard;Zebra finch;Rock dove;Green anole;C…	56.9	60.8	-3.9	66	60.5	5.5	0.648	58.9	61.8	-2.9	66	61.5	4.5	0.726	59.8	64	-4.2	69.5	63.7	5.8	0.647	62	65	-3	69.5	64.8	4.7	0.726
O14777	14	5	93	TRICA;DICDI;HARSA;OOCBI;ZOONE;PAPXU;DAPPU;YEAST;YARLI;EMENI;NEUCR;THAPS;ONCMY;SALSA;GASAC;SERDU;TAKRU;XENLA;XENTR;DRYPU;ANOCA;VOMUR;PELSI;ALLMI;ALLSI;TAEGU;TINGU;COLLI;AMAAE;CALAN;EGRGA;APTFO;OPIHO;ANAPL;CALSU;MELGA;ORNAN;OTOGA;MOUSE;ERIEU;CRIGR;MESAU;RABIT;PROCO;TARSY;AOTNA;CALJA;SAIBB;RHIBE;CHLSB;NOMLE;MACFA;MACMU;PAPAN;MANLE;CERAT;PONAB;PANPA;PANTR;GORGO;LOXAF;TRIMA;BOVIN;CAPHI;SHEEP;PIG;PHYMC…	Red flour beetle;Slime mold;Jerdon's jumping ant;Clonal raider ant;Dampwood termite;Asian swallowtail butterfly;Water flea;Baker's yeast;Yeast;Emericella nidulans (strain FGSC A4 / ATCC 38163 / CBS 112.46 / NRRL 194 / M139);Neurospora crassa (strain ATCC 24698 / 74-OR23-1A / CBS 708.71 / DSM 1257 / FGSC 987);Marine diatom;Rainbow trout;Atlantic salmon;Three-spined stickleback;Greater amberjack;Ja…	64.3	39.6	24.7	67	52	15	0.0147	68.4	51.8	16.6	73	57	16	0.0587	69.1	42.6	26.5	72	55.9	16.1	0.0147	73.5	55.7	17.8	78.5	61.3	17.2	0.0589
O14795	9	11	88	PHYPA;MAIZE;ORYSI;WHEAT;DICDI;DAPPU;9NEOP;PAPXU;DROME;ZOONE;TRICA;ANODA;BOMMO;HARSA;OOCBI;ANOCA;TURTR;DRYPU;OPIHO;ANAPL;MELGA;SALSA;GASAC;SERDU;TAKRU;CRIGR;XENTR;XENLA;CALAN;LEPWE;MESAU;CALSU;EGRGA;APTFO;ONCMY;ORNAN;ICTTR;MACMU;TARSY;VOMUR;PTEAL;HETGA;FUKDA;OTOGA;RABIT;TRIMA;ERIEU;MOUSE;MYOLU;HORSE;LIPVE;PHYMC;PIG;CAPHI;BOVIN;SHEEP;MUSPF;FELCA;CANLF;ODORO;AILME;URSMA;DIPOR;SAIBB;PROCO;GORGO;AOTNA…	Moss;Maize;Rice;Wheat;Slime mold;Water flea;Neoptera;Asian swallowtail butterfly;Fruit fly;Dampwood termite;Red flour beetle;Mosquito;Silk moth;Jerdon's jumping ant;Clonal raider ant;Green anole;Atlantic bottle-nosed dolphin;Downy woodpecker;Hoatzin;Mallard;Wild turkey;Atlantic salmon;Three-spined stickleback;Greater amberjack;Japanese pufferfish;Chinese hamster;Western clawed frog;African clawed…	41.6	58.5	-16.9	40	60	-20	0.0102	44	59.5	-15.5	43	60	-17	0.0164	47.2	66.4	-19.2	45.5	68.2	-22.7	0.0102	50	67.6	-17.6	48.9	68.2	-19.3	0.0164
O14827	6	18	90	YARLI;EMENI;NEUCR;YEAST;DICDI;DRYPU;EGRGA;OPIHO;OOCBI;DROME;LUCCU;EMIHU;ONCMY;TAEGU;CALSU;APTFO;CALAN;CRIGR;FUKDA;LEPWE;MELGA;XENLA;XENTR;ERIEU;HETGA;ANOCA;CAVPO;PELSI;ALLMI;ALLSI;AMAAE;TINGU;ANAPL;COLLI;MUSPF;RABIT;PONAB;ORNAN;VOMUR;PTEAL;TARSY;MYOLU;MESAU;MOUSE;SHEEP;TRIMA;LOXAF;CANLF;ODORO;FELCA;AILME;URSMA;HORSE;PIG;BOVIN;CAPHI;PHYMC;LIPVE;DELLE;TURTR;DIPOR;OTOGA;PROCO;ICTTR;RHIBE;PAPAN;SAIBB…	Yeast;Emericella nidulans (strain FGSC A4 / ATCC 38163 / CBS 112.46 / NRRL 194 / M139);Neurospora crassa (strain ATCC 24698 / 74-OR23-1A / CBS 708.71 / DSM 1257 / FGSC 987);Baker's yeast;Slime mold;Downy woodpecker;Little egret;Hoatzin;Clonal raider ant;Fruit fly;Green bottle fly;Emiliania huxleyi;Rainbow trout;Zebra finch;Scaled quail;Emperor penguin;Anna's hummingbird;Chinese hamster;Damaraland…	72.2	58.8	13.4	74	59.5	14.5	0.000783	73.2	61.7	11.5	74.5	61.5	13	0.0017	80.2	65.4	14.8	82.2	66.2	16	0.000787	81.3	68.6	12.7	82.8	68.3	14.5	0.00172
O14867	8	19	73	LEPWE;SERDU;TAKRU;XENLA;XENTR;ANOCA;VOMUR;PELSI;TINGU;TAEGU;CALSU;MELGA;CALAN;ANAPL;DRYPU;AMAAE;COLLI;APTFO;OPIHO;ORNAN;MYOLU;ALLMI;ALLSI;MOUSE;CRIGR;MESAU;ERIEU;TRIMA;LOXAF;DIPOR;RABIT;PTEAL;SHEEP;BOVIN;CAPHI;PIG;PHYMC;DELLE;LIPVE;TURTR;HORSE;FELCA;URSMA;MUSPF;CANLF;AILME;ODORO;ICTTR;OTOGA;PROCO;TARSY;RHIBE;MACMU;CERAT;CHLSB;MACFA;MANLE;PAPAN;PONAB;NOMLE;GORGO;PANPA;PANTR;SAIBB;AOTNA;CALJA;CAVPO…	Weddell seal;Greater amberjack;Japanese pufferfish;African clawed frog;Western clawed frog;Green anole;Common wombat;Chinese softshell turtle;White-throated tinamou;Zebra finch;Scaled quail;Wild turkey;Anna's hummingbird;Mallard;Downy woodpecker;Blue-fronted Amazon parrot;Rock dove;Emperor penguin;Hoatzin;Duckbill platypus;Little brown bat;American alligator;Chinese alligator;Mouse;Chinese hamste…	49.8	52	-2.2	52.5	51	1.5	0.656	52.4	55.2	-2.8	54.5	57	-2.5	0.561	68.2	71.2	-3	71.9	69.9	2	0.655	71.8	75.6	-3.8	74.7	78.1	-3.4	0.562
O14879	6	10	71	GASAC;TAKRU;ALLMI;ANOCA;ONCMY;SALSA;SERDU;XENTR;VOMUR;MOUSE;CRIGR;MESAU;DIPOR;ICTTR;ERIEU;CAVPO;FUKDA;HETGA;RABIT;FELCA;CANLF;MUSPF;ODORO;URSMA;MYOLU;PTEAL;PIG;BOVIN;CAPHI;SHEEP;TARSY;LOXAF;TRIMA;OTOGA;HORSE;PROCO;RHIBE;MACFA;MACMU;CHLSB;CERAT;MANLE;PAPAN;NOMLE;PONAB;GORGO;PANPA;PANTR;SAIBB;AOTNA;CALJA;LEPWE;AILME;TURTR;XENLA;ORNAN;DELLE;LIPVE;PHYMC;ALLSI;PELSI;TAEGU;ANAPL;CALSU;MELGA;DRYPU;AMAAE…	Three-spined stickleback;Japanese pufferfish;American alligator;Green anole;Rainbow trout;Atlantic salmon;Greater amberjack;Western clawed frog;Common wombat;Mouse;Chinese hamster;Golden hamster;Ord's kangaroo rat;Thirteen-lined ground squirrel;Western European hedgehog;Guinea pig;Damaraland mole rat;Naked mole rat;Rabbit;Cat;Dog;European domestic ferret;Pacific walrus;Polar bear;Little brown bat…	24.3	29.9	-5.6	23.5	29	-5.5	0.412	29	31.5	-2.5	27	31	-4	0.667	34.3	42.1	-7.8	33.1	40.8	-7.7	0.412	40.8	44.4	-3.6	38	43.6	-5.6	0.667
O14896	5	7	73	GASAC;XENLA;XENTR;ANOCA;CHLSB;PELSI;COLLI;CALSU;MELGA;ANAPL;TAEGU;AMAAE;APTFO;ALLMI;ALLSI;ERIEU;SHEEP;MOUSE;CRIGR;MESAU;RABIT;LIPVE;PHYMC;DELLE;TURTR;BOVIN;CAPHI;MYOLU;DIPOR;ICTTR;PIG;LOXAF;PROCO;TRIMA;FELCA;PTEAL;CALJA;AOTNA;SAIBB;CANLF;AILME;MUSPF;ODORO;URSMA;HORSE;TARSY;MANLE;RHIBE;CERAT;GORGO;MACFA;MACMU;NOMLE;PANPA;PANTR;PONAB;PAPAN;OTOGA;LEPWE;CAVPO;FUKDA;HETGA;ORNAN;VOMUR;ONCMY;SALSA;SERDU…	Three-spined stickleback;African clawed frog;Western clawed frog;Green anole;Green monkey;Chinese softshell turtle;Rock dove;Scaled quail;Wild turkey;Mallard;Zebra finch;Blue-fronted Amazon parrot;Emperor penguin;American alligator;Chinese alligator;Western European hedgehog;Sheep;Mouse;Chinese hamster;Golden hamster;Rabbit;Yangtze river dolphin;Sperm whale;Beluga whale;Atlantic bottle-nosed dolp…	65.2	62.3	2.9	67	66	1	0.598	67	62.6	4.4	68	66	2	0.422	89.3	85.3	4	91.8	90.4	1.4	0.598	91.8	85.7	6.1	93.2	90.4	2.8	0.422
O14901	3	13	82	OOCBI;DAPPU;TRICA;ZOONE;BOMMO;PAPXU;9NEOP;DROME;LUCCU;OPIHO;ICTTR;APTFO;DRYPU;ONCMY;SALSA;GASAC;SERDU;TAKRU;XENLA;XENTR;ANOCA;TAEGU;TINGU;ANAPL;AMAAE;COLLI;CALAN;EGRGA;CALSU;MELGA;PELSI;ALLMI;ALLSI;RABIT;CAVPO;VOMUR;ORNAN;FUKDA;HETGA;MYOLU;DIPOR;MOUSE;CRIGR;MESAU;PIG;ERIEU;OTOGA;PROCO;TARSY;RHIBE;CHLSB;PAPAN;MACFA;MACMU;CERAT;MANLE;PONAB;NOMLE;GORGO;PANPA;PANTR;CALJA;AOTNA;SAIBB;LOXAF;TRIMA;BOVIN…	Clonal raider ant;Water flea;Red flour beetle;Dampwood termite;Silk moth;Asian swallowtail butterfly;Neoptera;Fruit fly;Green bottle fly;Hoatzin;Thirteen-lined ground squirrel;Emperor penguin;Downy woodpecker;Rainbow trout;Atlantic salmon;Three-spined stickleback;Greater amberjack;Japanese pufferfish;African clawed frog;Western clawed frog;Green anole;Zebra finch;White-throated tinamou;Mallard;Bl…	40.7	49	-8.3	32	56	-24	0.521	43	52.2	-9.2	34	57	-23	0.432	49.6	59.8	-10.2	39	68.3	-29.3	0.521	52.4	63.6	-11.2	41.5	69.5	-28	0.432
O14917	6	7	73	TINGU;ORNAN;DRYPU;FUKDA;CAVPO;MANLE;ONCMY;SALSA;TAKRU;GASAC;SERDU;XENLA;XENTR;ANOCA;PELSI;CALSU;AMAAE;MELGA;TAEGU;COLLI;CALAN;OPIHO;ANAPL;APTFO;EGRGA;ALLMI;ALLSI;RABIT;VOMUR;NOMLE;PAPAN;TARSY;HETGA;BOVIN;SHEEP;CAPHI;MYOLU;ERIEU;LOXAF;MESAU;TRIMA;PTEAL;CANLF;CRIGR;AILME;DIPOR;OTOGA;PHYMC;PONAB;LIPVE;DELLE;TURTR;MOUSE;HORSE;PIG;LEPWE;RHIBE;CHLSB;CERAT;MACFA;MACMU;GORGO;PANPA;PANTR;CALJA;AOTNA;SAIBB…	White-throated tinamou;Duckbill platypus;Downy woodpecker;Damaraland mole rat;Guinea pig;Drill;Rainbow trout;Atlantic salmon;Japanese pufferfish;Three-spined stickleback;Greater amberjack;African clawed frog;Western clawed frog;Green anole;Chinese softshell turtle;Scaled quail;Blue-fronted Amazon parrot;Wild turkey;Zebra finch;Rock dove;Anna's hummingbird;Hoatzin;Mallard;Emperor penguin;Little eg…	58.2	56.3	1.9	59.5	56	3.5	0.44	58.8	57.1	1.7	60	57	3	0.445	79.7	77.1	2.6	81.5	76.7	4.8	0.436	80.6	78.3	2.3	82.2	78.1	4.1	0.442
O14924	18	7	83	9NEOP;DAPPU;PAPXU;BOMMO;ERIEU;GASAC;ONCMY;SALSA;SERDU;TAKRU;XENLA;XENTR;ANOCA;PELSI;ALLMI;ALLSI;CALSU;TAEGU;DRYPU;TINGU;AMAAE;MELGA;CALAN;ANAPL;COLLI;APTFO;EGRGA;ORNAN;VOMUR;DIPOR;FUKDA;HETGA;CAVPO;LOXAF;TRIMA;ICTTR;MOUSE;CRIGR;MESAU;CHLSB;OTOGA;PROCO;TARSY;NOMLE;CALJA;AOTNA;SAIBB;RHIBE;CERAT;PAPAN;MANLE;MACFA;MACMU;PONAB;GORGO;PANTR;PANPA;PIG;FELCA;MUSPF;CANLF;AILME;URSMA;LEPWE;ODORO;PTEAL;MYOLU…	Neoptera;Water flea;Asian swallowtail butterfly;Silk moth;Western European hedgehog;Three-spined stickleback;Rainbow trout;Atlantic salmon;Greater amberjack;Japanese pufferfish;African clawed frog;Western clawed frog;Green anole;Chinese softshell turtle;American alligator;Chinese alligator;Scaled quail;Zebra finch;Downy woodpecker;White-throated tinamou;Blue-fronted Amazon parrot;Wild turkey;Anna…	57.3	46	11.3	64.5	48	16.5	0.231	58.6	47.4	11.2	65.5	51	14.5	0.229	69	55.4	13.6	77.7	57.8	19.9	0.232	70.5	57.1	13.4	78.9	61.4	17.5	0.229
O14936	8	18	84	EGRGA;CHLSB;HARSA;BOMMO;LEPWE;SERDU;TAKRU;GASAC;ONCMY;SALSA;URSMA;BOVIN;MELGA;ALLMI;RHIBE;XENLA;XENTR;SAIBB;CAVPO;PROCO;VOMUR;CRIGR;OTOGA;TRIMA;MYOLU;SHEEP;MESAU;ODORO;LOXAF;PHYMC;TURTR;LIPVE;DELLE;MOUSE;CAPHI;AILME;CANLF;FUKDA;PAPAN;PONAB;PTEAL;TARSY;CALJA;ICTTR;FELCA;MUSPF;PANTR;RABIT;PIG;PANPA;NOMLE;MANLE;MACMU;MACFA;HETGA;GORGO;ERIEU;HORSE;DIPOR;CERAT;AOTNA;AMAAE;ORNAN;ANOCA;APTFO;CALAN;DRYPU…	Little egret;Green monkey;Jerdon's jumping ant;Silk moth;Weddell seal;Greater amberjack;Japanese pufferfish;Three-spined stickleback;Rainbow trout;Atlantic salmon;Polar bear;Bovine;Wild turkey;American alligator;Black snub-nosed monkey;African clawed frog;Western clawed frog;Bolivian squirrel monkey;Guinea pig;Coquerel's sifaka;Common wombat;Chinese hamster;Small-eared galago;Caribbean manatee;Li…	64	62.1	1.9	64	62	2	0.181	64.2	62.7	1.5	64	62	2	0.277	76.2	73.9	2.3	76.2	73.8	2.4	0.182	76.5	74.6	1.9	76.2	73.8	2.4	0.28
O14939	4	6	94	THAPS;YEAST;EMENI;NEUCR;YARLI;DICDI;ANOCA;ALLMI;ALLSI;TAEGU;OPIHO;CALSU;MELGA;EGRGA;DRYPU;COLLI;CALAN;AMAAE;CRIGR;TURTR;ONCMY;SALSA;GASAC;TAKRU;SERDU;XENLA;XENTR;PELSI;ORNAN;VOMUR;RABIT;RHIBE;LOXAF;TRIMA;ERIEU;MOUSE;MESAU;BOVIN;CAPHI;SHEEP;PHYMC;DELLE;LIPVE;DIPOR;URSMA;PIG;HORSE;MYOLU;PTEAL;FELCA;MUSPF;CANLF;AILME;LEPWE;ODORO;CAVPO;OTOGA;FUKDA;HETGA;ICTTR;PROCO;TARSY;AOTNA;SAIBB;CALJA;PANPA;CERAT…	Marine diatom;Baker's yeast;Emericella nidulans (strain FGSC A4 / ATCC 38163 / CBS 112.46 / NRRL 194 / M139);Neurospora crassa (strain ATCC 24698 / 74-OR23-1A / CBS 708.71 / DSM 1257 / FGSC 987);Yeast;Slime mold;Green anole;American alligator;Chinese alligator;Zebra finch;Hoatzin;Scaled quail;Wild turkey;Little egret;Downy woodpecker;Rock dove;Anna's hummingbird;Blue-fronted Amazon parrot;Chinese…	56.5	39.3	17.2	57	41.5	15.5	0.0437	60.8	44.3	16.5	59.5	47	12.5	0.102	60.1	41.9	18.2	60.6	44.1	16.5	0.044	64.7	47.2	17.5	63.3	50	13.3	0.102
O14964	10	7	96	PHYPA;ORYSI;MUSAM;MAIZE;ARAHY;ARATH;DRYPU;WHEAT;DICDI;RABIT;PELSI;CALAN;EGRGA;APTFO;DROME;LUCCU;ORNAN;SALSA;ONCMY;TAKRU;GASAC;SERDU;PIG;XENLA;XENTR;OPIHO;ANOCA;VOMUR;TINGU;ALLMI;ALLSI;TAEGU;AMAAE;COLLI;ANAPL;CALSU;MELGA;TRIMA;MYOLU;FUKDA;LOXAF;ERIEU;OTOGA;PTEAL;NOMLE;CANLF;DIPOR;URSMA;PROCO;HETGA;CAVPO;AILME;BOVIN;CAPHI;SHEEP;TURTR;DELLE;LIPVE;PHYMC;HORSE;MUSPF;FELCA;LEPWE;ODORO;MOUSE;CRIGR;MESAU…	Moss;Rice;Wild banana;Maize;Peanut;Mouse-ear cress;Downy woodpecker;Wheat;Slime mold;Rabbit;Chinese softshell turtle;Anna's hummingbird;Little egret;Emperor penguin;Fruit fly;Green bottle fly;Duckbill platypus;Atlantic salmon;Rainbow trout;Japanese pufferfish;Three-spined stickleback;Greater amberjack;Pig;African clawed frog;Western clawed frog;Hoatzin;Green anole;Common wombat;White-throated tin…	59.7	56.3	3.4	65	70	-5	0.712	62.9	59.6	3.3	68	71	-3	0.688	62.2	58.6	3.6	67.8	72.9	-5.1	0.711	65.5	62.1	3.4	70.8	74	-3.2	0.688
O14974	48	25	84	LEPWE;9NEOP;ZOONE;ANODA;HARSA;XENLA;XENTR;ORNAN;VOMUR;ERIEU;CHLSB;MOUSE;CRIGR;MESAU;ICTTR;MANLE;PROCO;CAVPO;FUKDA;HETGA;DIPOR;LOXAF;TRIMA;PIG;OTOGA;AOTNA;RHIBE;HORSE;RABIT;PTEAL;CANLF;TARSY;MYOLU;PHYMC;GORGO;PANPA;PONAB;CERAT;MACFA;MACMU;PAPAN;NOMLE;PANTR;SAIBB;CALJA;MUSPF;ODORO;AILME;URSMA;BOVIN;FELCA;DELLE;LIPVE;TURTR;CAPHI;SHEEP;ANOCA;AMAAE;PELSI;ALLMI;ALLSI;COLLI;DRYPU;MELGA;CALSU;TAEGU;TINGU…	Weddell seal;Neoptera;Dampwood termite;Mosquito;Jerdon's jumping ant;African clawed frog;Western clawed frog;Duckbill platypus;Common wombat;Western European hedgehog;Green monkey;Mouse;Chinese hamster;Golden hamster;Thirteen-lined ground squirrel;Drill;Coquerel's sifaka;Guinea pig;Damaraland mole rat;Naked mole rat;Ord's kangaroo rat;African elephant;Caribbean manatee;Pig;Small-eared galago;Ma's…	66.6	61.2	5.4	70	62	8	0.00587	68.8	65.8	3	70	68	2	0.0705	79.3	72.9	6.4	83.3	73.8	9.5	0.00592	81.9	78.3	3.6	83.3	81	2.3	0.0697
O14976	20	31	100	PLAF7;EMENI;NEUCR;THAPS;HARSA;OOCBI;ONCMY;SALSA;TAKRU;GASAC;SERDU;MELGA;ANAPL;CALSU;COLLI;AMAAE;TAEGU;APTFO;OPIHO;PELSI;ALLMI;ALLSI;XENLA;XENTR;ERIEU;CAVPO;HETGA;FUKDA;ANOCA;OTOGA;VOMUR;DIPOR;ORNAN;CANLF;MOUSE;CRIGR;MESAU;RABIT;LOXAF;TRIMA;ICTTR;PROCO;TARSY;PANTR;AOTNA;SAIBB;PONAB;PAPAN;CHLSB;RHIBE;MANLE;CERAT;MACFA;MACMU;NOMLE;GORGO;PANPA;TURTR;URSMA;PIG;PTEAL;BOVIN;CAPHI;SHEEP;PHYMC;DELLE;LIPVE…	Plasmodium falciparum (isolate 3D7);Emericella nidulans (strain FGSC A4 / ATCC 38163 / CBS 112.46 / NRRL 194 / M139);Neurospora crassa (strain ATCC 24698 / 74-OR23-1A / CBS 708.71 / DSM 1257 / FGSC 987);Marine diatom;Jerdon's jumping ant;Clonal raider ant;Rainbow trout;Atlantic salmon;Japanese pufferfish;Three-spined stickleback;Greater amberjack;Wild turkey;Mallard;Scaled quail;Rock dove;Blue-fr…	50.9	47.4	3.5	52	47	5	0.521	53.4	51.2	2.2	53	50	3	0.678	50.9	47.4	3.5	52	47	5	0.521	53.4	51.2	2.2	53	50	3	0.678
O14978	4	3	55	ALLMI;ALLSI;ANOCA;VOMUR;MUSPF;MESAU;MOUSE;RABIT;DIPOR;ERIEU;MYOLU;LOXAF;TRIMA;OTOGA;PIG;ICTTR;CAVPO;FUKDA;HETGA;TARSY;PROCO;NOMLE;PONAB;GORGO;PANPA;PANTR;RHIBE;PAPAN;MACFA;MACMU;CHLSB;CERAT;MANLE;SAIBB;AOTNA;CALJA;BOVIN;CAPHI;SHEEP;HORSE;LIPVE;PHYMC;DELLE;TURTR;FELCA;CANLF;LEPWE;ODORO;URSMA;AILME;COLLI;PTEAL;PELSI;CRIGR;ORNAN;	American alligator;Chinese alligator;Green anole;Common wombat;European domestic ferret;Golden hamster;Mouse;Rabbit;Ord's kangaroo rat;Western European hedgehog;Little brown bat;African elephant;Caribbean manatee;Small-eared galago;Pig;Thirteen-lined ground squirrel;Guinea pig;Damaraland mole rat;Naked mole rat;Philippine tarsier;Coquerel's sifaka;Northern white-cheeked gibbon;Sumatran orangutan;…	40.8	47.7	-6.9	44	48	-4	0.239	41.5	47.7	-6.2	45	48	-3	0.274	74.1	86.7	-12.6	80	87.3	-7.3	0.24	75.5	86.7	-11.2	81.8	87.3	-5.5	0.274
O14980	6	5	100	EGRGA;PLAF7;DICDI;EMENI;NEUCR;YEAST;YARLI;THAPS;CHLRE;PHYPA;ARATH;ARAHY;MUSAM;MAIZE;ORYSI;WHEAT;EMIHU;DAPPU;ONCMY;SALSA;TAKRU;GASAC;SERDU;RHIBE;SAIBB;ALLMI;CERAT;MANLE;NOMLE;AOTNA;CALJA;CHLSB;GORGO;MACFA;MACMU;PAPAN;PONAB;PANPA;PANTR;XENLA;XENTR;DIPOR;MOUSE;CRIGR;MESAU;LOXAF;OTOGA;CAVPO;VOMUR;APTFO;PROCO;FUKDA;HETGA;AMAAE;LEPWE;TAEGU;DRYPU;PTEAL;COLLI;TINGU;MELGA;PELSI;CALSU;ANOCA;ALLSI;ANAPL;OPI…	Little egret;Plasmodium falciparum (isolate 3D7);Slime mold;Emericella nidulans (strain FGSC A4 / ATCC 38163 / CBS 112.46 / NRRL 194 / M139);Neurospora crassa (strain ATCC 24698 / 74-OR23-1A / CBS 708.71 / DSM 1257 / FGSC 987);Baker's yeast;Yeast;Marine diatom;Chlamydomonas reinhardtii;Moss;Mouse-ear cress;Peanut;Wild banana;Maize;Rice;Wheat;Emiliania huxleyi;Water flea;Rainbow trout;Atlantic sal…	76	92	-16	79	96	-17	0.00869	78.7	92.8	-14.1	81	96	-15	0.00933	76	92	-16	79	96	-17	0.00869	78.7	92.8	-14.1	81	96	-15	0.00933
O14981	6	7	100	PLAF7;OPIHO;TINGU;THAPS;EMIHU;CHLRE;PHYPA;ARATH;ARAHY;MUSAM;MAIZE;ORYSI;WHEAT;NEUCR;EMENI;DICDI;YEAST;YARLI;DAPPU;HARSA;OOCBI;ONCMY;SALSA;TAKRU;GASAC;SERDU;XENLA;XENTR;ORNAN;ANOCA;PELSI;ALLMI;ALLSI;CALSU;AMAAE;MELGA;CALAN;DRYPU;COLLI;ANAPL;TAEGU;APTFO;EGRGA;VOMUR;PROCO;CRIGR;MESAU;MOUSE;DIPOR;ERIEU;LOXAF;TRIMA;RABIT;OTOGA;MYOLU;PHYMC;BOVIN;CAPHI;SHEEP;FELCA;HORSE;PIG;TURTR;DELLE;LIPVE;PTEAL;CANLF…	Plasmodium falciparum (isolate 3D7);Hoatzin;White-throated tinamou;Marine diatom;Emiliania huxleyi;Chlamydomonas reinhardtii;Moss;Mouse-ear cress;Peanut;Wild banana;Maize;Rice;Wheat;Neurospora crassa (strain ATCC 24698 / 74-OR23-1A / CBS 708.71 / DSM 1257 / FGSC 987);Emericella nidulans (strain FGSC A4 / ATCC 38163 / CBS 112.46 / NRRL 194 / M139);Slime mold;Baker's yeast;Yeast;Water flea;Jerdon's…	60.5	68.4	-7.9	65.5	72	-6.5	0.405	64	71.4	-7.4	68.5	75	-6.5	0.39	60.5	68.4	-7.9	65.5	72	-6.5	0.405	64	71.4	-7.4	68.5	75	-6.5	0.39
O14983	6	9	99	YEAST;YARLI;PLAF7;THAPS;EMIHU;EMENI;NEUCR;DAPPU;HARSA;OOCBI;DROME;LUCCU;ANODA;ZOONE;TRICA;9NEOP;BOMMO;PAPXU;GASAC;ONCMY;XENLA;ORNAN;TURTR;MACFA;GORGO;PANPA;TINGU;CALAN;DRYPU;TAEGU;AMAAE;CALSU;EGRGA;APTFO;ANAPL;OPIHO;COLLI;ANOCA;XENTR;ALLMI;ALLSI;TRIMA;VOMUR;DELLE;PHYMC;LIPVE;LOXAF;PIG;SHEEP;CAPHI;BOVIN;CERAT;HORSE;MYOLU;HETGA;PROCO;ERIEU;TARSY;OTOGA;CHLSB;MACMU;RHIBE;MANLE;PAPAN;AOTNA;CALJA;SAIBB…	Baker's yeast;Yeast;Plasmodium falciparum (isolate 3D7);Marine diatom;Emiliania huxleyi;Emericella nidulans (strain FGSC A4 / ATCC 38163 / CBS 112.46 / NRRL 194 / M139);Neurospora crassa (strain ATCC 24698 / 74-OR23-1A / CBS 708.71 / DSM 1257 / FGSC 987);Water flea;Jerdon's jumping ant;Clonal raider ant;Fruit fly;Green bottle fly;Mosquito;Dampwood termite;Red flour beetle;Neoptera;Silk moth;Asian…	87.2	78	9.2	89.5	88	1.5	0.365	89.8	82.2	7.6	94	88	6	0.408	88	78.8	9.2	90.4	88.9	1.5	0.365	90.8	83.1	7.7	95	88.9	6.1	0.408
O14994	7	21	84	BOMMO;PAPXU;XENLA;ONCMY;VOMUR;COLLI;CRIGR;ALLMI;ANOCA;EGRGA;TAEGU;TINGU;XENTR;LEPWE;PTEAL;HETGA;CAVPO;FUKDA;RABIT;MESAU;MOUSE;LOXAF;TRIMA;DIPOR;BOVIN;CAPHI;SHEEP;MYOLU;ERIEU;OTOGA;TARSY;PROCO;CALJA;AOTNA;SAIBB;NOMLE;RHIBE;CERAT;MANLE;PAPAN;MACFA;MACMU;CHLSB;GORGO;PANPA;PANTR;PONAB;MUSPF;ICTTR;FELCA;CANLF;ODORO;AILME;URSMA;HORSE;PIG;PHYMC;LIPVE;DELLE;TURTR;ORNAN;AMAAE;PELSI;ALLSI;CALSU;MELGA;ANAPL…	Silk moth;Asian swallowtail butterfly;African clawed frog;Rainbow trout;Common wombat;Rock dove;Chinese hamster;American alligator;Green anole;Little egret;Zebra finch;White-throated tinamou;Western clawed frog;Weddell seal;Black flying fox;Naked mole rat;Guinea pig;Damaraland mole rat;Rabbit;Golden hamster;Mouse;African elephant;Caribbean manatee;Ord's kangaroo rat;Bovine;Goat;Sheep;Little brown…	59.1	52.3	6.8	61	50	11	0.0791	61.6	54.2	7.4	62	52	10	0.053	70.4	62.3	8.1	72.6	59.5	13.1	0.0791	73.3	64.6	8.7	73.8	61.9	11.9	0.0535
O15013	12	18	85	DICDI;ANODA;XENTR;9NEOP;BOMMO;PAPXU;DAPPU;DROME;LUCCU;HARSA;OOCBI;TRICA;ZOONE;ONCMY;SALSA;SERDU;TAKRU;PTEAL;XENLA;ERIEU;PROCO;MYOLU;ANOCA;PELSI;ALLMI;ALLSI;DRYPU;AMAAE;TINGU;MELGA;TAEGU;CALSU;ANAPL;CALAN;COLLI;OPIHO;APTFO;EGRGA;ORNAN;VOMUR;SHEEP;BOVIN;CAPHI;HETGA;CAVPO;PHYMC;LIPVE;DELLE;TURTR;OTOGA;MUSPF;HORSE;LEPWE;FELCA;ODORO;AILME;URSMA;LOXAF;TRIMA;TARSY;MACFA;NOMLE;SAIBB;MANLE;RHIBE;MACMU;CHL…	Slime mold;Mosquito;Western clawed frog;Neoptera;Silk moth;Asian swallowtail butterfly;Water flea;Fruit fly;Green bottle fly;Jerdon's jumping ant;Clonal raider ant;Red flour beetle;Dampwood termite;Rainbow trout;Atlantic salmon;Greater amberjack;Japanese pufferfish;Black flying fox;African clawed frog;Western European hedgehog;Coquerel's sifaka;Little brown bat;Green anole;Chinese softshell turtl…	58.4	43.4	15	61	43	18	0.0116	62	45.7	16.3	61	44	17	0.0036	68.7	51	17.7	71.8	50.5	21.3	0.0115	73	53.8	19.2	71.8	51.8	20	0.0036
O15014	35	41	81	DAPPU;DRYPU;HETGA;SERDU;ONCMY;SALSA;GASAC;TAKRU;XENLA;XENTR;ERIEU;ANOCA;ORNAN;VOMUR;CAVPO;CHLSB;NOMLE;FUKDA;TARSY;MOUSE;RABIT;DIPOR;CRIGR;MESAU;OTOGA;ICTTR;MYOLU;PHYMC;TURTR;DELLE;LIPVE;MACMU;RHIBE;MANLE;MACFA;CERAT;PAPAN;PONAB;GORGO;PANPA;PANTR;SAIBB;CALJA;AOTNA;BOVIN;CAPHI;SHEEP;PIG;PROCO;PTEAL;HORSE;FELCA;MUSPF;URSMA;AILME;CANLF;LEPWE;ODORO;LOXAF;TRIMA;PELSI;COLLI;ALLMI;ALLSI;TAEGU;MELGA;CALSU…	Water flea;Downy woodpecker;Naked mole rat;Greater amberjack;Rainbow trout;Atlantic salmon;Three-spined stickleback;Japanese pufferfish;African clawed frog;Western clawed frog;Western European hedgehog;Green anole;Duckbill platypus;Common wombat;Guinea pig;Green monkey;Northern white-cheeked gibbon;Damaraland mole rat;Philippine tarsier;Mouse;Rabbit;Ord's kangaroo rat;Chinese hamster;Golden hamst…	68.6	59.8	8.8	70	62	8	9.18e-06	69.7	63	6.7	70	65	5	0.00014	84.7	73.8	10.9	86.4	76.5	9.9	9.1e-06	86.1	77.7	8.4	86.4	80.2	6.2	0.000137
O15015	9	17	64	COLLI;TAEGU;CHLSB;TURTR;CALSU;ONCMY;TAKRU;SALSA;GASAC;SERDU;ALLMI;ALLSI;XENLA;XENTR;VOMUR;MOUSE;CRIGR;MESAU;ORNAN;ERIEU;CAVPO;HETGA;FUKDA;MYOLU;DIPOR;PIG;RABIT;ICTTR;NOMLE;PONAB;GORGO;PANPA;PANTR;RHIBE;MANLE;PAPAN;CERAT;MACFA;MACMU;SAIBB;AOTNA;CALJA;MUSPF;CANLF;FELCA;LEPWE;ODORO;AILME;URSMA;PTEAL;HORSE;OTOGA;PROCO;PHYMC;DELLE;LIPVE;BOVIN;CAPHI;SHEEP;TARSY;LOXAF;TRIMA;ANOCA;PELSI;	Rock dove;Zebra finch;Green monkey;Atlantic bottle-nosed dolphin;Scaled quail;Rainbow trout;Japanese pufferfish;Atlantic salmon;Three-spined stickleback;Greater amberjack;American alligator;Chinese alligator;African clawed frog;Western clawed frog;Common wombat;Mouse;Chinese hamster;Golden hamster;Duckbill platypus;Western European hedgehog;Guinea pig;Naked mole rat;Damaraland mole rat;Little bro…	40.4	36.2	4.2	43	40	3	0.436	40.7	36.8	3.9	43	40	3	0.471	63.2	56.6	6.6	67.2	62.5	4.7	0.436	63.6	57.4	6.2	67.2	62.5	4.7	0.469
O15018	35	72	83	ANODA;DROME;LUCCU;BOMMO;9NEOP;TRICA;LEPWE;PELSI;TINGU;MELGA;OPIHO;DAPPU;PAPXU;ONCMY;SALSA;SERDU;XENLA;XENTR;TAKRU;TARSY;PTEAL;PROCO;PHYMC;LIPVE;DELLE;TURTR;VOMUR;HETGA;RHIBE;CHLSB;PAPAN;MACFA;MACMU;CERAT;MANLE;NOMLE;PONAB;GORGO;PANPA;PANTR;ERIEU;LOXAF;CRIGR;TRIMA;MOUSE;CAVPO;AOTNA;CAPHI;SHEEP;RABIT;MESAU;FUKDA;BOVIN;OTOGA;FELCA;ODORO;CALJA;SAIBB;ICTTR;MYOLU;DIPOR;CANLF;MUSPF;URSMA;HORSE;AILME;PIG…	Mosquito;Fruit fly;Green bottle fly;Silk moth;Neoptera;Red flour beetle;Weddell seal;Chinese softshell turtle;White-throated tinamou;Wild turkey;Hoatzin;Water flea;Asian swallowtail butterfly;Rainbow trout;Atlantic salmon;Greater amberjack;African clawed frog;Western clawed frog;Japanese pufferfish;Philippine tarsier;Black flying fox;Coquerel's sifaka;Sperm whale;Yangtze river dolphin;Beluga whal…	48.3	42.5	5.8	49	43	6	0.0455	49.3	44.9	4.4	52	45.5	6.5	0.116	58.2	51.3	6.9	59	51.8	7.2	0.0454	59.5	54.1	5.4	62.7	54.8	7.9	0.115
O15020	15	16	81	BOMMO;9NEOP;PAPXU;ANODA;DROME;LUCCU;DAPPU;TRICA;ZOONE;HARSA;OOCBI;LEPWE;CRIGR;VOMUR;MUSPF;RABIT;DIPOR;MESAU;MOUSE;FUKDA;CAVPO;HETGA;LOXAF;TRIMA;MYOLU;PTEAL;LIPVE;DELLE;PHYMC;PIG;CAPHI;SHEEP;BOVIN;HORSE;ODORO;AILME;CANLF;FELCA;OTOGA;ICTTR;PROCO;TARSY;SAIBB;AOTNA;CALJA;NOMLE;RHIBE;PAPAN;MANLE;MACFA;CERAT;MACMU;GORGO;PONAB;PANTR;PANPA;SERDU;ORNAN;ERIEU;URSMA;CHLSB;TURTR;AMAAE;ALLMI;ALLSI;TAEGU;CALAN…	Silk moth;Neoptera;Asian swallowtail butterfly;Mosquito;Fruit fly;Green bottle fly;Water flea;Red flour beetle;Dampwood termite;Jerdon's jumping ant;Clonal raider ant;Weddell seal;Chinese hamster;Common wombat;European domestic ferret;Rabbit;Ord's kangaroo rat;Golden hamster;Mouse;Damaraland mole rat;Guinea pig;Naked mole rat;African elephant;Caribbean manatee;Little brown bat;Black flying fox;Ya…	56.3	49.8	6.5	66	43.5	22.5	0.298	61.8	52.5	9.3	68	51	17	0.103	69.6	61.4	8.2	81.5	53.7	27.8	0.297	76.3	64.8	11.5	84	63	21	0.103
O15021	52	64	95	PHYPA;MAIZE;MUSAM;ORYSI;WHEAT;ARATH;ARAHY;DICDI;CHLRE;9NEOP;TRICA;BOMMO;DROME;LUCCU;DAPPU;ANODA;ZOONE;HARSA;OOCBI;PLAF7;GASAC;SALSA;XENTR;LOXAF;TRIMA;NOMLE;PONAB;GORGO;PANPA;PANTR;CHLSB;RHIBE;PAPAN;MANLE;CERAT;MACMU;MACFA;SAIBB;AOTNA;CALJA;FUKDA;HETGA;CRIGR;MESAU;BOVIN;CAPHI;SHEEP;PHYMC;LIPVE;TURTR;MYOLU;MUSPF;AILME;URSMA;LEPWE;ODORO;OTOGA;CANLF;TARSY;RABIT;CAVPO;MOUSE;DIPOR;PIG;ERIEU;PROCO;ANOCA…	Moss;Maize;Wild banana;Rice;Wheat;Mouse-ear cress;Peanut;Slime mold;Chlamydomonas reinhardtii;Neoptera;Red flour beetle;Silk moth;Fruit fly;Green bottle fly;Water flea;Mosquito;Dampwood termite;Jerdon's jumping ant;Clonal raider ant;Plasmodium falciparum (isolate 3D7);Three-spined stickleback;Atlantic salmon;Western clawed frog;African elephant;Caribbean manatee;Northern white-cheeked gibbon;Suma…	56.5	55.6	0.9	55	61	-6	0.8	57.3	57.3	0	55	61.5	-6.5	1	59.4	58.6	0.8	57.8	64.2	-6.4	0.8	60.3	60.3	0	57.8	64.8	-7	0.999
O15037	9	6	83	DROME;DAPPU;BOMMO;9NEOP;PAPXU;ANODA;HARSA;OOCBI;ZOONE;TRICA;ONCMY;SALSA;GASAC;SERDU;XENLA;XENTR;PELSI;AMAAE;TAEGU;CALSU;MELGA;DRYPU;TINGU;CALAN;COLLI;ANAPL;OPIHO;EGRGA;APTFO;TAKRU;ANOCA;ORNAN;ALLMI;ALLSI;VOMUR;DIPOR;FUKDA;HETGA;ERIEU;MOUSE;MESAU;ICTTR;RABIT;CRIGR;CALJA;AOTNA;SAIBB;NOMLE;PONAB;GORGO;PANPA;PANTR;CHLSB;RHIBE;PAPAN;MACMU;MANLE;CERAT;MACFA;TARSY;HORSE;MYOLU;CANLF;FELCA;MUSPF;AILME;URS…	Fruit fly;Water flea;Silk moth;Neoptera;Asian swallowtail butterfly;Mosquito;Jerdon's jumping ant;Clonal raider ant;Dampwood termite;Red flour beetle;Rainbow trout;Atlantic salmon;Three-spined stickleback;Greater amberjack;African clawed frog;Western clawed frog;Chinese softshell turtle;Blue-fronted Amazon parrot;Zebra finch;Scaled quail;Wild turkey;Downy woodpecker;White-throated tinamou;Anna's …	47.8	46.5	1.3	48	45	3	0.9	50.2	46.8	3.4	48	45	3	0.736	57.6	56	1.6	57.8	54.2	3.6	0.9	60.5	56.4	4.1	57.8	54.2	3.6	0.735
O15040	6	25	84	TINGU;HETGA;9NEOP;ZOONE;DAPPU;TAKRU;GASAC;SERDU;ONCMY;SALSA;XENLA;XENTR;PIG;ANOCA;PELSI;ALLMI;ALLSI;CALSU;MELGA;ANAPL;COLLI;AMAAE;TAEGU;CALAN;OPIHO;DRYPU;APTFO;EGRGA;VOMUR;ORNAN;LOXAF;TRIMA;MYOLU;ERIEU;PHYMC;LIPVE;DELLE;TURTR;FUKDA;SHEEP;BOVIN;CAPHI;RABIT;AOTNA;CALJA;SAIBB;RHIBE;NOMLE;PONAB;GORGO;PANPA;PANTR;MACMU;CHLSB;PAPAN;MACFA;CERAT;MANLE;MUSPF;CAVPO;FELCA;ICTTR;TARSY;PTEAL;PROCO;HORSE;URSMA…	White-throated tinamou;Naked mole rat;Neoptera;Dampwood termite;Water flea;Japanese pufferfish;Three-spined stickleback;Greater amberjack;Rainbow trout;Atlantic salmon;African clawed frog;Western clawed frog;Pig;Green anole;Chinese softshell turtle;American alligator;Chinese alligator;Scaled quail;Wild turkey;Mallard;Rock dove;Blue-fronted Amazon parrot;Zebra finch;Anna's hummingbird;Hoatzin;Down…	52.3	45.1	7.2	59	44	15	0.421	54.3	47.3	7	60.5	44	16.5	0.41	62.3	53.7	8.6	70.2	52.4	17.8	0.421	64.7	56.3	8.4	72	52.4	19.6	0.411
O15042	36	16	93	DICDI;PLAF7;EMIHU;THAPS;ONCMY;SALSA;GASAC;SERDU;TAKRU;ANOCA;FUKDA;MACMU;BOVIN;PANPA;DIPOR;VOMUR;PROCO;ERIEU;PTEAL;LOXAF;CRIGR;MOUSE;MESAU;MYOLU;URSMA;CAVPO;RHIBE;SHEEP;CAPHI;TRIMA;RABIT;HORSE;DELLE;LIPVE;PHYMC;TURTR;OTOGA;CHLSB;PONAB;ICTTR;TARSY;PIG;ODORO;NOMLE;MUSPF;CANLF;PANTR;HETGA;AILME;AOTNA;CERAT;FELCA;GORGO;MACFA;MANLE;PAPAN;SAIBB;CALJA;ORNAN;PELSI;ALLMI;ALLSI;AMAAE;CALAN;COLLI;TAEGU;OPIHO…	Slime mold;Plasmodium falciparum (isolate 3D7);Emiliania huxleyi;Marine diatom;Rainbow trout;Atlantic salmon;Three-spined stickleback;Greater amberjack;Japanese pufferfish;Green anole;Damaraland mole rat;Rhesus macaque;Bovine;Pygmy chimpanzee;Ord's kangaroo rat;Common wombat;Coquerel's sifaka;Western European hedgehog;Black flying fox;African elephant;Chinese hamster;Mouse;Golden hamster;Little b…	66.9	58.8	8.1	69.5	63	6.5	0.0191	68.5	59.8	8.7	70.5	64	6.5	0.0112	71.9	63.2	8.7	74.8	67.8	7	0.0191	73.6	64.3	9.3	75.8	68.8	7	0.0111
O15047	23	32	99	EMIHU;MAIZE;ORYSI;WHEAT;NEUCR;ONCMY;RABIT;CALSU;MELGA;TAEGU;AMAAE;DRYPU;CALAN;COLLI;APTFO;OPIHO;XENLA;XENTR;OTOGA;ORNAN;VOMUR;MYOLU;SHEEP;MUSPF;MOUSE;CRIGR;MESAU;PANPA;RHIBE;GORGO;NOMLE;CHLSB;MANLE;MACMU;MACFA;PAPAN;CERAT;PONAB;PANTR;AOTNA;CALJA;SAIBB;ERIEU;HETGA;LOXAF;PROCO;DIPOR;FUKDA;PTEAL;CAVPO;TARSY;TRIMA;TURTR;ICTTR;BOVIN;CAPHI;PHYMC;PIG;DELLE;LIPVE;AILME;URSMA;LEPWE;ODORO;CANLF;HORSE;FELCA…	Emiliania huxleyi;Maize;Rice;Wheat;Neurospora crassa (strain ATCC 24698 / 74-OR23-1A / CBS 708.71 / DSM 1257 / FGSC 987);Rainbow trout;Rabbit;Scaled quail;Wild turkey;Zebra finch;Blue-fronted Amazon parrot;Downy woodpecker;Anna's hummingbird;Rock dove;Emperor penguin;Hoatzin;African clawed frog;Western clawed frog;Small-eared galago;Duckbill platypus;Common wombat;Little brown bat;Sheep;European …	57.3	53.6	3.7	55	50.5	4.5	0.163	59.3	56.4	2.9	55	52	3	0.28	57.8	54.2	3.6	55.6	51	4.6	0.165	60	57	3	55.6	52.5	3.1	0.28
O15049	9	12	80	ONCMY;CALAN;ANAPL;TINGU;DRYPU;OPIHO;APTFO;EGRGA;SALSA;TAKRU;GASAC;SERDU;XENLA;XENTR;ANOCA;PELSI;ALLMI;ALLSI;COLLI;CALSU;MELGA;AMAAE;TAEGU;ORNAN;VOMUR;CRIGR;RABIT;TARSY;ERIEU;HETGA;CAVPO;TURTR;OTOGA;LOXAF;TRIMA;FUKDA;MESAU;MOUSE;BOVIN;CAPHI;SHEEP;FELCA;URSMA;CANLF;ODORO;LEPWE;AILME;MUSPF;MYOLU;PTEAL;PHYMC;DELLE;LIPVE;DIPOR;PROCO;CALJA;AOTNA;SAIBB;RHIBE;MANLE;PAPAN;CERAT;CHLSB;MACFA;MACMU;NOMLE;GOR…	Rainbow trout;Anna's hummingbird;Mallard;White-throated tinamou;Downy woodpecker;Hoatzin;Emperor penguin;Little egret;Atlantic salmon;Japanese pufferfish;Three-spined stickleback;Greater amberjack;African clawed frog;Western clawed frog;Green anole;Chinese softshell turtle;American alligator;Chinese alligator;Rock dove;Scaled quail;Wild turkey;Blue-fronted Amazon parrot;Zebra finch;Duckbill platy…	61	54	7	61	56.5	4.5	0.23	63.6	56.3	7.3	65	62.5	2.5	0.219	76.3	67.5	8.8	76.2	70.7	5.5	0.23	79.4	70.4	9	81.2	78.2	3	0.221
O15054	4	11	83	SALSA;ONCMY;TAKRU;GASAC;SERDU;XENLA;XENTR;PELSI;ANOCA;ALLMI;ALLSI;VOMUR;SHEEP;BOVIN;CAPHI;HORSE;PIG;PTEAL;CAVPO;AOTNA;CALJA;RHIBE;CHLSB;MANLE;PAPAN;CERAT;MACFA;MACMU;NOMLE;PANPA;PANTR;GORGO;PONAB;PHYMC;DELLE;LIPVE;MOUSE;OTOGA;RABIT;TARSY;HETGA;FUKDA;MYOLU;ICTTR;SAIBB;PROCO;ERIEU;TRIMA;FELCA;DIPOR;MESAU;CANLF;MUSPF;CRIGR;AILME;LEPWE;ODORO;ANODA;DROME;LUCCU;9NEOP;BOMMO;PAPXU;DAPPU;HARSA;OOCBI;TRICA…	Atlantic salmon;Rainbow trout;Japanese pufferfish;Three-spined stickleback;Greater amberjack;African clawed frog;Western clawed frog;Chinese softshell turtle;Green anole;American alligator;Chinese alligator;Common wombat;Sheep;Bovine;Goat;Horse;Pig;Black flying fox;Guinea pig;Ma's night monkey;White-tufted-ear marmoset;Black snub-nosed monkey;Green monkey;Drill;Olive baboon;Sooty mangabey;Crab-ea…	37.8	29.1	8.7	39	38	1	0.377	38.8	31.3	7.5	39.5	40	-0.5	0.424	45.5	35.1	10.4	47	45.8	1.2	0.378	46.7	37.7	9	47.6	48.2	-0.6	0.425
O15055	9	26	84	ANAPL;XENLA;LEPWE;PTEAL;ERIEU;XENTR;RABIT;LOXAF;TRIMA;ICTTR;FELCA;CANLF;ODORO;MUSPF;AILME;URSMA;DIPOR;MOUSE;CRIGR;MESAU;HORSE;MYOLU;FUKDA;CAVPO;HETGA;TARSY;NOMLE;PONAB;GORGO;PANPA;PANTR;RHIBE;CHLSB;MACFA;MACMU;MANLE;PAPAN;CERAT;CALJA;SAIBB;AOTNA;OTOGA;PROCO;BOVIN;CAPHI;SHEEP;PIG;PHYMC;LIPVE;DELLE;TURTR;VOMUR;ANOCA;ORNAN;PELSI;ALLMI;ALLSI;MELGA;TAEGU;CALAN;CALSU;TINGU;COLLI;DRYPU;AMAAE;OPIHO;APTFO…	Mallard;African clawed frog;Weddell seal;Black flying fox;Western European hedgehog;Western clawed frog;Rabbit;African elephant;Caribbean manatee;Thirteen-lined ground squirrel;Cat;Dog;Pacific walrus;European domestic ferret;Giant panda;Polar bear;Ord's kangaroo rat;Mouse;Chinese hamster;Golden hamster;Horse;Little brown bat;Damaraland mole rat;Guinea pig;Naked mole rat;Philippine tarsier;Norther…	56.2	44.9	11.3	58	45	13	0.145	60.2	50.6	9.6	62	49	13	0.172	66.9	53.5	13.4	69	53.6	15.4	0.145	71.7	60.2	11.5	73.8	58.4	15.4	0.171
O15056	10	13	97	EMIHU;YEAST;YARLI;EMENI;NEUCR;THAPS;ONCMY;DICDI;XENLA;XENTR;PELSI;ALLMI;ALLSI;TINGU;TAEGU;ANAPL;CALSU;MELGA;CALAN;AMAAE;DRYPU;COLLI;EGRGA;OPIHO;ANOCA;ERIEU;LOXAF;TRIMA;RABIT;VOMUR;TURTR;DIPOR;MOUSE;FUKDA;HETGA;CANLF;CRIGR;MESAU;SAIBB;AOTNA;CALJA;NOMLE;RHIBE;PONAB;GORGO;PANTR;PANPA;MACMU;CHLSB;MANLE;MACFA;CERAT;PAPAN;OTOGA;PROCO;CAVPO;PIG;ICTTR;TARSY;BOVIN;CAPHI;SHEEP;PHYMC;MYOLU;DELLE;LIPVE;FELCA…	Emiliania huxleyi;Baker's yeast;Yeast;Emericella nidulans (strain FGSC A4 / ATCC 38163 / CBS 112.46 / NRRL 194 / M139);Neurospora crassa (strain ATCC 24698 / 74-OR23-1A / CBS 708.71 / DSM 1257 / FGSC 987);Marine diatom;Rainbow trout;Slime mold;African clawed frog;Western clawed frog;Chinese softshell turtle;American alligator;Chinese alligator;White-throated tinamou;Zebra finch;Mallard;Scaled qua…	43.4	47.7	-4.3	47	47	0	0.553	46.8	50.1	-3.3	52.5	53	-0.5	0.666	44.8	49.2	-4.4	48.5	48.5	0	0.553	48.3	51.6	-3.3	54.1	54.6	-0.5	0.668
O15061	34	58	73	GASAC;LEPWE;ONCMY;SALSA;SERDU;TAKRU;XENLA;XENTR;ORNAN;RABIT;FUKDA;HETGA;LOXAF;TRIMA;PTEAL;CRIGR;MESAU;TARSY;DIPOR;ERIEU;RHIBE;MANLE;PAPAN;CHLSB;CERAT;MACFA;MACMU;NOMLE;PONAB;PANPA;PANTR;GORGO;CALJA;SAIBB;AOTNA;MOUSE;MYOLU;CAVPO;OTOGA;PROCO;CANLF;HORSE;ICTTR;BOVIN;CAPHI;SHEEP;PHYMC;LIPVE;DELLE;TURTR;FELCA;URSMA;ODORO;AILME;MUSPF;VOMUR;PIG;ANOCA;TAEGU;TINGU;CALSU;MELGA;CALAN;DRYPU;ANAPL;COLLI;AMAAE…	Three-spined stickleback;Weddell seal;Rainbow trout;Atlantic salmon;Greater amberjack;Japanese pufferfish;African clawed frog;Western clawed frog;Duckbill platypus;Rabbit;Damaraland mole rat;Naked mole rat;African elephant;Caribbean manatee;Black flying fox;Chinese hamster;Golden hamster;Philippine tarsier;Ord's kangaroo rat;Western European hedgehog;Black snub-nosed monkey;Drill;Olive baboon;Gre…	37.5	38.2	-0.7	38.5	40	-1.5	0.819	40.9	41	-0.1	42	41.5	0.5	0.97	51.4	52.4	-1	52.8	54.8	-2	0.819	56	56.1	-0.1	57.5	56.9	0.6	0.969
O15062	9	9	73	ONCMY;XENLA;XENTR;PHYMC;ERIEU;PIG;DIPOR;RABIT;MYOLU;PTEAL;TURTR;DELLE;LIPVE;TRIMA;LOXAF;CAPHI;BOVIN;FUKDA;HORSE;HETGA;TARSY;OTOGA;ICTTR;PROCO;RHIBE;PANTR;GORGO;PANPA;MANLE;CERAT;CHLSB;MACFA;MACMU;PAPAN;NOMLE;PONAB;SAIBB;AOTNA;CALJA;FELCA;AILME;URSMA;CANLF;MUSPF;ODORO;LEPWE;MESAU;CRIGR;MOUSE;ANOCA;VOMUR;TINGU;TAEGU;MELGA;CALSU;ANAPL;PELSI;ALLMI;ALLSI;COLLI;CALAN;DRYPU;AMAAE;APTFO;SALSA;GASAC;TAKRU…	Rainbow trout;African clawed frog;Western clawed frog;Sperm whale;Western European hedgehog;Pig;Ord's kangaroo rat;Rabbit;Little brown bat;Black flying fox;Atlantic bottle-nosed dolphin;Beluga whale;Yangtze river dolphin;Caribbean manatee;African elephant;Goat;Bovine;Damaraland mole rat;Horse;Naked mole rat;Philippine tarsier;Small-eared galago;Thirteen-lined ground squirrel;Coquerel's sifaka;Bla…	61	58.3	2.7	66	61	5	0.593	63.2	60	3.2	66	63	3	0.405	83.6	79.9	3.7	90.4	83.6	6.8	0.592	86.6	82.2	4.4	90.4	86.3	4.1	0.404
O15063	7	12	70	ONCMY;SALSA;TAKRU;GASAC;SERDU;CRIGR;LOXAF;MESAU;DIPOR;MOUSE;CAVPO;OTOGA;TRIMA;ERIEU;RABIT;MYOLU;BOVIN;CAPHI;SHEEP;MUSPF;HORSE;CANLF;PIG;PTEAL;PHYMC;LIPVE;DELLE;TURTR;FELCA;AILME;URSMA;LEPWE;ODORO;ICTTR;FUKDA;HETGA;PROCO;TARSY;RHIBE;SAIBB;AOTNA;CALJA;NOMLE;CHLSB;MANLE;CERAT;MACFA;MACMU;PAPAN;PONAB;GORGO;PANTR;PANPA;XENLA;XENTR;ANOCA;VOMUR;ORNAN;TAEGU;TINGU;CALSU;MELGA;COLLI;ANAPL;AMAAE;APTFO;EGRGA…	Rainbow trout;Atlantic salmon;Japanese pufferfish;Three-spined stickleback;Greater amberjack;Chinese hamster;African elephant;Golden hamster;Ord's kangaroo rat;Mouse;Guinea pig;Small-eared galago;Caribbean manatee;Western European hedgehog;Rabbit;Little brown bat;Bovine;Goat;Sheep;European domestic ferret;Horse;Dog;Pig;Black flying fox;Sperm whale;Yangtze river dolphin;Beluga whale;Atlantic bottl…	66.1	58.6	7.5	68	60.5	7.5	0.0976	66.1	60.6	5.5	68	62.5	5.5	0.202	94.5	83.7	10.8	97.1	86.4	10.7	0.0983	94.5	86.5	8	97.1	89.3	7.8	0.202
O15066	4	5	97	ARAHY;ORYSI;ARATH;MUSAM;WHEAT;DICDI;9NEOP;YARLI;EMENI;NEUCR;PHYPA;TRICA;BOMMO;PAPXU;ANODA;DROME;LUCCU;EMIHU;THAPS;CHLRE;DAPPU;ORNAN;ALLMI;TAKRU;XENLA;XENTR;CANLF;ANOCA;PTEAL;VOMUR;DIPOR;CAVPO;HETGA;FUKDA;MOUSE;CRIGR;MESAU;SHEEP;BOVIN;CAPHI;CHLSB;MYOLU;TARSY;TURTR;ERIEU;OTOGA;AOTNA;PIG;PONAB;PROCO;RABIT;ICTTR;DELLE;CALJA;SAIBB;RHIBE;MANLE;GORGO;MACFA;MACMU;CERAT;PANPA;PANTR;PAPAN;NOMLE;LIPVE;PHYMC…	Peanut;Rice;Mouse-ear cress;Wild banana;Wheat;Slime mold;Neoptera;Yeast;Emericella nidulans (strain FGSC A4 / ATCC 38163 / CBS 112.46 / NRRL 194 / M139);Neurospora crassa (strain ATCC 24698 / 74-OR23-1A / CBS 708.71 / DSM 1257 / FGSC 987);Moss;Red flour beetle;Silk moth;Asian swallowtail butterfly;Mosquito;Fruit fly;Green bottle fly;Emiliania huxleyi;Marine diatom;Chlamydomonas reinhardtii;Water …	66.2	63.8	2.4	73	65	8	0.807	70.5	65.6	4.9	79	67	12	0.638	68.3	65.8	2.5	75.2	67	8.2	0.806	72.7	67.6	5.1	81.4	69.1	12.3	0.639
O15067	3	9	88	YEAST;YARLI;NEUCR;EMENI;THAPS;DICDI;ANODA;DROME;LUCCU;TRICA;ZOONE;HARSA;OOCBI;CHLRE;PHYPA;ARATH;ARAHY;MUSAM;WHEAT;ORYSI;MAIZE;ORNAN;EMIHU;PIG;VOMUR;MOUSE;CRIGR;MESAU;URSMA;CAVPO;FUKDA;HETGA;DIPOR;ICTTR;ERIEU;RABIT;LOXAF;TRIMA;TARSY;FELCA;CANLF;AILME;MUSPF;LEPWE;ODORO;NOMLE;RHIBE;PAPAN;CERAT;MANLE;CHLSB;MACFA;MACMU;PONAB;PANPA;PANTR;GORGO;AOTNA;CALJA;SAIBB;OTOGA;PROCO;PTEAL;MYOLU;SHEEP;BOVIN;CAPHI…	Baker's yeast;Yeast;Neurospora crassa (strain ATCC 24698 / 74-OR23-1A / CBS 708.71 / DSM 1257 / FGSC 987);Emericella nidulans (strain FGSC A4 / ATCC 38163 / CBS 112.46 / NRRL 194 / M139);Marine diatom;Slime mold;Mosquito;Fruit fly;Green bottle fly;Red flour beetle;Dampwood termite;Jerdon's jumping ant;Clonal raider ant;Chlamydomonas reinhardtii;Moss;Mouse-ear cress;Peanut;Wild banana;Wheat;Rice;M…	47	58.3	-11.3	49	59	-10	0.354	56.7	59.8	-3.1	73	59	14	0.806	53.4	66.3	-12.9	55.7	67	-11.3	0.355	64.4	67.9	-3.5	83	67	16	0.807
O15068	9	16	82	ONCMY;AMAAE;CALSU;CALJA;RABIT;TURTR;DRYPU;SALSA;TAKRU;GASAC;SERDU;XENLA;XENTR;ERIEU;ANOCA;TARSY;PIG;PHYMC;DELLE;LIPVE;SHEEP;BOVIN;CAPHI;PROCO;OTOGA;AOTNA;PANTR;NOMLE;SAIBB;CERAT;PONAB;CHLSB;GORGO;PANPA;RHIBE;MANLE;PAPAN;MACFA;MACMU;LOXAF;TRIMA;FELCA;HORSE;MYOLU;PTEAL;MUSPF;CANLF;ODORO;AILME;URSMA;ICTTR;CAVPO;FUKDA;HETGA;DIPOR;MESAU;MOUSE;CRIGR;ORNAN;VOMUR;PELSI;ALLMI;ALLSI;TINGU;EGRGA;CALAN;TAEGU…	Rainbow trout;Blue-fronted Amazon parrot;Scaled quail;White-tufted-ear marmoset;Rabbit;Atlantic bottle-nosed dolphin;Downy woodpecker;Atlantic salmon;Japanese pufferfish;Three-spined stickleback;Greater amberjack;African clawed frog;Western clawed frog;Western European hedgehog;Green anole;Philippine tarsier;Pig;Sperm whale;Beluga whale;Yangtze river dolphin;Sheep;Bovine;Goat;Coquerel's sifaka;Sm…	56.6	45.4	11.2	62	46.5	15.5	0.0262	57	49.9	7.1	62	52	10	0.0795	69	55.3	13.7	75.6	56.7	18.9	0.0263	69.5	60.9	8.6	75.6	63.4	12.2	0.0798
O15069	6	3	100	PLAF7;DICDI;YEAST;YARLI;THAPS;NEUCR;EMENI;EMIHU;MOUSE;MESAU;FELCA;MUSPF;ODORO;AILME;URSMA;HETGA;FUKDA;CAVPO;TARSY;RHIBE;CERAT;PAPAN;MANLE;CHLSB;MACFA;MACMU;NOMLE;GORGO;PANPA;PANTR;CALJA;AOTNA;SAIBB;PROCO;OTOGA;BOVIN;CAPHI;SHEEP;PHYMC;DELLE;LIPVE;PTEAL;ICTTR;ANODA;DROME;LUCCU;PAPXU;9NEOP;BOMMO;DAPPU;TRICA;ZOONE;HARSA;OOCBI;RABIT;HORSE;ERIEU;PIG;DIPOR;TAKRU;GASAC;SERDU;ONCMY;ANOCA;SALSA;TINGU;TAEGU…	Plasmodium falciparum (isolate 3D7);Slime mold;Baker's yeast;Yeast;Marine diatom;Neurospora crassa (strain ATCC 24698 / 74-OR23-1A / CBS 708.71 / DSM 1257 / FGSC 987);Emericella nidulans (strain FGSC A4 / ATCC 38163 / CBS 112.46 / NRRL 194 / M139);Emiliania huxleyi;Mouse;Golden hamster;Cat;European domestic ferret;Pacific walrus;Giant panda;Polar bear;Naked mole rat;Damaraland mole rat;Guinea pig…	26.8	25	1.8	24	27	-3	0.716	27.2	26.7	0.5	25	29	-4	0.924	26.8	25	1.8	24	27	-3	0.716	27.2	26.7	0.5	25	29	-4	0.924
O15075	22	20	84	9NEOP;DAPPU;AMAAE;LEPWE;CRIGR;ANOCA;PELSI;CALAN;CALSU;OPIHO;TINGU;MYOLU;VOMUR;BOVIN;SHEEP;TRIMA;OTOGA;PROCO;CHLSB;TURTR;COLLI;TAEGU;CANLF;MACMU;ORNAN;ERIEU;DIPOR;URSMA;LIPVE;PIG;PONAB;MUSPF;ALLMI;ALLSI;ANAPL;MELGA;EGRGA;APTFO;DRYPU;MESAU;MOUSE;PTEAL;FUKDA;LOXAF;HETGA;RABIT;TARSY;CAVPO;CAPHI;DELLE;PHYMC;FELCA;ICTTR;HORSE;CERAT;GORGO;AOTNA;ODORO;AILME;PAPAN;CALJA;MACFA;MANLE;NOMLE;PANPA;PANTR;RHIBE…	Neoptera;Water flea;Blue-fronted Amazon parrot;Weddell seal;Chinese hamster;Green anole;Chinese softshell turtle;Anna's hummingbird;Scaled quail;Hoatzin;White-throated tinamou;Little brown bat;Common wombat;Bovine;Sheep;Caribbean manatee;Small-eared galago;Coquerel's sifaka;Green monkey;Atlantic bottle-nosed dolphin;Rock dove;Zebra finch;Dog;Rhesus macaque;Duckbill platypus;Western European hedge…	62.5	57	5.5	68	56.5	11.5	0.128	63.8	60	3.8	68.5	62.5	6	0.279	74.4	67.8	6.6	80.9	67.3	13.6	0.129	76	71.4	4.6	81.5	74.4	7.1	0.28
O15078	5	10	74	BOMMO;9NEOP;ZOONE;XENLA;ANOCA;PELSI;ALLMI;ALLSI;DRYPU;TINGU;TAEGU;CALSU;MELGA;AMAAE;OPIHO;COLLI;APTFO;EGRGA;VOMUR;ORNAN;MOUSE;CRIGR;MESAU;PROCO;CAVPO;FUKDA;ERIEU;DIPOR;OTOGA;LOXAF;TRIMA;ICTTR;MYOLU;PTEAL;PIG;PHYMC;LIPVE;DELLE;TURTR;CAPHI;SHEEP;BOVIN;HORSE;FELCA;CANLF;MUSPF;ODORO;AILME;URSMA;RABIT;TARSY;NOMLE;PONAB;GORGO;PANPA;PANTR;RHIBE;CHLSB;MANLE;CERAT;MACFA;PAPAN;MACMU;AOTNA;CALJA;SAIBB;TAKRU…	Silk moth;Neoptera;Dampwood termite;African clawed frog;Green anole;Chinese softshell turtle;American alligator;Chinese alligator;Downy woodpecker;White-throated tinamou;Zebra finch;Scaled quail;Wild turkey;Blue-fronted Amazon parrot;Hoatzin;Rock dove;Emperor penguin;Little egret;Common wombat;Duckbill platypus;Mouse;Chinese hamster;Golden hamster;Coquerel's sifaka;Guinea pig;Damaraland mole rat;…	49.6	61.4	-11.8	47	61.5	-14.5	0.00926	51.2	63.1	-11.9	52	63	-11	0.00393	67	83	-16	63.5	83.1	-19.6	0.00918	69.2	85.2	-16	70.3	85.1	-14.8	0.00398
O15084	5	7	84	CHLRE;SALSA;GASAC;SERDU;TAKRU;ERIEU;OTOGA;TARSY;DIPOR;CAVPO;HETGA;MOUSE;FUKDA;MESAU;RABIT;BOVIN;CAPHI;SHEEP;MYOLU;LOXAF;TRIMA;PTEAL;ICTTR;PIG;PONAB;CALJA;PHYMC;DELLE;LIPVE;TURTR;FELCA;HORSE;PROCO;PAPAN;CERAT;MANLE;GORGO;RHIBE;CHLSB;MACFA;MACMU;NOMLE;PANPA;PANTR;SAIBB;AOTNA;MUSPF;CANLF;URSMA;LEPWE;AILME;ODORO;XENLA;XENTR;ORNAN;VOMUR;ANOCA;PELSI;TAEGU;ANAPL;TINGU;DRYPU;ALLMI;ALLSI;MELGA;AMAAE;CALAN…	Chlamydomonas reinhardtii;Atlantic salmon;Three-spined stickleback;Greater amberjack;Japanese pufferfish;Western European hedgehog;Small-eared galago;Philippine tarsier;Ord's kangaroo rat;Guinea pig;Naked mole rat;Mouse;Damaraland mole rat;Golden hamster;Rabbit;Bovine;Goat;Sheep;Little brown bat;African elephant;Caribbean manatee;Black flying fox;Thirteen-lined ground squirrel;Pig;Sumatran orangu…	64.4	65.6	-1.2	66	69	-3	0.838	71.2	68.9	2.3	71	72	-1	0.589	76.7	78.1	-1.4	78.6	82.1	-3.5	0.838	84.8	82	2.8	84.5	85.7	-1.2	0.589
O15085	42	28	81	CALAN;TINGU;OPIHO;PAPXU;ANODA;DROME;LUCCU;TRICA;LEPWE;GASAC;SERDU;ONCMY;SALSA;XENLA;XENTR;TAEGU;PTEAL;MOUSE;CRIGR;MESAU;VOMUR;MUSPF;FELCA;ODORO;URSMA;ERIEU;ICTTR;HETGA;TRIMA;CANLF;FUKDA;CAVPO;OTOGA;MYOLU;AILME;AOTNA;BOVIN;CAPHI;SHEEP;DIPOR;LOXAF;RABIT;PHYMC;CALJA;SAIBB;PAPAN;CHLSB;RHIBE;MACFA;MACMU;CERAT;MANLE;NOMLE;PONAB;GORGO;PANPA;PANTR;PROCO;TARSY;HORSE;PIG;DELLE;LIPVE;TURTR;PELSI;ANOCA;AMAAE…	Anna's hummingbird;White-throated tinamou;Hoatzin;Asian swallowtail butterfly;Mosquito;Fruit fly;Green bottle fly;Red flour beetle;Weddell seal;Three-spined stickleback;Greater amberjack;Rainbow trout;Atlantic salmon;African clawed frog;Western clawed frog;Zebra finch;Black flying fox;Mouse;Chinese hamster;Golden hamster;Common wombat;European domestic ferret;Cat;Pacific walrus;Polar bear;Western…	53.8	46.8	7	55.5	47	8.5	0.025	55.5	48.1	7.4	57	49.5	7.5	0.0173	66.5	57.7	8.8	68.5	58	10.5	0.025	68.6	59.4	9.2	70.4	61.1	9.3	0.0173
O15090	3	4	77	OOCBI;ZOONE;ANODA;TRICA;MYOLU;LEPWE;ONCMY;TAKRU;GASAC;SERDU;SALSA;PTEAL;XENLA;XENTR;DIPOR;TARSY;ORNAN;VOMUR;ANOCA;PELSI;ALLSI;ALLMI;AMAAE;TAEGU;COLLI;ANAPL;DRYPU;TINGU;OPIHO;MELGA;CALSU;CALAN;EGRGA;APTFO;RABIT;PROCO;CRIGR;MESAU;MOUSE;ERIEU;LOXAF;TRIMA;HORSE;LIPVE;PHYMC;DELLE;TURTR;PIG;SHEEP;CAPHI;BOVIN;CANLF;FELCA;AILME;URSMA;MUSPF;ODORO;OTOGA;PONAB;CALJA;AOTNA;SAIBB;NOMLE;RHIBE;CHLSB;PAPAN;MANLE…	Clonal raider ant;Dampwood termite;Mosquito;Red flour beetle;Little brown bat;Weddell seal;Rainbow trout;Japanese pufferfish;Three-spined stickleback;Greater amberjack;Atlantic salmon;Black flying fox;African clawed frog;Western clawed frog;Ord's kangaroo rat;Philippine tarsier;Duckbill platypus;Common wombat;Green anole;Chinese softshell turtle;Chinese alligator;American alligator;Blue-fronted A…	45.7	58.5	-12.8	43	70	-27	0.409	46.7	58.5	-11.8	44	70	-26	0.442	59.3	76	-16.7	55.8	90.9	-35.1	0.408	60.6	76	-15.4	57.1	90.9	-33.8	0.441
O15117	16	16	72	ANAPL;DELLE;ICTTR;ONCMY;SALSA;GASAC;SERDU;TAKRU;XENLA;XENTR;OPIHO;DRYPU;TINGU;ORNAN;VOMUR;ANOCA;ERIEU;DIPOR;MOUSE;CRIGR;MESAU;RABIT;MYOLU;PTEAL;LOXAF;PIG;PHYMC;LIPVE;TURTR;CAPHI;BOVIN;SHEEP;TRIMA;HORSE;FELCA;CANLF;AILME;URSMA;MUSPF;ODORO;SAIBB;AOTNA;CALJA;CHLSB;RHIBE;MANLE;MACFA;MACMU;PAPAN;CERAT;PONAB;NOMLE;GORGO;PANPA;PANTR;TARSY;OTOGA;PROCO;PELSI;TAEGU;ALLMI;ALLSI;CALAN;COLLI;AMAAE;FUKDA;APTFO…	Mallard;Beluga whale;Thirteen-lined ground squirrel;Rainbow trout;Atlantic salmon;Three-spined stickleback;Greater amberjack;Japanese pufferfish;African clawed frog;Western clawed frog;Hoatzin;Downy woodpecker;White-throated tinamou;Duckbill platypus;Common wombat;Green anole;Western European hedgehog;Ord's kangaroo rat;Mouse;Chinese hamster;Golden hamster;Rabbit;Little brown bat;Black flying fox…	38	33.8	4.2	41.5	39.5	2	0.375	41.4	36.8	4.6	44.5	42.5	2	0.352	52.8	46.9	5.9	57.6	54.9	2.7	0.375	57.5	51	6.5	61.8	59	2.8	0.353
O15119	15	22	78	ANODA;ZOONE;ANAPL;LUCCU;DROME;TRICA;DAPPU;TAEGU;TINGU;PROCO;ONCMY;SALSA;RABIT;FUKDA;MOUSE;MESAU;CRIGR;URSMA;PANPA;PTEAL;PIG;LIPVE;DELLE;PHYMC;TURTR;PAPAN;OTOGA;AOTNA;CALJA;SAIBB;CHLSB;RHIBE;CERAT;MACFA;MACMU;MANLE;PONAB;NOMLE;GORGO;PANTR;TRIMA;BOVIN;CAPHI;HORSE;FELCA;MUSPF;LEPWE;ODORO;TAKRU;AILME;DIPOR;HETGA;CANLF;ERIEU;ICTTR;LOXAF;MYOLU;SHEEP;TARSY;XENLA;CAVPO;GASAC;SERDU;ANOCA;CALAN;XENTR;COLLI…	Mosquito;Dampwood termite;Mallard;Green bottle fly;Fruit fly;Red flour beetle;Water flea;Zebra finch;White-throated tinamou;Coquerel's sifaka;Rainbow trout;Atlantic salmon;Rabbit;Damaraland mole rat;Mouse;Golden hamster;Chinese hamster;Polar bear;Pygmy chimpanzee;Black flying fox;Pig;Yangtze river dolphin;Beluga whale;Sperm whale;Atlantic bottle-nosed dolphin;Olive baboon;Small-eared galago;Ma's …	54.8	57.2	-2.4	56	58	-2	0.169	55.3	58.4	-3.1	57	59	-2	0.063	70.3	73.4	-3.1	71.8	74.4	-2.6	0.171	70.9	74.9	-4	73.1	75.6	-2.5	0.064
O15151	5	4	76	BOMMO;TRICA;DAPPU;ONCMY;SALSA;GASAC;SERDU;TAKRU;XENLA;XENTR;ANOCA;ORNAN;VOMUR;MYOLU;ERIEU;PTEAL;MOUSE;CRIGR;MESAU;DIPOR;LOXAF;TRIMA;OTOGA;RABIT;ICTTR;TARSY;BOVIN;CAPHI;SHEEP;PROCO;PIG;PHYMC;LIPVE;DELLE;TURTR;MUSPF;HORSE;FELCA;CANLF;URSMA;AILME;LEPWE;ODORO;MACFA;PONAB;GORGO;NOMLE;PANPA;PANTR;MACMU;CHLSB;RHIBE;PAPAN;CERAT;MANLE;AOTNA;CALJA;SAIBB;CAVPO;FUKDA;HETGA;ALLMI;ALLSI;PELSI;DRYPU;TAEGU;COLLI…	Silk moth;Red flour beetle;Water flea;Rainbow trout;Atlantic salmon;Three-spined stickleback;Greater amberjack;Japanese pufferfish;African clawed frog;Western clawed frog;Green anole;Duckbill platypus;Common wombat;Little brown bat;Western European hedgehog;Black flying fox;Mouse;Chinese hamster;Golden hamster;Ord's kangaroo rat;African elephant;Caribbean manatee;Small-eared galago;Rabbit;Thirtee…	66.6	65.8	0.8	70	64	6	0.882	67.2	67.2	0	73	66.5	6.5	0.993	87.6	86.5	1.1	92.1	84.2	7.9	0.882	88.4	88.5	-0.1	96.1	87.5	8.6	0.994
O15155	3	3	93	YEAST;CHLRE;ARAHY;MUSAM;ORYSI;MAIZE;ARATH;WHEAT;THAPS;DAPPU;ORNAN;PROCO;TAKRU;SERDU;GASAC;ONCMY;SALSA;XENLA;XENTR;ANOCA;ALLMI;ALLSI;CALAN;PELSI;TAEGU;DRYPU;COLLI;CALSU;MELGA;AMAAE;TINGU;ANAPL;OPIHO;APTFO;EGRGA;VOMUR;TURTR;TARSY;MYOLU;TRIMA;ICTTR;ERIEU;MOUSE;CRIGR;MESAU;BOVIN;RABIT;HETGA;CANLF;SHEEP;HORSE;PTEAL;FELCA;PIG;LEPWE;DIPOR;CAVPO;FUKDA;PHYMC;LIPVE;CAPHI;DELLE;MACMU;OTOGA;ODORO;MUSPF;AILME…	Baker's yeast;Chlamydomonas reinhardtii;Peanut;Wild banana;Rice;Maize;Mouse-ear cress;Wheat;Marine diatom;Water flea;Duckbill platypus;Coquerel's sifaka;Japanese pufferfish;Greater amberjack;Three-spined stickleback;Rainbow trout;Atlantic salmon;African clawed frog;Western clawed frog;Green anole;American alligator;Chinese alligator;Anna's hummingbird;Chinese softshell turtle;Zebra finch;Downy wo…	72	72.7	-0.7	77	73	4	0.936	75.7	73.3	2.4	77	75	2	0.803	77.4	78.1	-0.7	82.8	78.5	4.3	0.937	81.4	78.8	2.6	82.8	80.6	2.2	0.801
O15156	5	13	82	DROME;LUCCU;TRICA;LEPWE;OOCBI;ORNAN;PELSI;CALSU;COLLI;ANAPL;MELGA;ANODA;BOMMO;PAPXU;DAPPU;ZOONE;XENTR;DRYPU;TAEGU;CALAN;OPIHO;APTFO;EGRGA;HETGA;RABIT;TURTR;LOXAF;MYOLU;TAKRU;ONCMY;SALSA;SERDU;GASAC;ANOCA;MOUSE;CRIGR;MESAU;FELCA;PTEAL;BOVIN;SHEEP;CAPHI;DIPOR;MUSPF;URSMA;OTOGA;CANLF;ODORO;AILME;FUKDA;ICTTR;LIPVE;DELLE;PHYMC;CAVPO;TRIMA;PIG;TARSY;HORSE;PROCO;CALJA;RHIBE;PONAB;NOMLE;PANPA;GORGO;PANTR…	Fruit fly;Green bottle fly;Red flour beetle;Weddell seal;Clonal raider ant;Duckbill platypus;Chinese softshell turtle;Scaled quail;Rock dove;Mallard;Wild turkey;Mosquito;Silk moth;Asian swallowtail butterfly;Water flea;Dampwood termite;Western clawed frog;Downy woodpecker;Zebra finch;Anna's hummingbird;Hoatzin;Emperor penguin;Little egret;Naked mole rat;Rabbit;Atlantic bottle-nosed dolphin;Africa…	46.8	44.7	2.1	50	45	5	0.546	48.6	46.5	2.1	50	47	3	0.483	57.1	54.5	2.6	61	54.9	6.1	0.546	59.3	56.7	2.6	61	57.3	3.7	0.484
O15164	20	34	83	ZOONE;9NEOP;BOMMO;PAPXU;HARSA;OOCBI;TRICA;ANODA;DROME;LUCCU;ONCMY;XENLA;PELSI;ALLMI;ALLSI;TAEGU;CALSU;MELGA;DRYPU;COLLI;CALAN;AMAAE;OPIHO;APTFO;EGRGA;ORNAN;VOMUR;RABIT;MOUSE;MESAU;LOXAF;TRIMA;DIPOR;ERIEU;OTOGA;PROCO;MYOLU;PTEAL;ICTTR;PIG;BOVIN;CAPHI;SHEEP;PHYMC;DELLE;TURTR;LIPVE;HORSE;MUSPF;FELCA;AILME;CANLF;LEPWE;ODORO;URSMA;PANTR;NOMLE;PONAB;TARSY;SAIBB;CALJA;AOTNA;RHIBE;PAPAN;PANPA;CHLSB;MACMU…	Dampwood termite;Neoptera;Silk moth;Asian swallowtail butterfly;Jerdon's jumping ant;Clonal raider ant;Red flour beetle;Mosquito;Fruit fly;Green bottle fly;Rainbow trout;African clawed frog;Chinese softshell turtle;American alligator;Chinese alligator;Zebra finch;Scaled quail;Wild turkey;Downy woodpecker;Rock dove;Anna's hummingbird;Blue-fronted Amazon parrot;Hoatzin;Emperor penguin;Little egret;…	59.7	58.4	1.3	60.5	61	-0.5	0.648	62.6	61.2	1.4	64	63.5	0.5	0.6	71.9	70.4	1.5	72.9	73.5	-0.6	0.647	75.5	73.8	1.7	77.1	76.5	0.6	0.601
O15169	8	12	82	ORNAN;ANOCA;XENLA;XENTR;VOMUR;PELSI;ALLMI;ALLSI;CALSU;DRYPU;AMAAE;TAEGU;TINGU;CALAN;MELGA;ANAPL;COLLI;OPIHO;APTFO;EGRGA;LOXAF;TRIMA;RABIT;ERIEU;CANLF;ICTTR;FUKDA;CAVPO;HETGA;PIG;FELCA;MUSPF;LEPWE;ODORO;AILME;URSMA;HORSE;MYOLU;PTEAL;SHEEP;BOVIN;CAPHI;TURTR;PHYMC;DELLE;LIPVE;MOUSE;CRIGR;MESAU;DIPOR;PROCO;OTOGA;TARSY;CALJA;AOTNA;SAIBB;MANLE;NOMLE;PANTR;RHIBE;CERAT;CHLSB;PAPAN;MACFA;MACMU;GORGO;PONAB…	Duckbill platypus;Green anole;African clawed frog;Western clawed frog;Common wombat;Chinese softshell turtle;American alligator;Chinese alligator;Scaled quail;Downy woodpecker;Blue-fronted Amazon parrot;Zebra finch;White-throated tinamou;Anna's hummingbird;Wild turkey;Mallard;Rock dove;Hoatzin;Emperor penguin;Little egret;African elephant;Caribbean manatee;Rabbit;Western European hedgehog;Dog;Thi…	65.2	57	8.2	72	63	9	0.263	66	58.4	7.6	72.5	63	9.5	0.258	79.6	69.5	10.1	87.8	76.8	11	0.263	80.5	71.2	9.3	88.4	76.8	11.6	0.258
O15195	3	10	92	DICDI;PAPXU;ORYSI;PHYPA;ARATH;ARAHY;MUSAM;WHEAT;MAIZE;HARSA;OOCBI;BOMMO;ANODA;DROME;LUCCU;EMIHU;TRICA;DAPPU;ZOONE;ORNAN;PTEAL;MOUSE;CRIGR;MESAU;MYOLU;ERIEU;CAVPO;FUKDA;LOXAF;TRIMA;CANLF;TARSY;CALJA;AOTNA;SAIBB;RHIBE;CHLSB;MANLE;MACMU;CERAT;MACFA;PAPAN;NOMLE;PONAB;GORGO;PANTR;PANPA;OTOGA;PROCO;FELCA;ODORO;AILME;URSMA;BOVIN;CAPHI;SHEEP;HORSE;PIG;PHYMC;DELLE;LIPVE;TAKRU;GASAC;SERDU;VOMUR;XENLA;XENTR…	Slime mold;Asian swallowtail butterfly;Rice;Moss;Mouse-ear cress;Peanut;Wild banana;Wheat;Maize;Jerdon's jumping ant;Clonal raider ant;Silk moth;Mosquito;Fruit fly;Green bottle fly;Emiliania huxleyi;Red flour beetle;Water flea;Dampwood termite;Duckbill platypus;Black flying fox;Mouse;Chinese hamster;Golden hamster;Little brown bat;Western European hedgehog;Guinea pig;Damaraland mole rat;African e…	45.7	35.6	10.1	46	34.5	11.5	0.413	46.3	37.7	8.6	46	36.5	9.5	0.493	49.6	38.7	10.9	50	37.5	12.5	0.413	50.4	41	9.4	50	39.7	10.3	0.493
O15198	5	4	84	ONCMY;ZOONE;DAPPU;TRICA;DROME;LUCCU;ANODA;BOMMO;9NEOP;PAPXU;HARSA;OOCBI;CRIGR;RABIT;TRIMA;OTOGA;PROCO;SALSA;TAKRU;GASAC;SERDU;XENLA;XENTR;PAPAN;ANOCA;CALJA;ORNAN;VOMUR;MESAU;MOUSE;LOXAF;HETGA;CAVPO;FUKDA;PTEAL;DIPOR;ICTTR;MYOLU;TARSY;AOTNA;SAIBB;PONAB;CHLSB;CERAT;MANLE;GORGO;MACFA;MACMU;NOMLE;PANPA;PANTR;RHIBE;ERIEU;PIG;URSMA;BOVIN;SHEEP;AILME;CANLF;MUSPF;FELCA;HORSE;LEPWE;ODORO;CAPHI;PHYMC;DELLE…	Rainbow trout;Dampwood termite;Water flea;Red flour beetle;Fruit fly;Green bottle fly;Mosquito;Silk moth;Neoptera;Asian swallowtail butterfly;Jerdon's jumping ant;Clonal raider ant;Chinese hamster;Rabbit;Caribbean manatee;Small-eared galago;Coquerel's sifaka;Atlantic salmon;Japanese pufferfish;Three-spined stickleback;Greater amberjack;African clawed frog;Western clawed frog;Olive baboon;Green an…	81.6	82.5	-0.9	81	82.5	-1.5	0.303	81.8	82.8	-1	82	83	-1	0.265	97.1	98.2	-1.1	96.4	98.2	-1.8	0.303	97.4	98.5	-1.1	97.6	98.8	-1.2	0.265
O15209	4	8	73	ANAPL;XENTR;ORNAN;AMAAE;COLLI;MELGA;DRYPU;EGRGA;APTFO;OPIHO;CRIGR;RABIT;PROCO;TURTR;PAPAN;SERDU;CALSU;XENLA;TAEGU;TINGU;ANOCA;ALLMI;ALLSI;CALAN;PELSI;VOMUR;MESAU;CAVPO;HETGA;MOUSE;LOXAF;TRIMA;MYOLU;DIPOR;ERIEU;PTEAL;ICTTR;FUKDA;PIG;BOVIN;CAPHI;SHEEP;HORSE;PHYMC;DELLE;LIPVE;CANLF;MUSPF;LEPWE;ODORO;FELCA;AILME;URSMA;OTOGA;TARSY;RHIBE;CHLSB;CERAT;MANLE;MACFA;MACMU;PONAB;NOMLE;GORGO;PANPA;PANTR;CALJA…	Mallard;Western clawed frog;Duckbill platypus;Blue-fronted Amazon parrot;Rock dove;Wild turkey;Downy woodpecker;Little egret;Emperor penguin;Hoatzin;Chinese hamster;Rabbit;Coquerel's sifaka;Atlantic bottle-nosed dolphin;Olive baboon;Greater amberjack;Scaled quail;African clawed frog;Zebra finch;White-throated tinamou;Green anole;American alligator;Chinese alligator;Anna's hummingbird;Chinese soft…	48.5	53.1	-4.6	43	58.5	-15.5	0.584	48.8	53.9	-5.1	43	59.5	-16.5	0.557	66.4	72.8	-6.4	58.9	80.2	-21.3	0.583	66.8	73.8	-7	58.9	81.5	-22.6	0.557
O15211	13	21	87	DICDI;EMENI;NEUCR;YARLI;LUCCU;DROME;DAPPU;ANODA;9NEOP;BOMMO;PAPXU;HARSA;OOCBI;ZOONE;TRICA;RHIBE;ORNAN;PELSI;AMAAE;CALSU;COLLI;ONCMY;DRYPU;TAEGU;CALAN;OPIHO;APTFO;MELGA;ANAPL;TINGU;XENLA;XENTR;SALSA;TAKRU;GASAC;SERDU;VOMUR;FUKDA;HETGA;CAVPO;CRIGR;MOUSE;MESAU;PIG;CAPHI;LOXAF;TRIMA;HORSE;BOVIN;SHEEP;TURTR;PHYMC;DELLE;LIPVE;ERIEU;DIPOR;RABIT;OTOGA;PROCO;MYOLU;PTEAL;TARSY;NOMLE;CALJA;AOTNA;SAIBB;MANLE…	Slime mold;Emericella nidulans (strain FGSC A4 / ATCC 38163 / CBS 112.46 / NRRL 194 / M139);Neurospora crassa (strain ATCC 24698 / 74-OR23-1A / CBS 708.71 / DSM 1257 / FGSC 987);Yeast;Green bottle fly;Fruit fly;Water flea;Mosquito;Neoptera;Silk moth;Asian swallowtail butterfly;Jerdon's jumping ant;Clonal raider ant;Dampwood termite;Red flour beetle;Black snub-nosed monkey;Duckbill platypus;Chines…	46.1	52.9	-6.8	48	50	-2	0.127	49.5	57.9	-8.4	50	56	-6	0.0849	53	60.8	-7.8	55.2	57.5	-2.3	0.126	56.9	66.5	-9.6	57.5	64.4	-6.9	0.0852
O15226	8	13	83	MUSAM;WHEAT;ANODA;DAPPU;PAPXU;DROME;LUCCU;ZOONE;HARSA;OOCBI;TRICA;TAKRU;ONCMY;SALSA;GASAC;SERDU;XENLA;ANOCA;PELSI;ALLMI;ALLSI;CALSU;MELGA;TINGU;ANAPL;DRYPU;CALAN;TAEGU;OPIHO;AMAAE;COLLI;APTFO;EGRGA;VOMUR;ORNAN;DIPOR;ERIEU;MOUSE;CRIGR;MESAU;PAPAN;MACMU;MYOLU;FUKDA;HETGA;CAVPO;ICTTR;RABIT;AILME;PROCO;TARSY;OTOGA;CERAT;CHLSB;RHIBE;MACFA;MANLE;PONAB;NOMLE;GORGO;PANPA;PANTR;AOTNA;CALJA;SAIBB;TRIMA;LOX…	Wild banana;Wheat;Mosquito;Water flea;Asian swallowtail butterfly;Fruit fly;Green bottle fly;Dampwood termite;Jerdon's jumping ant;Clonal raider ant;Red flour beetle;Japanese pufferfish;Rainbow trout;Atlantic salmon;Three-spined stickleback;Greater amberjack;African clawed frog;Green anole;Chinese softshell turtle;American alligator;Chinese alligator;Scaled quail;Wild turkey;White-throated tinamo…	57.9	56.8	1.1	59	60	-1	0.818	59.2	59.8	-0.6	60	62	-2	0.89	69.7	68.5	1.2	71	72.3	-1.3	0.82	71.4	72.1	-0.7	72.3	74.7	-2.4	0.888
O15231	27	34	69	TAKRU;GASAC;ONCMY;SALSA;ORNAN;MOUSE;CRIGR;MESAU;LOXAF;TRIMA;HETGA;FUKDA;CAVPO;FELCA;DIPOR;ERIEU;BOVIN;CAPHI;SHEEP;TURTR;LIPVE;PHYMC;DELLE;OTOGA;TARSY;PROCO;CHLSB;RHIBE;CERAT;MACFA;MACMU;MANLE;PAPAN;NOMLE;PONAB;GORGO;PANPA;PANTR;CALJA;AOTNA;SAIBB;ICTTR;PIG;CANLF;AILME;URSMA;MUSPF;ODORO;HORSE;MYOLU;PTEAL;XENLA;ANOCA;AMAAE;CALSU;ALLMI;ALLSI;TAEGU;DRYPU;CALAN;OPIHO;COLLI;APTFO;EGRGA;TINGU;XENTR;PELSI…	Japanese pufferfish;Three-spined stickleback;Rainbow trout;Atlantic salmon;Duckbill platypus;Mouse;Chinese hamster;Golden hamster;African elephant;Caribbean manatee;Naked mole rat;Damaraland mole rat;Guinea pig;Cat;Ord's kangaroo rat;Western European hedgehog;Bovine;Goat;Sheep;Atlantic bottle-nosed dolphin;Yangtze river dolphin;Sperm whale;Beluga whale;Small-eared galago;Philippine tarsier;Coquer…	36.2	39.3	-3.1	39	38.5	0.5	0.187	38.2	41.1	-2.9	41	40	1	0.246	52.5	56.9	-4.4	56.5	55.8	0.7	0.188	55.4	59.6	-4.2	59.4	58	1.4	0.246
O15234	21	12	79	DAPPU;HARSA;OOCBI;ONCMY;SALSA;TAKRU;GASAC;SERDU;ORNAN;XENLA;XENTR;ANOCA;PELSI;OPIHO;ALLMI;ALLSI;CALSU;TAEGU;AMAAE;TINGU;CALAN;MELGA;COLLI;APTFO;EGRGA;PANTR;VOMUR;CAVPO;FUKDA;HETGA;PAPAN;DIPOR;AOTNA;FELCA;MOUSE;CRIGR;MESAU;ERIEU;ICTTR;RABIT;LOXAF;TRIMA;PROCO;MYOLU;PIG;PTEAL;LIPVE;PHYMC;DELLE;TURTR;CAPHI;BOVIN;SHEEP;HORSE;URSMA;MUSPF;ODORO;AILME;CANLF;SAIBB;CALJA;OTOGA;TARSY;CERAT;MACFA;MACMU;MANLE…	Water flea;Jerdon's jumping ant;Clonal raider ant;Rainbow trout;Atlantic salmon;Japanese pufferfish;Three-spined stickleback;Greater amberjack;Duckbill platypus;African clawed frog;Western clawed frog;Green anole;Chinese softshell turtle;Hoatzin;American alligator;Chinese alligator;Scaled quail;Zebra finch;Blue-fronted Amazon parrot;White-throated tinamou;Anna's hummingbird;Wild turkey;Rock dove;…	50.3	39.7	10.6	47	44.5	2.5	0.0334	51.8	43.7	8.1	47	46	1	0.0854	63.7	50.2	13.5	59.5	56.4	3.1	0.0333	65.6	55.3	10.3	59.5	58.2	1.3	0.0851
O15240	5	6	42	ALLMI;XENLA;VOMUR;ERIEU;DIPOR;MESAU;MOUSE;LOXAF;TRIMA;MYOLU;CAVPO;FUKDA;HETGA;URSMA;PIG;PTEAL;OTOGA;SAIBB;MACFA;AOTNA;PONAB;CHLSB;MACMU;PANPA;GORGO;ICTTR;LIPVE;DELLE;PHYMC;BOVIN;SHEEP;HORSE;AILME;FELCA;CANLF;MUSPF;LEPWE;ODORO;TAKRU;SERDU;ONCMY;SALSA;	American alligator;African clawed frog;Common wombat;Western European hedgehog;Ord's kangaroo rat;Golden hamster;Mouse;African elephant;Caribbean manatee;Little brown bat;Guinea pig;Damaraland mole rat;Naked mole rat;Polar bear;Pig;Black flying fox;Small-eared galago;Bolivian squirrel monkey;Crab-eating macaque;Ma's night monkey;Sumatran orangutan;Green monkey;Rhesus macaque;Pygmy chimpanzee;West…	32.8	28.2	4.6	37	31.5	5.5	0.433	33.6	28.5	5.1	37	32	5	0.359	78.1	67.1	11	88.1	75	13.1	0.433	80	67.9	12.1	88.1	76.2	11.9	0.359
O15265	11	41	84	ANODA;9NEOP;BOMMO;PAPXU;TRICA;DAPPU;HARSA;OOCBI;PHYPA;ZOONE;YARLI;XENTR;LOXAF;ONCMY;SALSA;TAKRU;GASAC;SERDU;XENLA;TRIMA;HETGA;MOUSE;CRIGR;MESAU;MYOLU;FUKDA;ICTTR;PTEAL;TURTR;LIPVE;PHYMC;DELLE;SHEEP;BOVIN;CAPHI;CAVPO;DIPOR;RABIT;URSMA;AOTNA;OTOGA;TARSY;PROCO;SAIBB;CALJA;NOMLE;PONAB;CHLSB;RHIBE;MACFA;MACMU;MANLE;PAPAN;CERAT;GORGO;PANPA;PANTR;PIG;ERIEU;LEPWE;ODORO;FELCA;HORSE;CANLF;AILME;MUSPF;CALSU…	Mosquito;Neoptera;Silk moth;Asian swallowtail butterfly;Red flour beetle;Water flea;Jerdon's jumping ant;Clonal raider ant;Moss;Dampwood termite;Yeast;Western clawed frog;African elephant;Rainbow trout;Atlantic salmon;Japanese pufferfish;Three-spined stickleback;Greater amberjack;African clawed frog;Caribbean manatee;Naked mole rat;Mouse;Chinese hamster;Golden hamster;Little brown bat;Damaraland …	59.1	52.9	6.2	64	55	9	0.123	60.4	54.6	5.8	65	58	7	0.169	70.4	63	7.4	76.2	65.5	10.7	0.123	71.9	65	6.9	77.4	69	8.4	0.169
O15297	5	3	98	DICDI;EMENI;NEUCR;FELCA;CHLRE;EMIHU;PHYPA;ARATH;ARAHY;MUSAM;MAIZE;ORYSI;WHEAT;YEAST;THAPS;TAKRU;GASAC;SERDU;ONCMY;XENLA;XENTR;SALSA;VOMUR;CRIGR;RABIT;DIPOR;MESAU;MOUSE;CAVPO;FUKDA;HETGA;ERIEU;MYOLU;PTEAL;ICTTR;PIG;HORSE;TARSY;PHYMC;OTOGA;PROCO;CALJA;AOTNA;SAIBB;GORGO;CHLSB;RHIBE;CERAT;MACFA;MACMU;MANLE;PAPAN;PONAB;NOMLE;PANPA;PANTR;LOXAF;TRIMA;LIPVE;DELLE;TURTR;BOVIN;SHEEP;CAPHI;CANLF;LEPWE;ODORO…	Slime mold;Emericella nidulans (strain FGSC A4 / ATCC 38163 / CBS 112.46 / NRRL 194 / M139);Neurospora crassa (strain ATCC 24698 / 74-OR23-1A / CBS 708.71 / DSM 1257 / FGSC 987);Cat;Chlamydomonas reinhardtii;Emiliania huxleyi;Moss;Mouse-ear cress;Peanut;Wild banana;Maize;Rice;Wheat;Baker's yeast;Marine diatom;Japanese pufferfish;Three-spined stickleback;Greater amberjack;Rainbow trout;African cla…	46	38.3	7.7	41	38	3	0.457	47.8	39.3	8.5	41	40	1	0.428	46.9	39.1	7.8	41.8	38.8	3	0.457	48.8	40.1	8.7	41.8	40.8	1	0.427
O15327	3	12	86	DAPPU;BOMMO;PAPXU;TRICA;ZOONE;HARSA;OOCBI;ANODA;DROME;LUCCU;EMIHU;ONCMY;CRIGR;EGRGA;PELSI;SALSA;TAKRU;GASAC;SERDU;XENLA;XENTR;ANOCA;TINGU;ALLMI;ALLSI;CALAN;TAEGU;CALSU;COLLI;AMAAE;MELGA;ANAPL;DRYPU;APTFO;OPIHO;VOMUR;ORNAN;ERIEU;MESAU;DIPOR;PROCO;CANLF;MOUSE;FUKDA;CAVPO;ICTTR;PIG;BOVIN;CAPHI;DELLE;TURTR;SHEEP;LIPVE;PHYMC;RABIT;HETGA;LOXAF;PTEAL;MYOLU;MUSPF;URSMA;LEPWE;ODORO;HORSE;AILME;FELCA;TRIMA…	Water flea;Silk moth;Asian swallowtail butterfly;Red flour beetle;Dampwood termite;Jerdon's jumping ant;Clonal raider ant;Mosquito;Fruit fly;Green bottle fly;Emiliania huxleyi;Rainbow trout;Chinese hamster;Little egret;Chinese softshell turtle;Atlantic salmon;Japanese pufferfish;Three-spined stickleback;Greater amberjack;African clawed frog;Western clawed frog;Green anole;White-throated tinamou;A…	53.3	50.8	2.5	61	53	8	0.809	55	55	0	63	56	7	1	62	59.1	2.9	70.9	61.6	9.3	0.811	64	64	0	73.3	65.2	8.1	0.999
O15344	8	8	75	ANAPL;CALSU;VOMUR;PTEAL;GORGO;LEPWE;RABIT;CALAN;AOTNA;XENLA;XENTR;MOUSE;ORNAN;PELSI;ANOCA;ALLMI;ALLSI;MELGA;OPIHO;TINGU;AMAAE;DRYPU;TAEGU;APTFO;EGRGA;COLLI;PANTR;AILME;LOXAF;TRIMA;DIPOR;OTOGA;ICTTR;PROCO;PONAB;NOMLE;CERAT;SAIBB;CALJA;CHLSB;MACFA;MACMU;MANLE;PANPA;PAPAN;RHIBE;TARSY;HETGA;CRIGR;MESAU;CAVPO;FUKDA;MYOLU;PIG;ERIEU;HORSE;FELCA;MUSPF;CANLF;URSMA;ODORO;PHYMC;SHEEP;TURTR;CAPHI;LIPVE;BOVIN…	Mallard;Scaled quail;Common wombat;Black flying fox;Western lowland gorilla;Weddell seal;Rabbit;Anna's hummingbird;Ma's night monkey;African clawed frog;Western clawed frog;Mouse;Duckbill platypus;Chinese softshell turtle;Green anole;American alligator;Chinese alligator;Wild turkey;Hoatzin;White-throated tinamou;Blue-fronted Amazon parrot;Downy woodpecker;Zebra finch;Emperor penguin;Little egret;…	67.5	68.1	-0.6	70.5	69	1.5	0.849	70.2	69.9	0.3	72	70.5	1.5	0.842	90	90.8	-0.8	94	92	2	0.85	93.7	93.2	0.5	96	94	2	0.842
O15355	9	4	99	PLAF7;DROME;LUCCU;YEAST;THAPS;CHLRE;9NEOP;BOMMO;PAPXU;PHYPA;WHEAT;ARATH;ARAHY;MUSAM;ORYSI;MAIZE;HARSA;OOCBI;DAPPU;TRICA;ZOONE;ANODA;ANOCA;ONCMY;SALSA;GASAC;SERDU;TAKRU;XENLA;XENTR;TINGU;PELSI;ERIEU;TARSY;URSMA;OTOGA;CAVPO;FUKDA;LOXAF;TRIMA;DIPOR;HETGA;RABIT;MANLE;NOMLE;PAPAN;PONAB;RHIBE;GORGO;PANPA;PANTR;CERAT;CHLSB;MACFA;MACMU;SAIBB;CALJA;AOTNA;PROCO;ICTTR;PTEAL;MYOLU;HORSE;CANLF;MUSPF;PIG;LEPWE…	Plasmodium falciparum (isolate 3D7);Fruit fly;Green bottle fly;Baker's yeast;Marine diatom;Chlamydomonas reinhardtii;Neoptera;Silk moth;Asian swallowtail butterfly;Moss;Wheat;Mouse-ear cress;Peanut;Wild banana;Rice;Maize;Jerdon's jumping ant;Clonal raider ant;Water flea;Red flour beetle;Dampwood termite;Mosquito;Green anole;Rainbow trout;Atlantic salmon;Three-spined stickleback;Greater amberjack;…	54.8	77.2	-22.4	53	77.5	-24.5	0.0383	57.2	78.5	-21.3	54	79.5	-25.5	0.0521	55.3	78	-22.7	53.5	78.3	-24.8	0.0383	57.8	79.3	-21.5	54.5	80.3	-25.8	0.0522
O15357	16	17	89	HARSA;DROME;LUCCU;THAPS;ANODA;EGRGA;CALAN;OPIHO;TRICA;DAPPU;OOCBI;ZOONE;EMIHU;MUSAM;ARAHY;ORYSI;WHEAT;PHYPA;DICDI;TINGU;ANAPL;AMAAE;APTFO;ONCMY;SALSA;TAEGU;DRYPU;CALSU;MELGA;XENTR;TAKRU;GASAC;SERDU;XENLA;ORNAN;PELSI;ANOCA;ALLMI;ALLSI;COLLI;VOMUR;MOUSE;MESAU;CRIGR;ERIEU;FUKDA;DIPOR;MYOLU;ICTTR;RHIBE;MACFA;MACMU;CERAT;PAPAN;CHLSB;PONAB;PANTR;MANLE;SAIBB;PTEAL;PIG;TARSY;HETGA;RABIT;AOTNA;CALJA;HORSE…	Jerdon's jumping ant;Fruit fly;Green bottle fly;Marine diatom;Mosquito;Little egret;Anna's hummingbird;Hoatzin;Red flour beetle;Water flea;Clonal raider ant;Dampwood termite;Emiliania huxleyi;Wild banana;Peanut;Rice;Wheat;Moss;Slime mold;White-throated tinamou;Mallard;Blue-fronted Amazon parrot;Emperor penguin;Rainbow trout;Atlantic salmon;Zebra finch;Downy woodpecker;Scaled quail;Wild turkey;Wes…	52.4	52.5	-0.1	55	54	1	0.967	53.5	54	-0.5	56	55	1	0.894	58.8	59	-0.2	61.8	60.7	1.1	0.964	60.1	60.7	-0.6	62.9	61.8	1.1	0.892
O15371	8	5	99	PLAF7;DICDI;YARLI;EMENI;NEUCR;CHLRE;EMIHU;PHYPA;MAIZE;ORYSI;WHEAT;MUSAM;ARATH;ARAHY;THAPS;MUSPF;ORNAN;XENLA;XENTR;TRIMA;LOXAF;VOMUR;CRIGR;MESAU;MOUSE;ERIEU;RABIT;HORSE;PTEAL;CAVPO;HETGA;FUKDA;FELCA;CALJA;TARSY;PONAB;GORGO;CHLSB;AOTNA;CERAT;MACFA;MACMU;MANLE;NOMLE;PANPA;PANTR;PAPAN;RHIBE;SAIBB;DIPOR;MYOLU;DELLE;AILME;OTOGA;LEPWE;CANLF;URSMA;ICTTR;BOVIN;CAPHI;SHEEP;ODORO;PHYMC;PROCO;LIPVE;TURTR;PIG…	Plasmodium falciparum (isolate 3D7);Slime mold;Yeast;Emericella nidulans (strain FGSC A4 / ATCC 38163 / CBS 112.46 / NRRL 194 / M139);Neurospora crassa (strain ATCC 24698 / 74-OR23-1A / CBS 708.71 / DSM 1257 / FGSC 987);Chlamydomonas reinhardtii;Emiliania huxleyi;Moss;Maize;Rice;Wheat;Wild banana;Mouse-ear cress;Peanut;Marine diatom;European domestic ferret;Duckbill platypus;African clawed frog;W…	81.8	79.4	2.4	83	82	1	0.655	82.2	81.6	0.6	83.5	82	1.5	0.912	82.6	80.2	2.4	83.8	82.8	1	0.65	83.1	82.4	0.7	84.3	82.8	1.5	0.906
O15372	5	3	100	PLAF7;YEAST;ANAPL;CHLSB;YARLI;EMENI;NEUCR;ONCMY;LEPWE;XENLA;XENTR;GASAC;SALSA;SERDU;TAKRU;ORNAN;CRIGR;FUKDA;VOMUR;HORSE;CAVPO;HETGA;MOUSE;MESAU;ERIEU;MYOLU;TARSY;DIPOR;AOTNA;ICTTR;PROCO;OTOGA;NOMLE;RHIBE;MACMU;MACFA;MANLE;PAPAN;SAIBB;CALJA;PANPA;PANTR;GORGO;PONAB;PTEAL;SHEEP;BOVIN;CAPHI;PHYMC;DELLE;LIPVE;TURTR;TRIMA;LOXAF;PIG;FELCA;CANLF;AILME;MUSPF;ODORO;URSMA;CERAT;RABIT;ANOCA;PELSI;ALLMI;ALLSI…	Plasmodium falciparum (isolate 3D7);Baker's yeast;Mallard;Green monkey;Yeast;Emericella nidulans (strain FGSC A4 / ATCC 38163 / CBS 112.46 / NRRL 194 / M139);Neurospora crassa (strain ATCC 24698 / 74-OR23-1A / CBS 708.71 / DSM 1257 / FGSC 987);Rainbow trout;Weddell seal;African clawed frog;Western clawed frog;Three-spined stickleback;Atlantic salmon;Greater amberjack;Japanese pufferfish;Duckbill …	56.2	60	-3.8	51	65	-14	0.696	63.2	69	-5.8	56	67	-11	0.676	56.2	60	-3.8	51	65	-14	0.696	63.2	69	-5.8	56	67	-11	0.676
O15381	13	3	100	PLAF7;XENTR;ANAPL;LEPWE;ZOONE;ANODA;DROME;LUCCU;CHLRE;EMIHU;ARATH;ARAHY;MUSAM;WHEAT;ORYSI;MAIZE;BOMMO;PAPXU;9NEOP;NEUCR;HARSA;OOCBI;YEAST;EMENI;YARLI;PHYPA;DICDI;THAPS;DAPPU;TRICA;TAKRU;VOMUR;XENLA;PELSI;ALLMI;ALLSI;CALAN;MELGA;CALSU;TINGU;DRYPU;COLLI;OPIHO;TAEGU;AMAAE;EGRGA;APTFO;ANOCA;ORNAN;ERIEU;RABIT;CANLF;ODORO;MUSPF;AILME;URSMA;FELCA;PROCO;MYOLU;CALJA;ICTTR;TARSY;SAIBB;AOTNA;MANLE;RHIBE;NOM…	Plasmodium falciparum (isolate 3D7);Western clawed frog;Mallard;Weddell seal;Dampwood termite;Mosquito;Fruit fly;Green bottle fly;Chlamydomonas reinhardtii;Emiliania huxleyi;Mouse-ear cress;Peanut;Wild banana;Wheat;Rice;Maize;Silk moth;Asian swallowtail butterfly;Neoptera;Neurospora crassa (strain ATCC 24698 / 74-OR23-1A / CBS 708.71 / DSM 1257 / FGSC 987);Jerdon's jumping ant;Clonal raider ant;B…	48.2	42.7	5.5	51	42	9	0.548	51.5	50.7	0.8	54	46	8	0.923	48.2	42.7	5.5	51	42	9	0.548	51.5	50.7	0.8	54	46	8	0.923
O15400	12	3	95	MAIZE;9NEOP;DICDI;EMENI;NEUCR;YARLI;PHYPA;ARATH;ORYSI;WHEAT;MUSAM;ARAHY;XENLA;XENTR;CANLF;OTOGA;LEPWE;ORNAN;VOMUR;MYOLU;MESAU;CRIGR;MOUSE;HETGA;FUKDA;ERIEU;FELCA;ODORO;AILME;MUSPF;URSMA;CAVPO;DIPOR;ICTTR;BOVIN;CAPHI;SHEEP;PHYMC;DELLE;LIPVE;RABIT;TURTR;HORSE;TARSY;PROCO;PONAB;NOMLE;SAIBB;PANTR;GORGO;PANPA;CALJA;AOTNA;CERAT;CHLSB;MACFA;MACMU;MANLE;PAPAN;RHIBE;LOXAF;TRIMA;PIG;PTEAL;ANOCA;PELSI;MELGA…	Maize;Neoptera;Slime mold;Emericella nidulans (strain FGSC A4 / ATCC 38163 / CBS 112.46 / NRRL 194 / M139);Neurospora crassa (strain ATCC 24698 / 74-OR23-1A / CBS 708.71 / DSM 1257 / FGSC 987);Yeast;Moss;Mouse-ear cress;Rice;Wheat;Wild banana;Peanut;African clawed frog;Western clawed frog;Dog;Small-eared galago;Weddell seal;Duckbill platypus;Common wombat;Little brown bat;Golden hamster;Chinese h…	65.8	58.3	7.5	70	59	11	0.534	70.4	60	10.4	72	60	12	0.408	69.3	61.4	7.9	73.7	62.1	11.6	0.534	74.1	63.2	10.9	75.8	63.2	12.6	0.408
O15417	43	28	77	DROME;LUCCU;HARSA;OOCBI;9NEOP;BOMMO;PAPXU;ANODA;DAPPU;TRICA;ZOONE;ANOCA;SHEEP;XENLA;ALLMI;ALLSI;CALSU;MELGA;COLLI;AMAAE;TAEGU;SERDU;TAKRU;RABIT;GASAC;XENTR;URSMA;PONAB;TARSY;PELSI;VOMUR;HORSE;ORNAN;FUKDA;TRIMA;PHYMC;LOXAF;BOVIN;CAPHI;DIPOR;RHIBE;PANTR;PAPAN;MACMU;MACFA;CERAT;CHLSB;CALJA;AOTNA;SAIBB;GORGO;PROCO;OTOGA;CAVPO;HETGA;MOUSE;PTEAL;ERIEU;ICTTR;MESAU;CRIGR;DELLE;LIPVE;FELCA;MUSPF;TURTR;CAN…	Fruit fly;Green bottle fly;Jerdon's jumping ant;Clonal raider ant;Neoptera;Silk moth;Asian swallowtail butterfly;Mosquito;Water flea;Red flour beetle;Dampwood termite;Green anole;Sheep;African clawed frog;American alligator;Chinese alligator;Scaled quail;Wild turkey;Rock dove;Blue-fronted Amazon parrot;Zebra finch;Greater amberjack;Japanese pufferfish;Rabbit;Three-spined stickleback;Western clawe…	42	38.7	3.3	45	40	5	0.254	43.3	40.2	3.1	46	42	4	0.292	54.6	50.2	4.4	58.4	51.9	6.5	0.254	56.2	52.3	3.9	59.7	54.5	5.2	0.292
O15439	5	7	93	PHYPA;ARAHY;ARATH;WHEAT;ORYSI;MAIZE;ONCMY;SALSA;GASAC;TAKRU;SERDU;MYOLU;XENLA;XENTR;OTOGA;ORNAN;VOMUR;PTEAL;TARSY;CANLF;FELCA;MUSPF;ODORO;AILME;URSMA;HORSE;PROCO;PIG;CAPHI;BOVIN;SHEEP;TURTR;PHYMC;DELLE;LIPVE;MOUSE;CRIGR;MESAU;ERIEU;DIPOR;LOXAF;TRIMA;SAIBB;AOTNA;CALJA;PANPA;NOMLE;RHIBE;MANLE;PAPAN;CERAT;CHLSB;MACFA;MACMU;PONAB;GORGO;PANTR;RABIT;ICTTR;CAVPO;FUKDA;HETGA;ANOCA;PELSI;ALLMI;ALLSI;TAEGU…	Moss;Peanut;Mouse-ear cress;Wheat;Rice;Maize;Rainbow trout;Atlantic salmon;Three-spined stickleback;Japanese pufferfish;Greater amberjack;Little brown bat;African clawed frog;Western clawed frog;Small-eared galago;Duckbill platypus;Common wombat;Black flying fox;Philippine tarsier;Dog;Cat;European domestic ferret;Pacific walrus;Giant panda;Polar bear;Horse;Coquerel's sifaka;Pig;Goat;Bovine;Sheep;…	57	58.1	-1.1	73	69	4	0.944	60.8	62.3	-1.5	74	72	2	0.917	61.3	62.5	-1.2	78.5	74.2	4.3	0.944	65.4	67	-1.6	79.6	77.4	2.2	0.917
O15446	15	4	59	ONCMY;SALSA;TAKRU;GASAC;SERDU;XENLA;XENTR;ORNAN;ALLMI;ALLSI;VOMUR;MOUSE;CRIGR;MESAU;RABIT;DIPOR;ICTTR;ERIEU;CAVPO;FUKDA;HETGA;CANLF;LOXAF;TRIMA;FELCA;MUSPF;AILME;URSMA;LEPWE;ODORO;PTEAL;MYOLU;PIG;HORSE;LIPVE;TURTR;PHYMC;DELLE;BOVIN;CAPHI;SHEEP;OTOGA;PROCO;TARSY;RHIBE;MACFA;MACMU;CHLSB;CERAT;MANLE;PAPAN;NOMLE;PONAB;GORGO;PANPA;PANTR;SAIBB;AOTNA;CALJA;	Rainbow trout;Atlantic salmon;Japanese pufferfish;Three-spined stickleback;Greater amberjack;African clawed frog;Western clawed frog;Duckbill platypus;American alligator;Chinese alligator;Common wombat;Mouse;Chinese hamster;Golden hamster;Rabbit;Ord's kangaroo rat;Thirteen-lined ground squirrel;Western European hedgehog;Guinea pig;Damaraland mole rat;Naked mole rat;Dog;African elephant;Caribbean …	32.3	37.2	-4.9	37	42	-5	0.507	34.9	37.5	-2.6	40	42	-2	0.733	54.7	63.1	-8.4	62.7	71.2	-8.5	0.507	59.2	63.6	-4.4	67.8	71.2	-3.4	0.733
O15479	4	12	47	PROCO;CAVPO;MOUSE;CRIGR;MESAU;FUKDA;HETGA;MACFA;SAIBB;DIPOR;SHEEP;BOVIN;CAPHI;ERIEU;MYOLU;RABIT;LOXAF;TRIMA;OTOGA;MACMU;RHIBE;TARSY;CALJA;CERAT;MANLE;PAPAN;PTEAL;ICTTR;HORSE;DELLE;TURTR;CHLSB;NOMLE;PONAB;GORGO;PANPA;PANTR;FELCA;PIG;CANLF;ODORO;MUSPF;LEPWE;AILME;URSMA;PHYMC;LIPVE;	Coquerel's sifaka;Guinea pig;Mouse;Chinese hamster;Golden hamster;Damaraland mole rat;Naked mole rat;Crab-eating macaque;Bolivian squirrel monkey;Ord's kangaroo rat;Sheep;Bovine;Goat;Western European hedgehog;Little brown bat;Rabbit;African elephant;Caribbean manatee;Small-eared galago;Rhesus macaque;Black snub-nosed monkey;Philippine tarsier;White-tufted-ear marmoset;Sooty mangabey;Drill;Olive b…	19	26.2	-7.2	16.5	27.5	-11	0.321	20.5	28.3	-7.8	18.5	32	-13.5	0.315	40.4	55.8	-15.4	35.1	58.5	-23.4	0.321	43.6	60.3	-16.7	39.4	68.1	-28.7	0.316
O15488	3	5	99	DICDI;THAPS;ORYSI;MAIZE;PHYPA;MUSAM;WHEAT;ARATH;ARAHY;CHLRE;EMIHU;EMENI;NEUCR;YEAST;YARLI;BOMMO;PAPXU;9NEOP;SALSA;TAKRU;GASAC;SERDU;FUKDA;XENLA;XENTR;ORNAN;VOMUR;ANOCA;PELSI;TINGU;DRYPU;CALAN;OPIHO;TAEGU;MELGA;CALSU;ANAPL;APTFO;EGRGA;COLLI;MYOLU;PIG;TRIMA;PTEAL;OTOGA;CAPHI;SHEEP;BOVIN;LOXAF;PROCO;TARSY;NOMLE;GORGO;PONAB;PANPA;PANTR;RHIBE;CERAT;MACFA;PAPAN;MANLE;CHLSB;MACMU;CALJA;AOTNA;SAIBB;PHYMC…	Slime mold;Marine diatom;Rice;Maize;Moss;Wild banana;Wheat;Mouse-ear cress;Peanut;Chlamydomonas reinhardtii;Emiliania huxleyi;Emericella nidulans (strain FGSC A4 / ATCC 38163 / CBS 112.46 / NRRL 194 / M139);Neurospora crassa (strain ATCC 24698 / 74-OR23-1A / CBS 708.71 / DSM 1257 / FGSC 987);Baker's yeast;Yeast;Silk moth;Asian swallowtail butterfly;Neoptera;Atlantic salmon;Japanese pufferfish;Thr…	55.7	28.4	27.3	52	31	21	0.00885	60	30	30	59	32	27	0.00578	56.2	28.7	27.5	52.5	31.3	21.2	0.00894	60.6	30.3	30.3	59.6	32.3	27.3	0.00582
O15504	4	19	82	ZOONE;DAPPU;TRICA;BOMMO;9NEOP;PAPXU;HARSA;OOCBI;EMENI;PELSI;TAEGU;ANAPL;TINGU;AMAAE;CALAN;DRYPU;COLLI;OPIHO;EGRGA;APTFO;ANOCA;MELGA;VOMUR;ORNAN;CALSU;MOUSE;CRIGR;MESAU;LOXAF;RABIT;CAVPO;FUKDA;HETGA;TRIMA;ERIEU;SAIBB;DIPOR;CANLF;FELCA;ALLMI;ALLSI;PTEAL;MYOLU;ICTTR;TARSY;HORSE;RHIBE;CHLSB;CERAT;MANLE;PAPAN;MACFA;MACMU;NOMLE;PONAB;GORGO;PANTR;PANPA;AOTNA;CALJA;OTOGA;PIG;BOVIN;CAPHI;SHEEP;PHYMC;LIPVE…	Dampwood termite;Water flea;Red flour beetle;Silk moth;Neoptera;Asian swallowtail butterfly;Jerdon's jumping ant;Clonal raider ant;Emericella nidulans (strain FGSC A4 / ATCC 38163 / CBS 112.46 / NRRL 194 / M139);Chinese softshell turtle;Zebra finch;Mallard;White-throated tinamou;Blue-fronted Amazon parrot;Anna's hummingbird;Downy woodpecker;Rock dove;Hoatzin;Little egret;Emperor penguin;Green ano…	43	51.2	-8.2	42	53	-11	0.292	52.5	53.4	-0.9	52	57	-5	0.906	52.4	62.4	-10	51.2	64.6	-13.4	0.292	64	65.2	-1.2	63.4	69.5	-6.1	0.905
O15516	8	15	84	BOMMO;ZOONE;CALSU;CALAN;EGRGA;HETGA;MESAU;ANAPL;ONCMY;SALSA;SERDU;TAKRU;GASAC;XENLA;XENTR;ORNAN;FELCA;MUSPF;PROCO;ANOCA;RABIT;VOMUR;PIG;CAVPO;FUKDA;TARSY;AILME;URSMA;LEPWE;ODORO;PTEAL;CANLF;CRIGR;ERIEU;DIPOR;ICTTR;MOUSE;OTOGA;LOXAF;HORSE;BOVIN;CAPHI;SHEEP;PHYMC;LIPVE;DELLE;TURTR;TRIMA;MYOLU;CERAT;MACMU;AOTNA;NOMLE;PONAB;GORGO;PANPA;PANTR;MACFA;RHIBE;CHLSB;MANLE;PAPAN;CALJA;SAIBB;DRYPU;PELSI;ALLMI…	Silk moth;Dampwood termite;Scaled quail;Anna's hummingbird;Little egret;Naked mole rat;Golden hamster;Mallard;Rainbow trout;Atlantic salmon;Greater amberjack;Japanese pufferfish;Three-spined stickleback;African clawed frog;Western clawed frog;Duckbill platypus;Cat;European domestic ferret;Coquerel's sifaka;Green anole;Rabbit;Common wombat;Pig;Guinea pig;Damaraland mole rat;Philippine tarsier;Gian…	70	64.9	5.1	72	66	6	0.268	71.2	67.1	4.1	74.5	70	4.5	0.38	83.3	77.2	6.1	85.7	78.6	7.1	0.268	84.8	79.8	5	88.7	83.3	5.4	0.379
O15523	11	12	100	ANAPL;PLAF7;APTFO;CALAN;EMIHU;DICDI;XENLA;XENTR;MOUSE;ANOCA;PANTR;CHLSB;MACMU;PONAB;PELSI;ALLMI;ALLSI;DRYPU;TINGU;CALSU;TAEGU;COLLI;MELGA;AMAAE;EGRGA;OPIHO;CAPHI;DIPOR;PIG;ORNAN;ODORO;URSMA;CALJA;MACFA;CERAT;MANLE;PAPAN;NOMLE;GORGO;PANPA;SAIBB;AOTNA;ICTTR;CAVPO;CANLF;RHIBE;TURTR;VOMUR;MYOLU;HETGA;ERIEU;FUKDA;TRIMA;LOXAF;CRIGR;MESAU;DELLE;LIPVE;PHYMC;BOVIN;SHEEP;OTOGA;PTEAL;PROCO;RABIT;HORSE;TARSY…	Mallard;Plasmodium falciparum (isolate 3D7);Emperor penguin;Anna's hummingbird;Emiliania huxleyi;Slime mold;African clawed frog;Western clawed frog;Mouse;Green anole;Chimpanzee;Green monkey;Rhesus macaque;Sumatran orangutan;Chinese softshell turtle;American alligator;Chinese alligator;Downy woodpecker;White-throated tinamou;Scaled quail;Zebra finch;Rock dove;Wild turkey;Blue-fronted Amazon parrot…	68.5	66.8	1.7	69	67	2	0.803	71.3	69.1	2.2	73	68.5	4.5	0.774	68.5	66.8	1.7	69	67	2	0.803	71.3	69.1	2.2	73	68.5	4.5	0.774
O15530	10	16	100	YEAST;PHYPA;ARATH;ARAHY;MUSAM;MAIZE;ORYSI;WHEAT;DICDI;YARLI;NEUCR;EMENI;ONCMY;SALSA;TAKRU;GASAC;SERDU;XENLA;XENTR;MACFA;LEPWE;DIPOR;MOUSE;MESAU;OTOGA;PROCO;CALJA;SAIBB;MACMU;PONAB;ICTTR;TARSY;CAVPO;HETGA;FUKDA;PIG;MYOLU;BOVIN;CAPHI;HORSE;PTEAL;LIPVE;PHYMC;TURTR;DELLE;FELCA;MUSPF;ODORO;CANLF;URSMA;AILME;CRIGR;ANOCA;PAPAN;PANPA;GORGO;RHIBE;RABIT;LOXAF;ERIEU;TRIMA;NOMLE;COLLI;TINGU;TAEGU;CALAN;OPIHO…	Baker's yeast;Moss;Mouse-ear cress;Peanut;Wild banana;Maize;Rice;Wheat;Slime mold;Yeast;Neurospora crassa (strain ATCC 24698 / 74-OR23-1A / CBS 708.71 / DSM 1257 / FGSC 987);Emericella nidulans (strain FGSC A4 / ATCC 38163 / CBS 112.46 / NRRL 194 / M139);Rainbow trout;Atlantic salmon;Japanese pufferfish;Three-spined stickleback;Greater amberjack;African clawed frog;Western clawed frog;Crab-eating…	66.4	54.6	11.8	67	56	11	0.0952	69.1	58.4	10.7	69.5	57.5	12	0.0982	66.4	54.6	11.8	67	56	11	0.0952	69.1	58.4	10.7	69.5	57.5	12	0.0982
O15534	17	24	84	ANAPL;SALSA;XENLA;VOMUR;URSMA;RABIT;MYOLU;ERIEU;LOXAF;TRIMA;PTEAL;PIG;DIPOR;FUKDA;CAVPO;HETGA;HORSE;AILME;MUSPF;LEPWE;ODORO;CANLF;FELCA;RHIBE;AOTNA;SAIBB;CALJA;NOMLE;PONAB;GORGO;PANPA;PANTR;CERAT;CHLSB;MACFA;MANLE;PAPAN;TARSY;OTOGA;PROCO;ICTTR;CRIGR;MESAU;MOUSE;LIPVE;DELLE;PHYMC;BOVIN;SHEEP;CAPHI;ALLMI;ANOCA;ONCMY;TAKRU;GASAC;SERDU;XENTR;MACMU;TURTR;ORNAN;PELSI;ALLSI;MELGA;TAEGU;CALAN;CALSU;TINGU…	Mallard;Atlantic salmon;African clawed frog;Common wombat;Polar bear;Rabbit;Little brown bat;Western European hedgehog;African elephant;Caribbean manatee;Black flying fox;Pig;Ord's kangaroo rat;Damaraland mole rat;Guinea pig;Naked mole rat;Horse;Giant panda;European domestic ferret;Weddell seal;Pacific walrus;Dog;Cat;Black snub-nosed monkey;Ma's night monkey;Bolivian squirrel monkey;White-tufted-…	54.9	50.6	4.3	49	48.5	0.5	0.39	57.2	52.8	4.4	50	51.5	-1.5	0.339	65.3	60.2	5.1	58.3	57.7	0.6	0.39	68.1	62.8	5.3	59.5	61.3	-1.8	0.338
O15541	11	4	99	DICDI;PLAF7;EMENI;NEUCR;YEAST;THAPS;YARLI;CHLRE;PHYPA;MUSAM;WHEAT;ORYSI;MAIZE;ARATH;ARAHY;EMIHU;9NEOP;DAPPU;ANODA;TRICA;ZOONE;ERIEU;TAKRU;ONCMY;SALSA;GASAC;SERDU;CHLSB;PROCO;MESAU;CRIGR;MOUSE;MYOLU;PHYMC;CAVPO;RABIT;DIPOR;OTOGA;TRIMA;FUKDA;HETGA;PIG;LOXAF;ICTTR;PTEAL;LIPVE;DELLE;TURTR;CERAT;MACFA;MACMU;MANLE;PAPAN;RHIBE;NOMLE;PONAB;GORGO;PANPA;PANTR;AOTNA;CALJA;SAIBB;TARSY;BOVIN;CAPHI;SHEEP;FELCA…	Slime mold;Plasmodium falciparum (isolate 3D7);Emericella nidulans (strain FGSC A4 / ATCC 38163 / CBS 112.46 / NRRL 194 / M139);Neurospora crassa (strain ATCC 24698 / 74-OR23-1A / CBS 708.71 / DSM 1257 / FGSC 987);Baker's yeast;Marine diatom;Yeast;Chlamydomonas reinhardtii;Moss;Wild banana;Wheat;Rice;Maize;Mouse-ear cress;Peanut;Emiliania huxleyi;Neoptera;Water flea;Mosquito;Red flour beetle;Damp…	64	67.2	-3.2	66	68.5	-2.5	0.708	68.4	71.8	-3.4	71	74.5	-3.5	0.674	64.6	68	-3.4	66.7	69.2	-2.5	0.706	69	72.5	-3.5	71.7	75.2	-3.5	0.673
O15550	6	25	91	MAIZE;ARAHY;MUSAM;THAPS;LEPWE;RHIBE;ONCMY;SALSA;GASAC;SERDU;TAKRU;XENLA;XENTR;CALSU;ANOCA;PELSI;DIPOR;PTEAL;HETGA;FUKDA;ERIEU;MYOLU;RABIT;CAVPO;OTOGA;LOXAF;CAPHI;ICTTR;TRIMA;HORSE;MUSPF;URSMA;PIG;SHEEP;BOVIN;PHYMC;DELLE;TURTR;LIPVE;FELCA;AILME;CANLF;ODORO;TARSY;PROCO;CERAT;MACFA;MANLE;PAPAN;NOMLE;CALJA;PONAB;CHLSB;MACMU;GORGO;PANPA;PANTR;SAIBB;AOTNA;MOUSE;CRIGR;MESAU;VOMUR;ORNAN;ALLMI;ALLSI;AMAAE…	Maize;Peanut;Wild banana;Marine diatom;Weddell seal;Black snub-nosed monkey;Rainbow trout;Atlantic salmon;Three-spined stickleback;Greater amberjack;Japanese pufferfish;African clawed frog;Western clawed frog;Scaled quail;Green anole;Chinese softshell turtle;Ord's kangaroo rat;Black flying fox;Naked mole rat;Damaraland mole rat;Western European hedgehog;Little brown bat;Rabbit;Guinea pig;Small-ea…	70.5	68.2	2.3	69	70	-1	0.367	72.3	69.9	2.4	71.5	72	-0.5	0.351	77.5	75	2.5	75.8	76.9	-1.1	0.367	79.5	76.8	2.7	78.5	79.1	-0.6	0.351
O15553	7	8	66	GASAC;SERDU;ONCMY;SALSA;VOMUR;ERIEU;ICTTR;LOXAF;TRIMA;MOUSE;CRIGR;MESAU;DIPOR;AOTNA;SAIBB;RHIBE;PAPAN;CERAT;MANLE;MACFA;MACMU;CHLSB;PONAB;NOMLE;GORGO;PANPA;PANTR;TARSY;OTOGA;PROCO;CAVPO;FUKDA;HETGA;RABIT;PHYMC;LIPVE;DELLE;TURTR;CAPHI;SHEEP;CANLF;FELCA;MUSPF;ODORO;AILME;URSMA;MYOLU;PTEAL;ANAPL;MELGA;ANOCA;CALJA;BOVIN;PIG;HORSE;LEPWE;ORNAN;CALSU;DRYPU;TINGU;TAEGU;AMAAE;COLLI;PELSI;ALLMI;ALLSI;	Three-spined stickleback;Greater amberjack;Rainbow trout;Atlantic salmon;Common wombat;Western European hedgehog;Thirteen-lined ground squirrel;African elephant;Caribbean manatee;Mouse;Chinese hamster;Golden hamster;Ord's kangaroo rat;Ma's night monkey;Bolivian squirrel monkey;Black snub-nosed monkey;Olive baboon;Sooty mangabey;Drill;Crab-eating macaque;Rhesus macaque;Green monkey;Sumatran orangu…	35.4	32.1	3.3	39	33	6	0.458	35.4	33	2.4	39	34	5	0.586	53.7	48.7	5	59.1	50	9.1	0.462	53.7	50	3.7	59.1	51.5	7.6	0.588
O43143	4	5	100	APTFO;EGRGA;PLAF7;DICDI;THAPS;NEUCR;EMENI;YEAST;YARLI;EMIHU;OTOGA;ONCMY;SALSA;SERDU;GASAC;XENLA;XENTR;TAKRU;ANOCA;PROCO;OPIHO;PELSI;NOMLE;ALLSI;ALLMI;FELCA;VOMUR;ICTTR;CANLF;AILME;CAPHI;HORSE;FUKDA;HETGA;LEPWE;MESAU;MYOLU;ODORO;SHEEP;PTEAL;URSMA;CRIGR;MOUSE;LOXAF;RABIT;DELLE;LIPVE;PHYMC;TURTR;PIG;TARSY;PONAB;DIPOR;BOVIN;MUSPF;TRIMA;RHIBE;CALJA;CERAT;CHLSB;MACFA;MACMU;MANLE;PAPAN;PANPA;AOTNA;GORGO…	Emperor penguin;Little egret;Plasmodium falciparum (isolate 3D7);Slime mold;Marine diatom;Neurospora crassa (strain ATCC 24698 / 74-OR23-1A / CBS 708.71 / DSM 1257 / FGSC 987);Emericella nidulans (strain FGSC A4 / ATCC 38163 / CBS 112.46 / NRRL 194 / M139);Baker's yeast;Yeast;Emiliania huxleyi;Small-eared galago;Rainbow trout;Atlantic salmon;Greater amberjack;Three-spined stickleback;African claw…	72.8	52	20.8	69	50	19	0.0397	76.5	54.4	22.1	75	50	25	0.0277	72.8	52	20.8	69	50	19	0.0397	76.5	54.4	22.1	75	50	25	0.0277
O43147	3	3	97	HARSA;ZOONE;ONCMY;SALSA;SHEEP;TURTR;MELGA;AMAAE;COLLI;TINGU;GASAC;SERDU;TAKRU;ORNAN;MYOLU;VOMUR;LOXAF;FELCA;PIG;MUSPF;CANLF;AILME;URSMA;LEPWE;ODORO;NOMLE;ERIEU;BOVIN;CAPHI;PHYMC;DELLE;LIPVE;TRIMA;HETGA;CAVPO;FUKDA;PTEAL;RABIT;MOUSE;CRIGR;MESAU;RHIBE;MACMU;CHLSB;MANLE;CERAT;MACFA;PAPAN;PONAB;GORGO;PANPA;PANTR;CALJA;AOTNA;SAIBB;HORSE;TARSY;ICTTR;DIPOR;OTOGA;PROCO;XENLA;XENTR;ANOCA;PELSI;ALLMI;ALLSI…	Jerdon's jumping ant;Dampwood termite;Rainbow trout;Atlantic salmon;Sheep;Atlantic bottle-nosed dolphin;Wild turkey;Blue-fronted Amazon parrot;Rock dove;White-throated tinamou;Three-spined stickleback;Greater amberjack;Japanese pufferfish;Duckbill platypus;Little brown bat;Common wombat;African elephant;Cat;Pig;European domestic ferret;Dog;Giant panda;Polar bear;Weddell seal;Pacific walrus;Northe…	69.7	74.7	-5	66	73	-7	0.282	71.7	75.3	-3.6	72	73	-1	0.405	71.8	77	-5.2	68	75.3	-7.3	0.28	73.9	77.7	-3.8	74.2	75.3	-1.1	0.4
O43149	19	13	84	DICDI;BOMMO;PAPXU;DAPPU;LUCCU;DROME;ANODA;CALAN;TRICA;ZOONE;HARSA;OOCBI;OPIHO;TINGU;APTFO;DRYPU;ONCMY;SALSA;TAKRU;GASAC;SERDU;XENLA;XENTR;ANOCA;VOMUR;ORNAN;DIPOR;OTOGA;LOXAF;TRIMA;CAVPO;RABIT;FUKDA;HETGA;PANPA;MANLE;MACMU;RHIBE;CHLSB;MACFA;PAPAN;CERAT;NOMLE;PONAB;GORGO;PANTR;CALJA;AOTNA;SAIBB;PROCO;TARSY;ICTTR;MOUSE;CRIGR;MESAU;PHYMC;BOVIN;SHEEP;CAPHI;TURTR;DELLE;LIPVE;MYOLU;ERIEU;MUSPF;FELCA;PIG…	Slime mold;Silk moth;Asian swallowtail butterfly;Water flea;Green bottle fly;Fruit fly;Mosquito;Anna's hummingbird;Red flour beetle;Dampwood termite;Jerdon's jumping ant;Clonal raider ant;Hoatzin;White-throated tinamou;Emperor penguin;Downy woodpecker;Rainbow trout;Atlantic salmon;Japanese pufferfish;Three-spined stickleback;Greater amberjack;African clawed frog;Western clawed frog;Green anole;Co…	50.8	43.5	7.3	49	47	2	0.0959	52.5	48.1	4.4	52	48	4	0.235	60.5	51.8	8.7	58.3	56	2.3	0.0969	62.5	57.2	5.3	61.9	57.1	4.8	0.236
O43150	7	13	92	DICDI;DAPPU;ANODA;DROME;LUCCU;HARSA;OOCBI;ZOONE;9NEOP;BOMMO;PAPXU;OPIHO;CRIGR;LEPWE;MYOLU;ORNAN;CALAN;COLLI;ONCMY;SALSA;GASAC;TAKRU;SERDU;XENLA;XENTR;ANOCA;DRYPU;PELSI;ALLMI;ALLSI;TINGU;AMAAE;MELGA;CALSU;TAEGU;ANAPL;APTFO;EGRGA;HORSE;VOMUR;PTEAL;HETGA;FUKDA;CAPHI;CAVPO;RABIT;SHEEP;PIG;ERIEU;OTOGA;DIPOR;MESAU;MOUSE;ICTTR;BOVIN;PHYMC;LIPVE;DELLE;TURTR;URSMA;MUSPF;AILME;FELCA;CANLF;ODORO;LOXAF;TRIMA…	Slime mold;Water flea;Mosquito;Fruit fly;Green bottle fly;Jerdon's jumping ant;Clonal raider ant;Dampwood termite;Neoptera;Silk moth;Asian swallowtail butterfly;Hoatzin;Chinese hamster;Weddell seal;Little brown bat;Duckbill platypus;Anna's hummingbird;Rock dove;Rainbow trout;Atlantic salmon;Three-spined stickleback;Japanese pufferfish;Greater amberjack;African clawed frog;Western clawed frog;Gree…	63.6	56.5	7.1	67	58	9	0.217	65.1	57.9	7.2	68	60	8	0.21	69.1	61.4	7.7	72.8	63	9.8	0.215	70.8	63	7.8	73.9	65.2	8.7	0.211
O43156	4	7	92	EMENI;NEUCR;YARLI;DICDI;9NEOP;ANODA;DROME;LUCCU;PHYPA;ARAHY;MUSAM;MAIZE;ORYSI;WHEAT;CHLRE;BOMMO;PAPXU;DAPPU;XENLA;XENTR;ONCMY;SALSA;TAKRU;GASAC;SERDU;ANOCA;VOMUR;CRIGR;MOUSE;MESAU;CAVPO;HETGA;CANLF;DIPOR;RABIT;ERIEU;PIG;PHYMC;LIPVE;TURTR;DELLE;BOVIN;CAPHI;SHEEP;ICTTR;LOXAF;TRIMA;MUSPF;FELCA;LEPWE;ODORO;AILME;URSMA;TARSY;OTOGA;PROCO;SAIBB;AOTNA;CALJA;RHIBE;CHLSB;PAPAN;MANLE;MACMU;CERAT;MACFA;PONAB…	Emericella nidulans (strain FGSC A4 / ATCC 38163 / CBS 112.46 / NRRL 194 / M139);Neurospora crassa (strain ATCC 24698 / 74-OR23-1A / CBS 708.71 / DSM 1257 / FGSC 987);Yeast;Slime mold;Neoptera;Mosquito;Fruit fly;Green bottle fly;Moss;Peanut;Wild banana;Maize;Rice;Wheat;Chlamydomonas reinhardtii;Silk moth;Asian swallowtail butterfly;Water flea;African clawed frog;Western clawed frog;Rainbow trout;…	51.2	42.4	8.8	50.5	46	4.5	0.34	53	45.3	7.7	53.5	47	6.5	0.404	55.7	46.1	9.6	54.9	50	4.9	0.34	57.6	49.2	8.4	58.1	51.1	7	0.403
O43159	14	3	88	PLAF7;EMENI;YEAST;YARLI;DICDI;NEUCR;DROME;BOMMO;PAPXU;EMIHU;PHYPA;ARATH;ARAHY;MUSAM;MAIZE;ORYSI;WHEAT;ANODA;LUCCU;CHLRE;9NEOP;THAPS;ZOONE;HARSA;OOCBI;TRICA;TAKRU;XENLA;XENTR;ONCMY;SALSA;SERDU;MOUSE;CRIGR;MESAU;RABIT;ICTTR;DIPOR;CAVPO;FUKDA;HETGA;ERIEU;PIG;MYOLU;OTOGA;PROCO;TARSY;SAIBB;AOTNA;CALJA;RHIBE;CHLSB;MACFA;MACMU;CERAT;MANLE;PAPAN;NOMLE;PONAB;PANTR;PANPA;GORGO;LOXAF;TRIMA;PTEAL;TURTR;PHYMC…	Plasmodium falciparum (isolate 3D7);Emericella nidulans (strain FGSC A4 / ATCC 38163 / CBS 112.46 / NRRL 194 / M139);Baker's yeast;Yeast;Slime mold;Neurospora crassa (strain ATCC 24698 / 74-OR23-1A / CBS 708.71 / DSM 1257 / FGSC 987);Fruit fly;Silk moth;Asian swallowtail butterfly;Emiliania huxleyi;Moss;Mouse-ear cress;Peanut;Wild banana;Maize;Rice;Wheat;Mosquito;Green bottle fly;Chlamydomonas re…	38.3	43	-4.7	40	45	-5	0.467	40.9	46.3	-5.4	43.5	47	-3.5	0.442	43.5	48.8	-5.3	45.5	51.1	-5.6	0.469	46.5	52.7	-6.2	49.5	53.4	-3.9	0.441
O43164	13	24	90	PHYPA;DRYPU;EMENI;DICDI;ARATH;CHLRE;ORYSI;WHEAT;PAPXU;HARSA;OOCBI;NEUCR;MAIZE;ARAHY;MUSAM;BOMMO;TRICA;ZOONE;TAKRU;GASAC;SERDU;ORNAN;CALAN;AMAAE;ERIEU;MOUSE;MESAU;CRIGR;DIPOR;LOXAF;TRIMA;ICTTR;RABIT;MYOLU;BOVIN;CAPHI;SHEEP;OTOGA;TARSY;PROCO;AOTNA;CALJA;SAIBB;NOMLE;PONAB;GORGO;PANPA;PANTR;RHIBE;CHLSB;CERAT;PAPAN;MACMU;MACFA;MANLE;PTEAL;CANLF;FELCA;AILME;URSMA;ODORO;MUSPF;PIG;HORSE;PHYMC;DELLE;LIPVE…	Moss;Downy woodpecker;Emericella nidulans (strain FGSC A4 / ATCC 38163 / CBS 112.46 / NRRL 194 / M139);Slime mold;Mouse-ear cress;Chlamydomonas reinhardtii;Rice;Wheat;Asian swallowtail butterfly;Jerdon's jumping ant;Clonal raider ant;Neurospora crassa (strain ATCC 24698 / 74-OR23-1A / CBS 708.71 / DSM 1257 / FGSC 987);Maize;Peanut;Wild banana;Silk moth;Red flour beetle;Dampwood termite;Japanese p…	50.5	44.8	5.7	53	51	2	0.316	53.2	46.4	6.8	57	51.5	5.5	0.226	56.1	49.8	6.3	58.9	56.7	2.2	0.316	59.1	51.5	7.6	63.3	57.2	6.1	0.225
O43166	70	65	84	DROME;LUCCU;XENLA;XENTR;ORNAN;ANOCA;PELSI;MELGA;ALLMI;ALLSI;COLLI;AMAAE;CALSU;ANAPL;TAEGU;OPIHO;DRYPU;APTFO;EGRGA;TARSY;VOMUR;ERIEU;RABIT;DIPOR;MOUSE;CRIGR;MESAU;MYOLU;CAVPO;HETGA;FUKDA;ICTTR;LOXAF;TRIMA;LIPVE;TURTR;DELLE;PHYMC;PIG;BOVIN;CAPHI;SHEEP;LEPWE;ODORO;FELCA;MUSPF;CANLF;URSMA;AILME;PTEAL;OTOGA;NOMLE;PAPAN;CERAT;RHIBE;CHLSB;MACFA;MACMU;MANLE;PONAB;GORGO;PANPA;PANTR;CALJA;AOTNA;SAIBB;PROCO…	Fruit fly;Green bottle fly;African clawed frog;Western clawed frog;Duckbill platypus;Green anole;Chinese softshell turtle;Wild turkey;American alligator;Chinese alligator;Rock dove;Blue-fronted Amazon parrot;Scaled quail;Mallard;Zebra finch;Hoatzin;Downy woodpecker;Emperor penguin;Little egret;Philippine tarsier;Common wombat;Western European hedgehog;Rabbit;Ord's kangaroo rat;Mouse;Chinese hamst…	65.6	63	2.6	68	64	4	0.0899	66.9	64.9	2	69	66	3	0.15	78.1	75	3.1	81	76.2	4.8	0.0896	79.7	77.3	2.4	82.1	78.6	3.5	0.151
O43175	5	3	97	TAEGU;ANAPL;OPIHO;DICDI;YARLI;YEAST;EMENI;NEUCR;PELSI;CHLRE;ARATH;ARAHY;PHYPA;WHEAT;MUSAM;ORYSI;MAIZE;EMIHU;ONCMY;SALSA;TAKRU;GASAC;SERDU;XENLA;XENTR;TARSY;ORNAN;VOMUR;PHYMC;LEPWE;BOVIN;CAPHI;SHEEP;PTEAL;FELCA;CAVPO;FUKDA;HETGA;DIPOR;RHIBE;OTOGA;LIPVE;DELLE;TURTR;ERIEU;PROCO;MYOLU;PIG;RABIT;MESAU;CRIGR;MOUSE;LOXAF;TRIMA;ICTTR;SAIBB;AOTNA;CALJA;GORGO;CERAT;MANLE;PAPAN;MACMU;CHLSB;MACFA;NOMLE;PANPA…	Zebra finch;Mallard;Hoatzin;Slime mold;Yeast;Baker's yeast;Emericella nidulans (strain FGSC A4 / ATCC 38163 / CBS 112.46 / NRRL 194 / M139);Neurospora crassa (strain ATCC 24698 / 74-OR23-1A / CBS 708.71 / DSM 1257 / FGSC 987);Chinese softshell turtle;Chlamydomonas reinhardtii;Mouse-ear cress;Peanut;Moss;Wheat;Wild banana;Rice;Maize;Emiliania huxleyi;Rainbow trout;Atlantic salmon;Japanese pufferfi…	57.6	57	0.6	51	55	-4	0.961	60.8	58.7	2.1	56	56	0	0.85	59.4	58.8	0.6	52.6	56.7	-4.1	0.961	62.7	60.5	2.2	57.7	57.7	0	0.848
O43182	18	37	84	HARSA;NEUCR;EMENI;DICDI;OPIHO;FUKDA;LEPWE;RABIT;GASAC;SERDU;TAKRU;ONCMY;XENLA;XENTR;SALSA;ANOCA;HETGA;PELSI;PHYMC;LIPVE;DELLE;TURTR;RHIBE;ORNAN;CRIGR;MESAU;MOUSE;ERIEU;DIPOR;CALJA;VOMUR;AOTNA;SAIBB;ODORO;CHLSB;MACFA;MACMU;MANLE;PAPAN;CERAT;PONAB;NOMLE;GORGO;PANPA;PANTR;PTEAL;HORSE;TARSY;BOVIN;CAPHI;SHEEP;TRIMA;LOXAF;MYOLU;PIG;PROCO;OTOGA;AILME;MUSPF;CANLF;URSMA;FELCA;ICTTR;CAVPO;AMAAE;ALLMI;ALLSI…	Jerdon's jumping ant;Neurospora crassa (strain ATCC 24698 / 74-OR23-1A / CBS 708.71 / DSM 1257 / FGSC 987);Emericella nidulans (strain FGSC A4 / ATCC 38163 / CBS 112.46 / NRRL 194 / M139);Slime mold;Hoatzin;Damaraland mole rat;Weddell seal;Rabbit;Three-spined stickleback;Greater amberjack;Japanese pufferfish;Rainbow trout;African clawed frog;Western clawed frog;Atlantic salmon;Green anole;Naked m…	55.6	58.9	-3.3	59	66	-7	0.479	56.4	60	-3.6	59.5	67	-7.5	0.447	66.2	70.1	-3.9	70.2	78.6	-8.4	0.479	67.2	71.4	-4.2	70.8	79.8	-9	0.448
O43189	4	21	85	DICDI;LUCCU;ANODA;DROME;DAPPU;CALSU;ORNAN;ANOCA;TURTR;LEPWE;DRYPU;AMAAE;TAEGU;ANAPL;EGRGA;APTFO;MELGA;OPIHO;TINGU;CALAN;COLLI;PELSI;ALLMI;ALLSI;VOMUR;HETGA;MOUSE;CRIGR;MESAU;FUKDA;CAVPO;ERIEU;PROCO;LOXAF;TRIMA;PIG;DIPOR;MACFA;ICTTR;PTEAL;MYOLU;OTOGA;CANLF;BOVIN;CAPHI;SHEEP;MUSPF;PHYMC;LIPVE;DELLE;HORSE;ODORO;FELCA;AILME;URSMA;NOMLE;RABIT;TARSY;MANLE;CERAT;CHLSB;MACMU;PAPAN;RHIBE;CALJA;AOTNA;SAIBB…	Slime mold;Green bottle fly;Mosquito;Fruit fly;Water flea;Scaled quail;Duckbill platypus;Green anole;Atlantic bottle-nosed dolphin;Weddell seal;Downy woodpecker;Blue-fronted Amazon parrot;Zebra finch;Mallard;Little egret;Emperor penguin;Wild turkey;Hoatzin;White-throated tinamou;Anna's hummingbird;Rock dove;Chinese softshell turtle;American alligator;Chinese alligator;Common wombat;Naked mole rat…	44.8	47	-2.2	51.5	48	3.5	0.731	47.2	49.4	-2.2	54	51	3	0.707	52.6	55.2	-2.6	60.5	56.5	4	0.728	55.6	58.2	-2.6	63.5	60	3.5	0.708
O43194	3	6	82	ORNAN;XENTR;SALSA;TAKRU;GASAC;SERDU;XENLA;VOMUR;CAVPO;HETGA;FUKDA;LEPWE;RABIT;TRIMA;FELCA;MUSPF;ODORO;AILME;URSMA;CANLF;PROCO;PIG;PTEAL;MYOLU;HORSE;PHYMC;LIPVE;TURTR;DELLE;BOVIN;CAPHI;SHEEP;OTOGA;DIPOR;ICTTR;LOXAF;MOUSE;CRIGR;MESAU;ERIEU;TARSY;CALJA;SAIBB;AOTNA;NOMLE;PONAB;GORGO;PANPA;PANTR;MACFA;RHIBE;CHLSB;MACMU;CERAT;MANLE;PAPAN;ANOCA;TINGU;TAEGU;CALAN;CALSU;MELGA;DRYPU;COLLI;AMAAE;OPIHO;APTFO…	Duckbill platypus;Western clawed frog;Atlantic salmon;Japanese pufferfish;Three-spined stickleback;Greater amberjack;African clawed frog;Common wombat;Guinea pig;Naked mole rat;Damaraland mole rat;Weddell seal;Rabbit;Caribbean manatee;Cat;European domestic ferret;Pacific walrus;Giant panda;Polar bear;Dog;Coquerel's sifaka;Pig;Black flying fox;Little brown bat;Horse;Sperm whale;Yangtze river dolph…	40.7	26.8	13.9	39	30	9	0.214	41.7	28.7	13	41	33	8	0.22	49.6	32.7	16.9	47.6	36.6	11	0.214	50.8	35	15.8	50	40.2	9.8	0.22
O43236	4	6	86	YARLI;EMENI;NEUCR;TURTR;DAPPU;PAPXU;ANODA;ZOONE;HARSA;OOCBI;DROME;LUCCU;BOMMO;TRICA;XENLA;XENTR;CRIGR;CALJA;PELSI;ANOCA;TAEGU;COLLI;APTFO;OPIHO;ORNAN;GASAC;ONCMY;SALSA;TAKRU;FUKDA;MYOLU;MUSPF;HORSE;PIG;ERIEU;SHEEP;BOVIN;CAPHI;AILME;LIPVE;FELCA;DELLE;PHYMC;CANLF;URSMA;LEPWE;ODORO;LOXAF;TRIMA;PROCO;MESAU;MOUSE;CAVPO;HETGA;AOTNA;SAIBB;RABIT;RHIBE;PAPAN;CERAT;MANLE;GORGO;PANPA;PANTR;NOMLE;OTOGA;MACFA…	Yeast;Emericella nidulans (strain FGSC A4 / ATCC 38163 / CBS 112.46 / NRRL 194 / M139);Neurospora crassa (strain ATCC 24698 / 74-OR23-1A / CBS 708.71 / DSM 1257 / FGSC 987);Atlantic bottle-nosed dolphin;Water flea;Asian swallowtail butterfly;Mosquito;Dampwood termite;Jerdon's jumping ant;Clonal raider ant;Fruit fly;Green bottle fly;Silk moth;Red flour beetle;African clawed frog;Western clawed fro…	59.8	46.7	13.1	55	51	4	0.204	60	47.5	12.5	55	51	4	0.229	69.5	54.3	15.2	64	59.3	4.7	0.204	69.8	55.2	14.6	64	59.3	4.7	0.229
O43237	17	10	88	PLAF7;EMENI;NEUCR;DICDI;ORNAN;ONCMY;SALSA;TAKRU;GASAC;SERDU;XENLA;XENTR;CRIGR;NOMLE;MESAU;MOUSE;TARSY;ERIEU;HORSE;LEPWE;RABIT;LOXAF;PTEAL;MYOLU;BOVIN;TRIMA;PHYMC;LIPVE;TURTR;DELLE;PIG;SHEEP;CAPHI;CANLF;FELCA;MUSPF;ODORO;URSMA;AILME;FUKDA;DIPOR;CAVPO;MACMU;HETGA;ICTTR;SAIBB;OTOGA;PROCO;CALJA;PANTR;AOTNA;RHIBE;PONAB;PANPA;MANLE;CERAT;CHLSB;GORGO;MACFA;PAPAN;ANOCA;VOMUR;CALSU;PELSI;AMAAE;ALLMI;ALLSI…	Plasmodium falciparum (isolate 3D7);Emericella nidulans (strain FGSC A4 / ATCC 38163 / CBS 112.46 / NRRL 194 / M139);Neurospora crassa (strain ATCC 24698 / 74-OR23-1A / CBS 708.71 / DSM 1257 / FGSC 987);Slime mold;Duckbill platypus;Rainbow trout;Atlantic salmon;Japanese pufferfish;Three-spined stickleback;Greater amberjack;African clawed frog;Western clawed frog;Chinese hamster;Northern white-che…	60.1	65.6	-5.5	67	69.5	-2.5	0.431	64.5	67.3	-2.8	69	71.5	-2.5	0.661	68.2	74.5	-6.3	76.1	79	-2.9	0.431	73.3	76.5	-3.2	78.4	81.2	-2.8	0.66
O43255	5	4	92	DAPPU;EMIHU;MAIZE;ORYSI;WHEAT;PHYPA;ARATH;ARAHY;MUSAM;ORNAN;TRICA;COLLI;EGRGA;XENLA;ICTTR;CALSU;MESAU;DRYPU;CALAN;MELGA;SHEEP;MOUSE;ALLSI;VOMUR;PHYMC;TURTR;LIPVE;DELLE;LOXAF;URSMA;PELSI;AILME;HETGA;CANLF;MYOLU;AOTNA;CALJA;CERAT;CHLSB;GORGO;MACFA;MACMU;NOMLE;PANTR;PAPAN;PONAB;PROCO;OTOGA;ODORO;FELCA;HORSE;MUSPF;ERIEU;MANLE;PANPA;PIG;BOVIN;CAPHI;CAVPO;RHIBE;SAIBB;TRIMA;ALLMI;TAKRU;ONCMY;SALSA;GASAC…	Water flea;Emiliania huxleyi;Maize;Rice;Wheat;Moss;Mouse-ear cress;Peanut;Wild banana;Duckbill platypus;Red flour beetle;Rock dove;Little egret;African clawed frog;Thirteen-lined ground squirrel;Scaled quail;Golden hamster;Downy woodpecker;Anna's hummingbird;Wild turkey;Sheep;Mouse;Chinese alligator;Common wombat;Sperm whale;Atlantic bottle-nosed dolphin;Yangtze river dolphin;Beluga whale;African…	42.2	40	2.2	42	36.5	5.5	0.787	47.4	49	-1.6	43	51.5	-8.5	0.86	45.9	43.5	2.4	45.7	39.7	6	0.788	51.5	53.3	-1.8	46.7	56	-9.3	0.859
O43281	9	4	84	DAPPU;PAPXU;9NEOP;BOMMO;TRICA;ZOONE;HARSA;OOCBI;ANODA;DROME;LUCCU;XENLA;ONCMY;SALSA;TAKRU;GASAC;SERDU;ANOCA;ALLMI;ALLSI;VOMUR;CALJA;DIPOR;ERIEU;MOUSE;CRIGR;MESAU;TRIMA;LOXAF;ICTTR;MYOLU;HETGA;CAVPO;FUKDA;PTEAL;OTOGA;RABIT;TARSY;PROCO;CHLSB;GORGO;PANTR;PANPA;NOMLE;PONAB;RHIBE;MACMU;CERAT;MACFA;MANLE;PAPAN;SAIBB;AOTNA;TURTR;HORSE;CANLF;MUSPF;ODORO;FELCA;AILME;URSMA;PIG;BOVIN;CAPHI;SHEEP;PHYMC;DELLE…	Water flea;Asian swallowtail butterfly;Neoptera;Silk moth;Red flour beetle;Dampwood termite;Jerdon's jumping ant;Clonal raider ant;Mosquito;Fruit fly;Green bottle fly;African clawed frog;Rainbow trout;Atlantic salmon;Japanese pufferfish;Three-spined stickleback;Greater amberjack;Green anole;American alligator;Chinese alligator;Common wombat;White-tufted-ear marmoset;Ord's kangaroo rat;Western Eur…	50.1	49	1.1	49	52.5	-3.5	0.809	51.2	49.8	1.4	49	52.5	-3.5	0.73	59.7	58.4	1.3	58.3	62.5	-4.2	0.812	61	59.2	1.8	58.3	62.5	-4.2	0.73
O43283	4	7	92	ANODA;TRICA;BOMMO;PAPXU;DROME;LUCCU;HARSA;OOCBI;ZOONE;DAPPU;ONCMY;SALSA;ANOCA;XENLA;XENTR;TAKRU;GASAC;SERDU;PELSI;HETGA;MOUSE;CRIGR;MESAU;ERIEU;DIPOR;FUKDA;CAVPO;RABIT;TRIMA;LOXAF;TARSY;OTOGA;PROCO;PHYMC;LIPVE;DELLE;TURTR;PIG;BOVIN;CAPHI;SHEEP;MYOLU;CANLF;MUSPF;FELCA;AILME;URSMA;LEPWE;ODORO;PTEAL;HORSE;ICTTR;CALJA;SAIBB;AOTNA;PANPA;PONAB;NOMLE;PAPAN;CHLSB;RHIBE;CERAT;MACFA;MACMU;MANLE;PANTR;GORGO…	Mosquito;Red flour beetle;Silk moth;Asian swallowtail butterfly;Fruit fly;Green bottle fly;Jerdon's jumping ant;Clonal raider ant;Dampwood termite;Water flea;Rainbow trout;Atlantic salmon;Green anole;African clawed frog;Western clawed frog;Japanese pufferfish;Three-spined stickleback;Greater amberjack;Chinese softshell turtle;Naked mole rat;Mouse;Chinese hamster;Golden hamster;Western European he…	67.8	61.3	6.5	70	67	3	0.481	68.5	63.4	5.1	70.5	70	0.5	0.572	73.7	66.6	7.1	76.1	72.8	3.3	0.481	74.5	68.9	5.6	76.7	76.1	0.6	0.573
O43290	24	8	84	THAPS;YARLI;PLAF7;PHYPA;MAIZE;ORYSI;WHEAT;MUSAM;ARATH;ARAHY;EMIHU;DICDI;EMENI;NEUCR;CHLRE;ANOCA;ONCMY;SALSA;TAKRU;GASAC;SERDU;XENLA;XENTR;RABIT;PELSI;ALLMI;ALLSI;VOMUR;ERIEU;MYOLU;AOTNA;CANLF;PTEAL;URSMA;CRIGR;TRIMA;LOXAF;PHYMC;DELLE;LIPVE;PIG;SHEEP;BOVIN;CAPHI;CAVPO;HETGA;FUKDA;DIPOR;MESAU;MOUSE;TARSY;OTOGA;AILME;HORSE;MUSPF;ODORO;FELCA;ICTTR;PROCO;SAIBB;CALJA;NOMLE;PONAB;GORGO;PANPA;PANTR;RHIBE…	Marine diatom;Yeast;Plasmodium falciparum (isolate 3D7);Moss;Maize;Rice;Wheat;Wild banana;Mouse-ear cress;Peanut;Emiliania huxleyi;Slime mold;Emericella nidulans (strain FGSC A4 / ATCC 38163 / CBS 112.46 / NRRL 194 / M139);Neurospora crassa (strain ATCC 24698 / 74-OR23-1A / CBS 708.71 / DSM 1257 / FGSC 987);Chlamydomonas reinhardtii;Green anole;Rainbow trout;Atlantic salmon;Japanese pufferfish;Th…	56.1	57.2	-1.1	57.5	58	-0.5	0.818	57.8	60.8	-3	60.5	61.5	-1	0.565	66.8	68.2	-1.4	68.5	69.1	-0.6	0.815	68.8	72.3	-3.5	72	73.2	-1.2	0.565
O43294	16	11	86	ZOONE;EMENI;CALAN;ANODA;DICDI;XENLA;XENTR;ONCMY;SALSA;TAKRU;GASAC;SERDU;ANOCA;PELSI;ALLSI;TURTR;MESAU;CRIGR;MOUSE;URSMA;LOXAF;PTEAL;CAVPO;CAPHI;TRIMA;FELCA;CANLF;AILME;MUSPF;LEPWE;ODORO;MYOLU;HORSE;SHEEP;PIG;BOVIN;LIPVE;PHYMC;DELLE;RABIT;DIPOR;TARSY;PROCO;CERAT;MACFA;GORGO;PANPA;PANTR;OTOGA;CALJA;AOTNA;SAIBB;PONAB;NOMLE;MANLE;PAPAN;RHIBE;MACMU;ICTTR;ERIEU;ORNAN;VOMUR;AMAAE;OPIHO;TRICA;DROME;LUCCU…	Dampwood termite;Emericella nidulans (strain FGSC A4 / ATCC 38163 / CBS 112.46 / NRRL 194 / M139);Anna's hummingbird;Mosquito;Slime mold;African clawed frog;Western clawed frog;Rainbow trout;Atlantic salmon;Japanese pufferfish;Three-spined stickleback;Greater amberjack;Green anole;Chinese softshell turtle;Chinese alligator;Atlantic bottle-nosed dolphin;Golden hamster;Chinese hamster;Mouse;Polar b…	52.9	46.6	6.3	57	48	9	0.279	56.9	49.5	7.4	60.5	49	11.5	0.186	61.5	54.2	7.3	66.3	55.8	10.5	0.281	66.2	57.6	8.6	70.3	57	13.3	0.185
O43295	14	22	80	ORNAN;TARSY;RABIT;PHYMC;PTEAL;LEPWE;MELGA;TINGU;DRYPU;COLLI;OPIHO;SERDU;XENLA;XENTR;URSMA;VOMUR;ERIEU;NOMLE;DIPOR;CAVPO;LIPVE;MANLE;CAPHI;MYOLU;MOUSE;CRIGR;MESAU;ICTTR;DELLE;CHLSB;PONAB;MACMU;HORSE;PIG;MUSPF;ODORO;HETGA;FUKDA;PANPA;LOXAF;TRIMA;OTOGA;TURTR;AILME;SHEEP;BOVIN;CANLF;FELCA;PROCO;GORGO;PANTR;AOTNA;CALJA;SAIBB;CERAT;MACFA;PAPAN;RHIBE;EGRGA;TAEGU;ANOCA;CALAN;ALLMI;ALLSI;PELSI;AMAAE;CALSU…	Duckbill platypus;Philippine tarsier;Rabbit;Sperm whale;Black flying fox;Weddell seal;Wild turkey;White-throated tinamou;Downy woodpecker;Rock dove;Hoatzin;Greater amberjack;African clawed frog;Western clawed frog;Polar bear;Common wombat;Western European hedgehog;Northern white-cheeked gibbon;Ord's kangaroo rat;Guinea pig;Yangtze river dolphin;Drill;Goat;Little brown bat;Mouse;Chinese hamster;Go…	67.3	61	6.3	70	60	10	0.0164	69.1	63.5	5.6	71	63.5	7.5	0.0191	84.1	76.3	7.8	87.5	75	12.5	0.0164	86.3	79.4	6.9	88.8	79.4	9.4	0.0192
O43303	17	14	81	ONCMY;HARSA;OOCBI;DROME;LUCCU;ANODA;PAPXU;BOMMO;9NEOP;DAPPU;SALSA;TAKRU;GASAC;SERDU;XENLA;ANOCA;TAEGU;COLLI;MELGA;CALSU;AMAAE;ANAPL;DRYPU;CALAN;OPIHO;APTFO;EGRGA;PELSI;ALLMI;ALLSI;ORNAN;VOMUR;MESAU;MOUSE;DIPOR;RABIT;CAVPO;HETGA;FUKDA;ERIEU;MYOLU;ICTTR;LOXAF;TRIMA;OTOGA;PROCO;TARSY;RHIBE;MACFA;MACMU;CHLSB;MANLE;CERAT;PAPAN;NOMLE;PONAB;GORGO;PANPA;PANTR;CALJA;AOTNA;SAIBB;PTEAL;HORSE;CANLF;FELCA;MUS…	Rainbow trout;Jerdon's jumping ant;Clonal raider ant;Fruit fly;Green bottle fly;Mosquito;Asian swallowtail butterfly;Silk moth;Neoptera;Water flea;Atlantic salmon;Japanese pufferfish;Three-spined stickleback;Greater amberjack;African clawed frog;Green anole;Zebra finch;Rock dove;Wild turkey;Scaled quail;Blue-fronted Amazon parrot;Mallard;Downy woodpecker;Anna's hummingbird;Hoatzin;Emperor penguin…	56.8	47.2	9.6	63	49.5	13.5	0.0341	59.5	51.1	8.4	66	51	15	0.0371	70.1	58.3	11.8	77.8	61.1	16.7	0.0344	73.5	63.1	10.4	81.5	63	18.5	0.0371
O43310	4	12	80	ZOONE;PHYPA;APTFO;EGRGA;AMAAE;LEPWE;MELGA;XENTR;XENLA;CALSU;TURTR;MACMU;ANOCA;ORNAN;PHYMC;BOVIN;SHEEP;CAPHI;PIG;LIPVE;DELLE;VOMUR;HETGA;TARSY;RABIT;OTOGA;PROCO;TRIMA;LOXAF;AILME;CANLF;CAVPO;HORSE;FELCA;FUKDA;ICTTR;MESAU;MOUSE;MUSPF;PTEAL;URSMA;AOTNA;SAIBB;PONAB;CALJA;RHIBE;MACFA;CERAT;MANLE;CHLSB;PAPAN;NOMLE;GORGO;PANTR;PANPA;DIPOR;ERIEU;MYOLU;ODORO;CRIGR;ANAPL;TAEGU;PELSI;COLLI;CALAN;DRYPU;TINGU…	Dampwood termite;Moss;Emperor penguin;Little egret;Blue-fronted Amazon parrot;Weddell seal;Wild turkey;Western clawed frog;African clawed frog;Scaled quail;Atlantic bottle-nosed dolphin;Rhesus macaque;Green anole;Duckbill platypus;Sperm whale;Bovine;Sheep;Goat;Pig;Yangtze river dolphin;Beluga whale;Common wombat;Naked mole rat;Philippine tarsier;Rabbit;Small-eared galago;Coquerel's sifaka;Caribbe…	52	46.8	5.2	53.5	52.5	1	0.476	53.8	48	5.8	54.5	52.5	2	0.422	65	58.5	6.5	66.9	65.6	1.3	0.475	67.2	60	7.2	68.2	65.6	2.6	0.42
O43312	7	31	83	BOMMO;PAPXU;ONCMY;GASAC;TAKRU;TARSY;XENLA;XENTR;VOMUR;HETGA;FUKDA;CAVPO;CRIGR;MESAU;LOXAF;TRIMA;MYOLU;ERIEU;MOUSE;RABIT;DIPOR;CAPHI;PANPA;OTOGA;PTEAL;LEPWE;ODORO;PONAB;ICTTR;MUSPF;CANLF;FELCA;URSMA;AILME;PROCO;CALJA;AOTNA;SAIBB;CHLSB;MANLE;PAPAN;RHIBE;CERAT;MACMU;MACFA;PANTR;NOMLE;GORGO;HORSE;PHYMC;DELLE;LIPVE;TURTR;PIG;BOVIN;SHEEP;ORNAN;ANOCA;CALSU;PELSI;ALLMI;ALLSI;TINGU;TAEGU;ANAPL;COLLI;AMAAE…	Silk moth;Asian swallowtail butterfly;Rainbow trout;Three-spined stickleback;Japanese pufferfish;Philippine tarsier;African clawed frog;Western clawed frog;Common wombat;Naked mole rat;Damaraland mole rat;Guinea pig;Chinese hamster;Golden hamster;African elephant;Caribbean manatee;Little brown bat;Western European hedgehog;Mouse;Rabbit;Ord's kangaroo rat;Goat;Pygmy chimpanzee;Small-eared galago;B…	75.4	69.3	6.1	76	73	3	0.143	75.6	70.8	4.8	76	74	2	0.194	90.9	83.5	7.4	91.6	88	3.6	0.143	91.1	85.3	5.8	91.6	89.2	2.4	0.194
O43314	21	20	100	YEAST;YARLI;EMENI;NEUCR;DICDI;PLAF7;EMIHU;THAPS;PHYPA;MUSAM;WHEAT;ORYSI;MAIZE;ARATH;ARAHY;CHLRE;ONCMY;SALSA;XENLA;XENTR;PROCO;DIPOR;MOUSE;CRIGR;MESAU;ERIEU;CAVPO;MYOLU;LOXAF;TRIMA;OTOGA;FUKDA;HETGA;ICTTR;RABIT;TARSY;PTEAL;TURTR;PHYMC;DELLE;LIPVE;SHEEP;BOVIN;CAPHI;PIG;HORSE;CANLF;FELCA;LEPWE;ODORO;MUSPF;URSMA;AILME;PAPAN;NOMLE;PONAB;RHIBE;PANPA;GORGO;PANTR;CHLSB;CERAT;MANLE;MACFA;MACMU;CALJA;AOTNA…	Baker's yeast;Yeast;Emericella nidulans (strain FGSC A4 / ATCC 38163 / CBS 112.46 / NRRL 194 / M139);Neurospora crassa (strain ATCC 24698 / 74-OR23-1A / CBS 708.71 / DSM 1257 / FGSC 987);Slime mold;Plasmodium falciparum (isolate 3D7);Emiliania huxleyi;Marine diatom;Moss;Wild banana;Wheat;Rice;Maize;Mouse-ear cress;Peanut;Chlamydomonas reinhardtii;Rainbow trout;Atlantic salmon;African clawed frog;…	65.8	67	-1.2	65	64	1	0.76	66.9	68.7	-1.8	67	67	0	0.648	65.8	67	-1.2	65	64	1	0.76	66.9	68.7	-1.8	67	67	0	0.648
O43318	10	13	94	ORYSI;ARATH;ARAHY;DAPPU;DROME;LUCCU;TRICA;PAPXU;9NEOP;BOMMO;ANODA;HARSA;OOCBI;ZOONE;XENLA;XENTR;CRIGR;PROCO;ERIEU;DIPOR;ORNAN;CERAT;LOXAF;VOMUR;MYOLU;PTEAL;CAVPO;RABIT;OTOGA;MESAU;FUKDA;HETGA;PIG;TRIMA;ICTTR;PHYMC;DELLE;LIPVE;TURTR;CAPHI;SHEEP;BOVIN;AOTNA;CALJA;SAIBB;PAPAN;PONAB;NOMLE;FELCA;AILME;ODORO;MUSPF;MACMU;CANLF;CHLSB;MACFA;MANLE;PANPA;PANTR;RHIBE;TARSY;URSMA;GORGO;HORSE;MOUSE;PELSI;ANOCA…	Rice;Mouse-ear cress;Peanut;Water flea;Fruit fly;Green bottle fly;Red flour beetle;Asian swallowtail butterfly;Neoptera;Silk moth;Mosquito;Jerdon's jumping ant;Clonal raider ant;Dampwood termite;African clawed frog;Western clawed frog;Chinese hamster;Coquerel's sifaka;Western European hedgehog;Ord's kangaroo rat;Duckbill platypus;Sooty mangabey;African elephant;Common wombat;Little brown bat;Blac…	73.1	67.5	5.6	72	72	0	0.123	75.2	68.7	6.5	74.5	73	1.5	0.0524	77.8	71.8	6	76.6	76.6	0	0.124	80	73.1	6.9	79.2	77.7	1.5	0.0525
O43347	3	11	93	AMAAE;YARLI;EMENI;NEUCR;YEAST;LEPWE;MAIZE;ORYSI;WHEAT;MUSAM;ARAHY;ARATH;PHYPA;OPIHO;ONCMY;GASAC;SERDU;SALSA;TAKRU;MYOLU;LOXAF;XENLA;AOTNA;CHLSB;CRIGR;MACMU;SHEEP;PELSI;COLLI;ALLSI;ANAPL;CALSU;TINGU;APTFO;CALAN;DRYPU;EGRGA;TAEGU;ALLMI;ANOCA;VOMUR;MELGA;NOMLE;PTEAL;MOUSE;MUSPF;LIPVE;ICTTR;PROCO;PAPAN;PANTR;ODORO;MESAU;MACFA;DELLE;CERAT;BOVIN;HETGA;FUKDA;RABIT;PIG;CANLF;CALJA;CAPHI;CAVPO;DIPOR;HORSE…	Blue-fronted Amazon parrot;Yeast;Emericella nidulans (strain FGSC A4 / ATCC 38163 / CBS 112.46 / NRRL 194 / M139);Neurospora crassa (strain ATCC 24698 / 74-OR23-1A / CBS 708.71 / DSM 1257 / FGSC 987);Baker's yeast;Weddell seal;Maize;Rice;Wheat;Wild banana;Peanut;Mouse-ear cress;Moss;Hoatzin;Rainbow trout;Three-spined stickleback;Greater amberjack;Atlantic salmon;Japanese pufferfish;Little brown b…	37	66.4	-29.4	22	69	-47	0.00553	39.7	67.3	-27.6	26	70	-44	0.00739	39.8	71.4	-31.6	23.7	74.2	-50.5	0.00556	42.7	72.3	-29.6	28	75.3	-47.3	0.00745
O43353	16	16	82	OOCBI;PHYPA;CHLRE;MAIZE;MUSAM;ORYSI;WHEAT;ARATH;ARAHY;DRYPU;DELLE;DICDI;EGRGA;ONCMY;SALSA;TAKRU;GASAC;SERDU;XENLA;XENTR;ORNAN;VOMUR;MYOLU;PTEAL;MOUSE;CRIGR;MESAU;ERIEU;DIPOR;HETGA;LOXAF;TRIMA;ICTTR;CAVPO;FUKDA;TARSY;CANLF;FELCA;MUSPF;ODORO;AILME;URSMA;BOVIN;CAPHI;SHEEP;OTOGA;PROCO;TURTR;SAIBB;AOTNA;CALJA;CHLSB;RHIBE;MACFA;MACMU;MANLE;PAPAN;CERAT;NOMLE;PONAB;PANPA;PANTR;GORGO;RABIT;HORSE;PIG;LIPVE…	Clonal raider ant;Moss;Chlamydomonas reinhardtii;Maize;Wild banana;Rice;Wheat;Mouse-ear cress;Peanut;Downy woodpecker;Beluga whale;Slime mold;Little egret;Rainbow trout;Atlantic salmon;Japanese pufferfish;Three-spined stickleback;Greater amberjack;African clawed frog;Western clawed frog;Duckbill platypus;Common wombat;Little brown bat;Black flying fox;Mouse;Chinese hamster;Golden hamster;Western …	55.2	49.6	5.6	52	52	0	0.207	57.4	51.9	5.5	57	53	4	0.166	67.4	60.5	6.9	63.4	63.4	0	0.207	70	63.2	6.8	69.5	64.6	4.9	0.165
O43365	3	11	79	9NEOP;BOMMO;PAPXU;DROME;TRICA;LUCCU;DAPPU;XENTR;ALLMI;ONCMY;SALSA;TAKRU;GASAC;SERDU;ORNAN;XENLA;ANOCA;AMAAE;DRYPU;TAEGU;CALSU;MELGA;TINGU;COLLI;ANAPL;CALAN;EGRGA;APTFO;ALLSI;PELSI;VOMUR;RHIBE;FUKDA;HETGA;ERIEU;PROCO;OTOGA;NOMLE;MANLE;PAPAN;CERAT;CHLSB;MACFA;MACMU;GORGO;PANPA;PANTR;PONAB;CALJA;AOTNA;CAVPO;DIPOR;CRIGR;MESAU;MOUSE;ICTTR;SAIBB;TARSY;LOXAF;PTEAL;MYOLU;RABIT;BOVIN;SHEEP;CAPHI;URSMA;TRI…	Neoptera;Silk moth;Asian swallowtail butterfly;Fruit fly;Red flour beetle;Green bottle fly;Water flea;Western clawed frog;American alligator;Rainbow trout;Atlantic salmon;Japanese pufferfish;Three-spined stickleback;Greater amberjack;Duckbill platypus;African clawed frog;Green anole;Blue-fronted Amazon parrot;Downy woodpecker;Zebra finch;Scaled quail;Wild turkey;White-throated tinamou;Rock dove;M…	69	67.2	1.8	67	70	-3	0.742	69.7	68	1.7	69	71	-2	0.768	87.3	85	2.3	84.8	88.6	-3.8	0.742	88.2	86.1	2.1	87.3	89.9	-2.6	0.769
O43379	33	42	93	EMENI;NEUCR;AMAAE;YARLI;THAPS;EMIHU;ARAHY;ARATH;CHLRE;LEPWE;PHYPA;DROME;LUCCU;ANODA;TRICA;DAPPU;9NEOP;HARSA;OOCBI;ZOONE;BOMMO;PAPXU;TAKRU;SALSA;GASAC;SERDU;XENLA;BOVIN;CRIGR;ONCMY;CALSU;MELGA;TINGU;TAEGU;CALAN;DRYPU;OPIHO;EGRGA;APTFO;COLLI;XENTR;ORNAN;VOMUR;FUKDA;HETGA;MESAU;CAVPO;MOUSE;HORSE;TRIMA;DIPOR;RHIBE;CHLSB;MACFA;MACMU;PAPAN;MANLE;CERAT;NOMLE;PONAB;GORGO;PANPA;PANTR;CALJA;AOTNA;SAIBB;OTO…	Emericella nidulans (strain FGSC A4 / ATCC 38163 / CBS 112.46 / NRRL 194 / M139);Neurospora crassa (strain ATCC 24698 / 74-OR23-1A / CBS 708.71 / DSM 1257 / FGSC 987);Blue-fronted Amazon parrot;Yeast;Marine diatom;Emiliania huxleyi;Peanut;Mouse-ear cress;Chlamydomonas reinhardtii;Weddell seal;Moss;Fruit fly;Green bottle fly;Mosquito;Red flour beetle;Water flea;Neoptera;Jerdon's jumping ant;Clonal…	42.5	41.8	0.7	41	41.5	-0.5	0.84	44.8	44.9	-0.1	43	43	0	0.998	45.7	44.9	0.8	44.1	44.7	-0.6	0.839	48.2	48.2	0	46.2	46.2	0	0.998
O43395	6	12	98	YEAST;PLAF7;DICDI;YARLI;EMENI;NEUCR;THAPS;EMIHU;9NEOP;BOMMO;PAPXU;DAPPU;ORNAN;ONCMY;SALSA;TAKRU;GASAC;SERDU;MANLE;TAEGU;XENLA;XENTR;AMAAE;RHIBE;DIPOR;ANOCA;OTOGA;MUSPF;NOMLE;MACMU;CERAT;VOMUR;TRIMA;PIG;ERIEU;MYOLU;PTEAL;FUKDA;HETGA;TARSY;MOUSE;MESAU;LOXAF;CAVPO;PROCO;PAPAN;DELLE;TURTR;AILME;PONAB;SAIBB;GORGO;PANPA;AOTNA;BOVIN;CALJA;CANLF;CAPHI;CRIGR;HORSE;FELCA;ICTTR;LEPWE;LIPVE;MACFA;ODORO;RABIT…	Baker's yeast;Plasmodium falciparum (isolate 3D7);Slime mold;Yeast;Emericella nidulans (strain FGSC A4 / ATCC 38163 / CBS 112.46 / NRRL 194 / M139);Neurospora crassa (strain ATCC 24698 / 74-OR23-1A / CBS 708.71 / DSM 1257 / FGSC 987);Marine diatom;Emiliania huxleyi;Neoptera;Silk moth;Asian swallowtail butterfly;Water flea;Duckbill platypus;Rainbow trout;Atlantic salmon;Japanese pufferfish;Three-s…	70	67.8	2.2	70	67.5	2.5	0.511	73.3	70.7	2.6	74	71	3	0.427	71.4	69.1	2.3	71.4	68.8	2.6	0.507	74.8	72.1	2.7	75.5	72.4	3.1	0.426
O43399	17	5	83	XENTR;LEPWE;MUSPF;ONCMY;SALSA;TAKRU;GASAC;SERDU;DIPOR;TRIMA;XENLA;PHYMC;TURTR;RABIT;TARSY;URSMA;CRIGR;LOXAF;VOMUR;PTEAL;FUKDA;CAVPO;HETGA;MYOLU;DELLE;LIPVE;PIG;ERIEU;CAPHI;BOVIN;SHEEP;FELCA;AILME;HORSE;ODORO;CANLF;MESAU;MOUSE;ICTTR;MACFA;CHLSB;OTOGA;PROCO;AOTNA;MACMU;SAIBB;CALJA;PONAB;PANPA;RHIBE;CERAT;MANLE;PAPAN;GORGO;PANTR;NOMLE;ALLMI;ALLSI;ORNAN;AMAAE;ANOCA;PELSI;COLLI;DRYPU;CALAN;CALSU;TINGU…	Western clawed frog;Weddell seal;European domestic ferret;Rainbow trout;Atlantic salmon;Japanese pufferfish;Three-spined stickleback;Greater amberjack;Ord's kangaroo rat;Caribbean manatee;African clawed frog;Sperm whale;Atlantic bottle-nosed dolphin;Rabbit;Philippine tarsier;Polar bear;Chinese hamster;African elephant;Common wombat;Black flying fox;Damaraland mole rat;Guinea pig;Naked mole rat;Li…	56.3	57.8	-1.5	66	64	2	0.888	59.9	63	-3.1	66	69	-3	0.767	67.8	69.7	-1.9	79.5	77.1	2.4	0.887	72.2	75.9	-3.7	79.5	83.1	-3.6	0.768
O43422	4	5	81	HETGA;TAKRU;GASAC;SERDU;XENLA;XENTR;ONCMY;SALSA;SAIBB;ORNAN;ANOCA;VOMUR;MANLE;ALLSI;ALLMI;PHYMC;CALAN;ICTTR;MYOLU;RABIT;DIPOR;HORSE;TARSY;9NEOP;CRIGR;NOMLE;PIG;URSMA;OTOGA;ODORO;SHEEP;BOVIN;MUSPF;AILME;FELCA;CANLF;CAPHI;DELLE;LIPVE;TURTR;LEPWE;RHIBE;GORGO;PONAB;PANPA;PANTR;CERAT;CHLSB;MACFA;MACMU;PAPAN;AOTNA;CALJA;CAVPO;LOXAF;MESAU;MOUSE;PTEAL;TRIMA;ERIEU;PROCO;PELSI;AMAAE;TINGU;TAEGU;CALSU;MELGA…	Naked mole rat;Japanese pufferfish;Three-spined stickleback;Greater amberjack;African clawed frog;Western clawed frog;Rainbow trout;Atlantic salmon;Bolivian squirrel monkey;Duckbill platypus;Green anole;Common wombat;Drill;Chinese alligator;American alligator;Sperm whale;Anna's hummingbird;Thirteen-lined ground squirrel;Little brown bat;Rabbit;Ord's kangaroo rat;Horse;Philippine tarsier;Neoptera;…	53	48.4	4.6	55	49	6	0.457	57	50.6	6.4	57	52	5	0.43	65.4	59.7	5.7	67.9	60.5	7.4	0.456	70.3	62.5	7.8	70.3	64.2	6.1	0.432
O43426	22	16	97	DICDI;YEAST;YARLI;EMENI;NEUCR;TRICA;ONCMY;ARATH;MAIZE;ORYSI;WHEAT;ARAHY;PHYPA;THAPS;MUSAM;CRIGR;PELSI;EGRGA;TINGU;SALSA;TAKRU;GASAC;SERDU;XENLA;XENTR;MYOLU;ALLMI;ALLSI;VOMUR;ORNAN;MESAU;ERIEU;CAVPO;MOUSE;HETGA;FUKDA;PROCO;PHYMC;LIPVE;DELLE;TURTR;DIPOR;RABIT;TARSY;NOMLE;SAIBB;CALJA;AOTNA;PONAB;CHLSB;MACFA;RHIBE;MANLE;PAPAN;CERAT;MACMU;GORGO;PANPA;PANTR;HORSE;PIG;OTOGA;FELCA;CANLF;MUSPF;AILME;URSMA…	Slime mold;Baker's yeast;Yeast;Emericella nidulans (strain FGSC A4 / ATCC 38163 / CBS 112.46 / NRRL 194 / M139);Neurospora crassa (strain ATCC 24698 / 74-OR23-1A / CBS 708.71 / DSM 1257 / FGSC 987);Red flour beetle;Rainbow trout;Mouse-ear cress;Maize;Rice;Wheat;Peanut;Moss;Marine diatom;Wild banana;Chinese hamster;Chinese softshell turtle;Little egret;White-throated tinamou;Atlantic salmon;Japane…	52.4	48.8	3.6	53	46.5	6.5	0.343	56.5	52.5	4	56	52.5	3.5	0.234	54	50.3	3.7	54.7	48	6.7	0.341	58.2	54.1	4.1	57.7	54.2	3.5	0.234
O43432	15	42	100	PLAF7;DICDI;EMENI;NEUCR;DROME;LUCCU;YARLI;ANODA;YEAST;CHLRE;DAPPU;ORYSI;HARSA;OOCBI;TRICA;ZOONE;OPIHO;THAPS;9NEOP;BOMMO;PAPXU;XENLA;XENTR;ERIEU;MELGA;CALSU;TINGU;DRYPU;PELSI;TAEGU;ALLMI;ALLSI;AMAAE;COLLI;ANAPL;APTFO;EGRGA;DIPOR;MOUSE;CRIGR;MESAU;ORNAN;VOMUR;HETGA;CAVPO;PROCO;OTOGA;RABIT;TARSY;ICTTR;GORGO;RHIBE;CHLSB;MACMU;MACFA;CERAT;MANLE;PAPAN;NOMLE;PONAB;PANTR;PANPA;SAIBB;CALJA;AOTNA;MYOLU;LOX…	Plasmodium falciparum (isolate 3D7);Slime mold;Emericella nidulans (strain FGSC A4 / ATCC 38163 / CBS 112.46 / NRRL 194 / M139);Neurospora crassa (strain ATCC 24698 / 74-OR23-1A / CBS 708.71 / DSM 1257 / FGSC 987);Fruit fly;Green bottle fly;Yeast;Mosquito;Baker's yeast;Chlamydomonas reinhardtii;Water flea;Rice;Jerdon's jumping ant;Clonal raider ant;Red flour beetle;Dampwood termite;Hoatzin;Marine…	59.6	54.3	5.3	63	55.5	7.5	0.155	64.5	57.7	6.8	70	60	10	0.0491	59.6	54.3	5.3	63	55.5	7.5	0.155	64.5	57.7	6.8	70	60	10	0.0491
O43439	7	11	84	DROME;LUCCU;BOMMO;PAPXU;HARSA;OOCBI;9NEOP;ANODA;TRICA;ZOONE;CALAN;EGRGA;LEPWE;ONCMY;SALSA;GASAC;SERDU;TAKRU;DAPPU;XENLA;XENTR;OPIHO;PHYMC;TARSY;RABIT;SAIBB;AOTNA;MACFA;RHIBE;CERAT;PAPAN;NOMLE;PANPA;PANTR;MACMU;PONAB;MANLE;CALJA;CHLSB;MYOLU;OTOGA;GORGO;LOXAF;ERIEU;PROCO;ODORO;MUSPF;HORSE;SHEEP;PTEAL;TRIMA;BOVIN;CAPHI;CANLF;PIG;AILME;URSMA;LIPVE;FELCA;DELLE;TURTR;ICTTR;CAVPO;HETGA;FUKDA;DIPOR;MOUSE…	Fruit fly;Green bottle fly;Silk moth;Asian swallowtail butterfly;Jerdon's jumping ant;Clonal raider ant;Neoptera;Mosquito;Red flour beetle;Dampwood termite;Anna's hummingbird;Little egret;Weddell seal;Rainbow trout;Atlantic salmon;Three-spined stickleback;Greater amberjack;Japanese pufferfish;Water flea;African clawed frog;Western clawed frog;Hoatzin;Sperm whale;Philippine tarsier;Rabbit;Bolivian…	60.4	62.4	-2	65	67	-2	0.761	61.6	64.8	-3.2	68	69	-1	0.617	71.9	74.2	-2.3	77.4	79.8	-2.4	0.762	73.3	77.2	-3.9	81	82.1	-1.1	0.619
O43464	3	5	96	YARLI;DICDI;PLAF7;THAPS;CHLRE;XENTR;TAEGU;TINGU;OPIHO;EGRGA;COLLI;ONCMY;ORNAN;DRYPU;CALAN;APTFO;ANAPL;TAKRU;SALSA;GASAC;SERDU;XENLA;SAIBB;CALJA;AOTNA;VOMUR;MYOLU;BOVIN;CAPHI;SHEEP;ERIEU;LOXAF;TRIMA;PHYMC;TURTR;DELLE;LIPVE;NOMLE;PAPAN;CERAT;MANLE;RHIBE;CHLSB;MACFA;MACMU;GORGO;PONAB;PANPA;PANTR;MOUSE;PTEAL;PIG;MESAU;DIPOR;CAVPO;CRIGR;LEPWE;ODORO;AILME;URSMA;FELCA;HORSE;OTOGA;MUSPF;HETGA;PROCO;CANLF…	Yeast;Slime mold;Plasmodium falciparum (isolate 3D7);Marine diatom;Chlamydomonas reinhardtii;Western clawed frog;Zebra finch;White-throated tinamou;Hoatzin;Little egret;Rock dove;Rainbow trout;Duckbill platypus;Downy woodpecker;Anna's hummingbird;Emperor penguin;Mallard;Japanese pufferfish;Atlantic salmon;Three-spined stickleback;Greater amberjack;African clawed frog;Bolivian squirrel monkey;Whit…	66.7	46.8	19.9	56	52	4	0.176	68.7	50.8	17.9	56	57	-1	0.263	69.4	48.8	20.6	58.3	54.2	4.1	0.176	71.5	52.9	18.6	58.3	59.4	-1.1	0.264
O43474	4	6	77	OOCBI;TRICA;TINGU;ONCMY;SALSA;GASAC;SERDU;TAKRU;DAPPU;ZOONE;MELGA;ANAPL;OPIHO;EGRGA;XENTR;XENLA;CALSU;CANLF;RHIBE;MACMU;PAPAN;TRIMA;ANOCA;VOMUR;ORNAN;CAVPO;AMAAE;TAEGU;ALLMI;ALLSI;DRYPU;COLLI;APTFO;CALAN;ERIEU;OTOGA;CALJA;PELSI;MYOLU;LIPVE;TURTR;DELLE;PHYMC;FELCA;DIPOR;HORSE;LOXAF;PROCO;TARSY;MOUSE;SHEEP;MUSPF;URSMA;CERAT;CHLSB;MACFA;PANPA;GORGO;PONAB;PANTR;PTEAL;PIG;FUKDA;ICTTR;MESAU;CRIGR;HETGA…	Clonal raider ant;Red flour beetle;White-throated tinamou;Rainbow trout;Atlantic salmon;Three-spined stickleback;Greater amberjack;Japanese pufferfish;Water flea;Dampwood termite;Wild turkey;Mallard;Hoatzin;Little egret;Western clawed frog;African clawed frog;Scaled quail;Dog;Black snub-nosed monkey;Rhesus macaque;Olive baboon;Caribbean manatee;Green anole;Common wombat;Duckbill platypus;Guinea p…	43.8	46.3	-2.5	43	46	-3	0.339	46.2	47	-0.8	46.5	48	-1.5	0.79	56.8	60.1	-3.3	55.8	59.7	-3.9	0.339	60	61	-1	60.4	62.3	-1.9	0.79
O43488	5	5	93	YEAST;YARLI;PHYPA;MUSAM;WHEAT;ORYSI;MAIZE;ARATH;ARAHY;PTEAL;XENTR;ORNAN;DAPPU;ANODA;LUCCU;TRICA;ZOONE;CHLRE;PLAF7;THAPS;EMENI;NEUCR;EMIHU;ANOCA;XENLA;TAKRU;ONCMY;SALSA;GASAC;SERDU;TINGU;ALLMI;ALLSI;PELSI;AMAAE;ANAPL;CALSU;COLLI;MELGA;TAEGU;DRYPU;CALAN;OPIHO;APTFO;EGRGA;SHEEP;PHYMC;ERIEU;VOMUR;CAVPO;RABIT;CAPHI;FUKDA;HETGA;NOMLE;LOXAF;BOVIN;URSMA;CANLF;DIPOR;MOUSE;CRIGR;MESAU;ODORO;TRIMA;AILME;OTO…	Baker's yeast;Yeast;Moss;Wild banana;Wheat;Rice;Maize;Mouse-ear cress;Peanut;Black flying fox;Western clawed frog;Duckbill platypus;Water flea;Mosquito;Green bottle fly;Red flour beetle;Dampwood termite;Chlamydomonas reinhardtii;Plasmodium falciparum (isolate 3D7);Marine diatom;Emericella nidulans (strain FGSC A4 / ATCC 38163 / CBS 112.46 / NRRL 194 / M139);Neurospora crassa (strain ATCC 24698 / …	44	65.2	-21.2	42	67	-25	0.0939	45.4	73.2	-27.8	43	69	-26	0.0201	47.3	70.1	-22.8	45.2	72	-26.8	0.0937	48.8	78.7	-29.9	46.2	74.2	-28	0.0201
O43491	36	10	83	DAPPU;TRICA;HARSA;OOCBI;ZOONE;BOMMO;PAPXU;ANODA;DROME;LUCCU;TRIMA;ONCMY;SALSA;GASAC;SERDU;TAKRU;LEPWE;XENLA;XENTR;FUKDA;CHLSB;ANOCA;PELSI;ALLMI;ALLSI;TINGU;DRYPU;AMAAE;ANAPL;CALSU;MELGA;TAEGU;CALAN;OPIHO;COLLI;APTFO;EGRGA;ORNAN;VOMUR;CANLF;MOUSE;CRIGR;MESAU;CAVPO;HETGA;ERIEU;LOXAF;HORSE;PIG;PHYMC;LIPVE;DELLE;TURTR;BOVIN;CAPHI;SHEEP;MYOLU;PTEAL;FELCA;ODORO;MUSPF;AILME;URSMA;DIPOR;ICTTR;RABIT;TARSY…	Water flea;Red flour beetle;Jerdon's jumping ant;Clonal raider ant;Dampwood termite;Silk moth;Asian swallowtail butterfly;Mosquito;Fruit fly;Green bottle fly;Caribbean manatee;Rainbow trout;Atlantic salmon;Three-spined stickleback;Greater amberjack;Japanese pufferfish;Weddell seal;African clawed frog;Western clawed frog;Damaraland mole rat;Green monkey;Green anole;Chinese softshell turtle;America…	59.1	60.1	-1	60.5	63.5	-3	0.846	61.8	65.9	-4.1	63.5	66.5	-3	0.439	71.2	72.4	-1.2	72.9	76.5	-3.6	0.848	74.5	79.4	-4.9	76.5	80.1	-3.6	0.439
O43493	14	17	66	ZOONE;TRICA;HARSA;TAKRU;AMAAE;SERDU;GASAC;ANAPL;XENLA;XENTR;SALSA;ORNAN;HORSE;PTEAL;MESAU;MOUSE;CRIGR;ALLMI;ALLSI;RHIBE;CHLSB;PAPAN;CERAT;MANLE;MACFA;MACMU;PONAB;NOMLE;GORGO;PANPA;PANTR;SAIBB;AOTNA;CALJA;PELSI;ERIEU;CAVPO;HETGA;DIPOR;LOXAF;PIG;SHEEP;BOVIN;CAPHI;TURTR;DELLE;LIPVE;PHYMC;TARSY;RABIT;MYOLU;FUKDA;ANOCA;ICTTR;TRIMA;OTOGA;CALSU;MELGA;MUSPF;FELCA;VOMUR;LEPWE;ODORO;CANLF;AILME;URSMA;	Dampwood termite;Red flour beetle;Jerdon's jumping ant;Japanese pufferfish;Blue-fronted Amazon parrot;Greater amberjack;Three-spined stickleback;Mallard;African clawed frog;Western clawed frog;Atlantic salmon;Duckbill platypus;Horse;Black flying fox;Golden hamster;Mouse;Chinese hamster;American alligator;Chinese alligator;Black snub-nosed monkey;Green monkey;Olive baboon;Sooty mangabey;Drill;Crab…	22.2	24.8	-2.6	19.5	26	-6.5	0.579	25.2	27.1	-1.9	21	28	-7	0.704	33.7	37.6	-3.9	29.6	39.4	-9.8	0.58	38.2	41	-2.8	31.8	42.4	-10.6	0.705
O43516	12	12	70	DRYPU;APTFO;CALAN;ONCMY;GASAC;SERDU;SALSA;TAKRU;XENLA;XENTR;ANOCA;ALLMI;ALLSI;PELSI;MACMU;PANTR;COLLI;TAEGU;AMAAE;MELGA;TINGU;MYOLU;CALSU;BOVIN;CAPHI;SHEEP;TRIMA;CRIGR;PHYMC;LIPVE;TURTR;DELLE;PANPA;PONAB;GORGO;NOMLE;RHIBE;MACFA;CHLSB;CERAT;PAPAN;MANLE;TARSY;MESAU;ORNAN;HETGA;SAIBB;OTOGA;PTEAL;ICTTR;AOTNA;CALJA;ERIEU;FUKDA;LOXAF;MOUSE;PROCO;VOMUR;RABIT;AILME;CANLF;DIPOR;HORSE;FELCA;LEPWE;MUSPF;ODO…	Downy woodpecker;Emperor penguin;Anna's hummingbird;Rainbow trout;Three-spined stickleback;Greater amberjack;Atlantic salmon;Japanese pufferfish;African clawed frog;Western clawed frog;Green anole;American alligator;Chinese alligator;Chinese softshell turtle;Rhesus macaque;Chimpanzee;Rock dove;Zebra finch;Blue-fronted Amazon parrot;Wild turkey;White-throated tinamou;Little brown bat;Scaled quail;…	49.2	48.2	1	49.5	49.5	0	0.756	50.6	49.1	1.5	50.5	50	0.5	0.674	70.4	68.8	1.6	70.7	70.7	0	0.755	72.3	70.1	2.2	72.2	71.4	0.8	0.674
O43521	7	4	61	ONCMY;SALSA;XENLA;XENTR;ANOCA;MYOLU;ORNAN;VOMUR;PTEAL;MOUSE;CRIGR;MESAU;TRIMA;RABIT;PROCO;CALJA;TARSY;CHLSB;AOTNA;SAIBB;PONAB;GORGO;NOMLE;PANPA;PANTR;MACMU;RHIBE;CERAT;MACFA;MANLE;PAPAN;ICTTR;CAVPO;FUKDA;HETGA;LOXAF;OTOGA;HORSE;DIPOR;BOVIN;CAPHI;SHEEP;PHYMC;DELLE;TURTR;LIPVE;MUSPF;PIG;ERIEU;LEPWE;URSMA;FELCA;ODORO;CANLF;AILME;DRYPU;CALSU;MELGA;PELSI;ALLMI;ALLSI;	Rainbow trout;Atlantic salmon;African clawed frog;Western clawed frog;Green anole;Little brown bat;Duckbill platypus;Common wombat;Black flying fox;Mouse;Chinese hamster;Golden hamster;Caribbean manatee;Rabbit;Coquerel's sifaka;White-tufted-ear marmoset;Philippine tarsier;Green monkey;Ma's night monkey;Bolivian squirrel monkey;Sumatran orangutan;Western lowland gorilla;Northern white-cheeked gibb…	46.6	53	-6.4	44	55.5	-11.5	0.15	46.9	53.5	-6.6	44	55.5	-11.5	0.11	76.3	86.9	-10.6	72.1	91	-18.9	0.149	76.8	87.7	-10.9	72.1	91	-18.9	0.109
O43524	33	32	84	ANOCA;TINGU;DRYPU;CALAN;OPIHO;EGRGA;APTFO;DAPPU;ONCMY;SALSA;GASAC;SERDU;TAKRU;XENLA;XENTR;ORNAN;OOCBI;ERIEU;MOUSE;CRIGR;MESAU;RABIT;DIPOR;MYOLU;CAVPO;LOXAF;GORGO;RHIBE;NOMLE;PONAB;PANTR;PANPA;PAPAN;CERAT;CHLSB;MACFA;MACMU;MANLE;AOTNA;SAIBB;CALJA;PTEAL;ICTTR;MUSPF;FELCA;ODORO;LEPWE;CANLF;AILME;URSMA;TRIMA;FUKDA;TARSY;HETGA;OTOGA;PHYMC;LIPVE;TURTR;DELLE;HORSE;PROCO;PIG;CAPHI;BOVIN;SHEEP;VOMUR;ALLMI…	Green anole;White-throated tinamou;Downy woodpecker;Anna's hummingbird;Hoatzin;Little egret;Emperor penguin;Water flea;Rainbow trout;Atlantic salmon;Three-spined stickleback;Greater amberjack;Japanese pufferfish;African clawed frog;Western clawed frog;Duckbill platypus;Clonal raider ant;Western European hedgehog;Mouse;Chinese hamster;Golden hamster;Rabbit;Ord's kangaroo rat;Little brown bat;Guine…	65.6	56.6	9	67	58.5	8.5	0.00209	67	58.2	8.8	70	60.5	9.5	0.00232	78.1	67.3	10.8	79.8	69.6	10.2	0.0021	79.8	69.3	10.5	83.3	72	11.3	0.00232
O43561	16	6	47	VOMUR;MACMU;RABIT;DIPOR;ERIEU;HETGA;CAVPO;FUKDA;MOUSE;CRIGR;MESAU;ICTTR;AOTNA;PONAB;GORGO;PANPA;PANTR;NOMLE;CERAT;PAPAN;MACFA;RHIBE;CHLSB;MANLE;SAIBB;CALJA;PROCO;OTOGA;TARSY;CANLF;MYOLU;CAPHI;BOVIN;SHEEP;PHYMC;LOXAF;URSMA;DELLE;LIPVE;PTEAL;TRIMA;HORSE;FELCA;MUSPF;AILME;LEPWE;ODORO;	Common wombat;Rhesus macaque;Rabbit;Ord's kangaroo rat;Western European hedgehog;Naked mole rat;Guinea pig;Damaraland mole rat;Mouse;Chinese hamster;Golden hamster;Thirteen-lined ground squirrel;Ma's night monkey;Sumatran orangutan;Western lowland gorilla;Pygmy chimpanzee;Chimpanzee;Northern white-cheeked gibbon;Sooty mangabey;Olive baboon;Crab-eating macaque;Black snub-nosed monkey;Green monkey;…	40.7	29	11.7	43	32	11	0.00873	41.2	30	11.2	43.5	32	11.5	0.00707	86.6	61.7	24.9	91.5	68	23.5	0.00869	87.8	63.8	24	92.5	68	24.5	0.00704
O43566	15	11	83	ZOONE;DAPPU;BOMMO;PAPXU;SALSA;LEPWE;PELSI;TINGU;ANAPL;COLLI;EGRGA;ORNAN;VOMUR;ONCMY;TAKRU;GASAC;SERDU;XENLA;XENTR;MYOLU;DIPOR;CAVPO;FUKDA;HETGA;MOUSE;CRIGR;MESAU;ERIEU;LOXAF;TRIMA;ICTTR;OTOGA;SHEEP;BOVIN;CAPHI;RABIT;FELCA;CANLF;ODORO;MUSPF;AILME;URSMA;PTEAL;PROCO;HORSE;NOMLE;RHIBE;PONAB;CALJA;AOTNA;SAIBB;PAPAN;CHLSB;MANLE;CERAT;MACFA;MACMU;GORGO;PANPA;PANTR;TARSY;PIG;DELLE;TURTR;LIPVE;PHYMC;ANOCA…	Dampwood termite;Water flea;Silk moth;Asian swallowtail butterfly;Atlantic salmon;Weddell seal;Chinese softshell turtle;White-throated tinamou;Mallard;Rock dove;Little egret;Duckbill platypus;Common wombat;Rainbow trout;Japanese pufferfish;Three-spined stickleback;Greater amberjack;African clawed frog;Western clawed frog;Little brown bat;Ord's kangaroo rat;Guinea pig;Damaraland mole rat;Naked mol…	55.7	53	2.7	59	52	7	0.603	58.6	55.8	2.8	61	54	7	0.568	67.1	63.9	3.2	71.1	62.7	8.4	0.604	70.6	67.3	3.3	73.5	65.1	8.4	0.569
O43572	9	20	83	DAPPU;ANODA;DROME;LUCCU;PAPXU;BOMMO;9NEOP;TAKRU;ONCMY;SALSA;GASAC;SERDU;XENLA;XENTR;PIG;TRIMA;LOXAF;MYOLU;ERIEU;FUKDA;NOMLE;BOVIN;CAPHI;SHEEP;LIPVE;PHYMC;DELLE;TURTR;MOUSE;OTOGA;RABIT;PTEAL;FELCA;AILME;URSMA;CANLF;ODORO;MUSPF;TARSY;CAVPO;HORSE;RHIBE;ICTTR;MESAU;PROCO;CRIGR;DIPOR;SAIBB;HETGA;CALJA;AOTNA;MANLE;MACFA;MACMU;CHLSB;CERAT;PAPAN;PONAB;GORGO;PANPA;PANTR;ANOCA;VOMUR;ORNAN;TAEGU;PELSI;TINGU…	Water flea;Mosquito;Fruit fly;Green bottle fly;Asian swallowtail butterfly;Silk moth;Neoptera;Japanese pufferfish;Rainbow trout;Atlantic salmon;Three-spined stickleback;Greater amberjack;African clawed frog;Western clawed frog;Pig;Caribbean manatee;African elephant;Little brown bat;Western European hedgehog;Damaraland mole rat;Northern white-cheeked gibbon;Bovine;Goat;Sheep;Yangtze river dolphin;…	55.3	50.2	5.1	62	46.5	15.5	0.394	56.6	52	4.6	65	48.5	16.5	0.433	66.7	60.5	6.2	74.7	56	18.7	0.393	68.1	62.6	5.5	78.3	58.4	19.9	0.432
O43581	3	7	83	TURTR;LEPWE;APTFO;DRYPU;CALAN;EGRGA;OPIHO;ANAPL;LUCCU;ZOONE;9NEOP;TRICA;DAPPU;DROME;HARSA;OOCBI;BOMMO;PAPXU;SALSA;SERDU;TAKRU;GASAC;ONCMY;MYOLU;TAEGU;XENLA;XENTR;URSMA;FUKDA;ANOCA;ALLMI;ALLSI;TINGU;AMAAE;MELGA;CALSU;FELCA;PELSI;HETGA;MACMU;COLLI;OTOGA;LIPVE;PTEAL;LOXAF;PHYMC;HORSE;ERIEU;DELLE;CAVPO;DIPOR;ICTTR;TRIMA;RHIBE;PONAB;MANLE;SAIBB;TARSY;AILME;PROCO;RABIT;PIG;BOVIN;CAPHI;MUSPF;NOMLE;MACFA…	Atlantic bottle-nosed dolphin;Weddell seal;Emperor penguin;Downy woodpecker;Anna's hummingbird;Little egret;Hoatzin;Mallard;Green bottle fly;Dampwood termite;Neoptera;Red flour beetle;Water flea;Fruit fly;Jerdon's jumping ant;Clonal raider ant;Silk moth;Asian swallowtail butterfly;Atlantic salmon;Greater amberjack;Japanese pufferfish;Three-spined stickleback;Rainbow trout;Little brown bat;Zebra f…	61.7	62.1	-0.4	63	63	0	0.821	62	64.4	-2.4	63	64	-1	0.467	74.3	74.9	-0.6	75.9	75.9	0	0.821	74.7	77.6	-2.9	75.9	77.1	-1.2	0.467
O43586	4	6	85	FUKDA;OOCBI;ANODA;DROME;LUCCU;DAPPU;HARSA;TRICA;ZOONE;DICDI;CALAN;RABIT;TAKRU;ONCMY;SALSA;GASAC;SERDU;XENLA;XENTR;CANLF;HORSE;TRIMA;CAVPO;TURTR;PANTR;LOXAF;DIPOR;HETGA;MYOLU;ERIEU;CRIGR;MESAU;MOUSE;PTEAL;PROCO;NOMLE;OTOGA;MACMU;RHIBE;TARSY;FELCA;AILME;URSMA;MUSPF;ODORO;LEPWE;SHEEP;PIG;PHYMC;DELLE;LIPVE;CAPHI;BOVIN;ICTTR;SAIBB;AOTNA;CALJA;PONAB;PANPA;GORGO;PAPAN;MACFA;CHLSB;CERAT;MANLE;ORNAN;ANOCA…	Damaraland mole rat;Clonal raider ant;Mosquito;Fruit fly;Green bottle fly;Water flea;Jerdon's jumping ant;Red flour beetle;Dampwood termite;Slime mold;Anna's hummingbird;Rabbit;Japanese pufferfish;Rainbow trout;Atlantic salmon;Three-spined stickleback;Greater amberjack;African clawed frog;Western clawed frog;Dog;Horse;Caribbean manatee;Guinea pig;Atlantic bottle-nosed dolphin;Chimpanzee;African e…	57.2	38.7	18.5	57.5	40	17.5	0.0775	61.5	41.3	20.2	62	42.5	19.5	0.0663	67.3	45.5	21.8	67.7	47.1	20.6	0.0776	72.3	48.6	23.7	72.9	50	22.9	0.0661
O43593	6	6	90	ORNAN;VOMUR;RABIT;ERIEU;DIPOR;MESAU;MOUSE;CAVPO;FUKDA;HETGA;LOXAF;TRIMA;ICTTR;PIG;OTOGA;PROCO;TARSY;CALJA;SAIBB;AOTNA;NOMLE;PONAB;GORGO;PANPA;PANTR;MACMU;CHLSB;RHIBE;MACFA;MANLE;CERAT;PAPAN;HORSE;BOVIN;CAPHI;SHEEP;PHYMC;LIPVE;DELLE;TURTR;FELCA;AILME;URSMA;CANLF;MUSPF;ODORO;MYOLU;PTEAL;PELSI;AMAAE;ALLMI;ALLSI;EMIHU;DROME;LUCCU;TINGU;MELGA;DRYPU;CALAN;ANAPL;COLLI;APTFO;OPIHO;GASAC;9NEOP;BOMMO;PAPXU…	Duckbill platypus;Common wombat;Rabbit;Western European hedgehog;Ord's kangaroo rat;Golden hamster;Mouse;Guinea pig;Damaraland mole rat;Naked mole rat;African elephant;Caribbean manatee;Thirteen-lined ground squirrel;Pig;Small-eared galago;Coquerel's sifaka;Philippine tarsier;White-tufted-ear marmoset;Bolivian squirrel monkey;Ma's night monkey;Northern white-cheeked gibbon;Sumatran orangutan;West…	39.5	34.7	4.8	47	44.5	2.5	0.642	45.3	36.5	8.8	47	45	2	0.311	43.9	38.5	5.4	52.2	49.5	2.7	0.643	50.4	40.6	9.8	52.2	50	2.2	0.312
O43602	5	7	84	ZOONE;HARSA;OOCBI;TRICA;BOMMO;PAPXU;9NEOP;ANODA;DROME;LUCCU;DAPPU;ORNAN;ANOCA;VOMUR;ALLSI;ALLMI;AMAAE;TAEGU;MELGA;COLLI;TINGU;CALAN;APTFO;OPIHO;ANAPL;DRYPU;EGRGA;CRIGR;AOTNA;MACFA;MANLE;PAPAN;PELSI;HETGA;CALSU;GORGO;PANPA;PANTR;MACMU;CHLSB;DIPOR;LIPVE;NOMLE;PTEAL;URSMA;OTOGA;TRIMA;SHEEP;BOVIN;PONAB;ICTTR;CALJA;DELLE;MUSPF;PIG;SAIBB;AILME;TARSY;FELCA;ODORO;PHYMC;CANLF;CAPHI;CERAT;HORSE;LEPWE;RHIBE…	Dampwood termite;Jerdon's jumping ant;Clonal raider ant;Red flour beetle;Silk moth;Asian swallowtail butterfly;Neoptera;Mosquito;Fruit fly;Green bottle fly;Water flea;Duckbill platypus;Green anole;Common wombat;Chinese alligator;American alligator;Blue-fronted Amazon parrot;Zebra finch;Wild turkey;Rock dove;White-throated tinamou;Anna's hummingbird;Emperor penguin;Hoatzin;Mallard;Downy woodpecker…	67.4	67.3	0.1	67	65	2	0.97	68.2	68.1	0.1	67	68	-1	0.984	80.3	80.1	0.2	79.8	77.4	2.4	0.967	81.2	81.1	0.1	79.8	81	-1.2	0.982
O43615	4	3	95	PLAF7;GASAC;SERDU;TAKRU;ONCMY;SALSA;XENLA;XENTR;DRYPU;ORNAN;ERIEU;ALLMI;ALLSI;PELSI;TAEGU;AMAAE;CALSU;COLLI;TINGU;ANAPL;MELGA;OPIHO;CALAN;APTFO;EGRGA;VOMUR;PIG;LOXAF;RABIT;TARSY;OTOGA;PROCO;CAVPO;FUKDA;HETGA;TRIMA;NOMLE;CERAT;MACFA;MACMU;RHIBE;CHLSB;MANLE;PAPAN;PONAB;PANPA;PANTR;GORGO;CALJA;AOTNA;SAIBB;DIPOR;MOUSE;CRIGR;MESAU;PHYMC;DELLE;LIPVE;SHEEP;BOVIN;CAPHI;ICTTR;HORSE;FELCA;MYOLU;PTEAL;MUSPF…	Plasmodium falciparum (isolate 3D7);Three-spined stickleback;Greater amberjack;Japanese pufferfish;Rainbow trout;Atlantic salmon;African clawed frog;Western clawed frog;Downy woodpecker;Duckbill platypus;Western European hedgehog;American alligator;Chinese alligator;Chinese softshell turtle;Zebra finch;Blue-fronted Amazon parrot;Scaled quail;Rock dove;White-throated tinamou;Mallard;Wild turkey;Ho…	70.5	76	-5.5	74	77	-3	0.5	76.2	77	-0.8	75	77	-2	0.807	74.2	80	-5.8	77.9	81.1	-3.2	0.501	80.2	81.1	-0.9	78.9	81.1	-2.2	0.801
O43623	7	3	83	ANODA;DROME;LUCCU;DAPPU;9NEOP;BOMMO;PAPXU;OOCBI;TRICA;ZOONE;TINGU;GASAC;ONCMY;SALSA;SERDU;TAKRU;TARSY;XENLA;XENTR;PIG;ORNAN;TURTR;BOVIN;CAPHI;SHEEP;VOMUR;ANOCA;OPIHO;PELSI;CALAN;COLLI;DRYPU;AMAAE;ANAPL;APTFO;CALSU;EGRGA;MELGA;TAEGU;ALLSI;ALLMI;PHYMC;DELLE;LIPVE;MOUSE;LOXAF;TRIMA;MESAU;CRIGR;PTEAL;MYOLU;NOMLE;AOTNA;CALJA;CERAT;CHLSB;GORGO;MACFA;MACMU;MANLE;PANPA;PANTR;PAPAN;PONAB;RHIBE;SAIBB;URSMA…	Mosquito;Fruit fly;Green bottle fly;Water flea;Neoptera;Silk moth;Asian swallowtail butterfly;Clonal raider ant;Red flour beetle;Dampwood termite;White-throated tinamou;Three-spined stickleback;Rainbow trout;Atlantic salmon;Greater amberjack;Japanese pufferfish;Philippine tarsier;African clawed frog;Western clawed frog;Pig;Duckbill platypus;Atlantic bottle-nosed dolphin;Bovine;Goat;Sheep;Common w…	75.7	70	5.7	76	73	3	0.0953	76.1	72	4.1	76	75	1	0.129	91.2	84.4	6.8	91.6	88	3.6	0.0963	91.8	86.8	5	91.6	90.4	1.2	0.131
O43639	9	12	84	TARSY;TURTR;GASAC;SERDU;TAKRU;ONCMY;SALSA;PHYMC;XENLA;XENTR;ORNAN;ICTTR;MYOLU;RABIT;CERAT;CHLSB;MACFA;PAPAN;MACMU;RHIBE;MANLE;AOTNA;GORGO;NOMLE;PANPA;PANTR;PONAB;SAIBB;CALJA;OTOGA;PROCO;PTEAL;HORSE;CANLF;LEPWE;ODORO;AILME;MUSPF;URSMA;FELCA;DIPOR;CRIGR;MOUSE;MESAU;TRIMA;LOXAF;VOMUR;ANOCA;ALLMI;PELSI;TAEGU;ALLSI;TINGU;AMAAE;CALAN;EGRGA;OPIHO;CALSU;ANAPL;COLLI;DRYPU;APTFO;MELGA;CAVPO;HETGA;FUKDA;ERI…	Philippine tarsier;Atlantic bottle-nosed dolphin;Three-spined stickleback;Greater amberjack;Japanese pufferfish;Rainbow trout;Atlantic salmon;Sperm whale;African clawed frog;Western clawed frog;Duckbill platypus;Thirteen-lined ground squirrel;Little brown bat;Rabbit;Sooty mangabey;Green monkey;Crab-eating macaque;Olive baboon;Rhesus macaque;Black snub-nosed monkey;Drill;Ma's night monkey;Western …	63.8	60.9	2.9	68	69	-1	0.725	64.8	65.8	-1	68	69.5	-1.5	0.886	75.9	72.5	3.4	81	82.2	-1.2	0.725	77.1	78.3	-1.2	81	82.7	-1.7	0.888
O43663	17	9	91	DICDI;YARLI;THAPS;ARATH;MUSAM;PHYPA;WHEAT;ARAHY;ORYSI;MAIZE;EMENI;NEUCR;TRICA;ANODA;DAPPU;ONCMY;SALSA;TAKRU;GASAC;SERDU;ANOCA;PELSI;XENLA;XENTR;DRYPU;VOMUR;PTEAL;MOUSE;CRIGR;MESAU;RABIT;OTOGA;ERIEU;DIPOR;MYOLU;CAVPO;FUKDA;HETGA;TARSY;PIG;PROCO;CHLSB;RHIBE;MACFA;CERAT;MANLE;PAPAN;MACMU;PONAB;NOMLE;PANPA;PANTR;GORGO;AOTNA;CALJA;TRIMA;LOXAF;ICTTR;SHEEP;BOVIN;CAPHI;HORSE;PHYMC;TURTR;LIPVE;DELLE;CANLF…	Slime mold;Yeast;Marine diatom;Mouse-ear cress;Wild banana;Moss;Wheat;Peanut;Rice;Maize;Emericella nidulans (strain FGSC A4 / ATCC 38163 / CBS 112.46 / NRRL 194 / M139);Neurospora crassa (strain ATCC 24698 / 74-OR23-1A / CBS 708.71 / DSM 1257 / FGSC 987);Red flour beetle;Mosquito;Water flea;Rainbow trout;Atlantic salmon;Japanese pufferfish;Three-spined stickleback;Greater amberjack;Green anole;Ch…	49.6	59	-9.4	52	60	-8	0.0695	55.1	63.4	-8.3	58	64	-6	0.0654	54.6	64.8	-10.2	57.1	65.9	-8.8	0.0698	60.6	69.7	-9.1	63.7	70.3	-6.6	0.0656
O43683	32	16	99	THAPS;CHLRE;EMIHU;XENTR;AMAAE;ICTTR;LEPWE;DICDI;EMENI;NEUCR;PHYPA;MAIZE;ORYSI;WHEAT;MUSAM;ARATH;ARAHY;ANODA;LUCCU;ZOONE;YARLI;YEAST;9NEOP;BOMMO;PAPXU;TRICA;DROME;HARSA;OOCBI;DAPPU;TINGU;TAEGU;CALSU;MELGA;COLLI;CALAN;DRYPU;ANAPL;EGRGA;APTFO;OPIHO;PELSI;ALLMI;ALLSI;ANOCA;MOUSE;CRIGR;MESAU;DIPOR;CAVPO;FUKDA;HETGA;ERIEU;LOXAF;TRIMA;PTEAL;RABIT;MYOLU;HORSE;TARSY;AOTNA;RHIBE;CHLSB;MANLE;CERAT;PAPAN;MAC…	Marine diatom;Chlamydomonas reinhardtii;Emiliania huxleyi;Western clawed frog;Blue-fronted Amazon parrot;Thirteen-lined ground squirrel;Weddell seal;Slime mold;Emericella nidulans (strain FGSC A4 / ATCC 38163 / CBS 112.46 / NRRL 194 / M139);Neurospora crassa (strain ATCC 24698 / 74-OR23-1A / CBS 708.71 / DSM 1257 / FGSC 987);Moss;Maize;Rice;Wheat;Wild banana;Mouse-ear cress;Peanut;Mosquito;Green …	49.9	44.8	5.1	51	46.5	4.5	0.198	53.2	51	2.2	54	49.5	4.5	0.564	50.4	45.2	5.2	51.5	47	4.5	0.2	53.8	51.5	2.3	54.5	50	4.5	0.564
O43707	18	7	84	DICDI;DAPPU;9NEOP;PAPXU;ANODA;HARSA;OOCBI;DROME;LUCCU;ZOONE;TRICA;CRIGR;HETGA;LOXAF;TAEGU;TINGU;AMAAE;CALAN;EGRGA;OPIHO;XENLA;XENTR;ANOCA;ALLMI;ALLSI;PELSI;PIG;VOMUR;URSMA;TRIMA;TARSY;SHEEP;FUKDA;CANLF;MANLE;PROCO;MUSPF;CAVPO;AILME;FELCA;AOTNA;GORGO;NOMLE;SAIBB;PONAB;CERAT;MACFA;PANPA;PANTR;PAPAN;RHIBE;CALJA;CHLSB;MACMU;MYOLU;PTEAL;MOUSE;ICTTR;MESAU;PHYMC;DIPOR;OTOGA;LEPWE;ODORO;HORSE;DELLE;LIPVE…	Slime mold;Water flea;Neoptera;Asian swallowtail butterfly;Mosquito;Jerdon's jumping ant;Clonal raider ant;Fruit fly;Green bottle fly;Dampwood termite;Red flour beetle;Chinese hamster;Naked mole rat;African elephant;Zebra finch;White-throated tinamou;Blue-fronted Amazon parrot;Anna's hummingbird;Little egret;Hoatzin;African clawed frog;Western clawed frog;Green anole;American alligator;Chinese al…	70.8	69.1	1.7	74	76	-2	0.795	73.7	70	3.7	80.5	76	4.5	0.508	84.2	82.3	1.9	88.1	90.5	-2.4	0.794	87.7	83.3	4.4	95.8	90.5	5.3	0.508
O43719	38	10	97	EMIHU;PLAF7;YARLI;EMENI;NEUCR;YEAST;CHLRE;PHYPA;ARATH;ARAHY;MUSAM;MAIZE;ORYSI;WHEAT;DICDI;THAPS;XENLA;MOUSE;CRIGR;MESAU;MYOLU;TRIMA;LOXAF;DIPOR;FUKDA;OTOGA;TARSY;PROCO;PAPAN;AOTNA;CALJA;SAIBB;RHIBE;MANLE;CERAT;MACFA;MACMU;CHLSB;NOMLE;PONAB;GORGO;PANPA;PANTR;BOVIN;CAPHI;SHEEP;PHYMC;LIPVE;DELLE;TURTR;RABIT;ERIEU;ICTTR;PIG;PTEAL;FELCA;MUSPF;CANLF;ODORO;AILME;URSMA;HORSE;HETGA;CAVPO;ANOCA;VOMUR;ORNAN…	Emiliania huxleyi;Plasmodium falciparum (isolate 3D7);Yeast;Emericella nidulans (strain FGSC A4 / ATCC 38163 / CBS 112.46 / NRRL 194 / M139);Neurospora crassa (strain ATCC 24698 / 74-OR23-1A / CBS 708.71 / DSM 1257 / FGSC 987);Baker's yeast;Chlamydomonas reinhardtii;Moss;Mouse-ear cress;Peanut;Wild banana;Maize;Rice;Wheat;Slime mold;Marine diatom;African clawed frog;Mouse;Chinese hamster;Golden h…	37.3	42.5	-5.2	40.5	43	-2.5	0.272	39	47.3	-8.3	43	47.5	-4.5	0.11	38.5	43.8	-5.3	41.8	44.3	-2.5	0.272	40.2	48.8	-8.6	44.3	49	-4.7	0.111
O43741	11	7	99	EMENI;NEUCR;YEAST;YARLI;WHEAT;ORYSI;MAIZE;MUSAM;ARATH;ARAHY;PHYPA;CHLRE;DICDI;GASAC;ONCMY;SALSA;SERDU;TAKRU;XENLA;CANLF;TRIMA;ANOCA;TINGU;DRYPU;ANAPL;AMAAE;CALSU;MELGA;CALAN;TAEGU;OPIHO;APTFO;EGRGA;PELSI;ALLMI;ALLSI;ORNAN;DIPOR;PTEAL;CRIGR;VOMUR;ERIEU;LOXAF;MESAU;MOUSE;SAIBB;ICTTR;MYOLU;CAVPO;FUKDA;HETGA;PIG;PONAB;PANTR;CERAT;CHLSB;MACFA;MANLE;NOMLE;PAPAN;RHIBE;GORGO;PANPA;HORSE;FELCA;LIPVE;DELLE…	Emericella nidulans (strain FGSC A4 / ATCC 38163 / CBS 112.46 / NRRL 194 / M139);Neurospora crassa (strain ATCC 24698 / 74-OR23-1A / CBS 708.71 / DSM 1257 / FGSC 987);Baker's yeast;Yeast;Wheat;Rice;Maize;Wild banana;Mouse-ear cress;Peanut;Moss;Chlamydomonas reinhardtii;Slime mold;Three-spined stickleback;Rainbow trout;Atlantic salmon;Greater amberjack;Japanese pufferfish;African clawed frog;Dog;C…	75.2	66.6	8.6	78	70	8	0.224	78.6	68.3	10.3	85	73	12	0.172	75.9	67.2	8.7	78.8	70.7	8.1	0.225	79.4	69	10.4	85.9	73.7	12.2	0.17
O43765	7	9	98	PLAF7;9NEOP;ZOONE;PHYPA;CHLRE;EMIHU;ARATH;ARAHY;MUSAM;MAIZE;ORYSI;WHEAT;DROME;LUCCU;TRICA;DICDI;ANODA;RABIT;TURTR;ANAPL;ALLMI;TAKRU;ONCMY;SALSA;GASAC;SERDU;ERIEU;XENLA;XENTR;PTEAL;ANOCA;ORNAN;VOMUR;ALLSI;PELSI;TAEGU;AMAAE;CALAN;CALSU;DRYPU;TINGU;COLLI;MELGA;OPIHO;APTFO;EGRGA;PIG;MOUSE;CRIGR;MESAU;LEPWE;FUKDA;CAVPO;TARSY;DIPOR;MYOLU;CALJA;HETGA;ICTTR;OTOGA;TRIMA;LOXAF;PHYMC;DELLE;LIPVE;SHEEP;BOVIN…	Plasmodium falciparum (isolate 3D7);Neoptera;Dampwood termite;Moss;Chlamydomonas reinhardtii;Emiliania huxleyi;Mouse-ear cress;Peanut;Wild banana;Maize;Rice;Wheat;Fruit fly;Green bottle fly;Red flour beetle;Slime mold;Mosquito;Rabbit;Atlantic bottle-nosed dolphin;Mallard;American alligator;Japanese pufferfish;Rainbow trout;Atlantic salmon;Three-spined stickleback;Greater amberjack;Western Europea…	63.4	60.1	3.3	67	62	5	0.554	65.6	63.8	1.8	68	65	3	0.735	64.7	61.4	3.3	68.4	63.3	5.1	0.555	66.9	65.1	1.8	69.4	66.3	3.1	0.736
O43815	10	11	97	MUSAM;WHEAT;CHLRE;DICDI;9NEOP;BOMMO;PAPXU;ANODA;DROME;LUCCU;HARSA;OOCBI;DAPPU;TRICA;ZOONE;ONCMY;HETGA;LEPWE;XENLA;XENTR;ORNAN;PROCO;VOMUR;DIPOR;ERIEU;SAIBB;TRIMA;LOXAF;MOUSE;FUKDA;CRIGR;MESAU;RABIT;CAVPO;CERAT;PTEAL;MYOLU;OTOGA;TARSY;AILME;FELCA;PIG;RHIBE;PAPAN;HORSE;ICTTR;CHLSB;MANLE;MACFA;MACMU;NOMLE;PANPA;GORGO;PANTR;PONAB;AOTNA;CALJA;BOVIN;CAPHI;SHEEP;URSMA;LIPVE;PHYMC;DELLE;TURTR;CANLF;MUSPF…	Wild banana;Wheat;Chlamydomonas reinhardtii;Slime mold;Neoptera;Silk moth;Asian swallowtail butterfly;Mosquito;Fruit fly;Green bottle fly;Jerdon's jumping ant;Clonal raider ant;Water flea;Red flour beetle;Dampwood termite;Rainbow trout;Naked mole rat;Weddell seal;African clawed frog;Western clawed frog;Duckbill platypus;Coquerel's sifaka;Common wombat;Ord's kangaroo rat;Western European hedgehog;…	59.4	67.6	-8.2	61.5	67	-5.5	0.124	62.6	70	-7.4	69	70	-1	0.166	61.2	69.7	-8.5	63.4	69.1	-5.7	0.123	64.5	72.2	-7.7	71.1	72.2	-1.1	0.166
O43822	3	5	85	PHYPA;RABIT;PLAF7;TURTR;TAKRU;ONCMY;SALSA;GASAC;SERDU;ERIEU;PROCO;TARSY;SAIBB;CALJA;AOTNA;NOMLE;GORGO;PANPA;PANTR;PONAB;RHIBE;CHLSB;PAPAN;MANLE;MACMU;MACFA;CERAT;LOXAF;TRIMA;CANLF;PTEAL;URSMA;MUSPF;AILME;LEPWE;ODORO;MYOLU;FELCA;PHYMC;DELLE;LIPVE;PIG;SHEEP;BOVIN;CAPHI;HETGA;DIPOR;OTOGA;MOUSE;CRIGR;MESAU;ICTTR;CAVPO;FUKDA;XENLA;XENTR;ANOCA;VOMUR;ORNAN;PELSI;TAEGU;ALLMI;ALLSI;CALAN;COLLI;TINGU;ANAPL…	Moss;Rabbit;Plasmodium falciparum (isolate 3D7);Atlantic bottle-nosed dolphin;Japanese pufferfish;Rainbow trout;Atlantic salmon;Three-spined stickleback;Greater amberjack;Western European hedgehog;Coquerel's sifaka;Philippine tarsier;Bolivian squirrel monkey;White-tufted-ear marmoset;Ma's night monkey;Northern white-cheeked gibbon;Western lowland gorilla;Pygmy chimpanzee;Chimpanzee;Sumatran orang…	40.7	34.8	5.9	42	24	18	0.714	43	40.4	2.6	43	37	6	0.865	47.8	40.9	6.9	49.4	28.2	21.2	0.714	50.6	47.5	3.1	50.6	43.5	7.1	0.865
O43823	9	12	73	TINGU;DRYPU;TAEGU;DIPOR;ERIEU;ANOCA;MELGA;MOUSE;CRIGR;MESAU;LOXAF;TRIMA;VOMUR;RABIT;PTEAL;COLLI;CAVPO;ICTTR;OTOGA;TARSY;PROCO;RHIBE;PAPAN;MACFA;MACMU;MANLE;CERAT;CHLSB;NOMLE;PONAB;GORGO;PANPA;PANTR;SAIBB;CALJA;AOTNA;FELCA;CANLF;MUSPF;AILME;URSMA;LEPWE;ODORO;MYOLU;HORSE;BOVIN;CAPHI;SHEEP;PIG;DELLE;TURTR;PHYMC;LIPVE;FUKDA;HETGA;OPIHO;PELSI;EGRGA;ORNAN;CALSU;ALLMI;ALLSI;AMAAE;ANAPL;XENLA;XENTR;APTFO…	White-throated tinamou;Downy woodpecker;Zebra finch;Ord's kangaroo rat;Western European hedgehog;Green anole;Wild turkey;Mouse;Chinese hamster;Golden hamster;African elephant;Caribbean manatee;Common wombat;Rabbit;Black flying fox;Rock dove;Guinea pig;Thirteen-lined ground squirrel;Small-eared galago;Philippine tarsier;Coquerel's sifaka;Black snub-nosed monkey;Olive baboon;Crab-eating macaque;Rhe…	46.8	47.8	-1	51	51	0	0.868	48.7	49.6	-0.9	54	52	2	0.873	64.1	65.4	-1.3	69.9	69.8	0.1	0.866	66.7	67.9	-1.2	74	71.2	2.8	0.873
O43829	5	10	75	TAEGU;XENLA;XENTR;ORNAN;ANOCA;ERIEU;MYOLU;CAVPO;FUKDA;LEPWE;MOUSE;CRIGR;MESAU;ICTTR;LIPVE;TRIMA;BOVIN;CAPHI;RABIT;PROCO;TARSY;PTEAL;LOXAF;NOMLE;PIG;PHYMC;FELCA;HORSE;DIPOR;DELLE;TURTR;AILME;AOTNA;CALJA;CERAT;CHLSB;GORGO;MACFA;MACMU;MANLE;MUSPF;ODORO;OTOGA;PANPA;PANTR;PAPAN;PONAB;RHIBE;SAIBB;URSMA;CANLF;VOMUR;ALLMI;ALLSI;PELSI;DRYPU;AMAAE;TINGU;EGRGA;COLLI;APTFO;CALAN;OPIHO;MELGA;ANAPL;CALSU;ONCMY…	Zebra finch;African clawed frog;Western clawed frog;Duckbill platypus;Green anole;Western European hedgehog;Little brown bat;Guinea pig;Damaraland mole rat;Weddell seal;Mouse;Chinese hamster;Golden hamster;Thirteen-lined ground squirrel;Yangtze river dolphin;Caribbean manatee;Bovine;Goat;Rabbit;Coquerel's sifaka;Philippine tarsier;Black flying fox;African elephant;Northern white-cheeked gibbon;Pi…	63.8	62.9	0.9	69	64	5	0.818	65.4	64.2	1.2	69	65	4	0.75	85.1	83.9	1.2	92	85.3	6.7	0.819	87.2	85.6	1.6	92	86.7	5.3	0.75
O43865	11	5	100	CALSU;ONCMY;SALSA;TAKRU;GASAC;SERDU;XENLA;ANAPL;PANPA;XENTR;MELGA;ALLMI;ALLSI;MANLE;ANOCA;AMAAE;COLLI;TAEGU;APTFO;ORNAN;MYOLU;PELSI;AILME;SHEEP;PTEAL;FUKDA;CALJA;HETGA;LOXAF;TRIMA;HORSE;DELLE;CAVPO;OTOGA;AOTNA;BOVIN;CAPHI;CERAT;CHLSB;FELCA;GORGO;ICTTR;LIPVE;MACFA;MACMU;MESAU;MOUSE;MUSPF;NOMLE;ODORO;RABIT;PAPAN;PHYMC;PONAB;PROCO;RHIBE;SAIBB;PIG;TURTR;PANTR;CANLF;CRIGR;ERIEU;VOMUR;DIPOR;TARSY;URSMA…	Scaled quail;Rainbow trout;Atlantic salmon;Japanese pufferfish;Three-spined stickleback;Greater amberjack;African clawed frog;Mallard;Pygmy chimpanzee;Western clawed frog;Wild turkey;American alligator;Chinese alligator;Drill;Green anole;Blue-fronted Amazon parrot;Rock dove;Zebra finch;Emperor penguin;Duckbill platypus;Little brown bat;Chinese softshell turtle;Giant panda;Sheep;Black flying fox;D…	66.5	70.4	-3.9	72	71	1	0.488	66.7	70.6	-3.9	72	71	1	0.486	66.5	70.4	-3.9	72	71	1	0.488	66.7	70.6	-3.9	72	71	1	0.486
O43896	10	15	87	EMENI;NEUCR;BOMMO;DICDI;9NEOP;PAPXU;ANODA;DROME;LUCCU;TRICA;ZOONE;HARSA;OOCBI;PELSI;ALLMI;ALLSI;VOMUR;CRIGR;LOXAF;TURTR;DIPOR;MYOLU;RABIT;MESAU;MOUSE;CANLF;FELCA;LEPWE;ODORO;ERIEU;RHIBE;OTOGA;PROCO;TARSY;SAIBB;AOTNA;CALJA;NOMLE;CHLSB;PONAB;GORGO;PANPA;PANTR;PAPAN;CERAT;MANLE;MACFA;MACMU;TRIMA;CAVPO;ICTTR;FUKDA;HETGA;PTEAL;PIG;HORSE;BOVIN;CAPHI;SHEEP;DELLE;LIPVE;MUSPF;AILME;URSMA;DAPPU;XENTR;XENLA…	Emericella nidulans (strain FGSC A4 / ATCC 38163 / CBS 112.46 / NRRL 194 / M139);Neurospora crassa (strain ATCC 24698 / 74-OR23-1A / CBS 708.71 / DSM 1257 / FGSC 987);Silk moth;Slime mold;Neoptera;Asian swallowtail butterfly;Mosquito;Fruit fly;Green bottle fly;Red flour beetle;Dampwood termite;Jerdon's jumping ant;Clonal raider ant;Chinese softshell turtle;American alligator;Chinese alligator;Com…	56.3	46.8	9.5	50	46	4	0.0986	60.7	47.7	13	60	46	14	0.0253	64.7	53.8	10.9	57.5	52.9	4.6	0.0987	69.8	54.9	14.9	69	52.9	16.1	0.0253
O43900	10	9	84	ONCMY;SALSA;GASAC;SERDU;TINGU;DRYPU;OPIHO;CALAN;APTFO;EGRGA;TAKRU;DROME;LUCCU;XENLA;XENTR;TAEGU;MELGA;ORNAN;CRIGR;GORGO;PONAB;RABIT;PTEAL;URSMA;PELSI;ALLSI;AMAAE;COLLI;ANAPL;CALSU;ANODA;HARSA;OOCBI;TRICA;PAPXU;9NEOP;BOMMO;ZOONE;DAPPU;ALLMI;VOMUR;ANOCA;ERIEU;MESAU;MOUSE;ICTTR;DIPOR;OTOGA;LOXAF;PROCO;TARSY;CALJA;AOTNA;SAIBB;RHIBE;CHLSB;PAPAN;MACMU;CERAT;MACFA;MANLE;PANPA;PANTR;TRIMA;MYOLU;FELCA;CAN…	Rainbow trout;Atlantic salmon;Three-spined stickleback;Greater amberjack;White-throated tinamou;Downy woodpecker;Hoatzin;Anna's hummingbird;Emperor penguin;Little egret;Japanese pufferfish;Fruit fly;Green bottle fly;African clawed frog;Western clawed frog;Zebra finch;Wild turkey;Duckbill platypus;Chinese hamster;Western lowland gorilla;Sumatran orangutan;Rabbit;Black flying fox;Polar bear;Chinese…	51.1	37.1	14	53	41	12	0.101	53.2	41.4	11.8	54	41	13	0.151	60.8	44.2	16.6	63.1	48.8	14.3	0.101	63.3	49.3	14	64.2	48.8	15.4	0.152
O60216	11	4	99	YEAST;YARLI;CHLRE;NEUCR;DICDI;EMENI;ANAPL;ARATH;ORYSI;WHEAT;PHYPA;MAIZE;ARAHY;MUSAM;XENLA;XENTR;ODORO;RHIBE;MOUSE;CRIGR;RABIT;DIPOR;TRIMA;FUKDA;ERIEU;LOXAF;MESAU;MYOLU;HETGA;AOTNA;SAIBB;CALJA;PONAB;NOMLE;CERAT;CHLSB;MACFA;MACMU;MANLE;PAPAN;GORGO;PANPA;PANTR;PTEAL;CAVPO;AILME;URSMA;DELLE;LIPVE;TURTR;PHYMC;BOVIN;CAPHI;SHEEP;TARSY;PIG;OTOGA;ICTTR;HORSE;PROCO;MUSPF;LEPWE;CANLF;FELCA;ANOCA;VOMUR;ORNAN…	Baker's yeast;Yeast;Chlamydomonas reinhardtii;Neurospora crassa (strain ATCC 24698 / 74-OR23-1A / CBS 708.71 / DSM 1257 / FGSC 987);Slime mold;Emericella nidulans (strain FGSC A4 / ATCC 38163 / CBS 112.46 / NRRL 194 / M139);Mallard;Mouse-ear cress;Rice;Wheat;Moss;Maize;Peanut;Wild banana;African clawed frog;Western clawed frog;Pacific walrus;Black snub-nosed monkey;Mouse;Chinese hamster;Rabbit;Or…	75.8	61.5	14.3	76	75.5	0.5	0.21	79.8	62.8	17	78	77	1	0.107	76.6	62.1	14.5	76.8	76.2	0.6	0.209	80.6	63.4	17.2	78.8	77.8	1	0.107
O60220	6	4	93	TINGU;THAPS;NEUCR;EMENI;EMIHU;ARAHY;ARATH;PHYPA;MUSAM;WHEAT;ORYSI;MAIZE;YARLI;YEAST;XENTR;PELSI;PTEAL;RHIBE;ANODA;ZOONE;OOCBI;BOMMO;TRICA;DROME;LUCCU;HARSA;9NEOP;PAPXU;DAPPU;TAEGU;XENLA;TAKRU;ONCMY;SALSA;SERDU;GASAC;CALJA;MESAU;FELCA;HETGA;LIPVE;DELLE;PHYMC;TURTR;LOXAF;FUKDA;TRIMA;ERIEU;LEPWE;MYOLU;PIG;ODORO;AILME;BOVIN;CANLF;CAPHI;HORSE;MUSPF;SHEEP;DIPOR;PROCO;PONAB;TARSY;CAVPO;AOTNA;CERAT;CHLSB…	White-throated tinamou;Marine diatom;Neurospora crassa (strain ATCC 24698 / 74-OR23-1A / CBS 708.71 / DSM 1257 / FGSC 987);Emericella nidulans (strain FGSC A4 / ATCC 38163 / CBS 112.46 / NRRL 194 / M139);Emiliania huxleyi;Peanut;Mouse-ear cress;Moss;Wild banana;Wheat;Rice;Maize;Yeast;Baker's yeast;Western clawed frog;Chinese softshell turtle;Black flying fox;Black snub-nosed monkey;Mosquito;Dampw…	60.5	50.8	9.7	59.5	51.5	8	0.146	62.2	52	10.2	62.5	52.5	10	0.14	65	54.5	10.5	64	55.3	8.7	0.146	66.8	55.9	10.9	67.2	56.5	10.7	0.14
O60231	7	5	100	ANAPL;APTFO;EGRGA;YEAST;PLAF7;THAPS;ZOONE;AMAAE;CALSU;COLLI;MELGA;TAEGU;CALAN;DRYPU;OPIHO;TINGU;DAPPU;ORNAN;YARLI;NEUCR;EMENI;HARSA;OOCBI;9NEOP;BOMMO;PAPXU;TRICA;ANODA;DROME;LUCCU;PELSI;ONCMY;SALSA;TAKRU;GASAC;SERDU;CAVPO;TURTR;VOMUR;PHYMC;LIPVE;DELLE;RABIT;DIPOR;MUSPF;TRIMA;MYOLU;HETGA;CANLF;FELCA;LOXAF;PROCO;OTOGA;PAPAN;PTEAL;PIG;FUKDA;ICTTR;MOUSE;MESAU;CRIGR;SHEEP;CAPHI;BOVIN;LEPWE;ODORO;NOMLE…	Mallard;Emperor penguin;Little egret;Baker's yeast;Plasmodium falciparum (isolate 3D7);Marine diatom;Dampwood termite;Blue-fronted Amazon parrot;Scaled quail;Rock dove;Wild turkey;Zebra finch;Anna's hummingbird;Downy woodpecker;Hoatzin;White-throated tinamou;Water flea;Duckbill platypus;Yeast;Neurospora crassa (strain ATCC 24698 / 74-OR23-1A / CBS 708.71 / DSM 1257 / FGSC 987);Emericella nidulans…	41.3	63.8	-22.5	45	52	-7	0.0934	41.6	66.2	-24.6	45	59	-14	0.0657	41.3	63.8	-22.5	45	52	-7	0.0934	41.6	66.2	-24.6	45	59	-14	0.0657
O60237	16	12	84	9NEOP;DROME;ZOONE;ANODA;OOCBI;TAKRU;GASAC;BOMMO;HARSA;TRICA;SERDU;ONCMY;SALSA;XENLA;XENTR;SHEEP;DRYPU;CALAN;TINGU;PAPXU;DAPPU;LUCCU;PELSI;ALLMI;ALLSI;CALSU;MELGA;TAEGU;COLLI;AMAAE;ANAPL;OPIHO;APTFO;EGRGA;PTEAL;ANOCA;PHYMC;LIPVE;DELLE;TURTR;CAPHI;BOVIN;MYOLU;ORNAN;PIG;VOMUR;CRIGR;MESAU;HORSE;CAVPO;MOUSE;RABIT;DIPOR;HETGA;FUKDA;LOXAF;ERIEU;ICTTR;CALJA;AOTNA;SAIBB;MUSPF;AILME;CANLF;FELCA;NOMLE;TRIMA…	Neoptera;Fruit fly;Dampwood termite;Mosquito;Clonal raider ant;Japanese pufferfish;Three-spined stickleback;Silk moth;Jerdon's jumping ant;Red flour beetle;Greater amberjack;Rainbow trout;Atlantic salmon;African clawed frog;Western clawed frog;Sheep;Downy woodpecker;Anna's hummingbird;White-throated tinamou;Asian swallowtail butterfly;Water flea;Green bottle fly;Chinese softshell turtle;American …	56.5	55.2	1.3	59	56.5	2.5	0.788	58.2	58.4	-0.2	59.5	60.5	-1	0.969	67.3	65.8	1.5	70.2	67.2	3	0.786	69.3	69.5	-0.2	70.8	72	-1.2	0.969
O60238	12	8	78	ORNAN;ALLMI;ANAPL;CALSU;ONCMY;SALSA;GASAC;TAKRU;SERDU;SHEEP;XENLA;XENTR;MELGA;PELSI;ANOCA;TAEGU;ALLSI;DRYPU;TINGU;EGRGA;OPIHO;COLLI;AMAAE;APTFO;CALAN;VOMUR;MYOLU;TRIMA;LOXAF;MACMU;ERIEU;LEPWE;HORSE;PTEAL;PIG;CANLF;DELLE;LIPVE;CAPHI;BOVIN;PHYMC;TURTR;ODORO;FELCA;AILME;MUSPF;URSMA;TARSY;DIPOR;CAVPO;FUKDA;AOTNA;OTOGA;HETGA;RABIT;MOUSE;PROCO;ICTTR;MESAU;CRIGR;PONAB;CALJA;CERAT;RHIBE;MACFA;CHLSB;MANLE…	Duckbill platypus;American alligator;Mallard;Scaled quail;Rainbow trout;Atlantic salmon;Three-spined stickleback;Japanese pufferfish;Greater amberjack;Sheep;African clawed frog;Western clawed frog;Wild turkey;Chinese softshell turtle;Green anole;Zebra finch;Chinese alligator;Downy woodpecker;White-throated tinamou;Little egret;Hoatzin;Rock dove;Blue-fronted Amazon parrot;Emperor penguin;Anna's hu…	69.8	71.8	-2	69.5	70.5	-1	0.336	71.1	72	-0.9	71	70.5	0.5	0.61	89.4	92	-2.6	89.1	90.3	-1.2	0.339	91.1	92.3	-1.2	91	90.3	0.7	0.619
O60239	3	5	84	ANODA;OOCBI;BOMMO;XENTR;CRIGR;LEPWE;TARSY;XENLA;VOMUR;ANOCA;PELSI;TINGU;ALLMI;ALLSI;CALSU;MELGA;CALAN;DRYPU;COLLI;AMAAE;EGRGA;ANAPL;TAEGU;OPIHO;APTFO;SHEEP;BOVIN;CAPHI;PIG;PHYMC;DELLE;LIPVE;TURTR;DIPOR;RABIT;ORNAN;ICTTR;MESAU;MOUSE;FUKDA;ERIEU;CAVPO;HETGA;FELCA;TRIMA;LOXAF;MYOLU;AILME;URSMA;ODORO;HORSE;PTEAL;OTOGA;PROCO;MUSPF;CANLF;AOTNA;CALJA;SAIBB;MACFA;MACMU;PONAB;PANPA;GORGO;PANTR;NOMLE;RHIBE…	Mosquito;Clonal raider ant;Silk moth;Western clawed frog;Chinese hamster;Weddell seal;Philippine tarsier;African clawed frog;Common wombat;Green anole;Chinese softshell turtle;White-throated tinamou;American alligator;Chinese alligator;Scaled quail;Wild turkey;Anna's hummingbird;Downy woodpecker;Rock dove;Blue-fronted Amazon parrot;Little egret;Mallard;Zebra finch;Hoatzin;Emperor penguin;Sheep;Bo…	65.7	53	12.7	71	48	23	0.37	66.3	54.2	12.1	71	50	21	0.38	78.2	63.1	15.1	84.5	57.1	27.4	0.37	79	64.5	14.5	84.5	59.5	25	0.38
O60240	17	11	81	DAPPU;HARSA;TAKRU;XENLA;XENTR;ONCMY;SALSA;MYOLU;OTOGA;LOXAF;TRIMA;ERIEU;DIPOR;FUKDA;CAVPO;HETGA;PIG;ICTTR;CRIGR;MESAU;MOUSE;TURTR;PHYMC;DELLE;LIPVE;PTEAL;HORSE;PROCO;TARSY;SAIBB;AOTNA;CALJA;NOMLE;RHIBE;MACMU;CHLSB;MACFA;CERAT;PAPAN;MANLE;PONAB;PANPA;GORGO;PANTR;SHEEP;BOVIN;CAPHI;LEPWE;FELCA;MUSPF;CANLF;ODORO;AILME;URSMA;VOMUR;ORNAN;TAEGU;PELSI;TINGU;ALLMI;ALLSI;DRYPU;CALSU;MELGA;CALAN;AMAAE;ANAPL…	Water flea;Jerdon's jumping ant;Japanese pufferfish;African clawed frog;Western clawed frog;Rainbow trout;Atlantic salmon;Little brown bat;Small-eared galago;African elephant;Caribbean manatee;Western European hedgehog;Ord's kangaroo rat;Damaraland mole rat;Guinea pig;Naked mole rat;Pig;Thirteen-lined ground squirrel;Chinese hamster;Golden hamster;Mouse;Atlantic bottle-nosed dolphin;Sperm whale;B…	44.8	47.5	-2.7	49	49	0	0.632	47.1	49.5	-2.4	50	50	0	0.672	55.3	58.7	-3.4	60.5	60.5	0	0.634	58.1	61.2	-3.1	61.7	61.7	0	0.672
O60244	9	10	98	YEAST;EMENI;NEUCR;EMIHU;CHLRE;PHYPA;MAIZE;ORYSI;WHEAT;ARATH;MUSAM;ARAHY;YARLI;DICDI;ONCMY;SALSA;TAKRU;GASAC;SERDU;XENLA;XENTR;RHIBE;ORNAN;MYOLU;ERIEU;DIPOR;URSMA;VOMUR;MOUSE;OTOGA;RABIT;MANLE;PANPA;PONAB;GORGO;PANTR;NOMLE;CHLSB;MACFA;MACMU;CERAT;PAPAN;AOTNA;SAIBB;CALJA;MESAU;CRIGR;LOXAF;CAVPO;FUKDA;HETGA;PROCO;PTEAL;LIPVE;ICTTR;BOVIN;SHEEP;CAPHI;TRIMA;TARSY;MUSPF;AILME;TURTR;DELLE;PHYMC;PIG;HORSE…	Baker's yeast;Emericella nidulans (strain FGSC A4 / ATCC 38163 / CBS 112.46 / NRRL 194 / M139);Neurospora crassa (strain ATCC 24698 / 74-OR23-1A / CBS 708.71 / DSM 1257 / FGSC 987);Emiliania huxleyi;Chlamydomonas reinhardtii;Moss;Maize;Rice;Wheat;Mouse-ear cress;Wild banana;Peanut;Yeast;Slime mold;Rainbow trout;Atlantic salmon;Japanese pufferfish;Three-spined stickleback;Greater amberjack;African…	78.4	64.2	14.2	79	70.5	8.5	0.00835	79.2	66.8	12.4	80	71.5	8.5	0.00891	80	65.5	14.5	80.6	71.9	8.7	0.00823	80.8	68.2	12.6	81.6	73	8.6	0.00896
O60264	12	6	100	PLAF7;EMIHU;THAPS;DICDI;ONCMY;SALSA;ALLSI;ANAPL;EGRGA;COLLI;DIPOR;MUSPF;GASAC;SERDU;TAKRU;CRIGR;PELSI;ANOCA;TAEGU;AMAAE;ALLMI;APTFO;CALAN;DRYPU;OPIHO;MELGA;CALSU;TINGU;PTEAL;ICTTR;FUKDA;ORNAN;VOMUR;PIG;MOUSE;CALJA;AOTNA;SAIBB;PANPA;GORGO;PANTR;PONAB;MACMU;CERAT;MACFA;MANLE;NOMLE;PAPAN;RHIBE;CHLSB;SHEEP;ERIEU;DELLE;TURTR;LIPVE;PHYMC;MYOLU;CAPHI;TRIMA;CANLF;ODORO;LEPWE;FELCA;AILME;URSMA;BOVIN;HORSE…	Plasmodium falciparum (isolate 3D7);Emiliania huxleyi;Marine diatom;Slime mold;Rainbow trout;Atlantic salmon;Chinese alligator;Mallard;Little egret;Rock dove;Ord's kangaroo rat;European domestic ferret;Three-spined stickleback;Greater amberjack;Japanese pufferfish;Chinese hamster;Chinese softshell turtle;Green anole;Zebra finch;Blue-fronted Amazon parrot;American alligator;Emperor penguin;Anna's …	61.9	59.8	2.1	76.5	64	12.5	0.87	63.2	61.5	1.7	77	67	10	0.894	61.9	59.8	2.1	76.5	64	12.5	0.87	63.2	61.5	1.7	77	67	10	0.894
O60266	4	8	82	ANOCA;VOMUR;TURTR;MYOLU;RABIT;ERIEU;PIG;PTEAL;OTOGA;LOXAF;TRIMA;CAVPO;BOVIN;SHEEP;CAPHI;PHYMC;DELLE;LIPVE;PROCO;NOMLE;TARSY;CALJA;SAIBB;AOTNA;RHIBE;CHLSB;MACFA;MACMU;CERAT;MANLE;PAPAN;PONAB;GORGO;PANPA;PANTR;FUKDA;HETGA;ICTTR;DIPOR;MOUSE;CRIGR;MESAU;HORSE;URSMA;ODORO;CANLF;FELCA;AILME;MUSPF;ONCMY;SALSA;TAKRU;GASAC;SERDU;PELSI;XENLA;ALLMI;ALLSI;CALSU;MELGA;COLLI;DRYPU;AMAAE;PAPXU;HARSA;OOCBI;TRICA…	Green anole;Common wombat;Atlantic bottle-nosed dolphin;Little brown bat;Rabbit;Western European hedgehog;Pig;Black flying fox;Small-eared galago;African elephant;Caribbean manatee;Guinea pig;Bovine;Sheep;Goat;Sperm whale;Beluga whale;Yangtze river dolphin;Coquerel's sifaka;Northern white-cheeked gibbon;Philippine tarsier;White-tufted-ear marmoset;Bolivian squirrel monkey;Ma's night monkey;Black …	51.8	44.8	7	52	50.5	1.5	0.493	56.2	53.4	2.8	58.5	58.5	0	0.724	63.1	54.6	8.5	63.4	61.5	1.9	0.493	68.6	65.1	3.5	71.3	71.3	0	0.725
O60268	3	9	79	DROME;LUCCU;ANODA;ANOCA;XENLA;XENTR;ANAPL;TARSY;RABIT;CALJA;OTOGA;PROCO;AOTNA;SAIBB;NOMLE;PONAB;GORGO;PANPA;PANTR;RHIBE;PAPAN;MACFA;MACMU;CHLSB;CERAT;MANLE;LIPVE;LOXAF;TRIMA;ERIEU;PIG;CANLF;FELCA;HORSE;BOVIN;CAPHI;SHEEP;DELLE;PHYMC;TURTR;PTEAL;MYOLU;MUSPF;ODORO;LEPWE;AILME;URSMA;DIPOR;FUKDA;HETGA;MOUSE;CRIGR;MESAU;CAVPO;ICTTR;ORNAN;VOMUR;PELSI;ALLMI;ALLSI;CALAN;AMAAE;TAEGU;DRYPU;OPIHO;COLLI;EGRGA…	Fruit fly;Green bottle fly;Mosquito;Green anole;African clawed frog;Western clawed frog;Mallard;Philippine tarsier;Rabbit;White-tufted-ear marmoset;Small-eared galago;Coquerel's sifaka;Ma's night monkey;Bolivian squirrel monkey;Northern white-cheeked gibbon;Sumatran orangutan;Western lowland gorilla;Pygmy chimpanzee;Chimpanzee;Black snub-nosed monkey;Olive baboon;Crab-eating macaque;Rhesus macaqu…	68.3	70.8	-2.5	69	71	-2	0.36	69.3	70.8	-1.5	69	71	-2	0.596	86.5	89.6	-3.1	87.3	89.9	-2.6	0.357	87.7	89.6	-1.9	87.3	89.9	-2.6	0.591
O60269	9	4	68	COLLI;CRIGR;TAKRU;XENLA;XENTR;ALLMI;PIG;PROCO;AOTNA;PONAB;VOMUR;CANLF;MESAU;MOUSE;LOXAF;TRIMA;CAVPO;FUKDA;HETGA;DIPOR;ICTTR;RABIT;ERIEU;OTOGA;TARSY;CALJA;SAIBB;CHLSB;MACFA;MACMU;MANLE;NOMLE;GORGO;PANPA;PANTR;BOVIN;CAPHI;SHEEP;PHYMC;LIPVE;DELLE;TURTR;PTEAL;HORSE;URSMA;FELCA;MUSPF;AILME;LEPWE;ODORO;ORNAN;SERDU;ONCMY;SALSA;ANOCA;ALLSI;PELSI;TINGU;TAEGU;CALAN;CALSU;MELGA;ANAPL;DRYPU;AMAAE;OPIHO;APTFO…	Rock dove;Chinese hamster;Japanese pufferfish;African clawed frog;Western clawed frog;American alligator;Pig;Coquerel's sifaka;Ma's night monkey;Sumatran orangutan;Common wombat;Dog;Golden hamster;Mouse;African elephant;Caribbean manatee;Guinea pig;Damaraland mole rat;Naked mole rat;Ord's kangaroo rat;Thirteen-lined ground squirrel;Rabbit;Western European hedgehog;Small-eared galago;Philippine ta…	47.6	51.2	-3.6	43	51.5	-8.5	0.433	50	52.5	-2.5	52	52.5	-0.5	0.568	69.9	75.4	-5.5	63.2	75.8	-12.6	0.433	73.5	77.2	-3.7	76.5	77.2	-0.7	0.57
O60271	43	21	83	EGRGA;XENTR;TINGU;ANAPL;APTFO;ONCMY;SALSA;TAKRU;GASAC;SERDU;XENLA;ORNAN;HETGA;VOMUR;RABIT;CAVPO;FUKDA;HORSE;DIPOR;MYOLU;LOXAF;MOUSE;CRIGR;MESAU;SHEEP;BOVIN;CAPHI;MACFA;GORGO;MANLE;TRIMA;ERIEU;ICTTR;PIG;LIPVE;DELLE;PHYMC;TURTR;PROCO;OTOGA;SAIBB;NOMLE;RHIBE;CERAT;PAPAN;PONAB;PANPA;PANTR;MACMU;CHLSB;AOTNA;CALJA;FELCA;AILME;URSMA;CANLF;ODORO;MUSPF;TARSY;PTEAL;ANOCA;PELSI;ALLMI;ALLSI;DRYPU;TAEGU;AMAAE…	Little egret;Western clawed frog;White-throated tinamou;Mallard;Emperor penguin;Rainbow trout;Atlantic salmon;Japanese pufferfish;Three-spined stickleback;Greater amberjack;African clawed frog;Duckbill platypus;Naked mole rat;Common wombat;Rabbit;Guinea pig;Damaraland mole rat;Horse;Ord's kangaroo rat;Little brown bat;African elephant;Mouse;Chinese hamster;Golden hamster;Sheep;Bovine;Goat;Crab-ea…	61.2	59.3	1.9	65	61	4	0.524	62.9	61	1.9	66	62	4	0.539	73.7	71.4	2.3	78.3	73.5	4.8	0.524	75.8	73.6	2.2	79.5	74.7	4.8	0.541
O60281	4	25	81	DROME;DAPPU;ANODA;LUCCU;9NEOP;PAPXU;TRICA;ZOONE;DRYPU;XENLA;XENTR;ANOCA;TINGU;AMAAE;CALSU;MELGA;ANAPL;TAEGU;CALAN;COLLI;OPIHO;APTFO;EGRGA;PELSI;ALLMI;ALLSI;VOMUR;ORNAN;ERIEU;DIPOR;OTOGA;RABIT;LOXAF;TRIMA;CAVPO;FUKDA;HETGA;ICTTR;TARSY;MYOLU;PROCO;RHIBE;CHLSB;MACFA;MACMU;CERAT;MANLE;PAPAN;NOMLE;GORGO;PONAB;PANPA;PANTR;CALJA;SAIBB;AOTNA;PTEAL;HORSE;MUSPF;FELCA;AILME;CANLF;URSMA;LEPWE;ODORO;BOVIN;CAP…	Fruit fly;Water flea;Mosquito;Green bottle fly;Neoptera;Asian swallowtail butterfly;Red flour beetle;Dampwood termite;Downy woodpecker;African clawed frog;Western clawed frog;Green anole;White-throated tinamou;Blue-fronted Amazon parrot;Scaled quail;Wild turkey;Mallard;Zebra finch;Anna's hummingbird;Rock dove;Hoatzin;Emperor penguin;Little egret;Chinese softshell turtle;American alligator;Chinese…	63.2	46.2	17	65	47	18	0.0261	64.2	48.6	15.6	66.5	49	17.5	0.0309	78.1	57	21.1	80.2	58	22.2	0.0259	79.3	60	19.3	82.1	60.5	21.6	0.0307
O60282	3	4	97	ARAHY;MAIZE;APTFO;ORNAN;ONCMY;TAKRU;GASAC;SERDU;SALSA;XENLA;XENTR;TAEGU;CANLF;ANOCA;FUKDA;HETGA;CALJA;MACFA;RHIBE;CERAT;MANLE;SAIBB;CRIGR;VOMUR;MYOLU;MESAU;URSMA;ERIEU;MOUSE;TURTR;GORGO;PTEAL;LIPVE;PHYMC;DELLE;LEPWE;NOMLE;BOVIN;CAPHI;SHEEP;AILME;FELCA;ODORO;MUSPF;RABIT;PIG;HORSE;OTOGA;ICTTR;AOTNA;LOXAF;DIPOR;CAVPO;MACMU;PAPAN;CHLSB;PROCO;TARSY;TRIMA;PANPA;PANTR;PONAB;ALLSI;PELSI;CALSU;ALLMI;CALAN…	Peanut;Maize;Emperor penguin;Duckbill platypus;Rainbow trout;Japanese pufferfish;Three-spined stickleback;Greater amberjack;Atlantic salmon;African clawed frog;Western clawed frog;Zebra finch;Dog;Green anole;Damaraland mole rat;Naked mole rat;White-tufted-ear marmoset;Crab-eating macaque;Black snub-nosed monkey;Sooty mangabey;Drill;Bolivian squirrel monkey;Chinese hamster;Common wombat;Little bro…	73.3	87.2	-13.9	72	88.5	-16.5	0.145	74.7	88.5	-13.8	74	89	-15	0.116	75.6	90	-14.4	74.2	91.2	-17	0.145	77	91.2	-14.2	76.3	91.8	-15.5	0.116
O60285	9	22	92	NEUCR;DAPPU;OOCBI;THAPS;CHLRE;PHYPA;ARATH;MUSAM;WHEAT;ORYSI;MAIZE;BOMMO;PAPXU;HARSA;TRICA;LUCCU;DROME;ANODA;ZOONE;SALSA;GASAC;SERDU;RABIT;XENLA;XENTR;ORNAN;ANOCA;PELSI;ALLMI;ALLSI;TINGU;CALSU;TAEGU;CALAN;DRYPU;MELGA;AMAAE;ANAPL;OPIHO;EGRGA;COLLI;APTFO;VOMUR;HETGA;CAVPO;CRIGR;MOUSE;MESAU;DIPOR;FUKDA;ERIEU;MYOLU;ICTTR;OTOGA;CANLF;PIG;PROCO;TARSY;SAIBB;AOTNA;CALJA;MANLE;RHIBE;CHLSB;CERAT;MACFA;MACMU…	Neurospora crassa (strain ATCC 24698 / 74-OR23-1A / CBS 708.71 / DSM 1257 / FGSC 987);Water flea;Clonal raider ant;Marine diatom;Chlamydomonas reinhardtii;Moss;Mouse-ear cress;Wild banana;Wheat;Rice;Maize;Silk moth;Asian swallowtail butterfly;Jerdon's jumping ant;Red flour beetle;Green bottle fly;Fruit fly;Mosquito;Dampwood termite;Atlantic salmon;Three-spined stickleback;Greater amberjack;Rabbit…	56.9	68.9	-12	62	71	-9	0.00651	58.3	71.3	-13	63	71	-8	0.00149	61.8	74.8	-13	67.4	77.2	-9.8	0.00653	63.4	77.5	-14.1	68.5	77.2	-8.7	0.00147
O60291	10	19	93	EGRGA;EMIHU;ARATH;PHYPA;ARAHY;MUSAM;ORYSI;WHEAT;MAIZE;DICDI;CHLRE;PLAF7;DAPPU;SHEEP;ONCMY;SALSA;GASAC;SERDU;TAKRU;TURTR;LOXAF;TRIMA;ICTTR;FUKDA;HETGA;CAVPO;MACMU;NOMLE;PANPA;RHIBE;PONAB;PAPAN;CHLSB;MANLE;CERAT;MACFA;PANTR;GORGO;CALJA;SAIBB;AOTNA;DIPOR;ERIEU;CRIGR;MESAU;MOUSE;CAPHI;OTOGA;TARSY;PROCO;BOVIN;PIG;MYOLU;PTEAL;DELLE;LIPVE;PHYMC;HORSE;ODORO;CANLF;FELCA;MUSPF;AILME;URSMA;RABIT;VOMUR;ANOCA…	Little egret;Emiliania huxleyi;Mouse-ear cress;Moss;Peanut;Wild banana;Rice;Wheat;Maize;Slime mold;Chlamydomonas reinhardtii;Plasmodium falciparum (isolate 3D7);Water flea;Sheep;Rainbow trout;Atlantic salmon;Three-spined stickleback;Greater amberjack;Japanese pufferfish;Atlantic bottle-nosed dolphin;African elephant;Caribbean manatee;Thirteen-lined ground squirrel;Damaraland mole rat;Naked mole r…	60.8	57	3.8	67	57	10	0.463	62.4	59.6	2.8	70.5	61	9.5	0.579	65.4	61.3	4.1	72.1	61.3	10.8	0.462	67.1	64.1	3	75.8	65.6	10.2	0.579
O60292	32	42	83	DROME;LUCCU;ANODA;TRICA;HARSA;OOCBI;9NEOP;BOMMO;PAPXU;DAPPU;TAKRU;SALSA;GASAC;SERDU;ORNAN;LEPWE;PIG;PELSI;MELGA;ALLMI;ALLSI;AMAAE;TAEGU;ANAPL;OPIHO;DRYPU;APTFO;EGRGA;XENLA;XENTR;ANOCA;TINGU;CALSU;CALAN;COLLI;ONCMY;VOMUR;MYOLU;LOXAF;TRIMA;PTEAL;ERIEU;MOUSE;CRIGR;MESAU;DIPOR;SHEEP;LIPVE;TURTR;PHYMC;DELLE;BOVIN;CAPHI;HORSE;FELCA;ODORO;CANLF;MUSPF;AILME;URSMA;CAVPO;HETGA;FUKDA;TARSY;RABIT;ICTTR;AOTNA…	Fruit fly;Green bottle fly;Mosquito;Red flour beetle;Jerdon's jumping ant;Clonal raider ant;Neoptera;Silk moth;Asian swallowtail butterfly;Water flea;Japanese pufferfish;Atlantic salmon;Three-spined stickleback;Greater amberjack;Duckbill platypus;Weddell seal;Pig;Chinese softshell turtle;Wild turkey;American alligator;Chinese alligator;Blue-fronted Amazon parrot;Zebra finch;Mallard;Hoatzin;Downy …	56.9	52.9	4	59	49.5	9.5	0.167	58.5	54.1	4.4	63.5	52	11.5	0.132	68.6	63.7	4.9	71.1	59.6	11.5	0.166	70.4	65.2	5.2	76.5	62.6	13.9	0.132
O60293	34	29	75	DICDI;PHYPA;XENLA;XENTR;ANOCA;MOUSE;CRIGR;MESAU;ERIEU;MYOLU;TARSY;DIPOR;RABIT;TRIMA;LOXAF;CAVPO;FUKDA;HETGA;RHIBE;NOMLE;PAPAN;CHLSB;CERAT;MANLE;MACFA;MACMU;PONAB;GORGO;PANPA;PANTR;SAIBB;AOTNA;CALJA;OTOGA;PROCO;HORSE;ICTTR;PTEAL;CANLF;PIG;FELCA;MUSPF;LEPWE;ODORO;URSMA;AILME;BOVIN;CAPHI;SHEEP;PHYMC;DELLE;TURTR;LIPVE;VOMUR;ORNAN;TINGU;AMAAE;TAEGU;CALAN;CALSU;MELGA;DRYPU;ANAPL;COLLI;OPIHO;APTFO;EGRGA…	Slime mold;Moss;African clawed frog;Western clawed frog;Green anole;Mouse;Chinese hamster;Golden hamster;Western European hedgehog;Little brown bat;Philippine tarsier;Ord's kangaroo rat;Rabbit;Caribbean manatee;African elephant;Guinea pig;Damaraland mole rat;Naked mole rat;Black snub-nosed monkey;Northern white-cheeked gibbon;Olive baboon;Green monkey;Sooty mangabey;Drill;Crab-eating macaque;Rhes…	60.9	55.7	5.2	65.5	53	12.5	0.1	61.5	56.9	4.6	66	54	12	0.133	81.2	74.2	7	87.3	70.7	16.6	0.101	82	75.8	6.2	88	72	16	0.134
O60296	10	28	84	EGRGA;ORNAN;SALSA;GASAC;SERDU;TAKRU;XENLA;ANOCA;VOMUR;PROCO;MOUSE;CRIGR;MESAU;ERIEU;RABIT;OTOGA;DIPOR;TARSY;MYOLU;ICTTR;LOXAF;TRIMA;PONAB;RHIBE;CHLSB;CERAT;MANLE;PAPAN;MACFA;MACMU;NOMLE;GORGO;PANPA;PANTR;AOTNA;CALJA;SAIBB;PTEAL;PIG;BOVIN;CAPHI;SHEEP;PHYMC;LIPVE;DELLE;TURTR;HORSE;FELCA;MUSPF;CANLF;AILME;URSMA;LEPWE;ODORO;CAVPO;HETGA;FUKDA;PELSI;ALLMI;ALLSI;TINGU;COLLI;TAEGU;ANAPL;CALSU;MELGA;CALAN…	Little egret;Duckbill platypus;Atlantic salmon;Three-spined stickleback;Greater amberjack;Japanese pufferfish;African clawed frog;Green anole;Common wombat;Coquerel's sifaka;Mouse;Chinese hamster;Golden hamster;Western European hedgehog;Rabbit;Small-eared galago;Ord's kangaroo rat;Philippine tarsier;Little brown bat;Thirteen-lined ground squirrel;African elephant;Caribbean manatee;Sumatran orangu…	68.3	55.1	13.2	69.5	61	8.5	0.0372	71.6	59.9	11.7	71	64.5	6.5	0.0294	81.3	65.6	15.7	82.7	72.6	10.1	0.0374	85.2	71.3	13.9	84.5	76.8	7.7	0.0297
O60299	3	24	81	DROME;LUCCU;LEPWE;TURTR;TAKRU;ANOCA;SALSA;ONCMY;GASAC;SERDU;VOMUR;URSMA;TARSY;LOXAF;ERIEU;MOUSE;MESAU;CRIGR;MYOLU;TRIMA;DIPOR;RABIT;HETGA;PTEAL;AILME;ICTTR;FUKDA;ODORO;CAVPO;OTOGA;PROCO;SAIBB;AOTNA;CALJA;RHIBE;PAPAN;MACFA;MACMU;CHLSB;CERAT;MANLE;PONAB;NOMLE;PANPA;GORGO;PANTR;MUSPF;HORSE;CANLF;FELCA;PIG;DELLE;LIPVE;PHYMC;BOVIN;CAPHI;SHEEP;ORNAN;XENLA;XENTR;CALAN;ANAPL;TAEGU;TINGU;DRYPU;AMAAE;APTFO…	Fruit fly;Green bottle fly;Weddell seal;Atlantic bottle-nosed dolphin;Japanese pufferfish;Green anole;Atlantic salmon;Rainbow trout;Three-spined stickleback;Greater amberjack;Common wombat;Polar bear;Philippine tarsier;African elephant;Western European hedgehog;Mouse;Golden hamster;Chinese hamster;Little brown bat;Caribbean manatee;Ord's kangaroo rat;Rabbit;Naked mole rat;Black flying fox;Giant p…	62.3	57.5	4.8	72	53	19	0.601	62.3	60.7	1.6	72	69	3	0.86	77	71	6	88.9	65.4	23.5	0.6	77	74.9	2.1	88.9	85.2	3.7	0.859
O60303	17	16	77	DICDI;PAPXU;9NEOP;BOMMO;EMIHU;HARSA;OOCBI;TRICA;ZOONE;ALLMI;ONCMY;SALSA;TAKRU;GASAC;SERDU;XENLA;ANOCA;ORNAN;VOMUR;PELSI;MELGA;CALSU;TINGU;CALAN;ANAPL;TAEGU;COLLI;AMAAE;OPIHO;APTFO;EGRGA;ERIEU;ICTTR;DIPOR;RABIT;CAVPO;HETGA;MOUSE;CRIGR;MESAU;MYOLU;TARSY;PTEAL;LOXAF;TRIMA;FELCA;MUSPF;CANLF;ODORO;AILME;URSMA;HORSE;PIG;PHYMC;TURTR;DELLE;LIPVE;BOVIN;CAPHI;SHEEP;SAIBB;AOTNA;CALJA;NOMLE;RHIBE;CHLSB;MANLE…	Slime mold;Asian swallowtail butterfly;Neoptera;Silk moth;Emiliania huxleyi;Jerdon's jumping ant;Clonal raider ant;Red flour beetle;Dampwood termite;American alligator;Rainbow trout;Atlantic salmon;Japanese pufferfish;Three-spined stickleback;Greater amberjack;African clawed frog;Green anole;Duckbill platypus;Common wombat;Chinese softshell turtle;Wild turkey;Scaled quail;White-throated tinamou;A…	41.6	39	2.6	42	42	0	0.555	43	40.8	2.2	43	43.5	-0.5	0.614	54	50.6	3.4	54.5	54.5	0	0.554	55.8	52.9	2.9	55.8	56.5	-0.7	0.612
O60306	3	3	100	YEAST;TINGU;PLAF7;YARLI;DICDI;EMENI;NEUCR;THAPS;ORNAN;TAKRU;ONCMY;SALSA;GASAC;SERDU;XENLA;XENTR;PROCO;CAVPO;DIPOR;TRIMA;OTOGA;MOUSE;CRIGR;MESAU;FUKDA;HETGA;ERIEU;RABIT;ICTTR;TARSY;RHIBE;PONAB;CERAT;NOMLE;CHLSB;PAPAN;MACFA;MANLE;MACMU;GORGO;PANPA;PANTR;AOTNA;CALJA;SAIBB;LOXAF;MYOLU;PHYMC;LIPVE;DELLE;TURTR;PIG;BOVIN;SHEEP;CAPHI;FELCA;MUSPF;CANLF;LEPWE;ODORO;AILME;URSMA;PTEAL;HORSE;VOMUR;ANOCA;PELSI…	Baker's yeast;White-throated tinamou;Plasmodium falciparum (isolate 3D7);Yeast;Slime mold;Emericella nidulans (strain FGSC A4 / ATCC 38163 / CBS 112.46 / NRRL 194 / M139);Neurospora crassa (strain ATCC 24698 / 74-OR23-1A / CBS 708.71 / DSM 1257 / FGSC 987);Marine diatom;Duckbill platypus;Japanese pufferfish;Rainbow trout;Atlantic salmon;Three-spined stickleback;Greater amberjack;African clawed fr…	66.7	43	23.7	65	41	24	0.233	68.3	46	22.3	66	48	18	0.237	66.7	43	23.7	65	41	24	0.233	68.3	46	22.3	66	48	18	0.237
O60307	34	65	96	YEAST;CHLRE;PLAF7;XENTR;RABIT;PANTR;TURTR;URSMA;AMAAE;DRYPU;CRIGR;HETGA;TARSY;COLLI;ANOCA;SERDU;TAKRU;GASAC;ONCMY;SALSA;DIPOR;XENLA;ERIEU;MESAU;MOUSE;MYOLU;HORSE;OTOGA;AOTNA;PROCO;MANLE;NOMLE;CALJA;SAIBB;GORGO;PONAB;PANPA;RHIBE;MACFA;CERAT;PAPAN;MACMU;CHLSB;ICTTR;LOXAF;TRIMA;PTEAL;SHEEP;CANLF;LEPWE;ODORO;FELCA;AILME;MUSPF;PIG;DELLE;LIPVE;PHYMC;BOVIN;CAPHI;CAVPO;FUKDA;ORNAN;VOMUR;MELGA;TINGU;CALSU…	Baker's yeast;Chlamydomonas reinhardtii;Plasmodium falciparum (isolate 3D7);Western clawed frog;Rabbit;Chimpanzee;Atlantic bottle-nosed dolphin;Polar bear;Blue-fronted Amazon parrot;Downy woodpecker;Chinese hamster;Naked mole rat;Philippine tarsier;Rock dove;Green anole;Greater amberjack;Japanese pufferfish;Three-spined stickleback;Rainbow trout;Atlantic salmon;Ord's kangaroo rat;African clawed f…	65.7	61.8	3.9	66	66	0	0.189	69	63.8	5.2	70.5	67	3.5	0.0634	68.4	64.4	4	68.8	68.8	0	0.188	71.9	66.4	5.5	73.5	69.8	3.7	0.0627
O60315	21	19	83	XENLA;XENTR;ORNAN;ANOCA;PELSI;ALLMI;ALLSI;ANAPL;CALSU;MELGA;TINGU;AMAAE;COLLI;CALAN;DRYPU;EGRGA;TAEGU;OPIHO;APTFO;VOMUR;CANLF;CRIGR;MESAU;MOUSE;SHEEP;ERIEU;MYOLU;LOXAF;TRIMA;OTOGA;CAVPO;FUKDA;HETGA;TARSY;RABIT;URSMA;DIPOR;FELCA;AILME;MUSPF;LEPWE;ODORO;PTEAL;ICTTR;PROCO;CALJA;NOMLE;GORGO;PANPA;PANTR;MACMU;CHLSB;CERAT;MACFA;PAPAN;MANLE;RHIBE;PONAB;SAIBB;AOTNA;PIG;HORSE;PHYMC;DELLE;TURTR;LIPVE;BOVIN…	African clawed frog;Western clawed frog;Duckbill platypus;Green anole;Chinese softshell turtle;American alligator;Chinese alligator;Mallard;Scaled quail;Wild turkey;White-throated tinamou;Blue-fronted Amazon parrot;Rock dove;Anna's hummingbird;Downy woodpecker;Little egret;Zebra finch;Hoatzin;Emperor penguin;Common wombat;Dog;Chinese hamster;Golden hamster;Mouse;Sheep;Western European hedgehog;Li…	73.1	71.2	1.9	73	74	-1	0.195	73.5	72.3	1.2	73	74	-1	0.404	88.1	85.7	2.4	88	89.2	-1.2	0.198	88.6	87.1	1.5	88	89.2	-1.2	0.406
O60318	12	21	99	CHLRE;YEAST;NEUCR;PHYPA;ARATH;ARAHY;MUSAM;MAIZE;WHEAT;ORYSI;EMENI;DICDI;EMIHU;THAPS;YARLI;XENTR;PAPXU;BOMMO;9NEOP;DROME;HARSA;OOCBI;TRICA;LUCCU;TAKRU;ONCMY;SALSA;GASAC;SERDU;XENLA;ZOONE;ANOCA;DAPPU;AOTNA;CALSU;MELGA;TINGU;TAEGU;ANAPL;DRYPU;AMAAE;CALAN;COLLI;OPIHO;APTFO;EGRGA;PELSI;ALLMI;ALLSI;LOXAF;TRIMA;ERIEU;FUKDA;PTEAL;DIPOR;MOUSE;CRIGR;MESAU;RABIT;CAVPO;HETGA;OTOGA;PROCO;TARSY;CHLSB;CERAT;RHI…	Chlamydomonas reinhardtii;Baker's yeast;Neurospora crassa (strain ATCC 24698 / 74-OR23-1A / CBS 708.71 / DSM 1257 / FGSC 987);Moss;Mouse-ear cress;Peanut;Wild banana;Maize;Wheat;Rice;Emericella nidulans (strain FGSC A4 / ATCC 38163 / CBS 112.46 / NRRL 194 / M139);Slime mold;Emiliania huxleyi;Marine diatom;Yeast;Western clawed frog;Asian swallowtail butterfly;Silk moth;Neoptera;Fruit fly;Jerdon's …	52.8	45.4	7.4	50.5	43	7.5	0.199	54.2	49	5.2	51	44	7	0.333	53.4	45.9	7.5	51	43.4	7.6	0.198	54.8	49.4	5.4	51.5	44.4	7.1	0.331
O60331	8	11	98	CHLRE;YEAST;YARLI;EMENI;NEUCR;THAPS;WHEAT;ARAHY;ARATH;MUSAM;ORYSI;PHYPA;MAIZE;DICDI;EMIHU;9NEOP;PAPXU;DROME;LUCCU;DAPPU;ANODA;TRICA;ZOONE;HARSA;OOCBI;XENTR;OPIHO;ANOCA;RABIT;TURTR;LEPWE;URSMA;ONCMY;SALSA;GASAC;SERDU;TAKRU;NOMLE;XENLA;LOXAF;MOUSE;CRIGR;MESAU;ICTTR;AILME;CAVPO;FUKDA;HETGA;PHYMC;AOTNA;OTOGA;PROCO;TARSY;CALJA;DIPOR;SAIBB;PONAB;GORGO;PANPA;PANTR;MACMU;MANLE;CERAT;MACFA;PAPAN;CHLSB;RHI…	Chlamydomonas reinhardtii;Baker's yeast;Yeast;Emericella nidulans (strain FGSC A4 / ATCC 38163 / CBS 112.46 / NRRL 194 / M139);Neurospora crassa (strain ATCC 24698 / 74-OR23-1A / CBS 708.71 / DSM 1257 / FGSC 987);Marine diatom;Wheat;Peanut;Mouse-ear cress;Wild banana;Rice;Moss;Maize;Slime mold;Emiliania huxleyi;Neoptera;Asian swallowtail butterfly;Fruit fly;Green bottle fly;Water flea;Mosquito;Re…	58.2	56.4	1.8	65	67	-2	0.837	62.1	59	3.1	65.5	69	-3.5	0.705	59.4	57.5	1.9	66.3	68.4	-2.1	0.838	63.4	60.2	3.2	66.8	70.4	-3.6	0.703
O60333	16	16	88	DICDI;EMENI;NEUCR;YARLI;AMAAE;DRYPU;PELSI;CRIGR;FUKDA;DIPOR;BOVIN;FELCA;LEPWE;ONCMY;SALSA;TAKRU;GASAC;SERDU;XENLA;XENTR;ANOCA;GORGO;PTEAL;MYOLU;CALSU;CALAN;EGRGA;OPIHO;APTFO;MELGA;ALLSI;ALLMI;TINGU;ANAPL;COLLI;TAEGU;ERIEU;ORNAN;VOMUR;MUSPF;MESAU;MOUSE;PROCO;CAVPO;MANLE;LOXAF;TRIMA;HETGA;RABIT;ICTTR;CANLF;CAPHI;SHEEP;OTOGA;PIG;ODORO;TARSY;AILME;URSMA;PHYMC;LIPVE;TURTR;DELLE;HORSE;RHIBE;AOTNA;PANPA…	Slime mold;Emericella nidulans (strain FGSC A4 / ATCC 38163 / CBS 112.46 / NRRL 194 / M139);Neurospora crassa (strain ATCC 24698 / 74-OR23-1A / CBS 708.71 / DSM 1257 / FGSC 987);Yeast;Blue-fronted Amazon parrot;Downy woodpecker;Chinese softshell turtle;Chinese hamster;Damaraland mole rat;Ord's kangaroo rat;Bovine;Cat;Weddell seal;Rainbow trout;Atlantic salmon;Japanese pufferfish;Three-spined stic…	69.3	59.6	9.7	73	63	10	0.094	71.1	61.2	9.9	73.5	67	6.5	0.0851	78.8	67.8	11	83	71.6	11.4	0.0938	80.8	69.6	11.2	83.5	76.1	7.4	0.0852
O60336	15	23	95	AMAAE;LEPWE;NEUCR;DICDI;WHEAT;EMIHU;EMENI;THAPS;YARLI;ARAHY;ARATH;CHLRE;PHYPA;DROME;LUCCU;ANODA;TRICA;DAPPU;9NEOP;HARSA;OOCBI;ZOONE;BOMMO;PAPXU;ANAPL;PANPA;TAKRU;XENTR;GASAC;SERDU;ONCMY;SALSA;XENLA;ALLMI;ALLSI;PELSI;CALSU;MELGA;TINGU;TAEGU;CALAN;DRYPU;OPIHO;EGRGA;APTFO;COLLI;ANOCA;ORNAN;RHIBE;CHLSB;PAPAN;MACFA;MACMU;CERAT;MANLE;GORGO;NOMLE;PONAB;PANTR;AOTNA;SAIBB;CALJA;VOMUR;HETGA;FUKDA;ERIEU;TRI…	Blue-fronted Amazon parrot;Weddell seal;Neurospora crassa (strain ATCC 24698 / 74-OR23-1A / CBS 708.71 / DSM 1257 / FGSC 987);Slime mold;Wheat;Emiliania huxleyi;Emericella nidulans (strain FGSC A4 / ATCC 38163 / CBS 112.46 / NRRL 194 / M139);Marine diatom;Yeast;Peanut;Mouse-ear cress;Chlamydomonas reinhardtii;Moss;Fruit fly;Green bottle fly;Mosquito;Red flour beetle;Water flea;Neoptera;Jerdon's j…	53.9	47.1	6.8	56	46	10	0.236	56.2	50.7	5.5	58	49	9	0.348	56.8	49.6	7.2	58.9	48.4	10.5	0.237	59.2	53.3	5.9	61.1	51.6	9.5	0.347
O60341	12	4	96	EMIHU;YARLI;NEUCR;ARAHY;MUSAM;MAIZE;ORYSI;WHEAT;EMENI;CHLRE;ARATH;PHYPA;9NEOP;BOMMO;PAPXU;DROME;LUCCU;TRICA;ANODA;ORNAN;ONCMY;SALSA;MUSPF;GASAC;SERDU;TAKRU;XENLA;XENTR;TRIMA;ANOCA;VOMUR;MESAU;CRIGR;LOXAF;FUKDA;URSMA;PIG;RABIT;RHIBE;PTEAL;FELCA;MYOLU;HETGA;MOUSE;BOVIN;CAPHI;DIPOR;ERIEU;LIPVE;MACFA;PAPAN;MACMU;CHLSB;NOMLE;CANLF;LEPWE;AILME;CAVPO;DELLE;HORSE;MANLE;PHYMC;SAIBB;TURTR;AOTNA;CERAT;OTOGA…	Emiliania huxleyi;Yeast;Neurospora crassa (strain ATCC 24698 / 74-OR23-1A / CBS 708.71 / DSM 1257 / FGSC 987);Peanut;Wild banana;Maize;Rice;Wheat;Emericella nidulans (strain FGSC A4 / ATCC 38163 / CBS 112.46 / NRRL 194 / M139);Chlamydomonas reinhardtii;Mouse-ear cress;Moss;Neoptera;Silk moth;Asian swallowtail butterfly;Fruit fly;Green bottle fly;Red flour beetle;Mosquito;Duckbill platypus;Rainbow…	61.3	53.5	7.8	63.5	56.5	7	0.521	64	55.8	8.2	67.5	58.5	9	0.502	63.9	55.7	8.2	66.2	58.8	7.4	0.521	66.7	58.1	8.6	70.3	61	9.3	0.502
O60343	41	30	95	DICDI;YEAST;CALAN;DRYPU;COLLI;APTFO;ONCMY;SALSA;TAKRU;GASAC;SERDU;XENLA;XENTR;ANOCA;ORNAN;VOMUR;DIPOR;MOUSE;CRIGR;MESAU;CAVPO;FUKDA;HETGA;MYOLU;ERIEU;PHYMC;DELLE;LIPVE;TURTR;SHEEP;BOVIN;CAPHI;OTOGA;ICTTR;PIG;TARSY;CHLSB;PANPA;PONAB;NOMLE;GORGO;PANTR;RHIBE;CERAT;PAPAN;MANLE;MACFA;MACMU;SAIBB;CALJA;AOTNA;RABIT;LOXAF;TRIMA;PTEAL;PROCO;HORSE;MUSPF;FELCA;LEPWE;ODORO;CANLF;AILME;URSMA;TINGU;PELSI;ALLMI…	Slime mold;Baker's yeast;Anna's hummingbird;Downy woodpecker;Rock dove;Emperor penguin;Rainbow trout;Atlantic salmon;Japanese pufferfish;Three-spined stickleback;Greater amberjack;African clawed frog;Western clawed frog;Green anole;Duckbill platypus;Common wombat;Ord's kangaroo rat;Mouse;Chinese hamster;Golden hamster;Guinea pig;Damaraland mole rat;Naked mole rat;Little brown bat;Western European…	60.4	51.1	9.3	66	54	12	0.0136	62.9	53.9	9	69	55.5	13.5	0.0174	63.6	53.8	9.8	69.5	56.8	12.7	0.0136	66.2	56.7	9.5	72.6	58.4	14.2	0.0174
O60346	15	32	93	PHYPA;WHEAT;EGRGA;OPIHO;ORNAN;MUSPF;MANLE;TARSY;ONCMY;SALSA;TAKRU;GASAC;SERDU;XENLA;XENTR;SHEEP;BOVIN;CAPHI;VOMUR;ERIEU;FELCA;MYOLU;PTEAL;MOUSE;CRIGR;MESAU;URSMA;PHYMC;LIPVE;DELLE;TURTR;ODORO;AILME;CANLF;DIPOR;PIG;RABIT;HORSE;TRIMA;LOXAF;CAVPO;FUKDA;HETGA;ICTTR;OTOGA;PROCO;NOMLE;AOTNA;CALJA;SAIBB;PONAB;MACFA;GORGO;PANPA;PANTR;MACMU;CERAT;PAPAN;RHIBE;CHLSB;ANOCA;PELSI;ALLMI;ALLSI;TINGU;COLLI;DRYPU…	Moss;Wheat;Little egret;Hoatzin;Duckbill platypus;European domestic ferret;Drill;Philippine tarsier;Rainbow trout;Atlantic salmon;Japanese pufferfish;Three-spined stickleback;Greater amberjack;African clawed frog;Western clawed frog;Sheep;Bovine;Goat;Common wombat;Western European hedgehog;Cat;Little brown bat;Black flying fox;Mouse;Chinese hamster;Golden hamster;Polar bear;Sperm whale;Yangtze ri…	33.9	31	2.9	24	25	-1	0.683	35.3	31.8	3.5	25	25.5	-0.5	0.62	36.4	33.4	3	25.8	26.9	-1.1	0.683	37.9	34.1	3.8	26.9	27.4	-0.5	0.621
O60347	3	9	94	ORNAN;YARLI;EMENI;NEUCR;DICDI;DAPPU;TRICA;ZOONE;CRIGR;GORGO;MANLE;SAIBB;SALSA;MELGA;PELSI;ALLMI;ALLSI;AMAAE;CALAN;CALSU;TINGU;DRYPU;TAEGU;OPIHO;ANAPL;APTFO;COLLI;EGRGA;ANOCA;CAPHI;RHIBE;CANLF;CAVPO;ERIEU;MESAU;MOUSE;VOMUR;HETGA;FUKDA;SHEEP;MYOLU;DIPOR;NOMLE;RABIT;TURTR;DELLE;CALJA;MACFA;MACMU;CERAT;PAPAN;LEPWE;MUSPF;HORSE;TARSY;PHYMC;OTOGA;PIG;LIPVE;ICTTR;PTEAL;BOVIN;AOTNA;CHLSB;LOXAF;PANTR;PANPA…	Duckbill platypus;Yeast;Emericella nidulans (strain FGSC A4 / ATCC 38163 / CBS 112.46 / NRRL 194 / M139);Neurospora crassa (strain ATCC 24698 / 74-OR23-1A / CBS 708.71 / DSM 1257 / FGSC 987);Slime mold;Water flea;Red flour beetle;Dampwood termite;Chinese hamster;Western lowland gorilla;Drill;Bolivian squirrel monkey;Atlantic salmon;Wild turkey;Chinese softshell turtle;American alligator;Chinese a…	30	55.9	-25.9	32	67	-35	0.0525	30.3	57.1	-26.8	33	69	-36	0.0415	31.9	59.5	-27.6	34	71.3	-37.3	0.0524	32.3	60.8	-28.5	35.1	73.4	-38.3	0.0415
O60353	9	11	81	CRIGR;ANAPL;ALLMI;TAKRU;ONCMY;SALSA;GASAC;SERDU;XENLA;XENTR;ANOCA;ALLSI;TINGU;CALSU;MELGA;TAEGU;DRYPU;AMAAE;CALAN;COLLI;OPIHO;APTFO;EGRGA;PELSI;MESAU;MOUSE;ORNAN;VOMUR;FUKDA;CAVPO;SHEEP;BOVIN;CAPHI;DIPOR;HETGA;ICTTR;ERIEU;MYOLU;TRIMA;SAIBB;AOTNA;CALJA;RHIBE;MANLE;CERAT;CHLSB;MACFA;MACMU;PAPAN;PANTR;NOMLE;GORGO;PONAB;PANPA;PIG;PHYMC;LIPVE;DELLE;TURTR;PROCO;LOXAF;PTEAL;TARSY;RABIT;OTOGA;HORSE;FELCA…	Chinese hamster;Mallard;American alligator;Japanese pufferfish;Rainbow trout;Atlantic salmon;Three-spined stickleback;Greater amberjack;African clawed frog;Western clawed frog;Green anole;Chinese alligator;White-throated tinamou;Scaled quail;Wild turkey;Zebra finch;Downy woodpecker;Blue-fronted Amazon parrot;Anna's hummingbird;Rock dove;Hoatzin;Emperor penguin;Little egret;Chinese softshell turtl…	47.1	51.2	-4.1	48	54	-6	0.441	52.3	52.5	-0.2	56	56	0	0.978	58.2	63.2	-5	59.3	66.7	-7.4	0.443	64.6	64.8	-0.2	69.1	69.1	0	0.976
O60381	7	15	83	ANAPL;ONCMY;SALSA;GASAC;SERDU;TAKRU;XENLA;XENTR;ANOCA;ORNAN;RHIBE;VOMUR;CRIGR;MESAU;MOUSE;CAVPO;BOVIN;CAPHI;SHEEP;PIG;FUKDA;DIPOR;RABIT;HETGA;FELCA;PTEAL;ERIEU;DELLE;TURTR;LIPVE;PHYMC;ICTTR;LOXAF;TRIMA;MYOLU;TARSY;OTOGA;GORGO;CHLSB;SAIBB;MACMU;CERAT;MACFA;PAPAN;MANLE;NOMLE;PONAB;PANTR;PANPA;PROCO;AOTNA;CALJA;HORSE;CANLF;MUSPF;LEPWE;ODORO;AILME;URSMA;PELSI;ALLMI;ALLSI;TINGU;CALSU;MELGA;TAEGU;COLLI…	Mallard;Rainbow trout;Atlantic salmon;Three-spined stickleback;Greater amberjack;Japanese pufferfish;African clawed frog;Western clawed frog;Green anole;Duckbill platypus;Black snub-nosed monkey;Common wombat;Chinese hamster;Golden hamster;Mouse;Guinea pig;Bovine;Goat;Sheep;Pig;Damaraland mole rat;Ord's kangaroo rat;Rabbit;Naked mole rat;Cat;Black flying fox;Western European hedgehog;Beluga whale…	70	68.7	1.3	70	70	0	0.52	72.6	69.6	3	72	71	1	0.183	84.3	82.7	1.6	84.3	84.3	0	0.523	87.4	83.8	3.6	86.7	85.5	1.2	0.184
O60437	13	7	81	DAPPU;ANODA;LUCCU;DROME;TRICA;PAPXU;HARSA;OOCBI;TAKRU;SALSA;GASAC;SERDU;XENLA;XENTR;VOMUR;ERIEU;RABIT;LOXAF;TRIMA;TARSY;DIPOR;MOUSE;CRIGR;MESAU;CAVPO;FUKDA;HETGA;SHEEP;BOVIN;CAPHI;PHYMC;LIPVE;DELLE;TURTR;PIG;ICTTR;NOMLE;PONAB;PANPA;PANTR;GORGO;PAPAN;RHIBE;MANLE;CHLSB;CERAT;MACFA;MACMU;SAIBB;AOTNA;CALJA;OTOGA;PROCO;MYOLU;HORSE;PTEAL;FELCA;CANLF;MUSPF;ODORO;AILME;URSMA;ANOCA;PELSI;ALLMI;ALLSI;DRYPU…	Water flea;Mosquito;Green bottle fly;Fruit fly;Red flour beetle;Asian swallowtail butterfly;Jerdon's jumping ant;Clonal raider ant;Japanese pufferfish;Atlantic salmon;Three-spined stickleback;Greater amberjack;African clawed frog;Western clawed frog;Common wombat;Western European hedgehog;Rabbit;African elephant;Caribbean manatee;Philippine tarsier;Ord's kangaroo rat;Mouse;Chinese hamster;Golden …	55.4	57.3	-1.9	57	60	-3	0.74	58.4	59.6	-1.2	58	61	-3	0.818	68.4	70.7	-2.3	70.4	74.1	-3.7	0.737	72.1	73.5	-1.4	71.6	75.3	-3.7	0.819
O60447	10	14	97	EMENI;NEUCR;DICDI;YEAST;YARLI;XENTR;RHIBE;CANLF;LEPWE;ONCMY;SALSA;TAKRU;GASAC;SERDU;XENLA;ANOCA;PELSI;TAEGU;MELGA;CALAN;AMAAE;CALSU;TINGU;COLLI;DRYPU;ANAPL;OPIHO;EGRGA;APTFO;ALLMI;ALLSI;OTOGA;MOUSE;CRIGR;MESAU;VOMUR;DIPOR;ORNAN;MYOLU;HORSE;FUKDA;HETGA;CAVPO;PTEAL;PIG;CAPHI;SHEEP;ERIEU;PROCO;LOXAF;FELCA;ODORO;URSMA;AILME;TRIMA;MUSPF;PHYMC;LIPVE;DELLE;TURTR;ICTTR;BOVIN;TARSY;AOTNA;SAIBB;RABIT;CALJA…	Emericella nidulans (strain FGSC A4 / ATCC 38163 / CBS 112.46 / NRRL 194 / M139);Neurospora crassa (strain ATCC 24698 / 74-OR23-1A / CBS 708.71 / DSM 1257 / FGSC 987);Slime mold;Baker's yeast;Yeast;Western clawed frog;Black snub-nosed monkey;Dog;Weddell seal;Rainbow trout;Atlantic salmon;Japanese pufferfish;Three-spined stickleback;Greater amberjack;African clawed frog;Green anole;Chinese softshe…	68.3	62	6.3	68.5	71.5	-3	0.359	71.5	64.8	6.7	70.5	74.5	-4	0.322	70.4	63.9	6.5	70.6	73.7	-3.1	0.36	73.7	66.8	6.9	72.7	76.8	-4.1	0.322
O60488	4	4	99	DICDI;CHLRE;EMENI;NEUCR;YARLI;YEAST;EMIHU;THAPS;ARATH;PHYPA;ARAHY;MUSAM;WHEAT;ORYSI;MAIZE;PTEAL;XENLA;ORNAN;VOMUR;CAVPO;ERIEU;LOXAF;MYOLU;TRIMA;MOUSE;HORSE;CANLF;LEPWE;ODORO;FELCA;MUSPF;AILME;URSMA;DIPOR;MESAU;PROCO;OTOGA;ICTTR;FUKDA;HETGA;RABIT;PAPAN;TARSY;PANPA;PANTR;PONAB;CHLSB;GORGO;MANLE;NOMLE;CERAT;MACFA;MACMU;AOTNA;SAIBB;CALJA;PIG;CAPHI;SHEEP;BOVIN;PHYMC;LIPVE;TURTR;DELLE;ANOCA;ALLMI;ALLSI…	Slime mold;Chlamydomonas reinhardtii;Emericella nidulans (strain FGSC A4 / ATCC 38163 / CBS 112.46 / NRRL 194 / M139);Neurospora crassa (strain ATCC 24698 / 74-OR23-1A / CBS 708.71 / DSM 1257 / FGSC 987);Yeast;Baker's yeast;Emiliania huxleyi;Marine diatom;Mouse-ear cress;Moss;Peanut;Wild banana;Wheat;Rice;Maize;Black flying fox;African clawed frog;Duckbill platypus;Common wombat;Guinea pig;Wester…	67	76.8	-9.8	73	76	-3	0.485	68.2	78.2	-10	73.5	78.5	-5	0.446	67.7	77.5	-9.8	73.7	76.8	-3.1	0.483	68.9	79	-10.1	74.2	79.3	-5.1	0.445
O60496	8	4	81	ANODA;DROME;LUCCU;9NEOP;PAPXU;HARSA;OOCBI;TRICA;ZOONE;APTFO;DRYPU;EGRGA;TINGU;GASAC;MELGA;CALAN;TAEGU;ANOCA;ONCMY;SALSA;SERDU;TAKRU;RABIT;XENLA;XENTR;CALSU;AMAAE;COLLI;PELSI;ALLMI;ALLSI;ANAPL;ORNAN;VOMUR;LOXAF;TURTR;CAVPO;FUKDA;HETGA;DIPOR;MOUSE;CRIGR;MESAU;TRIMA;ICTTR;ERIEU;PTEAL;MYOLU;HORSE;PIG;BOVIN;CAPHI;SHEEP;PHYMC;DELLE;LIPVE;OTOGA;PROCO;FELCA;MUSPF;CANLF;AILME;URSMA;LEPWE;ODORO;TARSY;RHIBE…	Mosquito;Fruit fly;Green bottle fly;Neoptera;Asian swallowtail butterfly;Jerdon's jumping ant;Clonal raider ant;Red flour beetle;Dampwood termite;Emperor penguin;Downy woodpecker;Little egret;White-throated tinamou;Three-spined stickleback;Wild turkey;Anna's hummingbird;Zebra finch;Green anole;Rainbow trout;Atlantic salmon;Greater amberjack;Japanese pufferfish;Rabbit;African clawed frog;Western c…	45.1	38.2	6.9	50	45	5	0.509	48	41	7	51.5	47.5	4	0.488	55.7	47.2	8.5	61.7	55.5	6.2	0.509	59.2	50.6	8.6	63.6	58.7	4.9	0.489
O60503	12	12	84	ANAPL;ZOONE;MACFA;DAPPU;ANODA;DROME;LUCCU;TRICA;HARSA;OOCBI;ANOCA;TAKRU;XENLA;XENTR;ONCMY;SALSA;GASAC;SERDU;9NEOP;PAPXU;TINGU;ORNAN;PELSI;ALLMI;MELGA;CALSU;CALAN;COLLI;AMAAE;TAEGU;DRYPU;OPIHO;APTFO;EGRGA;VOMUR;ERIEU;LOXAF;TRIMA;PTEAL;RABIT;ICTTR;FUKDA;CAVPO;HETGA;PIG;DIPOR;BOVIN;SHEEP;CAPHI;MOUSE;DELLE;LIPVE;MESAU;TURTR;BOMMO;ALLSI;CRIGR;PHYMC;MYOLU;HORSE;FELCA;LEPWE;ODORO;MUSPF;CANLF;AILME;URSMA…	Mallard;Dampwood termite;Crab-eating macaque;Water flea;Mosquito;Fruit fly;Green bottle fly;Red flour beetle;Jerdon's jumping ant;Clonal raider ant;Green anole;Japanese pufferfish;African clawed frog;Western clawed frog;Rainbow trout;Atlantic salmon;Three-spined stickleback;Greater amberjack;Neoptera;Asian swallowtail butterfly;White-throated tinamou;Duckbill platypus;Chinese softshell turtle;Ame…	60.1	55.8	4.3	59.5	58	1.5	0.0829	60.3	57.2	3.1	60	58	2	0.17	71.5	66.5	5	70.8	69	1.8	0.0821	71.8	68	3.8	71.4	69	2.4	0.169
O60504	18	18	84	ANODA;DROME;9NEOP;BOMMO;PAPXU;LUCCU;DAPPU;TRICA;ZOONE;HARSA;OOCBI;AMAAE;XENLA;LEPWE;CALAN;DRYPU;APTFO;OPIHO;ONCMY;SALSA;GASAC;SERDU;ALLMI;ALLSI;ANOCA;ORNAN;VOMUR;TRIMA;LOXAF;DIPOR;CAVPO;TURTR;ERIEU;PIG;MOUSE;CRIGR;MESAU;FUKDA;HETGA;RABIT;OTOGA;TARSY;PROCO;MACMU;RHIBE;CHLSB;PAPAN;MACFA;CERAT;MANLE;NOMLE;PANPA;PANTR;GORGO;PONAB;SAIBB;AOTNA;CALJA;ICTTR;MYOLU;HORSE;BOVIN;CAPHI;SHEEP;FELCA;MUSPF;ODORO…	Mosquito;Fruit fly;Neoptera;Silk moth;Asian swallowtail butterfly;Green bottle fly;Water flea;Red flour beetle;Dampwood termite;Jerdon's jumping ant;Clonal raider ant;Blue-fronted Amazon parrot;African clawed frog;Weddell seal;Anna's hummingbird;Downy woodpecker;Emperor penguin;Hoatzin;Rainbow trout;Atlantic salmon;Three-spined stickleback;Greater amberjack;American alligator;Chinese alligator;Gr…	43.6	40.6	3	45.5	41	4.5	0.383	48.3	43.6	4.7	48.5	44.5	4	0.204	51.9	48.3	3.6	54.2	48.8	5.4	0.381	57.5	51.9	5.6	57.7	53	4.7	0.205
O60506	6	7	91	PHYPA;MUSAM;MAIZE;ORYSI;WHEAT;ARATH;ARAHY;BOMMO;9NEOP;SALSA;TAKRU;ONCMY;GASAC;SERDU;TAEGU;XENLA;XENTR;MACMU;CRIGR;FUKDA;MUSPF;PANPA;PROCO;CANLF;CAVPO;CERAT;CHLSB;ICTTR;MACFA;PANTR;PONAB;RHIBE;SAIBB;GORGO;ANOCA;ORNAN;TINGU;PELSI;ALLMI;MELGA;AMAAE;CALSU;COLLI;APTFO;CALAN;DRYPU;EGRGA;OPIHO;ANAPL;ALLSI;VOMUR;MESAU;TARSY;MYOLU;MOUSE;TRIMA;OTOGA;NOMLE;AILME;BOVIN;SHEEP;PAPAN;MANLE;HETGA;HORSE;LIPVE;PIG…	Moss;Wild banana;Maize;Rice;Wheat;Mouse-ear cress;Peanut;Silk moth;Neoptera;Atlantic salmon;Japanese pufferfish;Rainbow trout;Three-spined stickleback;Greater amberjack;Zebra finch;African clawed frog;Western clawed frog;Rhesus macaque;Chinese hamster;Damaraland mole rat;European domestic ferret;Pygmy chimpanzee;Coquerel's sifaka;Dog;Guinea pig;Sooty mangabey;Green monkey;Thirteen-lined ground sq…	62.5	66.1	-3.6	69	71	-2	0.638	63.7	68.3	-4.6	71.5	73	-1.5	0.58	68.7	72.7	-4	75.8	78	-2.2	0.639	70	75	-5	78.5	80.2	-1.7	0.58
O60508	3	8	100	TINGU;YEAST;PLAF7;EMENI;NEUCR;YARLI;CHLRE;EMIHU;THAPS;DICDI;PHYPA;ORYSI;WHEAT;MAIZE;ARATH;ARAHY;MUSAM;DAPPU;ANOCA;ONCMY;XENLA;XENTR;PELSI;ALLMI;ALLSI;CALSU;TAEGU;ANAPL;MELGA;COLLI;AMAAE;OPIHO;DRYPU;EGRGA;CALAN;APTFO;VOMUR;ORNAN;CALJA;PTEAL;TARSY;NOMLE;LOXAF;TRIMA;MYOLU;PHYMC;DELLE;LIPVE;TURTR;CANLF;FELCA;HORSE;PIG;SHEEP;CAPHI;BOVIN;AILME;LEPWE;ODORO;MUSPF;URSMA;ERIEU;FUKDA;HETGA;PONAB;RHIBE;GORGO…	White-throated tinamou;Baker's yeast;Plasmodium falciparum (isolate 3D7);Emericella nidulans (strain FGSC A4 / ATCC 38163 / CBS 112.46 / NRRL 194 / M139);Neurospora crassa (strain ATCC 24698 / 74-OR23-1A / CBS 708.71 / DSM 1257 / FGSC 987);Yeast;Chlamydomonas reinhardtii;Emiliania huxleyi;Marine diatom;Slime mold;Moss;Rice;Wheat;Maize;Mouse-ear cress;Peanut;Wild banana;Water flea;Green anole;Rain…	37	49.9	-12.9	50	55	-5	0.296	41.7	52.5	-10.8	53	56.5	-3.5	0.333	37	49.9	-12.9	50	55	-5	0.296	41.7	52.5	-10.8	53	56.5	-3.5	0.333
O60524	12	3	96	EMENI;NEUCR;YARLI;YEAST;THAPS;PHYPA;ARATH;ARAHY;MUSAM;MAIZE;WHEAT;ORYSI;PLAF7;CHLRE;DICDI;DROME;DAPPU;ANODA;ZOONE;XENLA;XENTR;LOXAF;CRIGR;MOUSE;MESAU;DIPOR;ERIEU;RABIT;CAVPO;FUKDA;HETGA;PROCO;TRIMA;MYOLU;HORSE;PIG;DELLE;TURTR;PHYMC;LIPVE;BOVIN;CAPHI;SHEEP;PTEAL;CANLF;FELCA;MUSPF;LEPWE;ODORO;AILME;URSMA;OTOGA;ICTTR;TARSY;MANLE;NOMLE;SAIBB;RHIBE;GORGO;PANTR;PANPA;PAPAN;CERAT;CHLSB;MACFA;MACMU;AOTNA…	Emericella nidulans (strain FGSC A4 / ATCC 38163 / CBS 112.46 / NRRL 194 / M139);Neurospora crassa (strain ATCC 24698 / 74-OR23-1A / CBS 708.71 / DSM 1257 / FGSC 987);Yeast;Baker's yeast;Marine diatom;Moss;Mouse-ear cress;Peanut;Wild banana;Maize;Wheat;Rice;Plasmodium falciparum (isolate 3D7);Chlamydomonas reinhardtii;Slime mold;Fruit fly;Water flea;Mosquito;Dampwood termite;African clawed frog;W…	53.8	47.3	6.5	56.5	46	10.5	0.554	55.3	49.7	5.6	59	47	12	0.588	56	49.3	6.7	58.9	47.9	11	0.553	57.6	51.7	5.9	61.5	49	12.5	0.587
O60563	7	14	99	NEUCR;YARLI;EMENI;PLAF7;CALSU;CHLRE;THAPS;EMIHU;PHYPA;ARATH;ARAHY;MUSAM;WHEAT;MAIZE;ORYSI;DICDI;9NEOP;ONCMY;SALSA;TAKRU;GASAC;SERDU;XENLA;XENTR;VOMUR;DIPOR;ERIEU;PTEAL;PIG;MOUSE;CRIGR;MESAU;RABIT;CAVPO;FUKDA;HETGA;PANPA;RHIBE;PONAB;MACFA;MACMU;PAPAN;CERAT;MANLE;CHLSB;NOMLE;GORGO;PANTR;AOTNA;CALJA;SAIBB;MYOLU;BOVIN;SHEEP;CAPHI;ICTTR;TARSY;PHYMC;DELLE;TURTR;LIPVE;CANLF;HORSE;MUSPF;AILME;URSMA;ODORO…	Neurospora crassa (strain ATCC 24698 / 74-OR23-1A / CBS 708.71 / DSM 1257 / FGSC 987);Yeast;Emericella nidulans (strain FGSC A4 / ATCC 38163 / CBS 112.46 / NRRL 194 / M139);Plasmodium falciparum (isolate 3D7);Scaled quail;Chlamydomonas reinhardtii;Marine diatom;Emiliania huxleyi;Moss;Mouse-ear cress;Peanut;Wild banana;Wheat;Maize;Rice;Slime mold;Neoptera;Rainbow trout;Atlantic salmon;Japanese puf…	45.7	56.4	-10.7	49	56	-7	0.0316	47.6	57.6	-10	53	57.5	-4.5	0.0439	46.2	56.9	-10.7	49.5	56.6	-7.1	0.0315	48	58.2	-10.2	53.5	58.1	-4.6	0.0437
O60565	3	4	82	ZOONE;HARSA;OOCBI;SHEEP;PAPXU;BOMMO;9NEOP;DAPPU;TRICA;ANODA;GASAC;TAKRU;SERDU;ANOCA;ONCMY;SALSA;XENTR;XENLA;DIPOR;PELSI;FUKDA;VOMUR;HETGA;MESAU;MOUSE;HORSE;MYOLU;OTOGA;CANLF;ODORO;URSMA;LEPWE;MUSPF;LOXAF;RABIT;CAVPO;ERIEU;PTEAL;ICTTR;AILME;BOVIN;PIG;LIPVE;CRIGR;TURTR;TARSY;PONAB;PHYMC;MACMU;DELLE;CHLSB;CAPHI;GORGO;NOMLE;TRIMA;ALLMI;ALLSI;TINGU;DRYPU;ANAPL;OPIHO;COLLI;CALSU;CALAN;TAEGU;EGRGA;APTFO…	Dampwood termite;Jerdon's jumping ant;Clonal raider ant;Sheep;Asian swallowtail butterfly;Silk moth;Neoptera;Water flea;Red flour beetle;Mosquito;Three-spined stickleback;Japanese pufferfish;Greater amberjack;Green anole;Rainbow trout;Atlantic salmon;Western clawed frog;African clawed frog;Ord's kangaroo rat;Chinese softshell turtle;Damaraland mole rat;Common wombat;Naked mole rat;Golden hamster;…	72	55.5	16.5	74	56.5	17.5	0.208	72.7	59.2	13.5	75	56.5	18.5	0.162	87.8	67.7	20.1	90.2	68.9	21.3	0.208	88.6	72.2	16.4	91.5	68.9	22.6	0.162
O60566	14	24	99	THAPS;EMENI;NEUCR;YARLI;YEAST;OPIHO;TINGU;DICDI;CHLRE;EMIHU;MUSAM;MAIZE;ORYSI;WHEAT;ARAHY;ARATH;PHYPA;DAPPU;XENLA;XENTR;ONCMY;SALSA;TAKRU;GASAC;SERDU;ORNAN;VOMUR;ERIEU;MOUSE;DIPOR;CAVPO;FUKDA;HETGA;RABIT;ICTTR;LOXAF;TRIMA;MYOLU;PTEAL;TARSY;PROCO;AOTNA;CALJA;SAIBB;CERAT;RHIBE;PAPAN;MACMU;CHLSB;MACFA;MANLE;NOMLE;GORGO;PANTR;PONAB;PANPA;PIG;BOVIN;CAPHI;SHEEP;PHYMC;LIPVE;TURTR;DELLE;HORSE;FELCA;CANLF…	Marine diatom;Emericella nidulans (strain FGSC A4 / ATCC 38163 / CBS 112.46 / NRRL 194 / M139);Neurospora crassa (strain ATCC 24698 / 74-OR23-1A / CBS 708.71 / DSM 1257 / FGSC 987);Yeast;Baker's yeast;Hoatzin;White-throated tinamou;Slime mold;Chlamydomonas reinhardtii;Emiliania huxleyi;Wild banana;Maize;Rice;Wheat;Peanut;Mouse-ear cress;Moss;Water flea;African clawed frog;Western clawed frog;Rain…	55.6	52.2	3.4	54	56	-2	0.451	57.2	56.5	0.7	56	61.5	-5.5	0.877	56.1	52.8	3.3	54.5	56.5	-2	0.45	57.8	57.1	0.7	56.5	62.1	-5.6	0.876
O60583	8	25	98	PLAF7;CHLRE;EMENI;NEUCR;EMIHU;PHYPA;MUSAM;ARATH;ARAHY;WHEAT;MAIZE;ORYSI;THAPS;DICDI;9NEOP;ANAPL;SAIBB;ALLMI;PELSI;ORNAN;XENLA;XENTR;VOMUR;MOUSE;CRIGR;MESAU;ERIEU;DIPOR;CAVPO;ICTTR;HETGA;FUKDA;CAPHI;MUSPF;PIG;LOXAF;TRIMA;OTOGA;PROCO;TARSY;RABIT;CALJA;RHIBE;MACFA;NOMLE;GORGO;PANPA;PANTR;PAPAN;CERAT;MANLE;MACMU;AOTNA;CHLSB;PONAB;FELCA;BOVIN;SHEEP;PTEAL;MYOLU;CANLF;URSMA;AILME;LIPVE;LEPWE;ODORO;HORSE…	Plasmodium falciparum (isolate 3D7);Chlamydomonas reinhardtii;Emericella nidulans (strain FGSC A4 / ATCC 38163 / CBS 112.46 / NRRL 194 / M139);Neurospora crassa (strain ATCC 24698 / 74-OR23-1A / CBS 708.71 / DSM 1257 / FGSC 987);Emiliania huxleyi;Moss;Wild banana;Mouse-ear cress;Peanut;Wheat;Maize;Rice;Marine diatom;Slime mold;Neoptera;Mallard;Bolivian squirrel monkey;American alligator;Chinese s…	69.9	61.3	8.6	71	61	10	0.00888	71.4	63	8.4	72.5	63	9.5	0.0108	71.3	62.5	8.8	72.4	62.2	10.2	0.00893	72.8	64.2	8.6	74	64.3	9.7	0.0107
O60610	13	6	92	MUSAM;ORYSI;ARATH;PHYPA;ARAHY;WHEAT;MAIZE;CALAN;EGRGA;HARSA;APTFO;DRYPU;DICDI;GASAC;SERDU;ONCMY;SALSA;XENLA;XENTR;ORNAN;TURTR;VOMUR;OTOGA;PANPA;MOUSE;MESAU;FUKDA;HETGA;BOVIN;CAPHI;SHEEP;PHYMC;DELLE;LIPVE;CAVPO;PIG;PTEAL;ERIEU;DIPOR;LEPWE;MYOLU;MUSPF;ODORO;AILME;URSMA;TRIMA;HORSE;LOXAF;CANLF;AOTNA;FELCA;ICTTR;PROCO;TARSY;CALJA;SAIBB;NOMLE;GORGO;RHIBE;MACFA;PANTR;PONAB;CERAT;PAPAN;CHLSB;MACMU;MANLE…	Wild banana;Rice;Mouse-ear cress;Moss;Peanut;Wheat;Maize;Anna's hummingbird;Little egret;Jerdon's jumping ant;Emperor penguin;Downy woodpecker;Slime mold;Three-spined stickleback;Greater amberjack;Rainbow trout;Atlantic salmon;African clawed frog;Western clawed frog;Duckbill platypus;Atlantic bottle-nosed dolphin;Common wombat;Small-eared galago;Pygmy chimpanzee;Mouse;Golden hamster;Damaraland mo…	44.5	49.5	-5	43	50.5	-7.5	0.585	45.8	52.8	-7	44	54	-10	0.468	48.3	53.8	-5.5	46.7	54.9	-8.2	0.586	49.8	57.4	-7.6	47.8	58.7	-10.9	0.467
O60641	3	12	95	PHYPA;ARATH;ARAHY;MUSAM;WHEAT;ORYSI;MAIZE;DICDI;DAPPU;9NEOP;TRICA;DROME;ANODA;ZOONE;OOCBI;HARSA;BOMMO;PAPXU;ONCMY;APTFO;CRIGR;HETGA;CHLSB;SERDU;TAKRU;GASAC;SALSA;XENTR;XENLA;DIPOR;MESAU;MOUSE;OTOGA;TARSY;FUKDA;ERIEU;RABIT;PHYMC;LIPVE;DELLE;TURTR;SHEEP;BOVIN;CAPHI;MYOLU;CAVPO;AILME;LOXAF;PIG;ICTTR;HORSE;TRIMA;AOTNA;PTEAL;PROCO;PONAB;MANLE;GORGO;PANPA;PANTR;PAPAN;RHIBE;MACMU;NOMLE;CERAT;MACFA;CALJA…	Moss;Mouse-ear cress;Peanut;Wild banana;Wheat;Rice;Maize;Slime mold;Water flea;Neoptera;Red flour beetle;Fruit fly;Mosquito;Dampwood termite;Clonal raider ant;Jerdon's jumping ant;Silk moth;Asian swallowtail butterfly;Rainbow trout;Emperor penguin;Chinese hamster;Naked mole rat;Green monkey;Greater amberjack;Japanese pufferfish;Three-spined stickleback;Atlantic salmon;Western clawed frog;African …	77.3	59.7	17.6	80	64	16	0.115	80	65.1	14.9	80	64.5	15.5	0.00313	81.4	62.8	18.6	84.2	67.4	16.8	0.115	84.2	68.5	15.7	84.2	67.9	16.3	0.00317
O60658	6	3	84	BOMMO;9NEOP;ANODA;DROME;LUCCU;HARSA;OOCBI;PAPXU;TRICA;ZOONE;DAPPU;MYOLU;ERIEU;ONCMY;SALSA;ORNAN;DRYPU;AMAAE;CRIGR;CALJA;LEPWE;DIPOR;TAKRU;GASAC;SERDU;XENLA;XENTR;ANOCA;VOMUR;TAEGU;TINGU;PELSI;EGRGA;ALLMI;ALLSI;COLLI;CALSU;MELGA;ANAPL;CALAN;APTFO;OPIHO;LOXAF;TRIMA;PHYMC;LIPVE;DELLE;TURTR;CAVPO;FUKDA;HETGA;TARSY;PTEAL;SHEEP;BOVIN;CAPHI;URSMA;HORSE;PIG;AILME;CANLF;MUSPF;FELCA;ODORO;ICTTR;OTOGA;RABIT…	Silk moth;Neoptera;Mosquito;Fruit fly;Green bottle fly;Jerdon's jumping ant;Clonal raider ant;Asian swallowtail butterfly;Red flour beetle;Dampwood termite;Water flea;Little brown bat;Western European hedgehog;Rainbow trout;Atlantic salmon;Duckbill platypus;Downy woodpecker;Blue-fronted Amazon parrot;Chinese hamster;White-tufted-ear marmoset;Weddell seal;Ord's kangaroo rat;Japanese pufferfish;Thr…	58.5	31.7	26.8	74.5	15	59.5	0.237	59.5	35	24.5	76.5	19	57.5	0.278	69.6	37.7	31.9	88.7	17.9	70.8	0.237	70.8	41.7	29.1	91.1	22.6	68.5	0.278
O60664	19	11	77	TRICA;DAPPU;HARSA;OOCBI;GASAC;TAKRU;OPIHO;TINGU;RABIT;TARSY;LEPWE;TURTR;SERDU;ONCMY;SALSA;ANAPL;ORNAN;TAEGU;DRYPU;APTFO;EGRGA;DIPOR;XENLA;XENTR;ERIEU;VOMUR;PTEAL;MOUSE;CRIGR;MESAU;FUKDA;CAVPO;HETGA;AOTNA;URSMA;ICTTR;LOXAF;TRIMA;HORSE;MYOLU;PIG;SHEEP;PHYMC;DELLE;LIPVE;BOVIN;CAPHI;MUSPF;FELCA;CANLF;ODORO;AILME;SAIBB;OTOGA;PROCO;NOMLE;CHLSB;CALJA;GORGO;PANPA;PANTR;MANLE;RHIBE;PAPAN;MACMU;CERAT;MACFA…	Red flour beetle;Water flea;Jerdon's jumping ant;Clonal raider ant;Three-spined stickleback;Japanese pufferfish;Hoatzin;White-throated tinamou;Rabbit;Philippine tarsier;Weddell seal;Atlantic bottle-nosed dolphin;Greater amberjack;Rainbow trout;Atlantic salmon;Mallard;Duckbill platypus;Zebra finch;Downy woodpecker;Emperor penguin;Little egret;Ord's kangaroo rat;African clawed frog;Western clawed f…	49.6	44.1	5.5	45	49	-4	0.33	57.1	49	8.1	63	52	11	0.122	64.5	57.3	7.2	58.4	63.6	-5.2	0.33	74.1	63.6	10.5	81.8	67.5	14.3	0.122
O60673	15	23	100	EGRGA;PLAF7;THAPS;YEAST;BOMMO;9NEOP;PAPXU;CHLRE;PHYPA;ARAHY;ARATH;MUSAM;MAIZE;WHEAT;ORYSI;EMIHU;YARLI;DICDI;NEUCR;DROME;LUCCU;EMENI;DAPPU;OOCBI;TRICA;ANODA;HARSA;ZOONE;TINGU;TAEGU;CALSU;MELGA;AMAAE;DRYPU;ANAPL;CALAN;COLLI;OPIHO;APTFO;ORNAN;ALLMI;ALLSI;PELSI;ANOCA;VOMUR;FUKDA;HETGA;ERIEU;MOUSE;CAVPO;HORSE;RABIT;MYOLU;OTOGA;TRIMA;DIPOR;TARSY;BOVIN;CAPHI;SHEEP;LOXAF;PTEAL;PIG;PROCO;ICTTR;FELCA;MUSPF…	Little egret;Plasmodium falciparum (isolate 3D7);Marine diatom;Baker's yeast;Silk moth;Neoptera;Asian swallowtail butterfly;Chlamydomonas reinhardtii;Moss;Peanut;Mouse-ear cress;Wild banana;Maize;Wheat;Rice;Emiliania huxleyi;Yeast;Slime mold;Neurospora crassa (strain ATCC 24698 / 74-OR23-1A / CBS 708.71 / DSM 1257 / FGSC 987);Fruit fly;Green bottle fly;Emericella nidulans (strain FGSC A4 / ATCC 3…	60.4	55.3	5.1	62	59	3	0.222	64.5	58.4	6.1	63	61	2	0.114	60.4	55.3	5.1	62	59	3	0.222	64.5	58.4	6.1	63	61	2	0.114
O60684	3	3	99	PLAF7;DROME;LUCCU;ANODA;BOMMO;PAPXU;ONCMY;LEPWE;NOMLE;RHIBE;SALSA;GASAC;SERDU;TAKRU;OTOGA;XENLA;XENTR;ORNAN;ANOCA;ALLMI;TAEGU;PELSI;ALLSI;AMAAE;COLLI;CALSU;MELGA;DRYPU;CALAN;ANAPL;TINGU;APTFO;OPIHO;EGRGA;VOMUR;PROCO;CALJA;MUSPF;MYOLU;HORSE;CAVPO;LOXAF;TRIMA;HETGA;FUKDA;CAPHI;ERIEU;TARSY;DIPOR;CRIGR;MESAU;ODORO;PTEAL;SAIBB;PONAB;CHLSB;MACMU;AOTNA;AILME;RABIT;CANLF;FELCA;URSMA;MOUSE;PHYMC;LIPVE;SHE…	Plasmodium falciparum (isolate 3D7);Fruit fly;Green bottle fly;Mosquito;Silk moth;Asian swallowtail butterfly;Rainbow trout;Weddell seal;Northern white-cheeked gibbon;Black snub-nosed monkey;Atlantic salmon;Three-spined stickleback;Greater amberjack;Japanese pufferfish;Small-eared galago;African clawed frog;Western clawed frog;Duckbill platypus;Green anole;American alligator;Zebra finch;Chinese s…	63.3	68.3	-5	67	56	11	0.763	64	74	-10	68	64	4	0.486	64	69	-5	67.7	56.6	11.1	0.763	64.6	74.7	-10.1	68.7	64.6	4.1	0.487
O60701	5	5	95	EMENI;NEUCR;YARLI;THAPS;EMIHU;TAKRU;GASAC;SERDU;RABIT;XENLA;XENTR;ANOCA;DIPOR;OTOGA;ALLSI;PELSI;OPIHO;CALAN;DRYPU;AMAAE;COLLI;APTFO;EGRGA;TAEGU;CALSU;MELGA;AOTNA;MYOLU;VOMUR;ORNAN;CAVPO;PTEAL;CRIGR;MESAU;MOUSE;ERIEU;HETGA;PIG;PHYMC;DELLE;LIPVE;TURTR;BOVIN;CAPHI;SHEEP;HORSE;MACFA;MACMU;RHIBE;CERAT;MANLE;PAPAN;TARSY;NOMLE;GORGO;CALJA;ICTTR;PANPA;PROCO;CHLSB;PANTR;PONAB;SAIBB;ODORO;MUSPF;FELCA;LEPWE…	Emericella nidulans (strain FGSC A4 / ATCC 38163 / CBS 112.46 / NRRL 194 / M139);Neurospora crassa (strain ATCC 24698 / 74-OR23-1A / CBS 708.71 / DSM 1257 / FGSC 987);Yeast;Marine diatom;Emiliania huxleyi;Japanese pufferfish;Three-spined stickleback;Greater amberjack;Rabbit;African clawed frog;Western clawed frog;Green anole;Ord's kangaroo rat;Small-eared galago;Chinese alligator;Chinese softshel…	75.2	68.2	7	69	69	0	0.348	77.4	73.4	4	73	69	4	0.605	79.2	71.8	7.4	72.6	72.6	0	0.347	81.5	77.3	4.2	76.8	72.6	4.2	0.606
O60711	10	6	85	EMENI;CALAN;ANODA;DICDI;ORNAN;VOMUR;FUKDA;HETGA;CAVPO;ERIEU;CRIGR;MESAU;MOUSE;BOVIN;CAPHI;SHEEP;PIG;PHYMC;LIPVE;DELLE;TURTR;LOXAF;DIPOR;TRIMA;FELCA;MUSPF;CANLF;AILME;URSMA;LEPWE;ODORO;MYOLU;OTOGA;RABIT;HORSE;ICTTR;PTEAL;TARSY;PONAB;MANLE;RHIBE;MACFA;MACMU;CHLSB;CERAT;PAPAN;NOMLE;GORGO;PANTR;PANPA;AOTNA;CALJA;SAIBB;ANOCA;AMAAE;OPIHO;ALLMI;ALLSI;PELSI;XENTR;ONCMY;SALSA;GASAC;TAKRU;SERDU;XENLA;PROCO…	Emericella nidulans (strain FGSC A4 / ATCC 38163 / CBS 112.46 / NRRL 194 / M139);Anna's hummingbird;Mosquito;Slime mold;Duckbill platypus;Common wombat;Damaraland mole rat;Naked mole rat;Guinea pig;Western European hedgehog;Chinese hamster;Golden hamster;Mouse;Bovine;Goat;Sheep;Pig;Sperm whale;Yangtze river dolphin;Beluga whale;Atlantic bottle-nosed dolphin;African elephant;Ord's kangaroo rat;Car…	51.1	44.5	6.6	51	45	6	0.2	56	47.5	8.5	53	48	5	0.182	60.1	52.4	7.7	60	53	7	0.201	65.9	55.9	10	62.4	56.5	5.9	0.183
O60716	41	6	81	XENLA;COLLI;CALAN;OPIHO;XENTR;DRYPU;ANAPL;ORNAN;SHEEP;CAVPO;VOMUR;BOVIN;CAPHI;TRIMA;ERIEU;RABIT;LOXAF;MOUSE;MESAU;CRIGR;PTEAL;HORSE;PHYMC;LIPVE;DELLE;TURTR;MYOLU;PIG;FELCA;CANLF;ODORO;MUSPF;LEPWE;URSMA;AILME;DIPOR;ICTTR;TARSY;SAIBB;AOTNA;CALJA;CHLSB;NOMLE;MACFA;MACMU;GORGO;CERAT;PAPAN;MANLE;PONAB;RHIBE;PANTR;PANPA;OTOGA;PROCO;FUKDA;HETGA;ANOCA;PELSI;ALLMI;ALLSI;MELGA;TINGU;EGRGA;CALSU;AMAAE;APTFO…	African clawed frog;Rock dove;Anna's hummingbird;Hoatzin;Western clawed frog;Downy woodpecker;Mallard;Duckbill platypus;Sheep;Guinea pig;Common wombat;Bovine;Goat;Caribbean manatee;Western European hedgehog;Rabbit;African elephant;Mouse;Golden hamster;Chinese hamster;Black flying fox;Horse;Sperm whale;Yangtze river dolphin;Beluga whale;Atlantic bottle-nosed dolphin;Little brown bat;Pig;Cat;Dog;Pa…	59.7	61.5	-1.8	62	64.5	-2.5	0.666	62.1	61.8	0.3	65	65	0	0.944	73.7	75.9	-2.2	76.5	79.6	-3.1	0.668	76.7	76.3	0.4	80.2	80.2	0	0.943
O60732	14	55	48	MESAU;CERAT;MACMU;PONAB;GORGO;PANPA;AOTNA;CALJA;SAIBB;CHLSB;PANTR;CAVPO;DIPOR;CAPHI;LOXAF;BOVIN;PHYMC;RABIT;CRIGR;MOUSE;FUKDA;HETGA;MYOLU;RHIBE;PAPAN;MACFA;MANLE;OTOGA;TRIMA;PTEAL;PIG;CANLF;MUSPF;SHEEP;ICTTR;DELLE;HORSE;TARSY;NOMLE;ERIEU;FELCA;LIPVE;TURTR;PROCO;LEPWE;ODORO;AILME;URSMA;	Golden hamster;Sooty mangabey;Rhesus macaque;Sumatran orangutan;Western lowland gorilla;Pygmy chimpanzee;Ma's night monkey;White-tufted-ear marmoset;Bolivian squirrel monkey;Green monkey;Chimpanzee;Guinea pig;Ord's kangaroo rat;Goat;African elephant;Bovine;Sperm whale;Rabbit;Chinese hamster;Mouse;Damaraland mole rat;Naked mole rat;Little brown bat;Black snub-nosed monkey;Olive baboon;Crab-eating …	3	3.67	-0.67	2	3	-1	0.65	3.29	3.96	-0.67	2.5	3	-0.5	0.705	6.25	7.65	-1.4	4.17	6.25	-2.08	0.651	6.85	8.26	-1.41	5.21	6.25	-1.04	0.706
O60749	9	9	99	DICDI;YEAST;THAPS;CHLRE;PHYPA;ARATH;ARAHY;MUSAM;ORYSI;WHEAT;MAIZE;EMIHU;DAPPU;ORNAN;ONCMY;SALSA;XENLA;OTOGA;CALSU;DIPOR;PELSI;VOMUR;MACMU;RHIBE;LOXAF;HETGA;PTEAL;TARSY;MYOLU;ERIEU;PROCO;BOVIN;CAPHI;SHEEP;CAVPO;MOUSE;TRIMA;SAIBB;FUKDA;DELLE;LIPVE;PHYMC;TURTR;PIG;MUSPF;MESAU;RABIT;AOTNA;ICTTR;CALJA;GORGO;PONAB;NOMLE;PAPAN;CHLSB;CERAT;MACFA;MANLE;PANPA;PANTR;AILME;HORSE;ODORO;CANLF;URSMA;FELCA;ANOCA…	Slime mold;Baker's yeast;Marine diatom;Chlamydomonas reinhardtii;Moss;Mouse-ear cress;Peanut;Wild banana;Rice;Wheat;Maize;Emiliania huxleyi;Water flea;Duckbill platypus;Rainbow trout;Atlantic salmon;African clawed frog;Small-eared galago;Scaled quail;Ord's kangaroo rat;Chinese softshell turtle;Common wombat;Rhesus macaque;Black snub-nosed monkey;African elephant;Naked mole rat;Black flying fox;Ph…	72.2	67.2	5	72	67	5	0.362	75.7	71	4.7	72	70	2	0.266	72.9	67.9	5	72.7	67.7	5	0.362	76.4	71.7	4.7	72.7	70.7	2	0.268
O60759	4	7	83	OPIHO;ANODA;DROME;LUCCU;PAPXU;BOMMO;9NEOP;HARSA;OOCBI;TRICA;ZOONE;GASAC;ONCMY;SALSA;SERDU;TAKRU;XENLA;XENTR;EGRGA;DRYPU;ANOCA;ORNAN;VOMUR;MOUSE;CRIGR;MESAU;ERIEU;ICTTR;CAVPO;FUKDA;HETGA;DIPOR;LOXAF;TRIMA;RABIT;OTOGA;PROCO;TARSY;AOTNA;CALJA;SAIBB;CHLSB;MACMU;RHIBE;PONAB;NOMLE;MACFA;GORGO;PANPA;PANTR;PAPAN;CERAT;MANLE;FELCA;CANLF;MUSPF;LEPWE;ODORO;AILME;URSMA;BOVIN;CAPHI;SHEEP;MYOLU;PTEAL;HORSE;PIG…	Hoatzin;Mosquito;Fruit fly;Green bottle fly;Asian swallowtail butterfly;Silk moth;Neoptera;Jerdon's jumping ant;Clonal raider ant;Red flour beetle;Dampwood termite;Three-spined stickleback;Rainbow trout;Atlantic salmon;Greater amberjack;Japanese pufferfish;African clawed frog;Western clawed frog;Little egret;Downy woodpecker;Green anole;Duckbill platypus;Common wombat;Mouse;Chinese hamster;Golden…	70.2	62.7	7.5	70	74	-4	0.524	71.2	65	6.2	71.5	74	-2.5	0.585	84.7	75.6	9.1	84.3	89.2	-4.9	0.524	85.8	78.3	7.5	86.2	89.2	-3	0.586
O60763	10	7	95	DICDI;EMIHU;DAPPU;DROME;LUCCU;ONCMY;SALSA;GASAC;SERDU;TAKRU;XENLA;XENTR;ICTTR;MOUSE;CRIGR;MESAU;HETGA;CAVPO;FUKDA;ERIEU;OTOGA;DIPOR;RABIT;TARSY;RHIBE;PANTR;GORGO;NOMLE;SAIBB;CALJA;AOTNA;MANLE;CHLSB;PAPAN;CERAT;MACFA;MACMU;PONAB;PANPA;MYOLU;PROCO;HORSE;LOXAF;TRIMA;PTEAL;MUSPF;ODORO;FELCA;CANLF;AILME;URSMA;PIG;PHYMC;LIPVE;DELLE;TURTR;BOVIN;SHEEP;CAPHI;ORNAN;VOMUR;TAEGU;ALLMI;ALLSI;CALSU;MELGA;ANOCA…	Slime mold;Emiliania huxleyi;Water flea;Fruit fly;Green bottle fly;Rainbow trout;Atlantic salmon;Three-spined stickleback;Greater amberjack;Japanese pufferfish;African clawed frog;Western clawed frog;Thirteen-lined ground squirrel;Mouse;Chinese hamster;Golden hamster;Naked mole rat;Guinea pig;Damaraland mole rat;Western European hedgehog;Small-eared galago;Ord's kangaroo rat;Rabbit;Philippine tar…	54.9	59.1	-4.2	57	57	0	0.566	57	60.4	-3.4	58.5	61	-2.5	0.642	57.8	62.3	-4.5	60	60	0	0.564	60	63.6	-3.6	61.6	64.2	-2.6	0.642
O60779	3	3	84	DICDI;MUSAM;PAPXU;HARSA;OOCBI;ONCMY;CRIGR;SHEEP;XENLA;XENTR;ANOCA;VOMUR;ORNAN;MESAU;MOUSE;PTEAL;ERIEU;CAVPO;HETGA;FUKDA;ICTTR;MYOLU;HORSE;FELCA;AILME;CANLF;URSMA;MUSPF;LEPWE;ODORO;LIPVE;PHYMC;DELLE;TURTR;PIG;BOVIN;CAPHI;DIPOR;PROCO;LOXAF;TRIMA;RABIT;OTOGA;TARSY;PONAB;RHIBE;NOMLE;GORGO;PANPA;PANTR;MACMU;MACFA;PAPAN;CHLSB;CERAT;MANLE;CALJA;AOTNA;SAIBB;TINGU;CALSU;MELGA;TAEGU;ANAPL;AMAAE;OPIHO;DRYPU…	Slime mold;Wild banana;Asian swallowtail butterfly;Jerdon's jumping ant;Clonal raider ant;Rainbow trout;Chinese hamster;Sheep;African clawed frog;Western clawed frog;Green anole;Common wombat;Duckbill platypus;Golden hamster;Mouse;Black flying fox;Western European hedgehog;Guinea pig;Naked mole rat;Damaraland mole rat;Thirteen-lined ground squirrel;Little brown bat;Horse;Cat;Giant panda;Dog;Polar…	47.7	61.7	-14	43	57	-14	0.293	50.3	66	-15.7	45	69	-24	0.214	56.7	73.4	-16.7	51.2	67.9	-16.7	0.293	59.9	78.5	-18.6	53.6	82.1	-28.5	0.215
O60784	10	15	92	NEUCR;ANODA;DROME;LUCCU;HARSA;OOCBI;9NEOP;BOMMO;PAPXU;DAPPU;TRICA;ZOONE;ONCMY;TAKRU;SALSA;GASAC;SERDU;FUKDA;TURTR;XENLA;XENTR;HETGA;VOMUR;ORNAN;CAVPO;OTOGA;MESAU;RABIT;MYOLU;DIPOR;CRIGR;MOUSE;ERIEU;ICTTR;TARSY;LOXAF;URSMA;FELCA;CANLF;MUSPF;AILME;LEPWE;ODORO;PROCO;CALJA;MACMU;NOMLE;RHIBE;CHLSB;CERAT;MANLE;MACFA;PAPAN;PONAB;GORGO;PANPA;PANTR;AOTNA;SAIBB;TRIMA;PTEAL;PIG;HORSE;PHYMC;DELLE;LIPVE;SHEEP…	Neurospora crassa (strain ATCC 24698 / 74-OR23-1A / CBS 708.71 / DSM 1257 / FGSC 987);Mosquito;Fruit fly;Green bottle fly;Jerdon's jumping ant;Clonal raider ant;Neoptera;Silk moth;Asian swallowtail butterfly;Water flea;Red flour beetle;Dampwood termite;Rainbow trout;Japanese pufferfish;Atlantic salmon;Three-spined stickleback;Greater amberjack;Damaraland mole rat;Atlantic bottle-nosed dolphin;Afr…	58.6	61	-2.4	62.5	62	0.5	0.716	62.6	64.2	-1.6	67.5	66	1.5	0.788	63.7	66.3	-2.6	68	67.4	0.6	0.717	68	69.8	-1.8	73.3	71.7	1.6	0.79
O60828	3	6	77	PLAF7;ORNAN;LUCCU;ANODA;CHLRE;PHYPA;ARATH;WHEAT;ORYSI;MAIZE;ARAHY;MUSAM;DAPPU;TRICA;BOMMO;PAPXU;9NEOP;HARSA;OOCBI;ZOONE;XENLA;CANLF;ANOCA;ALLMI;ALLSI;URSMA;VOMUR;DIPOR;RABIT;MOUSE;CRIGR;MESAU;TARSY;ERIEU;FELCA;PTEAL;MYOLU;PIG;PHYMC;DELLE;TURTR;LIPVE;HORSE;SHEEP;BOVIN;CAPHI;MUSPF;ODORO;AILME;FUKDA;OTOGA;CAVPO;HETGA;TRIMA;LOXAF;ICTTR;PROCO;SAIBB;AOTNA;CALJA;GORGO;PANPA;PANTR;NOMLE;PONAB;MACMU;RHIBE…	Plasmodium falciparum (isolate 3D7);Duckbill platypus;Green bottle fly;Mosquito;Chlamydomonas reinhardtii;Moss;Mouse-ear cress;Wheat;Rice;Maize;Peanut;Wild banana;Water flea;Red flour beetle;Silk moth;Asian swallowtail butterfly;Neoptera;Jerdon's jumping ant;Clonal raider ant;Dampwood termite;African clawed frog;Dog;Green anole;American alligator;Chinese alligator;Polar bear;Common wombat;Ord's k…	54.7	56.5	-1.8	56	56	0	0.79	55	57.5	-2.5	56	56.5	-0.5	0.706	71	73.3	-2.3	72.7	72.7	0	0.79	71.4	74.7	-3.3	72.7	73.3	-0.6	0.706
O60841	33	4	99	DICDI;PLAF7;TAKRU;ONCMY;CALJA;SERDU;SALSA;ALLMI;ALLSI;XENLA;PROCO;TAEGU;BOVIN;CAPHI;SHEEP;DRYPU;ANOCA;PELSI;TINGU;ORNAN;PTEAL;VOMUR;LIPVE;TURTR;DELLE;RHIBE;PHYMC;PIG;TRIMA;LOXAF;CAVPO;MYOLU;SAIBB;CANLF;PONAB;ERIEU;ICTTR;HORSE;ODORO;AILME;FELCA;MUSPF;RABIT;TARSY;URSMA;MESAU;GORGO;PANPA;PANTR;NOMLE;AOTNA;DIPOR;HETGA;OTOGA;PAPAN;MACFA;MANLE;CERAT;CHLSB;MACMU;MOUSE;FUKDA;CRIGR;ANAPL;AMAAE;OPIHO;COLLI…	Slime mold;Plasmodium falciparum (isolate 3D7);Japanese pufferfish;Rainbow trout;White-tufted-ear marmoset;Greater amberjack;Atlantic salmon;American alligator;Chinese alligator;African clawed frog;Coquerel's sifaka;Zebra finch;Bovine;Goat;Sheep;Downy woodpecker;Green anole;Chinese softshell turtle;White-throated tinamou;Duckbill platypus;Black flying fox;Common wombat;Yangtze river dolphin;Atlan…	58.1	49.5	8.6	61	52.5	8.5	0.183	59.9	53.5	6.4	64	56	8	0.293	58.7	50	8.7	61.6	53	8.6	0.183	60.5	54.1	6.4	64.6	56.6	8	0.295
O60861	7	3	88	YEAST;GASAC;TAKRU;SERDU;ONCMY;SALSA;PELSI;COLLI;TAEGU;DRYPU;CALAN;APTFO;EGRGA;ANAPL;AMAAE;ALLMI;ALLSI;XENTR;ANOCA;XENLA;PHYMC;PIG;URSMA;TURTR;MACMU;CERAT;CANLF;TARSY;FELCA;CRIGR;DIPOR;RABIT;MESAU;PTEAL;ODORO;ICTTR;MOUSE;FUKDA;HETGA;CAVPO;LIPVE;CAPHI;BOVIN;OTOGA;AOTNA;PROCO;CALJA;SAIBB;MACFA;RHIBE;PONAB;GORGO;NOMLE;PANPA;PANTR;PAPAN;MANLE;CHLSB;VOMUR;ERIEU;MUSPF;LOXAF;SHEEP;TRIMA;DELLE;MYOLU;AILME…	Baker's yeast;Three-spined stickleback;Japanese pufferfish;Greater amberjack;Rainbow trout;Atlantic salmon;Chinese softshell turtle;Rock dove;Zebra finch;Downy woodpecker;Anna's hummingbird;Emperor penguin;Little egret;Mallard;Blue-fronted Amazon parrot;American alligator;Chinese alligator;Western clawed frog;Green anole;African clawed frog;Sperm whale;Pig;Polar bear;Atlantic bottle-nosed dolphin…	45.3	47	-1.7	44	49	-5	0.864	47	49.3	-2.3	46	52	-6	0.797	51.5	53.4	-1.9	50	55.7	-5.7	0.865	53.4	56.1	-2.7	52.3	59.1	-6.8	0.798
O60884	7	10	99	PLAF7;EMENI;NEUCR;YEAST;YARLI;THAPS;CHLRE;TAKRU;LEPWE;XENLA;XENTR;TARSY;VOMUR;ORNAN;FUKDA;TRIMA;SHEEP;PTEAL;MANLE;MYOLU;URSMA;AILME;LOXAF;HORSE;ODORO;ERIEU;DIPOR;HETGA;MESAU;PROCO;OTOGA;MOUSE;SAIBB;ICTTR;AOTNA;CALJA;CANLF;PIG;RABIT;CAVPO;CERAT;CHLSB;GORGO;MACFA;MACMU;NOMLE;PANPA;PANTR;PAPAN;PONAB;RHIBE;BOVIN;CAPHI;DELLE;FELCA;LIPVE;MUSPF;PHYMC;TURTR;ANOCA;PELSI;MELGA;CALAN;TAEGU;DRYPU;TINGU;ALLSI…	Plasmodium falciparum (isolate 3D7);Emericella nidulans (strain FGSC A4 / ATCC 38163 / CBS 112.46 / NRRL 194 / M139);Neurospora crassa (strain ATCC 24698 / 74-OR23-1A / CBS 708.71 / DSM 1257 / FGSC 987);Baker's yeast;Yeast;Marine diatom;Chlamydomonas reinhardtii;Japanese pufferfish;Weddell seal;African clawed frog;Western clawed frog;Philippine tarsier;Common wombat;Duckbill platypus;Damaraland m…	68.4	62.7	5.7	72	65	7	0.323	71.6	65.7	5.9	73	66.5	6.5	0.349	69.1	63.3	5.8	72.7	65.7	7	0.323	72.3	66.4	5.9	73.7	67.2	6.5	0.349
O60885	27	20	93	NEUCR;DICDI;YEAST;YARLI;ARATH;ARAHY;ORYSI;WHEAT;MAIZE;EMENI;ANAPL;PELSI;SHEEP;ONCMY;SALSA;TAKRU;GASAC;SERDU;XENLA;XENTR;ERIEU;ANOCA;MELGA;AMAAE;ALLMI;ALLSI;CALSU;APTFO;EGRGA;ORNAN;VOMUR;DIPOR;TRIMA;HETGA;LEPWE;FUKDA;MOUSE;MESAU;CRIGR;PTEAL;CAVPO;CERAT;SAIBB;CAPHI;MYOLU;RABIT;AOTNA;RHIBE;PROCO;ICTTR;HORSE;TARSY;OTOGA;BOVIN;PANPA;PAPAN;CALJA;NOMLE;MANLE;CHLSB;MACMU;MACFA;PONAB;GORGO;PANTR;PIG;PHYMC…	Neurospora crassa (strain ATCC 24698 / 74-OR23-1A / CBS 708.71 / DSM 1257 / FGSC 987);Slime mold;Baker's yeast;Yeast;Mouse-ear cress;Peanut;Rice;Wheat;Maize;Emericella nidulans (strain FGSC A4 / ATCC 38163 / CBS 112.46 / NRRL 194 / M139);Mallard;Chinese softshell turtle;Sheep;Rainbow trout;Atlantic salmon;Japanese pufferfish;Three-spined stickleback;Greater amberjack;African clawed frog;Western c…	54.5	47.1	7.4	52	44.5	7.5	0.0523	56.2	49.6	6.6	53	46.5	6.5	0.0996	58.6	50.7	7.9	55.9	47.8	8.1	0.0525	60.4	53.3	7.1	57	50	7	0.0999
O60890	5	12	83	XENTR;OPIHO;ANOCA;AMAAE;MELGA;DRYPU;CALAN;APTFO;CALSU;COLLI;TAEGU;PELSI;ANAPL;ALLSI;EGRGA;VOMUR;MOUSE;ERIEU;MANLE;MESAU;PROCO;FUKDA;LEPWE;TRIMA;AILME;URSMA;PTEAL;CAVPO;LOXAF;BOVIN;SHEEP;MUSPF;OTOGA;CHLSB;GORGO;CERAT;MACFA;MACMU;PAPAN;NOMLE;PANPA;PANTR;PONAB;ICTTR;TARSY;MYOLU;RABIT;FELCA;DIPOR;PIG;CAPHI;AOTNA;CALJA;SAIBB;CANLF;HORSE;PHYMC;DELLE;ODORO;LIPVE;ONCMY;SALSA;TAKRU;GASAC;SERDU;XENLA;ALLMI…	Western clawed frog;Hoatzin;Green anole;Blue-fronted Amazon parrot;Wild turkey;Downy woodpecker;Anna's hummingbird;Emperor penguin;Scaled quail;Rock dove;Zebra finch;Chinese softshell turtle;Mallard;Chinese alligator;Little egret;Common wombat;Mouse;Western European hedgehog;Drill;Golden hamster;Coquerel's sifaka;Damaraland mole rat;Weddell seal;Caribbean manatee;Giant panda;Polar bear;Black flyi…	53.2	49.8	3.4	50	49.5	0.5	0.443	56.8	52.5	4.3	59	52.5	6.5	0.321	64.1	59.9	4.2	60.2	59.6	0.6	0.445	68.4	63.3	5.1	71.1	63.3	7.8	0.323
O60930	3	3	85	ARAHY;YARLI;EMENI;NEUCR;YEAST;XENTR;TAKRU;ONCMY;SALSA;GASAC;SERDU;ANOCA;VOMUR;ERIEU;FUKDA;HETGA;CAVPO;DIPOR;MOUSE;CRIGR;MESAU;LOXAF;TRIMA;ICTTR;FELCA;MUSPF;CANLF;URSMA;AILME;ODORO;LEPWE;RABIT;OTOGA;TARSY;PROCO;MANLE;PONAB;AOTNA;SAIBB;CALJA;NOMLE;GORGO;PANPA;PANTR;RHIBE;CHLSB;PAPAN;MACFA;MACMU;CERAT;PIG;SHEEP;BOVIN;CAPHI;PTEAL;PHYMC;LIPVE;DELLE;TURTR;HORSE;MYOLU;ALLMI;ALLSI;PELSI;CALSU;MELGA;TINGU…	Peanut;Yeast;Emericella nidulans (strain FGSC A4 / ATCC 38163 / CBS 112.46 / NRRL 194 / M139);Neurospora crassa (strain ATCC 24698 / 74-OR23-1A / CBS 708.71 / DSM 1257 / FGSC 987);Baker's yeast;Western clawed frog;Japanese pufferfish;Rainbow trout;Atlantic salmon;Three-spined stickleback;Greater amberjack;Green anole;Common wombat;Western European hedgehog;Damaraland mole rat;Naked mole rat;Guine…	36.3	37.3	-1	44	43	1	0.94	39.7	44.3	-4.6	46	46	0	0.724	42.8	43.9	-1.1	51.8	50.6	1.2	0.942	46.7	52.1	-5.4	54.1	54.1	0	0.725
O60934	17	7	90	NEUCR;CHLRE;EMIHU;PHYPA;MUSAM;MAIZE;ORYSI;WHEAT;ARATH;ARAHY;DROME;LUCCU;DAPPU;HARSA;OOCBI;ANODA;9NEOP;PAPXU;TRICA;XENLA;XENTR;ONCMY;SALSA;TAKRU;GASAC;SERDU;ANOCA;ORNAN;VOMUR;MYOLU;MOUSE;CRIGR;MESAU;PTEAL;ERIEU;DIPOR;LOXAF;TRIMA;RABIT;FELCA;CANLF;MUSPF;ODORO;AILME;URSMA;TARSY;PIG;CALJA;AOTNA;SAIBB;CHLSB;RHIBE;CERAT;MANLE;PAPAN;MACFA;MACMU;PONAB;NOMLE;PANPA;PANTR;GORGO;BOVIN;CAPHI;SHEEP;PHYMC;LIPVE…	Neurospora crassa (strain ATCC 24698 / 74-OR23-1A / CBS 708.71 / DSM 1257 / FGSC 987);Chlamydomonas reinhardtii;Emiliania huxleyi;Moss;Wild banana;Maize;Rice;Wheat;Mouse-ear cress;Peanut;Fruit fly;Green bottle fly;Water flea;Jerdon's jumping ant;Clonal raider ant;Mosquito;Neoptera;Asian swallowtail butterfly;Red flour beetle;African clawed frog;Western clawed frog;Rainbow trout;Atlantic salmon;Ja…	46.2	44.9	1.3	47	50	-3	0.838	49.7	50.4	-0.7	51	52	-1	0.908	51.3	49.9	1.4	52.2	55.6	-3.4	0.84	55.2	56	-0.8	56.7	57.8	-1.1	0.907
O60941	9	12	84	DAPPU;ONCMY;CALSU;XENTR;LEPWE;TARSY;ANOCA;PELSI;TINGU;TAEGU;AMAAE;CALAN;OPIHO;ORNAN;COLLI;HETGA;TAKRU;SALSA;GASAC;SERDU;XENLA;CAPHI;FUKDA;PHYMC;RABIT;CAVPO;ERIEU;ICTTR;MANLE;CALJA;MOUSE;CRIGR;MESAU;MACFA;AOTNA;SAIBB;RHIBE;NOMLE;CERAT;PAPAN;MACMU;GORGO;VOMUR;LOXAF;URSMA;PTEAL;DIPOR;SHEEP;TRIMA;CANLF;PIG;MYOLU;PROCO;BOVIN;DELLE;TURTR;LIPVE;OTOGA;PONAB;CHLSB;PANPA;PANTR;HORSE;FELCA;ODORO;MUSPF;AILME…	Water flea;Rainbow trout;Scaled quail;Western clawed frog;Weddell seal;Philippine tarsier;Green anole;Chinese softshell turtle;White-throated tinamou;Zebra finch;Blue-fronted Amazon parrot;Anna's hummingbird;Hoatzin;Duckbill platypus;Rock dove;Naked mole rat;Japanese pufferfish;Atlantic salmon;Three-spined stickleback;Greater amberjack;African clawed frog;Goat;Damaraland mole rat;Sperm whale;Rabb…	67.6	64.2	3.4	68	65.5	2.5	0.417	68.9	67.6	1.3	70	69	1	0.739	80.4	76.4	4	81	78	3	0.416	82	80.5	1.5	83.3	82.2	1.1	0.74
O75022	3	6	44	RABIT;CRIGR;ICTTR;LOXAF;MESAU;MOUSE;CAPHI;TRIMA;CAVPO;PHYMC;SHEEP;OTOGA;ERIEU;RHIBE;NOMLE;PONAB;CHLSB;MACFA;SAIBB;CALJA;AOTNA;PANPA;PAPAN;GORGO;PANTR;CERAT;MACMU;MANLE;TARSY;BOVIN;AILME;CANLF;MUSPF;HORSE;PIG;MYOLU;PROCO;LIPVE;TURTR;DELLE;URSMA;FELCA;LEPWE;ODORO;	Rabbit;Chinese hamster;Thirteen-lined ground squirrel;African elephant;Golden hamster;Mouse;Goat;Caribbean manatee;Guinea pig;Sperm whale;Sheep;Small-eared galago;Western European hedgehog;Black snub-nosed monkey;Northern white-cheeked gibbon;Sumatran orangutan;Green monkey;Crab-eating macaque;Bolivian squirrel monkey;White-tufted-ear marmoset;Ma's night monkey;Pygmy chimpanzee;Olive baboon;Weste…	13.3	12.3	1	14	9.5	4.5	0.889	14	14	0	15	13.5	1.5	1	30.3	28	2.3	31.8	21.6	10.2	0.89	31.8	31.8	0	34.1	30.7	3.4	0.999
O75030	6	10	83	EMENI;ANODA;LEPWE;CALAN;DROME;ONCMY;SALSA;GASAC;SERDU;TAKRU;PAPXU;XENLA;XENTR;ALLMI;ANOCA;ICTTR;OTOGA;CRIGR;MESAU;MOUSE;MYOLU;ORNAN;VOMUR;TARSY;HETGA;FUKDA;CAVPO;DIPOR;ERIEU;HORSE;PHYMC;BOVIN;SHEEP;CAPHI;LIPVE;DELLE;TURTR;TRIMA;CERAT;MACFA;PANTR;PANPA;RHIBE;PTEAL;LOXAF;CANLF;MUSPF;ODORO;FELCA;AILME;URSMA;PIG;RABIT;PROCO;NOMLE;SAIBB;CHLSB;PONAB;GORGO;CALJA;MANLE;AOTNA;MACMU;PAPAN;ALLSI;PELSI;TINGU…	Emericella nidulans (strain FGSC A4 / ATCC 38163 / CBS 112.46 / NRRL 194 / M139);Mosquito;Weddell seal;Anna's hummingbird;Fruit fly;Rainbow trout;Atlantic salmon;Three-spined stickleback;Greater amberjack;Japanese pufferfish;Asian swallowtail butterfly;African clawed frog;Western clawed frog;American alligator;Green anole;Thirteen-lined ground squirrel;Small-eared galago;Chinese hamster;Golden ha…	73	70.1	2.9	73.5	70.5	3	0.187	73.5	71	2.5	74	72	2	0.242	88	84.5	3.5	88.6	84.9	3.7	0.186	88.6	85.5	3.1	89.2	86.7	2.5	0.241
O75037	10	9	93	ANAPL;CHLRE;MUSAM;ARAHY;MAIZE;WHEAT;ORYSI;ARATH;PHYPA;THAPS;ONCMY;SALSA;TAKRU;GASAC;SERDU;SHEEP;PELSI;OPIHO;ANOCA;TAEGU;ORNAN;VOMUR;LOXAF;BOVIN;CAPHI;DELLE;LIPVE;NOMLE;PHYMC;OTOGA;DIPOR;ERIEU;TRIMA;CRIGR;FUKDA;PIG;URSMA;HETGA;SAIBB;GORGO;MANLE;PAPAN;RABIT;MESAU;MOUSE;CAVPO;ICTTR;HORSE;CANLF;PROCO;CALJA;CERAT;TARSY;AOTNA;MACMU;PANPA;PANTR;PONAB;RHIBE;MACFA;CHLSB;AILME;MUSPF;ODORO;FELCA;DRYPU;CALAN…	Mallard;Chlamydomonas reinhardtii;Wild banana;Peanut;Maize;Wheat;Rice;Mouse-ear cress;Moss;Marine diatom;Rainbow trout;Atlantic salmon;Japanese pufferfish;Three-spined stickleback;Greater amberjack;Sheep;Chinese softshell turtle;Hoatzin;Green anole;Zebra finch;Duckbill platypus;Common wombat;African elephant;Bovine;Goat;Beluga whale;Yangtze river dolphin;Northern white-cheeked gibbon;Sperm whale;…	60.6	64.9	-4.3	64	64	0	0.495	64.4	66.2	-1.8	67	65	2	0.691	65.2	69.8	-4.6	68.8	68.8	0	0.495	69.2	71.2	-2	72	69.9	2.1	0.688
O75038	9	5	75	DAPPU;ZOONE;ONCMY;TAKRU;ORNAN;CRIGR;RABIT;LEPWE;TURTR;MYOLU;AMAAE;ANAPL;EGRGA;GASAC;SERDU;SALSA;XENLA;XENTR;PELSI;ALLMI;ALLSI;COLLI;MELGA;CALAN;TINGU;DRYPU;TAEGU;APTFO;OPIHO;ANOCA;CALSU;VOMUR;PTEAL;TARSY;ERIEU;URSMA;FELCA;ODORO;AILME;BOVIN;MUSPF;CANLF;PIG;CAPHI;SHEEP;LIPVE;DELLE;PHYMC;CAVPO;LOXAF;HETGA;FUKDA;TRIMA;HORSE;OTOGA;DIPOR;PROCO;ICTTR;MOUSE;MESAU;NOMLE;RHIBE;CHLSB;MANLE;PAPAN;CERAT;MACMU…	Water flea;Dampwood termite;Rainbow trout;Japanese pufferfish;Duckbill platypus;Chinese hamster;Rabbit;Weddell seal;Atlantic bottle-nosed dolphin;Little brown bat;Blue-fronted Amazon parrot;Mallard;Little egret;Three-spined stickleback;Greater amberjack;Atlantic salmon;African clawed frog;Western clawed frog;Chinese softshell turtle;American alligator;Chinese alligator;Rock dove;Wild turkey;Anna'…	56.2	39.6	16.6	63	40	23	0.0895	56.4	42.6	13.8	63	42	21	0.127	75	52.8	22.2	84	53.3	30.7	0.0894	75.3	56.8	18.5	84	56	28	0.128
O75044	32	19	80	PAPXU;ONCMY;ANOCA;TINGU;ANAPL;EGRGA;CALAN;LEPWE;PHYMC;SALSA;TAKRU;GASAC;SERDU;XENLA;XENTR;DRYPU;PELSI;ALLMI;ALLSI;TAEGU;OPIHO;APTFO;COLLI;AMAAE;CALSU;MELGA;ORNAN;VOMUR;LOXAF;FUKDA;HETGA;NOMLE;PIG;SHEEP;TURTR;TRIMA;HORSE;ERIEU;CRIGR;CAVPO;MESAU;MOUSE;RABIT;MYOLU;PTEAL;PROCO;FELCA;URSMA;AILME;MUSPF;CANLF;ODORO;LIPVE;DELLE;CAPHI;BOVIN;OTOGA;TARSY;DIPOR;ICTTR;AOTNA;CALJA;SAIBB;GORGO;PANPA;PANTR;PONAB…	Asian swallowtail butterfly;Rainbow trout;Green anole;White-throated tinamou;Mallard;Little egret;Anna's hummingbird;Weddell seal;Sperm whale;Atlantic salmon;Japanese pufferfish;Three-spined stickleback;Greater amberjack;African clawed frog;Western clawed frog;Downy woodpecker;Chinese softshell turtle;American alligator;Chinese alligator;Zebra finch;Hoatzin;Emperor penguin;Rock dove;Blue-fronted …	63.3	59.4	3.9	62	59	3	0.111	65	61.3	3.7	65.5	61	4.5	0.12	79.1	74.3	4.8	77.5	73.8	3.7	0.11	81.2	76.6	4.6	81.8	76.2	5.6	0.12
O75051	5	7	84	DAPPU;9NEOP;PAPXU;BOMMO;TRICA;ZOONE;HARSA;OOCBI;ANODA;DROME;LUCCU;ONCMY;AMAAE;LEPWE;OPIHO;ANAPL;COLLI;EGRGA;ERIEU;ICTTR;SALSA;TAKRU;GASAC;SERDU;XENLA;XENTR;ORNAN;LOXAF;VOMUR;CAVPO;TRIMA;MOUSE;CRIGR;MESAU;MYOLU;HORSE;PIG;RABIT;TURTR;ODORO;CALJA;DIPOR;PTEAL;URSMA;SHEEP;BOVIN;CAPHI;GORGO;MUSPF;TARSY;DELLE;LIPVE;PHYMC;AILME;FELCA;CANLF;PROCO;OTOGA;AOTNA;SAIBB;NOMLE;PANPA;PANTR;CHLSB;PONAB;RHIBE;MANLE…	Water flea;Neoptera;Asian swallowtail butterfly;Silk moth;Red flour beetle;Dampwood termite;Jerdon's jumping ant;Clonal raider ant;Mosquito;Fruit fly;Green bottle fly;Rainbow trout;Blue-fronted Amazon parrot;Weddell seal;Hoatzin;Mallard;Rock dove;Little egret;Western European hedgehog;Thirteen-lined ground squirrel;Atlantic salmon;Japanese pufferfish;Three-spined stickleback;Greater amberjack;Afr…	74.6	64.7	9.9	73	67	6	0.0755	78.2	69.6	8.6	77	67	10	0.121	88.8	77.1	11.7	86.9	79.8	7.1	0.0761	93.1	82.8	10.3	91.7	79.8	11.9	0.121
O75052	7	5	83	LUCCU;CANLF;9NEOP;PELSI;GASAC;SERDU;ONCMY;SALSA;BOMMO;TAKRU;DROME;DAPPU;PAPXU;TRICA;XENLA;XENTR;ANOCA;HARSA;OOCBI;ANODA;EGRGA;ANAPL;MELGA;ALLMI;ALLSI;TAEGU;CALSU;CALAN;DRYPU;COLLI;AMAAE;APTFO;OPIHO;TINGU;ORNAN;MYOLU;PTEAL;VOMUR;ERIEU;ODORO;FELCA;DIPOR;AILME;TURTR;RABIT;MESAU;PIG;URSMA;LEPWE;MUSPF;HORSE;TRIMA;PONAB;CHLSB;MACMU;PAPAN;CERAT;CALJA;AOTNA;SAIBB;BOVIN;CAPHI;CRIGR;MOUSE;TARSY;NOMLE;OTOGA…	Green bottle fly;Dog;Neoptera;Chinese softshell turtle;Three-spined stickleback;Greater amberjack;Rainbow trout;Atlantic salmon;Silk moth;Japanese pufferfish;Fruit fly;Water flea;Asian swallowtail butterfly;Red flour beetle;African clawed frog;Western clawed frog;Green anole;Jerdon's jumping ant;Clonal raider ant;Mosquito;Little egret;Mallard;Wild turkey;American alligator;Chinese alligator;Zebra…	57.7	43.6	14.1	64	49	15	0.212	58.7	45	13.7	64	50	14	0.218	69.5	52.5	17	77.1	59	18.1	0.212	70.7	54.2	16.5	77.1	60.2	16.9	0.217
O75061	9	21	89	SALSA;TAKRU;GASAC;SERDU;LOXAF;CAVPO;FUKDA;HETGA;ICTTR;ERIEU;OTOGA;MESAU;MOUSE;DIPOR;MYOLU;RABIT;FELCA;MUSPF;CANLF;LEPWE;ODORO;AILME;URSMA;TARSY;TURTR;PHYMC;BOVIN;SHEEP;CAPHI;PIG;DELLE;LIPVE;PTEAL;HORSE;TRIMA;PROCO;CALJA;SAIBB;AOTNA;RHIBE;CHLSB;MANLE;GORGO;PANPA;PONAB;NOMLE;PANTR;PAPAN;CERAT;MACFA;MACMU;XENLA;XENTR;VOMUR;ANOCA;PELSI;CALSU;ALLMI;ALLSI;TAEGU;TINGU;MELGA;CALAN;OPIHO;ANAPL;APTFO;EGRGA…	Atlantic salmon;Japanese pufferfish;Three-spined stickleback;Greater amberjack;African elephant;Guinea pig;Damaraland mole rat;Naked mole rat;Thirteen-lined ground squirrel;Western European hedgehog;Small-eared galago;Golden hamster;Mouse;Ord's kangaroo rat;Little brown bat;Rabbit;Cat;European domestic ferret;Dog;Weddell seal;Pacific walrus;Giant panda;Polar bear;Philippine tarsier;Atlantic bottl…	68.4	57.5	10.9	68	61	7	0.0307	70.8	59.8	11	73	64	9	0.0292	76.9	64.6	12.3	76.4	68.5	7.9	0.0307	79.5	67.2	12.3	82	71.9	10.1	0.0291
O75064	6	14	92	PHYPA;ARATH;MUSAM;WHEAT;MAIZE;THAPS;DICDI;ANAPL;EMIHU;CALSU;AMAAE;TINGU;GASAC;XENTR;ALLMI;PELSI;TURTR;ORNAN;MELGA;TAEGU;CALAN;DRYPU;COLLI;OPIHO;APTFO;EGRGA;ONCMY;SALSA;SERDU;TAKRU;XENLA;MYOLU;PTEAL;VOMUR;HETGA;NOMLE;FUKDA;URSMA;MUSPF;FELCA;AILME;CANLF;LEPWE;ERIEU;CAVPO;TRIMA;LOXAF;ODORO;RABIT;HORSE;MESAU;OTOGA;DIPOR;MOUSE;CRIGR;ICTTR;TARSY;PROCO;RHIBE;MACFA;MACMU;MANLE;PAPAN;CERAT;CHLSB;PONAB;PAN…	Moss;Mouse-ear cress;Wild banana;Wheat;Maize;Marine diatom;Slime mold;Mallard;Emiliania huxleyi;Scaled quail;Blue-fronted Amazon parrot;White-throated tinamou;Three-spined stickleback;Western clawed frog;American alligator;Chinese softshell turtle;Atlantic bottle-nosed dolphin;Duckbill platypus;Wild turkey;Zebra finch;Anna's hummingbird;Downy woodpecker;Rock dove;Hoatzin;Emperor penguin;Little eg…	60.3	51.1	9.2	56.5	50	6.5	0.0274	61.3	54.3	7	58	52	6	0.12	65.6	55.5	10.1	61.4	54.3	7.1	0.0275	66.7	59	7.7	63	56.5	6.5	0.119
O75069	4	4	83	ONCMY;SALSA;GASAC;SERDU;XENLA;XENTR;ORNAN;ANOCA;PELSI;OPIHO;AMAAE;CALAN;APTFO;COLLI;ALLSI;ALLMI;EGRGA;CALSU;RABIT;PONAB;VOMUR;CRIGR;MOUSE;MESAU;HETGA;CAPHI;SHEEP;BOVIN;DIPOR;ERIEU;MYOLU;LOXAF;HORSE;ICTTR;ODORO;LEPWE;TRIMA;URSMA;AILME;MUSPF;CAVPO;CERAT;PROCO;FELCA;CANLF;PIG;PHYMC;LIPVE;DELLE;TURTR;PTEAL;OTOGA;NOMLE;TARSY;CALJA;SAIBB;RHIBE;MANLE;MACFA;CHLSB;MACMU;PAPAN;AOTNA;GORGO;PANPA;PANTR;TAKRU…	Rainbow trout;Atlantic salmon;Three-spined stickleback;Greater amberjack;African clawed frog;Western clawed frog;Duckbill platypus;Green anole;Chinese softshell turtle;Hoatzin;Blue-fronted Amazon parrot;Anna's hummingbird;Emperor penguin;Rock dove;Chinese alligator;American alligator;Little egret;Scaled quail;Rabbit;Sumatran orangutan;Common wombat;Chinese hamster;Mouse;Golden hamster;Naked mole …	62.2	59.2	3	65.5	57	8.5	0.759	62.5	59.8	2.7	66	58	8	0.779	75	71.4	3.6	78.9	68.7	10.2	0.761	75.3	72	3.3	79.5	69.9	9.6	0.78
O75081	10	13	84	DROME;LUCCU;HARSA;OOCBI;9NEOP;BOMMO;PAPXU;TRICA;ANODA;ZOONE;DAPPU;TAEGU;TAKRU;ORNAN;PELSI;XENLA;ANOCA;AMAAE;APTFO;COLLI;ANAPL;EGRGA;MELGA;OPIHO;DELLE;CALJA;RABIT;TURTR;URSMA;SALSA;GASAC;SERDU;XENTR;AOTNA;PHYMC;VOMUR;ALLMI;ALLSI;CALAN;CALSU;DRYPU;SAIBB;SHEEP;FUKDA;HORSE;MANLE;OTOGA;TARSY;ERIEU;MUSPF;LIPVE;LOXAF;TRIMA;PIG;BOVIN;CAPHI;MYOLU;PTEAL;FELCA;AILME;CANLF;LEPWE;ODORO;PROCO;ICTTR;PAPAN;NOMLE…	Fruit fly;Green bottle fly;Jerdon's jumping ant;Clonal raider ant;Neoptera;Silk moth;Asian swallowtail butterfly;Red flour beetle;Mosquito;Dampwood termite;Water flea;Zebra finch;Japanese pufferfish;Duckbill platypus;Chinese softshell turtle;African clawed frog;Green anole;Blue-fronted Amazon parrot;Emperor penguin;Rock dove;Mallard;Little egret;Wild turkey;Hoatzin;Beluga whale;White-tufted-ear m…	50.7	54.2	-3.5	44.5	64	-19.5	0.694	56.9	57.8	-0.9	64	68	-4	0.911	60.3	64.5	-4.2	53	76.2	-23.2	0.693	67.7	68.9	-1.2	76.2	81	-4.8	0.91
O75083	8	21	99	CHLRE;THAPS;LEPWE;DRYPU;TINGU;YEAST;YARLI;EMENI;NEUCR;DICDI;XENLA;XENTR;TURTR;ANOCA;CRIGR;PTEAL;VOMUR;HETGA;ORNAN;SHEEP;LOXAF;ERIEU;FUKDA;CAVPO;TRIMA;TARSY;MYOLU;CANLF;DIPOR;ICTTR;MOUSE;MESAU;RABIT;AILME;PIG;OTOGA;HORSE;FELCA;PROCO;MACMU;MACFA;MANLE;PAPAN;CERAT;RHIBE;CALJA;NOMLE;PONAB;CHLSB;GORGO;PANPA;PANTR;AOTNA;SAIBB;ODORO;MUSPF;URSMA;BOVIN;CAPHI;PHYMC;DELLE;LIPVE;AMAAE;CALSU;PELSI;ALLMI;ALLSI…	Chlamydomonas reinhardtii;Marine diatom;Weddell seal;Downy woodpecker;White-throated tinamou;Baker's yeast;Yeast;Emericella nidulans (strain FGSC A4 / ATCC 38163 / CBS 112.46 / NRRL 194 / M139);Neurospora crassa (strain ATCC 24698 / 74-OR23-1A / CBS 708.71 / DSM 1257 / FGSC 987);Slime mold;African clawed frog;Western clawed frog;Atlantic bottle-nosed dolphin;Green anole;Chinese hamster;Black flyi…	62.4	67.1	-4.7	68	70	-2	0.46	66.4	75.8	-9.4	72.5	77	-4.5	0.187	63	67.8	-4.8	68.7	70.7	-2	0.462	67	76.5	-9.5	73.2	77.8	-4.6	0.186
O75112	6	19	85	DICDI;BOMMO;CRIGR;FUKDA;ALLSI;AMAAE;CALSU;SALSA;GASAC;ONCMY;SERDU;TAKRU;XENLA;XENTR;VOMUR;CALAN;DRYPU;APTFO;OPIHO;EGRGA;ORNAN;PHYMC;LOXAF;CANLF;MYOLU;PTEAL;CAVPO;ERIEU;LIPVE;DELLE;TURTR;CAPHI;BOVIN;SHEEP;PIG;MUSPF;URSMA;FELCA;AILME;LEPWE;ODORO;ICTTR;OTOGA;PROCO;RABIT;TRIMA;DIPOR;HORSE;PONAB;CHLSB;GORGO;NOMLE;PANPA;PANTR;RHIBE;CERAT;PAPAN;MACFA;MACMU;MANLE;CALJA;SAIBB;AOTNA;TARSY;MOUSE;MESAU;HETGA…	Slime mold;Silk moth;Chinese hamster;Damaraland mole rat;Chinese alligator;Blue-fronted Amazon parrot;Scaled quail;Atlantic salmon;Three-spined stickleback;Rainbow trout;Greater amberjack;Japanese pufferfish;African clawed frog;Western clawed frog;Common wombat;Anna's hummingbird;Downy woodpecker;Emperor penguin;Hoatzin;Little egret;Duckbill platypus;Sperm whale;African elephant;Dog;Little brown …	46.3	50.2	-3.9	50	49	1	0.444	49.2	54.6	-5.4	54.5	57	-2.5	0.337	54.5	59	-4.5	58.9	57.6	1.3	0.445	57.8	64.3	-6.5	64.1	67.1	-3	0.337
O75113	14	17	83	LEPWE;DROME;DAPPU;BOMMO;9NEOP;PAPXU;ANODA;HARSA;OOCBI;ZOONE;TRICA;ONCMY;SALSA;TAKRU;GASAC;SERDU;XENLA;XENTR;ANOCA;PELSI;ALLMI;ALLSI;AMAAE;TAEGU;CALSU;MELGA;DRYPU;TINGU;CALAN;COLLI;ANAPL;OPIHO;EGRGA;APTFO;ORNAN;VOMUR;MYOLU;MOUSE;CRIGR;MESAU;CAVPO;DIPOR;LOXAF;TRIMA;FUKDA;HETGA;ERIEU;OTOGA;PTEAL;TARSY;SAIBB;AOTNA;CALJA;NOMLE;RHIBE;MANLE;CHLSB;MACMU;MACFA;CERAT;PAPAN;PONAB;GORGO;PANPA;PANTR;RABIT;PRO…	Weddell seal;Fruit fly;Water flea;Silk moth;Neoptera;Asian swallowtail butterfly;Mosquito;Jerdon's jumping ant;Clonal raider ant;Dampwood termite;Red flour beetle;Rainbow trout;Atlantic salmon;Japanese pufferfish;Three-spined stickleback;Greater amberjack;African clawed frog;Western clawed frog;Green anole;Chinese softshell turtle;American alligator;Chinese alligator;Blue-fronted Amazon parrot;Ze…	48.3	50.1	-1.8	49.5	51	-1.5	0.704	52.5	51.4	1.1	51.5	52	-0.5	0.816	58.2	60.3	-2.1	59.6	61.4	-1.8	0.701	63.2	61.9	1.3	62	62.7	-0.7	0.817
O75116	14	9	84	DRYPU;TINGU;XENTR;AMAAE;APTFO;GORGO;FUKDA;LEPWE;ONCMY;SALSA;TAKRU;GASAC;SERDU;XENLA;ANOCA;PELSI;EGRGA;CALAN;TAEGU;OPIHO;COLLI;ANAPL;CALSU;MELGA;ALLMI;ALLSI;ERIEU;RABIT;MYOLU;MOUSE;CRIGR;MESAU;DIPOR;ICTTR;LOXAF;TRIMA;PTEAL;OTOGA;PROCO;TARSY;SAIBB;AOTNA;CALJA;CHLSB;RHIBE;PAPAN;CERAT;MACMU;MACFA;MANLE;NOMLE;PONAB;PANPA;PANTR;FELCA;HORSE;PIG;LIPVE;PHYMC;TURTR;DELLE;SHEEP;BOVIN;CAPHI;CANLF;MUSPF;ODORO…	Downy woodpecker;White-throated tinamou;Western clawed frog;Blue-fronted Amazon parrot;Emperor penguin;Western lowland gorilla;Damaraland mole rat;Weddell seal;Rainbow trout;Atlantic salmon;Japanese pufferfish;Three-spined stickleback;Greater amberjack;African clawed frog;Green anole;Chinese softshell turtle;Little egret;Anna's hummingbird;Zebra finch;Hoatzin;Rock dove;Mallard;Scaled quail;Wild t…	69.4	66.9	2.5	72	67	5	0.637	70.7	68.4	2.3	74.5	72	2.5	0.653	82.6	79.6	3	85.7	79.8	5.9	0.637	84.2	81.5	2.7	88.7	85.7	3	0.655
O75122	59	26	95	YARLI;NEUCR;CHLRE;DICDI;THAPS;PHYPA;WHEAT;ORYSI;MAIZE;MUSAM;ARATH;ARAHY;BOMMO;PAPXU;ONCMY;XENLA;XENTR;ANOCA;MANLE;CALSU;TINGU;VOMUR;CRIGR;ERIEU;CAVPO;MOUSE;MESAU;LOXAF;MYOLU;DIPOR;TRIMA;RABIT;FUKDA;HETGA;FELCA;GORGO;URSMA;CANLF;AILME;MUSPF;LEPWE;ODORO;TARSY;SHEEP;BOVIN;CAPHI;PIG;PTEAL;PAPAN;CERAT;OTOGA;DELLE;LIPVE;PHYMC;TURTR;ICTTR;HORSE;PANPA;PANTR;AOTNA;CALJA;PROCO;SAIBB;CHLSB;RHIBE;MACFA;MACMU…	Yeast;Neurospora crassa (strain ATCC 24698 / 74-OR23-1A / CBS 708.71 / DSM 1257 / FGSC 987);Chlamydomonas reinhardtii;Slime mold;Marine diatom;Moss;Wheat;Rice;Maize;Wild banana;Mouse-ear cress;Peanut;Silk moth;Asian swallowtail butterfly;Rainbow trout;African clawed frog;Western clawed frog;Green anole;Drill;Scaled quail;White-throated tinamou;Common wombat;Chinese hamster;Western European hedgeh…	70.4	69.9	0.5	71	74	-3	0.844	73.3	73.3	0	74	75	-1	0.995	74.1	73.6	0.5	74.7	77.9	-3.2	0.847	77.2	77.2	0	77.9	78.9	-1	0.998
O75123	3	4	54	PTEAL;PIG;PHYMC;LIPVE;DELLE;TURTR;SHEEP;BOVIN;CAPHI;RABIT;DIPOR;ERIEU;MOUSE;CRIGR;MESAU;MYOLU;LOXAF;TRIMA;CAVPO;FELCA;MUSPF;CANLF;ODORO;URSMA;HORSE;CALJA;AOTNA;SAIBB;MACMU;NOMLE;PONAB;GORGO;TARSY;PROCO;OTOGA;AMAAE;ORNAN;SALSA;PANPA;PAPAN;FUKDA;HETGA;VOMUR;CHLSB;RHIBE;MACFA;MANLE;CERAT;PANTR;ICTTR;AILME;LEPWE;PELSI;TAEGU;	Black flying fox;Pig;Sperm whale;Yangtze river dolphin;Beluga whale;Atlantic bottle-nosed dolphin;Sheep;Bovine;Goat;Rabbit;Ord's kangaroo rat;Western European hedgehog;Mouse;Chinese hamster;Golden hamster;Little brown bat;African elephant;Caribbean manatee;Guinea pig;Cat;European domestic ferret;Dog;Pacific walrus;Polar bear;Horse;White-tufted-ear marmoset;Ma's night monkey;Bolivian squirrel monk…	10	24.5	-14.5	9	24	-15	0.00093	19.7	24.8	-5.1	15	24.5	-9.5	0.382	18.5	45.4	-26.9	16.7	44.5	-27.8	0.000914	36.4	45.8	-9.4	27.8	45.3	-17.5	0.384
O75128	26	22	74	ZOONE;TRICA;PTEAL;XENLA;XENTR;ORNAN;VOMUR;MOUSE;CRIGR;MESAU;PHYMC;LIPVE;DELLE;TURTR;ERIEU;RABIT;LOXAF;CAVPO;FUKDA;BOVIN;CAPHI;SHEEP;DIPOR;HETGA;PIG;TARSY;MYOLU;OTOGA;TRIMA;CALJA;AOTNA;SAIBB;PROCO;ICTTR;RHIBE;CHLSB;MANLE;PAPAN;CERAT;MACFA;MACMU;NOMLE;PONAB;GORGO;PANTR;PANPA;ODORO;CANLF;MUSPF;HORSE;FELCA;AILME;URSMA;ANOCA;PELSI;ALLMI;ALLSI;CALSU;MELGA;TINGU;ANAPL;DRYPU;TAEGU;COLLI;AMAAE;CALAN;OPIHO…	Dampwood termite;Red flour beetle;Black flying fox;African clawed frog;Western clawed frog;Duckbill platypus;Common wombat;Mouse;Chinese hamster;Golden hamster;Sperm whale;Yangtze river dolphin;Beluga whale;Atlantic bottle-nosed dolphin;Western European hedgehog;Rabbit;African elephant;Guinea pig;Damaraland mole rat;Bovine;Goat;Sheep;Ord's kangaroo rat;Naked mole rat;Pig;Philippine tarsier;Little…	43.6	36.2	7.4	43.5	36	7.5	0.104	46.2	38.9	7.3	49	38	11	0.111	58.9	48.9	10	58.8	48.6	10.2	0.104	62.4	52.5	9.9	66.2	51.4	14.8	0.111
O75132	11	13	80	DROME;HARSA;ARATH;MUSAM;ORYSI;ARAHY;MAIZE;MELGA;9NEOP;OOCBI;BOMMO;RABIT;AILME;PANPA;AOTNA;CALJA;ALLMI;TRICA;ONCMY;SALSA;TAKRU;GASAC;SERDU;PTEAL;HETGA;PIG;ORNAN;XENLA;XENTR;ICTTR;CAVPO;DIPOR;ANOCA;VOMUR;PELSI;ALLSI;AMAAE;COLLI;CALSU;DRYPU;CALAN;TINGU;OPIHO;APTFO;EGRGA;TAEGU;PHYMC;LIPVE;DELLE;TURTR;BOVIN;CAPHI;SHEEP;MOUSE;CRIGR;MESAU;MUSPF;LOXAF;TRIMA;FELCA;URSMA;CANLF;LEPWE;ODORO;ERIEU;OTOGA;TARSY…	Fruit fly;Jerdon's jumping ant;Mouse-ear cress;Wild banana;Rice;Peanut;Maize;Wild turkey;Neoptera;Clonal raider ant;Silk moth;Rabbit;Giant panda;Pygmy chimpanzee;Ma's night monkey;White-tufted-ear marmoset;American alligator;Red flour beetle;Rainbow trout;Atlantic salmon;Japanese pufferfish;Three-spined stickleback;Greater amberjack;Black flying fox;Naked mole rat;Pig;Duckbill platypus;African cl…	46.7	45.8	0.9	45	49	-4	0.844	48.5	46.8	1.7	48	50	-2	0.738	58.4	57.2	1.2	56.2	61.3	-5.1	0.847	60.6	58.5	2.1	60	62.5	-2.5	0.739
O75140	12	20	91	YEAST;YARLI;EMENI;NEUCR;EMIHU;DICDI;DAPPU;ANODA;DROME;LUCCU;TRICA;9NEOP;BOMMO;PAPXU;ZOONE;HARSA;OOCBI;THAPS;GASAC;TAKRU;SERDU;ONCMY;SALSA;XENLA;XENTR;ERIEU;ANOCA;PELSI;ALLMI;ALLSI;AMAAE;DRYPU;TAEGU;CALSU;MELGA;COLLI;TINGU;OPIHO;ANAPL;CALAN;APTFO;EGRGA;VOMUR;LEPWE;ORNAN;OTOGA;SHEEP;MOUSE;MESAU;CRIGR;RABIT;PROCO;DIPOR;BOVIN;CAPHI;TURTR;MYOLU;PHYMC;DELLE;LIPVE;ICTTR;CAVPO;FUKDA;HETGA;TRIMA;LOXAF;PIG…	Baker's yeast;Yeast;Emericella nidulans (strain FGSC A4 / ATCC 38163 / CBS 112.46 / NRRL 194 / M139);Neurospora crassa (strain ATCC 24698 / 74-OR23-1A / CBS 708.71 / DSM 1257 / FGSC 987);Emiliania huxleyi;Slime mold;Water flea;Mosquito;Fruit fly;Green bottle fly;Red flour beetle;Neoptera;Silk moth;Asian swallowtail butterfly;Dampwood termite;Jerdon's jumping ant;Clonal raider ant;Marine diatom;Th…	64.1	63.9	0.2	68.5	65	3.5	0.966	69.7	66.2	3.5	71	68.5	2.5	0.448	70.4	70.1	0.3	75.2	71.4	3.8	0.966	76.5	72.7	3.8	78	75.2	2.8	0.448
O75145	16	18	83	HARSA;SERDU;TAKRU;GASAC;ONCMY;SALSA;VOMUR;LOXAF;OTOGA;ERIEU;NOMLE;SHEEP;URSMA;MOUSE;MESAU;PTEAL;PIG;FUKDA;TARSY;BOVIN;ICTTR;MANLE;AILME;TRIMA;HORSE;PHYMC;DELLE;LIPVE;ODORO;CAPHI;MUSPF;FELCA;PROCO;CERAT;PAPAN;PANPA;GORGO;PANTR;AOTNA;SAIBB;CALJA;MACFA;MACMU;CHLSB;RHIBE;HETGA;DIPOR;CAVPO;XENLA;ALLSI;ANOCA;XENTR;TAEGU;PELSI;TINGU;ALLMI;MELGA;ANAPL;COLLI;DRYPU;CALAN;OPIHO;CANLF;CRIGR;MYOLU;CALSU;APTFO…	Jerdon's jumping ant;Greater amberjack;Japanese pufferfish;Three-spined stickleback;Rainbow trout;Atlantic salmon;Common wombat;African elephant;Small-eared galago;Western European hedgehog;Northern white-cheeked gibbon;Sheep;Polar bear;Mouse;Golden hamster;Black flying fox;Pig;Damaraland mole rat;Philippine tarsier;Bovine;Thirteen-lined ground squirrel;Drill;Giant panda;Caribbean manatee;Horse;S…	55.8	61.1	-5.3	56	58	-2	0.2	58.8	62.1	-3.3	58	59	-1	0.412	67.2	73.6	-6.4	67.5	69.9	-2.4	0.199	70.8	74.8	-4	69.9	71.1	-1.2	0.411
O75146	4	5	88	ZOONE;DICDI;YEAST;YARLI;EMENI;NEUCR;DROME;LUCCU;BOMMO;PAPXU;ANODA;AMAAE;CRIGR;TURTR;RABIT;NOMLE;LEPWE;URSMA;ONCMY;SALSA;TAKRU;GASAC;SERDU;XENLA;XENTR;ORNAN;FUKDA;HETGA;VOMUR;CAVPO;DIPOR;LOXAF;TRIMA;ERIEU;PROCO;OTOGA;AILME;FELCA;CANLF;MUSPF;ODORO;MYOLU;ICTTR;MESAU;MOUSE;PTEAL;TARSY;SAIBB;AOTNA;CALJA;PANPA;GORGO;PONAB;PANTR;RHIBE;PAPAN;CERAT;MACMU;MACFA;CHLSB;MANLE;SHEEP;HORSE;PHYMC;DELLE;LIPVE;PIG…	Dampwood termite;Slime mold;Baker's yeast;Yeast;Emericella nidulans (strain FGSC A4 / ATCC 38163 / CBS 112.46 / NRRL 194 / M139);Neurospora crassa (strain ATCC 24698 / 74-OR23-1A / CBS 708.71 / DSM 1257 / FGSC 987);Fruit fly;Green bottle fly;Silk moth;Asian swallowtail butterfly;Mosquito;Blue-fronted Amazon parrot;Chinese hamster;Atlantic bottle-nosed dolphin;Rabbit;Northern white-cheeked gibbon;…	28.2	41.2	-13	30	39	-9	0.415	36	43.4	-7.4	35.5	44	-8.5	0.621	32.1	46.8	-14.7	34.1	44.3	-10.2	0.415	40.9	49.3	-8.4	40.3	50	-9.7	0.62
O75150	5	3	96	THAPS;YEAST;YARLI;DICDI;EMIHU;CHLRE;DAPPU;ANODA;DROME;LUCCU;9NEOP;BOMMO;PAPXU;TRICA;ZOONE;HARSA;OOCBI;XENLA;GASAC;ONCMY;ALLSI;ANOCA;PELSI;ORNAN;VOMUR;CALJA;OTOGA;TURTR;MOUSE;CRIGR;MESAU;ERIEU;PIG;CAVPO;HETGA;FUKDA;DIPOR;RABIT;AOTNA;SAIBB;CERAT;CHLSB;MACFA;MACMU;MANLE;PAPAN;RHIBE;GORGO;PANPA;PANTR;NOMLE;PONAB;LOXAF;TRIMA;TARSY;MYOLU;PROCO;ICTTR;LEPWE;URSMA;PTEAL;BOVIN;CAPHI;SHEEP;PHYMC;LIPVE;DELLE…	Marine diatom;Baker's yeast;Yeast;Slime mold;Emiliania huxleyi;Chlamydomonas reinhardtii;Water flea;Mosquito;Fruit fly;Green bottle fly;Neoptera;Silk moth;Asian swallowtail butterfly;Red flour beetle;Dampwood termite;Jerdon's jumping ant;Clonal raider ant;African clawed frog;Three-spined stickleback;Rainbow trout;Chinese alligator;Green anole;Chinese softshell turtle;Duckbill platypus;Common womb…	48.2	45.7	2.5	56	49	7	0.809	60.4	50.7	9.7	64	50	14	0.499	50.2	47.5	2.7	58.3	51	7.3	0.807	62.9	52.8	10.1	66.7	52.1	14.6	0.498
[truncated: 4,138 more rows]

## Sheet: Thr
Protein	pT site count	Non-pT site count	No. of species aligned	Species aligned (UP codes)	Species aligned (common or sci names)	pT Mean %Conservation out of total no. of proteomes	Non-pT %Conservation out of total no. of proteomes	Mean %Conservation diff. in total no. of proteomes	pT Median %Conservation out of total no. of proteomes	Non-pT Median %Conservation out of total no. of proteomes	Median %Conservation diff. in total no. of proteomes	p-value in total no. of proteomes	pT Mean %Conservation out of total no. of proteomes inc. substitutions	Non-pT %Conservation out of total no. of proteomes inc. substitutions	Mean %Conservation diff. in total no. of proteomes inc. substitutions	pT Median %Conservation out of total no. of proteomes inc. substitutions	Non-pT Median %Conservation out of total no. of proteomes inc. substitutions	Median %Conservation diff. in total no. of proteomes inc. substitutions	p-value in total no. of proteomes inc. substitutions	pT Mean %Conservation in aligned orthologues	Non-pT %Conservation in aligned orthologues	Mean %Conservation diff. in aligned orthologues	pT Median %Conservation in aligned orthologues	Non-pT Median %Conservation in aligned orthologues	Median %Conservation diff. in aligned orthologues	p-value in aligned orthologues	pT Mean %Conservation in aligned orthologues inc. substitutions	Non-pT %Conservation in aligned orthologues inc. substitutions	Mean %Conservation diff. in aligned orthologues inc. substitutions	pT Median %Conservation in aligned orthologues inc. substitutions	Non-pT Median %Conservation in aligned orthologues inc. substitutions	Median %Conservation diff. aligned orthologues inc. substitutions	p-value in aligned orthologues inc. substitutions
[truncated: 1,886 more rows]

[truncated: 1 more sheets: Tyr]
