# Supplementary material for: Profiling the Human Phosphoproteome to Estimate the True Extent of Protein Phosphorylation
Source: J Proteome Res. 2022 May 9;21(6):1510–24. doi: 10.1021/acs.jproteome.2c00131 (PMC9171898; doi:10.1021/acs.jproteome.2c00131)
Supplement: Supplementary file 14 — pr2c00131_si_014.xlsx [file pr2c00131_si_014.xlsx]

## Sheet: Ser_FDR
Phosphorylation confidence set	Ser count	Ser FDR (%)	Ser TP count	Ser FDR (%)	Ser TP count	Ser FDR (%)	Ser TP count	Ser FDR (%)	Ser TP count	Ser FDR (%) Mean	Ser TP count	Ser FDR SD	95% Confidence interval
High in PSP and PA	16978	0	16978	0	16978	0	16978	0	16978	0	16978	0	NA
High in PSP or PA	24536	43	13985.5	66.7	8170.49	47.4	12905.9	38.7	15040.6	48.95	12513.4	12.3549	12.1076
Medium in PSP and/or PA	35126	67.5	11416	71.1	10151.4	63.2	12926.4	16.1	29470.7	54.475	16158	25.7863	25.2702
Low in PSP and/or PA	65975	86.1	9170.53	91.1	5871.78	89.5	6927.38	67.7	21309.9	83.6	10556	10.8031	10.5868
Other in PA; No evidence in PSP	60221	92.1	4757.46	95.6	2649.72	86.8	7949.17	90.3	5841.44	91.2	5419.89	3.66697	3.59356
Not phosphorylated in PA; No evidence in PSP	13892	100	0	100	0	100	0	100	0	100	0	0	NA
Total exclduing "Not phosphorylated"	202836		56307.5		43821.4		57686.9		88640.6		61625.2
Category (method used for FDR estimate)
Ser FDR (P at +1 using "Not phosphorylated" as negative)
Ser FDR (D at +1 using "Not phosphorylated" as negative)
Ser FDR (D at -1 using "Not phosphorylated" as negative)
Ser FDR (G at -1 using "Not phosphorylated" as negative)
Mean Ser FDR/TP with SD and conf. intervals

## Sheet: Thr_FDR
Phosphorylation confidence set	Thr count	Thr FDR (%)	Thr TP count	Thr FDR (%)	Thr TP count	Thr FDR (%) Mean	Thr TP count	Thr FDR SD	95% Confidence interval
High in PSP and PA	2747	0	2747	0	2747	0	2747	0	NA
High in PSP or PA	6871	55.1	3085.08	62.5	2576.62	58.8	2817.11	5.23259	7.25187
Medium in PSP and/or PA	13253	81.8	2412.05	90	1325.3	85.9	1855.42	5.79828	8.03585
Low in PSP and/or PA	35680	95.4	1641.28	100	0	97.7	713.6	3.25269	4.50792
Other in PA; No evidence in PSP	35000	98.8	420	100	0	99.4	350	0.848528	1.17598
Not phosphorylated in PA; No evidence in PSP	8462	100	0	100	0	100	0	0	NA
Total exclduing "Not phosphorylated"	93551		10305.4		6648.92		8483
Category (method used for FDR estimate)
Thr FDR (P at +1 using "Not phosphorylated" as negative)
Thr FDR (G at -1 using "Other" as negative)
Mean Thr FDR/TP with SD and conf. intervals

## Sheet: Tyr_FDR
Phosphorylation confidence set	Tyr count	Tyr FDR (%)	Tyr TP count	Tyr FDR (%)	Tyr TP count	Tyr FDR (%)	Tyr TP count	Tyr FDR (%)	Tyr TP count	Tyr FDR (%)	Tyr TP count	Tyr FDR (%)	Tyr TP count	Tyr FDR (%) Mean	Tyr TP count	Tyr FDR SD	95% Confidence interval
High in PSP and PA	986	0	986	0	986	0	986	0	986	0	986	0	986	0	986	0	NA
High in PSP or PA	8960	51.8	4318.72	29	6361.6	64.4	3189.76	45.1	4919.04	52.7	4238.08	49.2	4551.68	48.7	4569.6	11.6052	9.2859
Medium in PSP and/or PA	7471	60.2	2973.46	62.9	2771.74	74	1942.46	74.5	1905.11	70.3	2218.89	74.6	1897.63	69.4167	2316.01	6.35466	5.08469
Low in PSP and/or PA	20333	68.7	6364.23	80.6	3944.6	83.6	3334.61	96.1	792.987	94.5	1118.32	69.5	6201.56	82.1667	3659.94	11.7691	9.41703
Other in PA; No evidence in PSP	10009	100	0	100	0	100	0	100	0	86.6	1341.21	100	0	97.7667	200.18	5.47053	4.37725
Not phosphorylated in PA; No evidence in PSP	2184	100	0	100	0	100	0	100	0	100	0	100	0	100	0	0	NA
Total exclduing "Not phosphorylated"	47759		14642.4		14063.9		9452.83		8603.13		9902.49		13636.9		11731.7
Category (method used for FDR estimate)
Tyr FDR (D at -1 using "Other" as negative)
Tyr FDR (I at -1 using "Other" as negative)
Tyr FDR (A at +1 using "Other" as negative)
Tyr FDR (D at +1 using "Other" as negative)
Tyr FDR (E at +1 using "NP" as negative)
Tyr FDR (V at -1 using "Other" as negative)
Mean Tyr FDR/TP with SD and conf. intervals
