# Supplementary material for: Profiling the Human Phosphoproteome to Estimate the True Extent of Protein Phosphorylation
Source: J Proteome Res. 2022 May 9;21(6):1510–24. doi: 10.1021/acs.jproteome.2c00131 (PMC9171898; doi:10.1021/acs.jproteome.2c00131)
Supplement: Supplementary file 16 — pr2c00131_si_016.xlsx [file pr2c00131_si_016.xlsx]

## Sheet: Table S16. Highest ranked sites
Table S16 summarises the number and position of STY sites per protein belonging to a certain phosphorylation likelihood set. This data was used to split all target proteins into sets according to what the highest ranked site within each protein is (Column C). The sets were then processed in DAVID to analyse functional enrichment.

## Sheet: Ser_ranks
Accession	Total S count in protein	Top ranked site	Count of sites ranked High in both	Sites ranked High in both	Count of sites ranked High in one	Sites ranked High in one	Count of sites ranked Medium in both or one	Sites ranked Medium in both or one	Count of sites ranked Low in both or one	Sites ranked Low in both or one	Count of sites ranked Other in PA	Sites ranked Other in PA	Count of sites ranked Not phosphorylated in PA	Sites ranked Not phosphorylated in PA	Count of sites with no evidence in PSP or PA	Sites with no evidence in PSP or PA
A0A024R1R8	3	No evidence in PSP or PA	0	NA	0	NA	0	NA	0	NA	0	NA	0	NA	3	2;3;61
A0A024RBG1	11	Medium in at least PSP or PA	0	NA	0	NA	1	149	0	NA	2	155;159	3	174;178;179	5	28;38;39;40;111
A0A075B6H5	16	No evidence in PSP or PA	0	NA	0	NA	0	NA	0	NA	0	NA	0	NA	16	17;31;34;38;42;48;51;58;76;83;87;110;116;122;123;128
A0A075B6H7	16	No evidence in PSP or PA	0	NA	0	NA	0	NA	0	NA	0	NA	0	NA	16	27;32;34;42;46;48;50;51;52;73;78;84;86;88;97;98
A0A075B6H8	15	No evidence in PSP or PA	0	NA	0	NA	0	NA	0	NA	0	NA	0	NA	15	29;31;34;36;42;48;52;53;65;81;82;85;89;99;115
A0A075B6H9	21	Not phosphorylated in PA	0	NA	0	NA	0	NA	0	NA	0	NA	1	46	20	18;20;27;29;31;33;37;45;49;50;72;75;77;87;89;90;91;100;101;104
A0A075B6I0	19	No evidence in PSP or PA	0	NA	0	NA	0	NA	0	NA	0	NA	0	NA	19	2;20;24;33;35;37;49;50;52;54;56;60;76;81;82;89;91;110;120
A0A075B6I1	22	Low in at least PSP or PA	0	NA	0	NA	0	NA	1	46	3	47;50;51	0	NA	18	19;21;28;29;30;32;34;37;38;74;76;81;88;90;91;92;101;118
A0A075B6I3	21	No evidence in PSP or PA	0	NA	0	NA	0	NA	0	NA	0	NA	0	NA	21	12;17;19;28;30;32;44;45;48;63;64;73;75;85;88;90;94;95;103;120;121
A0A075B6I4	16	No evidence in PSP or PA	0	NA	0	NA	0	NA	0	NA	0	NA	0	NA	16	14;17;28;30;45;68;76;79;83;85;87;92;109;113;114;116
A0A075B6I6	19	No evidence in PSP or PA	0	NA	0	NA	0	NA	0	NA	0	NA	0	NA	19	4;5;17;21;28;30;40;44;45;46;73;77;84;86;88;91;93;101;115
A0A075B6I7	19	No evidence in PSP or PA	0	NA	0	NA	0	NA	0	NA	0	NA	0	NA	19	12;17;19;28;30;32;36;45;48;51;63;73;75;81;85;88;90;94;103
A0A075B6I9	13	No evidence in PSP or PA	0	NA	0	NA	0	NA	0	NA	0	NA	0	NA	13	17;19;28;32;43;44;50;73;77;84;86;112;114
A0A075B6J1	22	No evidence in PSP or PA	0	NA	0	NA	0	NA	0	NA	0	NA	0	NA	22	12;17;19;28;29;30;32;36;45;51;63;73;75;81;85;88;90;94;103;107;120;123
A0A075B6J2	21	No evidence in PSP or PA	0	NA	0	NA	0	NA	0	NA	0	NA	0	NA	21	17;21;30;36;40;45;46;62;65;77;80;84;86;88;93;97;101;110;113;114;115
A0A075B6J6	13	No evidence in PSP or PA	0	NA	0	NA	0	NA	0	NA	0	NA	0	NA	13	17;20;28;30;32;42;70;81;83;85;94;108;115
A0A075B6J9	22	No evidence in PSP or PA	0	NA	0	NA	0	NA	0	NA	0	NA	0	NA	22	17;21;28;30;32;36;40;45;46;50;55;73;77;84;86;88;93;97;110;114;115;116
A0A075B6K0	16	Low in at least PSP or PA	0	NA	0	NA	0	NA	1	84	2	81;83	0	NA	13	17;20;28;30;32;42;70;74;85;94;108;111;112
A0A075B6K2	15	No evidence in PSP or PA	0	NA	0	NA	0	NA	0	NA	0	NA	0	NA	15	9;17;20;28;30;48;68;70;74;81;83;94;111;112;113
A0A075B6K4	17	High in PSP or PA	0	NA	1	42	0	NA	0	NA	0	NA	0	NA	16	17;20;28;30;32;58;70;74;81;83;84;85;94;108;111;112
A0A075B6K5	14	No evidence in PSP or PA	0	NA	0	NA	0	NA	0	NA	0	NA	0	NA	14	9;17;20;28;30;48;70;74;81;83;85;94;111;112
A0A075B6K6	18	No evidence in PSP or PA	0	NA	0	NA	0	NA	0	NA	0	NA	0	NA	18	5;14;28;30;36;44;45;48;62;71;74;76;88;89;90;99;103;114
A0A075B6L2	12	No evidence in PSP or PA	0	NA	0	NA	0	NA	0	NA	0	NA	0	NA	12	10;12;18;22;26;31;32;57;62;72;78;80
A0A075B6L6	10	No evidence in PSP or PA	0	NA	0	NA	0	NA	0	NA	0	NA	0	NA	10	24;28;46;57;77;92;94;106;113;114
A0A075B6N1	10	No evidence in PSP or PA	0	NA	0	NA	0	NA	0	NA	0	NA	0	NA	10	2;26;41;68;84;86;92;99;112;113
A0A075B6N2	15	No evidence in PSP or PA	0	NA	0	NA	0	NA	0	NA	0	NA	0	NA	15	12;19;23;29;32;39;57;64;68;87;91;97;103;104;109
A0A075B6N3	11	No evidence in PSP or PA	0	NA	0	NA	0	NA	0	NA	0	NA	0	NA	11	3;18;43;68;80;84;86;94;96;99;113
A0A075B6N4	12	No evidence in PSP or PA	0	NA	0	NA	0	NA	0	NA	0	NA	0	NA	12	43;68;73;80;81;83;86;99;103;106;112;113
A0A075B6P5	18	No evidence in PSP or PA	0	NA	0	NA	0	NA	0	NA	0	NA	0	NA	18	16;18;19;27;30;40;42;45;46;48;52;68;77;81;88;90;92;101
A0A075B6Q5	15	No evidence in PSP or PA	0	NA	0	NA	0	NA	0	NA	0	NA	0	NA	15	7;27;37;41;45;50;51;69;72;73;77;83;91;95;105
A0A075B6R0	13	No evidence in PSP or PA	0	NA	0	NA	0	NA	0	NA	0	NA	0	NA	13	13;16;19;20;28;35;36;47;70;73;79;82;91
A0A075B6R2	19	Other evidence in PA	0	NA	0	NA	0	NA	0	NA	1	82	0	NA	18	19;26;34;38;44;47;49;50;51;55;74;76;85;90;94;99;103;104
A0A075B6R9	16	No evidence in PSP or PA	0	NA	0	NA	0	NA	0	NA	0	NA	0	NA	16	18;19;30;31;40;42;45;46;48;52;59;77;81;88;90;101
A0A075B6S2	17	No evidence in PSP or PA	0	NA	0	NA	0	NA	0	NA	0	NA	0	NA	17	18;19;30;32;40;42;45;46;48;52;77;81;88;90;92;101;116
A0A075B6S4	15	No evidence in PSP or PA	0	NA	0	NA	0	NA	0	NA	0	NA	0	NA	15	29;31;34;36;52;74;75;78;82;85;87;89;98;99;115
A0A075B6S5	16	No evidence in PSP or PA	0	NA	0	NA	0	NA	0	NA	0	NA	0	NA	16	29;31;32;34;36;48;52;74;78;82;85;87;89;98;99;115
A0A075B6S6	17	No evidence in PSP or PA	0	NA	0	NA	0	NA	0	NA	0	NA	0	NA	17	18;19;27;30;40;42;45;46;48;52;68;77;81;88;90;92;101
A0A075B6S9	17	No evidence in PSP or PA	0	NA	0	NA	0	NA	0	NA	0	NA	0	NA	17	29;31;32;34;36;48;52;53;72;74;78;82;85;87;89;98;99
A0A075B6T6	17	No evidence in PSP or PA	0	NA	0	NA	0	NA	0	NA	0	NA	0	NA	17	3;16;20;29;33;41;47;51;53;61;64;73;90;94;100;103;105
A0A075B6T7	8	No evidence in PSP or PA	0	NA	0	NA	0	NA	0	NA	0	NA	0	NA	8	7;22;40;47;68;112;119;124
A0A075B6T8	12	No evidence in PSP or PA	0	NA	0	NA	0	NA	0	NA	0	NA	0	NA	12	3;4;22;33;37;43;51;91;98;102;104;112
A0A075B6U4	10	No evidence in PSP or PA	0	NA	0	NA	0	NA	0	NA	0	NA	0	NA	10	28;41;43;47;49;70;73;92;93;104
A0A075B6U6	13	No evidence in PSP or PA	0	NA	0	NA	0	NA	0	NA	0	NA	0	NA	13	16;20;31;43;45;49;57;58;60;87;90;97;101
A0A075B6U7	1	No evidence in PSP or PA	0	NA	0	NA	0	NA	0	NA	0	NA	0	NA	1	18
A0A075B6U9	1	No evidence in PSP or PA	0	NA	0	NA	0	NA	0	NA	0	NA	0	NA	1	22
A0A075B6V3	1	No evidence in PSP or PA	0	NA	0	NA	0	NA	0	NA	0	NA	0	NA	1	2
A0A075B6V5	14	No evidence in PSP or PA	0	NA	0	NA	0	NA	0	NA	0	NA	0	NA	14	17;20;21;28;31;45;53;72;73;79;83;84;93;105
A0A075B6V7	1	No evidence in PSP or PA	0	NA	0	NA	0	NA	0	NA	0	NA	0	NA	1	17
A0A075B6W1	1	No evidence in PSP or PA	0	NA	0	NA	0	NA	0	NA	0	NA	0	NA	1	2
A0A075B6W2	1	No evidence in PSP or PA	0	NA	0	NA	0	NA	0	NA	0	NA	0	NA	1	7
A0A075B6W5	14	No evidence in PSP or PA	0	NA	0	NA	0	NA	0	NA	0	NA	0	NA	14	8;20;27;35;38;47;83;93;97;102;103;108;113;121
A0A075B6W7	1	No evidence in PSP or PA	0	NA	0	NA	0	NA	0	NA	0	NA	0	NA	1	16
A0A075B6W9	2	No evidence in PSP or PA	0	NA	0	NA	0	NA	0	NA	0	NA	0	NA	2	3;6
A0A075B6X4	3	No evidence in PSP or PA	0	NA	0	NA	0	NA	0	NA	0	NA	0	NA	3	3;7;19
A0A075B6X5	18	No evidence in PSP or PA	0	NA	0	NA	0	NA	0	NA	0	NA	0	NA	18	3;5;7;19;22;46;47;49;69;70;77;83;87;89;90;97;101;103
A0A075B6X9	1	No evidence in PSP or PA	0	NA	0	NA	0	NA	0	NA	0	NA	0	NA	1	5
A0A075B6Y9	2	No evidence in PSP or PA	0	NA	0	NA	0	NA	0	NA	0	NA	0	NA	2	4;17
A0A075B6Z3	3	No evidence in PSP or PA	0	NA	0	NA	0	NA	0	NA	0	NA	0	NA	3	3;6;16
A0A075B704	1	No evidence in PSP or PA	0	NA	0	NA	0	NA	0	NA	0	NA	0	NA	1	6
A0A075B734	28	No evidence in PSP or PA	0	NA	0	NA	0	NA	0	NA	0	NA	0	NA	28	5;10;14;18;20;47;58;70;93;127;139;147;212;221;233;239;253;271;283;295;311;317;323;325;330;331;334;341
A0A075B759	10	Low in at least PSP or PA	0	NA	0	NA	0	NA	1	40	3	95;99;110	0	NA	6	4;21;51;77;150;153
A0A075B767	10	No evidence in PSP or PA	0	NA	0	NA	0	NA	0	NA	0	NA	0	NA	10	4;21;40;51;77;95;99;110;150;153
A0A075B7B6	19	Low in at least PSP or PA	0	NA	0	NA	0	NA	2	103;104	0	NA	0	NA	17	19;26;34;38;44;47;49;50;51;55;74;76;82;85;90;94;99
A0A075B7B8	15	No evidence in PSP or PA	0	NA	0	NA	0	NA	0	NA	0	NA	0	NA	15	6;26;40;44;50;54;68;71;72;73;76;82;90;94;104
A0A075B7D0	11	No evidence in PSP or PA	0	NA	0	NA	0	NA	0	NA	0	NA	0	NA	11	19;26;36;40;44;74;94;96;103;104;107
A0A075B7D4	17	No evidence in PSP or PA	0	NA	0	NA	0	NA	0	NA	0	NA	0	NA	17	29;31;32;34;36;48;52;56;74;75;78;82;85;87;89;98;99
A0A075B7D8	12	Other evidence in PA	0	NA	0	NA	0	NA	0	NA	2	26;36	0	NA	10	6;40;44;49;54;76;84;92;96;105
A0A075B7E8	15	Other evidence in PA	0	NA	0	NA	0	NA	0	NA	2	26;36	0	NA	13	6;40;44;49;50;68;72;75;76;78;82;90;104
A0A075B7F0	12	No evidence in PSP or PA	0	NA	0	NA	0	NA	0	NA	0	NA	0	NA	12	6;26;36;40;44;49;50;68;81;89;96;103
A0A075B7F1	13	Other evidence in PA	0	NA	0	NA	0	NA	0	NA	2	26;36	0	NA	11	40;44;49;54;68;71;74;82;90;97;104
A0A087WSX0	23	Low in at least PSP or PA	0	NA	0	NA	0	NA	1	81	0	NA	0	NA	22	12;17;19;27;28;30;32;36;38;45;63;73;75;85;88;90;94;103;107;120;121;123
A0A087WSY4	20	No evidence in PSP or PA	0	NA	0	NA	0	NA	0	NA	0	NA	0	NA	20	19;26;28;34;38;44;47;49;50;54;56;75;77;83;86;91;95;100;104;105
A0A087WSY6	14	No evidence in PSP or PA	0	NA	0	NA	0	NA	0	NA	0	NA	0	NA	14	27;32;34;42;46;48;50;51;72;83;85;87;96;100
A0A087WSZ0	17	No evidence in PSP or PA	0	NA	0	NA	0	NA	0	NA	0	NA	0	NA	17	29;31;34;36;44;48;52;53;74;78;82;85;87;89;98;102;115
A0A087WSZ9	14	No evidence in PSP or PA	0	NA	0	NA	0	NA	0	NA	0	NA	0	NA	14	9;21;27;44;45;46;51;82;84;92;93;99;102;104
A0A087WT01	12	No evidence in PSP or PA	0	NA	0	NA	0	NA	0	NA	0	NA	0	NA	12	6;8;18;25;30;43;44;45;48;49;90;91
A0A087WT02	11	No evidence in PSP or PA	0	NA	0	NA	0	NA	0	NA	0	NA	0	NA	11	4;9;22;33;51;77;91;98;102;104;112
A0A087WT03	7	No evidence in PSP or PA	0	NA	0	NA	0	NA	0	NA	0	NA	0	NA	7	26;42;45;58;78;87;88
A0A087WTH1	6	No evidence in PSP or PA	0	NA	0	NA	0	NA	0	NA	0	NA	0	NA	6	21;37;43;65;82;101
A0A087WTH5	11	No evidence in PSP or PA	0	NA	0	NA	0	NA	0	NA	0	NA	0	NA	11	7;31;37;40;67;71;77;87;105;108;131
A0A087WUL8	371	Low in at least PSP or PA	0	NA	0	NA	0	NA	25	364;439;608;683;852;927;1096;1171;1340;1415;1584;1659;1828;1903;2072;2147;2316;2391;2560;2635;2804;2879;3048;3292;3536	0	NA	0	NA	346	4;9;10;101;120;122;139;163;185;186;203;212;214;220;238;243;244;245;261;273;280;289;295;298;306;309;311;312;316;349;370;373;381;387;419;424;445;448;461;462;466;499;514;520;523;524;531;537;538;550;570;593;614;617;625;631;663;668;689;692;705;706;710;743;758;764;767;768;775;781;782;794;814;837;858;861;869;875;907;912;933;936;949;950;954;987;1002;1008;1011;1012;1019;1025;1026;1038;1058;1081;1102;1105;…
A0A087WUV0	49	No evidence in PSP or PA	0	NA	0	NA	0	NA	0	NA	0	NA	0	NA	49	8;13;35;55;75;81;94;98;108;118;122;132;135;136;137;142;145;163;164;168;171;182;197;206;231;234;259;261;287;290;317;318;343;345;371;374;402;427;430;455;457;458;459;483;485;486;487;489;508
A0A087WV62	10	No evidence in PSP or PA	0	NA	0	NA	0	NA	0	NA	0	NA	0	NA	10	2;18;49;67;85;92;95;106;113;114
A0A087WVF3	38	No evidence in PSP or PA	0	NA	0	NA	0	NA	0	NA	0	NA	0	NA	38	9;41;73;76;90;91;112;138;139;150;191;216;220;226;246;264;278;316;346;367;368;370;376;403;405;412;413;435;446;454;477;484;504;510;513;531;542;543
A0A087WW49	19	No evidence in PSP or PA	0	NA	0	NA	0	NA	0	NA	0	NA	0	NA	19	19;26;34;38;44;47;49;50;51;55;74;76;82;85;90;94;99;103;104
A0A087WW87	16	No evidence in PSP or PA	0	NA	0	NA	0	NA	0	NA	0	NA	0	NA	16	18;19;30;40;42;45;46;48;52;69;78;82;89;91;93;102
A0A087WWA1	5	No evidence in PSP or PA	0	NA	0	NA	0	NA	0	NA	0	NA	0	NA	5	4;17;38;52;53
A0A087WWP6	13	No evidence in PSP or PA	0	NA	0	NA	0	NA	0	NA	0	NA	0	NA	13	20;25;43;55;70;78;85;95;174;184;194;205;228
A0A087WWU0	2	No evidence in PSP or PA	0	NA	0	NA	0	NA	0	NA	0	NA	0	NA	2	5;38
A0A087WX78	33	No evidence in PSP or PA	0	NA	0	NA	0	NA	0	NA	0	NA	0	NA	33	6;63;65;70;71;75;79;85;87;97;105;109;115;127;134;142;165;167;202;252;277;284;295;304;310;330;331;335;344;346;350;351;385
A0A087WXM9	57	No evidence in PSP or PA	0	NA	0	NA	0	NA	0	NA	0	NA	0	NA	57	27;37;47;56;61;63;67;77;83;84;94;98;107;108;109;110;112;116;119;126;127;130;132;136;142;146;149;156;175;181;193;196;200;202;203;223;230;232;234;250;262;263;275;278;279;289;290;295;304;309;316;317;322;323;331;340;359
A0A087WXS9	38	No evidence in PSP or PA	0	NA	0	NA	0	NA	0	NA	0	NA	0	NA	38	9;41;73;76;90;91;112;138;139;150;191;216;220;226;246;264;278;316;346;367;368;370;376;403;405;412;413;435;446;454;477;484;504;510;513;531;542;543
A0A087WYE8	14	No evidence in PSP or PA	0	NA	0	NA	0	NA	0	NA	0	NA	0	NA	14	19;26;36;40;44;50;73;76;78;94;96;103;104;107
A0A087WZ39	8	No evidence in PSP or PA	0	NA	0	NA	0	NA	0	NA	0	NA	0	NA	8	41;43;58;59;85;91;99;113
A0A087X0K7	11	No evidence in PSP or PA	0	NA	0	NA	0	NA	0	NA	0	NA	0	NA	11	19;24;45;46;67;77;93;94;106;112;113
A0A087X0M5	9	No evidence in PSP or PA	0	NA	0	NA	0	NA	0	NA	0	NA	0	NA	9	19;43;49;77;85;94;106;113;114
A0A087X179	38	No evidence in PSP or PA	0	NA	0	NA	0	NA	0	NA	0	NA	0	NA	38	9;41;73;76;90;91;112;138;139;150;191;216;220;226;246;264;278;316;346;367;368;370;376;403;405;412;413;435;446;454;477;484;504;510;513;531;542;543
A0A087X1A0	10	No evidence in PSP or PA	0	NA	0	NA	0	NA	0	NA	0	NA	0	NA	10	49;51;55;58;97;99;101;104;113;119
A0A087X1C1	11	No evidence in PSP or PA	0	NA	0	NA	0	NA	0	NA	0	NA	0	NA	11	2;8;16;31;37;51;55;63;66;69;70
A0A087X1C5	25	No evidence in PSP or PA	0	NA	0	NA	0	NA	0	NA	0	NA	0	NA	25	70;116;122;135;137;148;183;188;217;285;288;289;311;334;397;418;419;455;477;483;485;494;496;500;506
A0A087X1G2	38	No evidence in PSP or PA	0	NA	0	NA	0	NA	0	NA	0	NA	0	NA	38	9;41;73;76;90;91;112;138;139;150;191;216;220;226;246;264;278;316;346;367;368;370;376;403;405;412;413;435;446;454;477;484;504;510;513;531;542;543
A0A087X1L8	18	No evidence in PSP or PA	0	NA	0	NA	0	NA	0	NA	0	NA	0	NA	18	5;14;15;22;27;31;33;43;61;84;93;113;131;141;168;176;184;192
A0A096LNP1	6	No evidence in PSP or PA	0	NA	0	NA	0	NA	0	NA	0	NA	0	NA	6	12;15;22;25;31;54
A0A096LNT9	12	No evidence in PSP or PA	0	NA	0	NA	0	NA	0	NA	0	NA	0	NA	12	5;9;12;19;28;29;41;53;68;71;73;112
A0A096LNW5	11	No evidence in PSP or PA	0	NA	0	NA	0	NA	0	NA	0	NA	0	NA	11	46;94;104;112;125;150;157;167;204;228;267
A0A096LP01	11	No evidence in PSP or PA	0	NA	0	NA	0	NA	0	NA	0	NA	0	NA	11	14;23;27;32;38;39;46;48;52;55;86
A0A096LP49	118	Low in at least PSP or PA	0	NA	0	NA	0	NA	3	478;519;566	0	NA	0	NA	115	24;31;67;82;96;101;111;112;114;115;119;121;122;130;148;168;171;175;178;179;181;187;208;211;214;225;233;236;252;253;254;265;279;296;309;313;325;334;345;348;353;358;361;401;421;422;424;426;436;437;443;451;452;453;458;472;487;492;500;513;514;525;533;574;575;576;592;595;607;626;633;635;636;638;660;669;692;704;705;708;714;716;719;725;729;741;775;777;779;782;812;813;814;840;864;868;903;922;926;932;934;…
A0A096LP55	4	Other evidence in PA	0	NA	0	NA	0	NA	0	NA	4	13;58;59;61	0	NA	0	NA
A0A096LPH7	29	Low in at least PSP or PA	0	NA	0	NA	0	NA	1	147	7	145;146;150;153;156;159;160	0	NA	21	13;22;25;34;48;53;64;65;73;78;116;119;120;126;132;134;181;182;183;192;201
A0A096LPI5	14	No evidence in PSP or PA	0	NA	0	NA	0	NA	0	NA	0	NA	0	NA	14	12;15;30;42;45;48;49;59;65;69;80;82;85;87
A0A096LPK6	13	No evidence in PSP or PA	0	NA	0	NA	0	NA	0	NA	0	NA	0	NA	13	26;45;68;85;94;101;108;113;121;122;148;153;154
A0A0A0MRZ7	17	Other evidence in PA	0	NA	0	NA	0	NA	0	NA	2	30;32	0	NA	15	18;19;40;42;45;46;48;52;69;77;81;88;90;92;101
A0A0A0MRZ8	14	No evidence in PSP or PA	0	NA	0	NA	0	NA	0	NA	0	NA	0	NA	14	27;32;34;42;46;48;50;51;72;83;85;96;97;112
A0A0A0MRZ9	22	No evidence in PSP or PA	0	NA	0	NA	0	NA	0	NA	0	NA	0	NA	22	12;17;19;27;28;30;32;33;36;44;45;48;73;75;81;85;88;90;94;103;120;122
A0A0A0MS00	12	No evidence in PSP or PA	0	NA	0	NA	0	NA	0	NA	0	NA	0	NA	12	16;19;20;29;44;48;68;69;73;80;82;84
A0A0A0MS01	14	No evidence in PSP or PA	0	NA	0	NA	0	NA	0	NA	0	NA	0	NA	14	6;17;25;27;33;41;42;69;72;77;82;91;96;102
A0A0A0MS02	13	No evidence in PSP or PA	0	NA	0	NA	0	NA	0	NA	0	NA	0	NA	13	13;16;19;20;28;35;36;47;73;79;90;93;107
A0A0A0MS03	12	No evidence in PSP or PA	0	NA	0	NA	0	NA	0	NA	0	NA	0	NA	12	26;43;46;49;50;52;75;84;93;98;105;113
A0A0A0MS04	11	No evidence in PSP or PA	0	NA	0	NA	0	NA	0	NA	0	NA	0	NA	11	2;12;37;68;86;88;99;103;106;112;113
A0A0A0MS05	12	No evidence in PSP or PA	0	NA	0	NA	0	NA	0	NA	0	NA	0	NA	12	26;43;46;50;52;53;84;92;93;105;112;113
A0A0A0MS06	9	No evidence in PSP or PA	0	NA	0	NA	0	NA	0	NA	0	NA	0	NA	9	18;67;85;86;95;100;101;113;114
A0A0A0MS14	11	No evidence in PSP or PA	0	NA	0	NA	0	NA	0	NA	0	NA	0	NA	11	19;26;35;36;40;44;94;96;103;104;107
A0A0A0MS15	12	No evidence in PSP or PA	0	NA	0	NA	0	NA	0	NA	0	NA	0	NA	12	6;26;36;40;44;54;72;84;92;96;98;106
A0A0A0MT36	21	No evidence in PSP or PA	0	NA	0	NA	0	NA	0	NA	0	NA	0	NA	21	2;4;17;26;31;45;47;50;51;62;71;73;75;79;82;84;86;96;110;111;112
A0A0A0MT76	4	Medium in at least PSP or PA	0	NA	0	NA	1	9	0	NA	0	NA	0	NA	3	2;24;28
A0A0A0MT82	4	No evidence in PSP or PA	0	NA	0	NA	0	NA	0	NA	0	NA	0	NA	4	10;11;23;33
A0A0A0MT99	5	No evidence in PSP or PA	0	NA	0	NA	0	NA	0	NA	0	NA	0	NA	5	2;10;15;26;36
A0A0A6YYC5	14	No evidence in PSP or PA	0	NA	0	NA	0	NA	0	NA	0	NA	0	NA	14	2;4;5;13;48;51;61;62;73;85;94;100;102;107
A0A0A6YYD4	15	No evidence in PSP or PA	0	NA	0	NA	0	NA	0	NA	0	NA	0	NA	15	3;9;28;36;77;84;88;94;99;103;108;109;115;122;123
A0A0A6YYG2	10	No evidence in PSP or PA	0	NA	0	NA	0	NA	0	NA	0	NA	0	NA	10	2;4;37;68;86;88;103;106;112;113
A0A0A6YYG3	11	No evidence in PSP or PA	0	NA	0	NA	0	NA	0	NA	0	NA	0	NA	11	2;12;37;52;68;85;98;102;105;111;112
A0A0A6YYJ7	11	No evidence in PSP or PA	0	NA	0	NA	0	NA	0	NA	0	NA	0	NA	11	22;33;37;45;58;71;89;91;92;99;103
A0A0A6YYK1	10	No evidence in PSP or PA	0	NA	0	NA	0	NA	0	NA	0	NA	0	NA	10	22;24;33;37;45;71;89;92;99;103
A0A0A6YYK4	12	No evidence in PSP or PA	0	NA	0	NA	0	NA	0	NA	0	NA	0	NA	12	24;26;46;57;77;85;89;92;94;113;114;115
A0A0A6YYK6	11	No evidence in PSP or PA	0	NA	0	NA	0	NA	0	NA	0	NA	0	NA	11	7;31;45;47;49;59;71;74;88;101;109
A0A0A6YYK7	15	No evidence in PSP or PA	0	NA	0	NA	0	NA	0	NA	0	NA	0	NA	15	5;13;18;19;32;62;73;81;85;91;93;94;102;107;115
A0A0A6YYL3	42	No evidence in PSP or PA	0	NA	0	NA	0	NA	0	NA	0	NA	0	NA	42	7;12;22;38;41;46;52;59;75;78;89;144;149;230;280;282;295;296;300;310;311;321;332;333;336;346;350;356;359;365;387;401;415;433;444;452;473;476;478;490;523;543
A0A0B4J1T7	12	No evidence in PSP or PA	0	NA	0	NA	0	NA	0	NA	0	NA	0	NA	12	4;5;22;55;59;62;65;81;99;105;109;116
A0A0B4J1U3	20	No evidence in PSP or PA	0	NA	0	NA	0	NA	0	NA	0	NA	0	NA	20	4;17;21;28;30;40;42;44;45;46;76;79;83;85;87;90;92;96;100;114
A0A0B4J1U4	13	No evidence in PSP or PA	0	NA	0	NA	0	NA	0	NA	0	NA	0	NA	13	13;16;19;20;28;35;36;71;73;79;82;95;108
A0A0B4J1U6	12	No evidence in PSP or PA	0	NA	0	NA	0	NA	0	NA	0	NA	0	NA	12	21;43;46;50;57;84;93;98;99;105;112;113
A0A0B4J1U7	19	No evidence in PSP or PA	0	NA	0	NA	0	NA	0	NA	0	NA	0	NA	19	2;4;20;27;35;39;45;48;50;51;53;62;64;77;86;89;98;103;108
A0A0B4J1V0	11	High in PSP or PA	0	NA	1	44	1	40	0	NA	1	49	0	NA	8	6;26;36;54;72;92;96;106
A0A0B4J1V1	18	High in PSP or PA	0	NA	3	44;52;68	3	69;71;73	1	49	2	50;75	0	NA	9	26;36;40;72;74;82;90;97;104
A0A0B4J1V2	15	Other evidence in PA	0	NA	0	NA	0	NA	0	NA	2	81;83	0	NA	13	15;19;26;44;47;49;56;74;79;86;91;95;97
A0A0B4J1V6	14	Other evidence in PA	0	NA	0	NA	0	NA	0	NA	2	26;36	0	NA	12	6;40;44;49;51;60;72;76;84;92;96;106
A0A0B4J1V7	12	No evidence in PSP or PA	0	NA	0	NA	0	NA	0	NA	0	NA	0	NA	12	6;19;26;36;40;44;47;90;94;96;103;104
A0A0B4J1W7	27	No evidence in PSP or PA	0	NA	0	NA	0	NA	0	NA	0	NA	0	NA	27	11;19;39;51;57;61;66;74;81;91;151;165;206;225;226;255;260;262;267;277;296;300;319;338;342;356;367
A0A0B4J1X5	15	High in PSP or PA	0	NA	2	49;50	0	NA	0	NA	2	26;36	0	NA	11	6;40;44;68;72;75;76;78;82;90;104
A0A0B4J1X8	13	Other evidence in PA	0	NA	0	NA	0	NA	0	NA	2	26;36	0	NA	11	6;40;44;68;71;76;82;90;94;97;104
A0A0B4J1Y8	16	No evidence in PSP or PA	0	NA	0	NA	0	NA	0	NA	0	NA	0	NA	16	12;17;19;28;30;32;36;44;45;48;77;87;91;108;118;120
A0A0B4J1Y9	12	Other evidence in PA	0	NA	0	NA	0	NA	0	NA	2	26;36	0	NA	10	6;40;44;49;76;84;92;96;99;106
A0A0B4J1Z2	17	High in PSP or PA	0	NA	1	34	0	NA	0	NA	0	NA	2	32;36	14	29;48;52;53;74;75;78;82;85;87;89;98;99;115
A0A0B4J234	13	No evidence in PSP or PA	0	NA	0	NA	0	NA	0	NA	0	NA	0	NA	13	5;18;25;33;37;38;50;52;75;78;91;92;93
A0A0B4J235	11	No evidence in PSP or PA	0	NA	0	NA	0	NA	0	NA	0	NA	0	NA	11	19;23;32;39;46;48;50;60;72;94;105
A0A0B4J237	15	No evidence in PSP or PA	0	NA	0	NA	0	NA	0	NA	0	NA	0	NA	15	22;28;31;33;45;46;47;49;51;71;89;92;99;103;113
A0A0B4J238	10	No evidence in PSP or PA	0	NA	0	NA	0	NA	0	NA	0	NA	0	NA	10	10;44;64;78;79;82;84;88;100;102
A0A0B4J240	14	No evidence in PSP or PA	0	NA	0	NA	0	NA	0	NA	0	NA	0	NA	14	28;31;49;52;67;74;79;94;95;101;104;106;108;114
A0A0B4J241	11	No evidence in PSP or PA	0	NA	0	NA	0	NA	0	NA	0	NA	0	NA	11	3;28;31;37;45;47;49;71;93;104;112
A0A0B4J244	12	No evidence in PSP or PA	0	NA	0	NA	0	NA	0	NA	0	NA	0	NA	12	3;7;16;22;45;47;79;89;92;99;103;105
A0A0B4J245	15	No evidence in PSP or PA	0	NA	0	NA	0	NA	0	NA	0	NA	0	NA	15	3;16;20;47;49;51;53;70;73;74;89;93;99;102;104
A0A0B4J248	13	No evidence in PSP or PA	0	NA	0	NA	0	NA	0	NA	0	NA	0	NA	13	10;20;25;44;50;64;78;79;82;84;86;100;102
A0A0B4J249	13	No evidence in PSP or PA	0	NA	0	NA	0	NA	0	NA	0	NA	0	NA	13	8;20;28;32;38;39;48;49;50;72;94;105;113
A0A0B4J262	14	No evidence in PSP or PA	0	NA	0	NA	0	NA	0	NA	0	NA	0	NA	14	22;28;45;46;47;49;71;73;78;89;92;99;103;113
A0A0B4J263	10	No evidence in PSP or PA	0	NA	0	NA	0	NA	0	NA	0	NA	0	NA	10	17;30;44;47;60;63;69;82;90;102
A0A0B4J264	13	No evidence in PSP or PA	0	NA	0	NA	0	NA	0	NA	0	NA	0	NA	13	5;13;18;27;32;42;48;62;85;94;96;100;102
A0A0B4J265	11	No evidence in PSP or PA	0	NA	0	NA	0	NA	0	NA	0	NA	0	NA	11	6;12;26;29;42;45;58;70;78;87;88
A0A0B4J266	13	No evidence in PSP or PA	0	NA	0	NA	0	NA	0	NA	0	NA	0	NA	13	17;20;29;46;48;52;67;72;73;92;93;99;104
A0A0B4J268	12	No evidence in PSP or PA	0	NA	0	NA	0	NA	0	NA	0	NA	0	NA	12	14;17;26;29;40;58;78;87;88;91;96;98
A0A0B4J271	17	No evidence in PSP or PA	0	NA	0	NA	0	NA	0	NA	0	NA	0	NA	17	4;17;21;34;42;48;50;62;74;75;90;91;95;101;104;106;114
A0A0B4J272	13	No evidence in PSP or PA	0	NA	0	NA	0	NA	0	NA	0	NA	0	NA	13	21;22;29;32;40;46;49;50;65;85;95;102;107
A0A0B4J273	11	No evidence in PSP or PA	0	NA	0	NA	0	NA	0	NA	0	NA	0	NA	11	20;21;27;30;45;46;77;92;93;99;102
A0A0B4J274	10	No evidence in PSP or PA	0	NA	0	NA	0	NA	0	NA	0	NA	0	NA	10	20;28;39;40;41;45;49;73;92;104
A0A0B4J275	14	No evidence in PSP or PA	0	NA	0	NA	0	NA	0	NA	0	NA	0	NA	14	8;21;32;44;48;59;71;78;88;91;92;93;99;106
A0A0B4J276	8	No evidence in PSP or PA	0	NA	0	NA	0	NA	0	NA	0	NA	0	NA	8	6;15;43;44;48;70;90;91
A0A0B4J277	12	No evidence in PSP or PA	0	NA	0	NA	0	NA	0	NA	0	NA	0	NA	12	13;27;39;46;48;71;80;90;95;96;97;102
A0A0B4J279	15	No evidence in PSP or PA	0	NA	0	NA	0	NA	0	NA	0	NA	0	NA	15	18;19;31;43;47;65;71;72;78;84;88;89;92;99;104
A0A0B4J280	14	No evidence in PSP or PA	0	NA	0	NA	0	NA	0	NA	0	NA	0	NA	14	3;4;18;19;21;31;35;44;58;72;85;91;95;97
A0A0B4J2A2	10	Medium in at least PSP or PA	0	NA	0	NA	1	110	3	40;95;99	0	NA	0	NA	6	4;21;51;77;150;153
A0A0B4J2B6	15	No evidence in PSP or PA	0	NA	0	NA	0	NA	0	NA	0	NA	0	NA	15	6;15;19;26;44;47;49;51;56;79;81;83;91;95;97
A0A0B4J2B8	13	No evidence in PSP or PA	0	NA	0	NA	0	NA	0	NA	0	NA	0	NA	13	19;26;36;40;44;50;73;76;78;94;103;104;107
A0A0B4J2D5	14	No evidence in PSP or PA	0	NA	0	NA	0	NA	0	NA	0	NA	0	NA	14	10;16;20;22;29;37;50;64;71;98;102;109;124;144
A0A0B4J2D9	18	No evidence in PSP or PA	0	NA	0	NA	0	NA	0	NA	0	NA	0	NA	18	29;31;32;34;36;48;52;53;74;75;78;82;85;87;89;98;99;115
A0A0B4J2E0	12	No evidence in PSP or PA	0	NA	0	NA	0	NA	0	NA	0	NA	0	NA	12	3;10;26;46;77;85;92;94;101;106;113;114
A0A0B4J2E5	80	High in PSP or PA	0	NA	2	891;898	2	902;913	0	NA	2	744;885	0	NA	74	8;28;31;47;64;83;88;98;101;103;105;156;163;167;198;200;205;207;275;300;309;325;327;329;332;335;340;341;350;362;364;375;382;404;415;416;433;434;455;462;469;474;480;487;498;505;514;518;520;533;544;565;580;614;619;626;646;650;695;696;707;711;729;772;792;793;808;809;813;836;851;860;864;877
A0A0B4J2F0	2	No evidence in PSP or PA	0	NA	0	NA	0	NA	0	NA	0	NA	0	NA	2	49;54
A0A0B4J2F2	67	High in PSP or PA	0	NA	6	186;516;534;575;626;634	1	435	0	NA	8	181;437;438;494;505;521;578;644	10	176;445;478;482;492;498;504;507;512;514	42	5;8;65;66;117;122;135;209;221;248;253;293;296;299;325;329;330;366;367;370;380;399;411;412;424;426;463;466;467;540;545;547;567;618;621;649;674;699;704;719;723;775
A0A0B4J2H0	14	No evidence in PSP or PA	0	NA	0	NA	0	NA	0	NA	0	NA	0	NA	14	19;26;35;36;40;44;49;50;54;94;96;103;104;107
A0A0C4DGP1	5	No evidence in PSP or PA	0	NA	0	NA	0	NA	0	NA	0	NA	0	NA	5	6;13;15;20;54
A0A0C4DH24	20	No evidence in PSP or PA	0	NA	0	NA	0	NA	0	NA	0	NA	0	NA	20	4;17;26;31;45;47;50;51;62;71;73;75;79;82;84;86;96;110;111;112
A0A0C4DH25	17	No evidence in PSP or PA	0	NA	0	NA	0	NA	0	NA	0	NA	0	NA	17	27;32;34;42;46;48;50;51;52;73;74;84;86;88;97;114;115
A0A0C4DH26	14	No evidence in PSP or PA	0	NA	0	NA	0	NA	0	NA	0	NA	0	NA	14	3;18;27;32;46;72;74;76;80;83;85;87;96;97
A0A0C4DH27	13	No evidence in PSP or PA	0	NA	0	NA	0	NA	0	NA	0	NA	0	NA	13	16;19;20;28;35;36;70;73;79;82;91;95;108
A0A0C4DH28	15	No evidence in PSP or PA	0	NA	0	NA	0	NA	0	NA	0	NA	0	NA	15	13;16;19;20;28;35;36;47;70;73;74;79;82;91;108
A0A0C4DH29	12	Other evidence in PA	0	NA	0	NA	0	NA	0	NA	1	103	0	NA	11	19;26;36;40;44;50;80;94;96;104;107
A0A0C4DH30	14	Other evidence in PA	0	NA	0	NA	0	NA	0	NA	2	26;36	0	NA	12	6;40;44;49;51;68;71;75;82;90;94;97
A0A0C4DH31	13	Medium in at least PSP or PA	0	NA	0	NA	1	50	1	96	2	54;71	0	NA	9	6;19;26;36;40;44;94;104;107
A0A0C4DH32	12	Other evidence in PA	0	NA	0	NA	0	NA	0	NA	2	26;36	0	NA	10	6;40;44;54;68;76;82;90;97;104
A0A0C4DH33	9	High in PSP or PA	0	NA	1	44	0	NA	0	NA	1	52	0	NA	7	26;36;40;94;103;104;107
A0A0C4DH34	18	No evidence in PSP or PA	0	NA	0	NA	0	NA	0	NA	0	NA	0	NA	18	19;26;34;38;44;47;49;50;51;74;76;82;85;90;94;99;103;104
A0A0C4DH35	14	Other evidence in PA	0	NA	0	NA	0	NA	0	NA	2	26;36	0	NA	12	6;40;44;49;51;68;71;75;82;90;94;104
A0A0C4DH36	15	No evidence in PSP or PA	0	NA	0	NA	0	NA	0	NA	0	NA	0	NA	15	6;26;36;40;44;49;50;54;68;69;71;74;80;88;92
A0A0C4DH38	16	High in PSP or PA	0	NA	1	47	0	NA	0	NA	0	NA	1	44	14	3;26;36;40;50;75;80;82;90;94;96;103;104;108
A0A0C4DH39	13	No evidence in PSP or PA	0	NA	0	NA	0	NA	0	NA	0	NA	0	NA	13	19;26;36;40;44;50;51;74;94;96;103;104;107
A0A0C4DH41	19	No evidence in PSP or PA	0	NA	0	NA	0	NA	0	NA	0	NA	0	NA	19	19;26;34;38;44;47;49;50;52;56;75;77;83;86;91;95;100;104;105
A0A0C4DH42	15	Other evidence in PA	0	NA	0	NA	0	NA	0	NA	2	26;36	0	NA	13	6;40;44;49;50;54;68;72;75;81;89;93;103
A0A0C4DH43	13	No evidence in PSP or PA	0	NA	0	NA	0	NA	0	NA	0	NA	0	NA	13	6;15;19;26;44;47;49;51;56;81;83;91;95
A0A0C4DH55	17	No evidence in PSP or PA	0	NA	0	NA	0	NA	0	NA	0	NA	0	NA	17	9;30;35;37;45;49;51;53;54;55;58;76;87;89;91;100;101
A0A0C4DH59	12	No evidence in PSP or PA	0	NA	0	NA	0	NA	0	NA	0	NA	0	NA	12	18;26;43;44;46;52;84;92;93;105;112;113
A0A0C4DH67	17	No evidence in PSP or PA	0	NA	0	NA	0	NA	0	NA	0	NA	0	NA	17	27;29;30;32;34;46;50;51;72;76;80;83;85;87;96;100;113
A0A0C4DH68	16	No evidence in PSP or PA	0	NA	0	NA	0	NA	0	NA	0	NA	0	NA	16	18;19;30;31;40;42;45;46;48;52;59;77;81;88;90;101
A0A0C4DH69	16	Other evidence in PA	0	NA	0	NA	0	NA	0	NA	1	53	1	52	14	29;31;34;36;48;74;78;82;85;87;89;98;99;115
A0A0C4DH72	15	No evidence in PSP or PA	0	NA	0	NA	0	NA	0	NA	0	NA	0	NA	15	29;31;32;34;36;48;74;75;78;82;85;87;89;98;99
A0A0C4DH73	19	Other evidence in PA	0	NA	0	NA	0	NA	0	NA	1	48	0	NA	18	20;29;31;32;34;36;52;53;74;75;78;82;85;87;89;98;99;115
A0A0C4DH90	16	No evidence in PSP or PA	0	NA	0	NA	0	NA	0	NA	0	NA	0	NA	16	27;32;34;42;46;48;50;51;52;55;73;84;86;88;97;98
A0A0D9SF12	17	No evidence in PSP or PA	0	NA	0	NA	0	NA	0	NA	0	NA	0	NA	17	4;6;35;48;49;56;61;73;88;108;121;124;126;127;133;138;145
A0A0G2JKD1	183	No evidence in PSP or PA	0	NA	0	NA	0	NA	0	NA	0	NA	0	NA	183	24;28;30;35;36;39;40;43;48;50;51;54;55;58;63;65;66;69;73;78;84;85;88;93;96;99;100;103;108;110;111;114;115;118;123;125;126;129;130;133;138;140;141;144;145;148;153;155;156;159;160;163;168;170;171;174;175;178;183;185;186;189;190;193;198;200;201;204;205;208;213;215;216;219;220;223;228;230;231;234;235;238;243;245;249;258;260;261;264;265;268;273;275;276;279;280;283;288;290;291;294;295;298;303;305;306;3…
A0A0G2JLE6	32	No evidence in PSP or PA	0	NA	0	NA	0	NA	0	NA	0	NA	0	NA	32	4;8;11;28;43;45;47;57;72;73;78;82;83;92;103;107;108;113;117;118;127;138;140;142;143;148;152;153;169;182;192;193
A0A0G2JLG4	36	No evidence in PSP or PA	0	NA	0	NA	0	NA	0	NA	0	NA	0	NA	36	7;24;30;44;46;58;72;74;95;136;148;151;160;165;180;193;223;225;230;259;273;308;309;311;313;349;352;371;372;376;387;389;390;393;401;407
A0A0G2JLM5	48	No evidence in PSP or PA	0	NA	0	NA	0	NA	0	NA	0	NA	0	NA	48	2;7;32;36;50;58;78;87;97;101;103;106;109;124;135;145;175;180;197;201;206;209;224;226;238;242;244;245;247;248;255;295;299;304;306;307;313;318;319;321;324;329;330;345;364;370;387;396
A0A0G2JLQ3	37	No evidence in PSP or PA	0	NA	0	NA	0	NA	0	NA	0	NA	0	NA	37	2;7;30;41;51;81;86;103;107;112;115;130;132;144;148;150;151;153;154;161;201;205;210;212;213;219;224;225;227;230;235;236;251;270;276;293;302
A0A0G2JLW4	16	No evidence in PSP or PA	0	NA	0	NA	0	NA	0	NA	0	NA	0	NA	16	20;42;51;57;60;80;82;83;84;85;89;92;99;111;112;121
A0A0G2JMD5	34	No evidence in PSP or PA	0	NA	0	NA	0	NA	0	NA	0	NA	0	NA	34	2;7;16;45;68;117;123;125;130;158;165;183;189;193;194;206;217;229;232;250;261;278;301;314;318;320;374;377;390;405;418;462;465;474
A0A0G2JMH3	20	No evidence in PSP or PA	0	NA	0	NA	0	NA	0	NA	0	NA	0	NA	20	11;24;70;90;93;98;101;109;121;128;129;134;140;146;158;159;163;167;168;173
A0A0G2JMH6	11	Low in at least PSP or PA	0	NA	0	NA	0	NA	1	78	0	NA	0	NA	10	4;19;23;44;102;120;158;181;209;245
A0A0G2JMI3	7	No evidence in PSP or PA	0	NA	0	NA	0	NA	0	NA	0	NA	0	NA	7	26;40;44;94;103;104;107
A0A0G2JMM0	35	No evidence in PSP or PA	0	NA	0	NA	0	NA	0	NA	0	NA	0	NA	35	2;7;32;36;40;51;59;61;98;107;110;125;136;146;176;181;198;202;207;210;225;227;239;243;245;246;248;249;256;296;300;305;308;314;318
A0A0G2JMP0	23	No evidence in PSP or PA	0	NA	0	NA	0	NA	0	NA	0	NA	0	NA	23	18;33;50;57;74;75;93;110;148;156;176;202;203;207;217;229;231;240;244;256;266;268;274
A0A0G2JMS6	123	No evidence in PSP or PA	0	NA	0	NA	0	NA	0	NA	0	NA	0	NA	123	4;7;10;19;25;39;45;70;78;87;100;105;162;170;175;190;221;253;254;255;278;291;316;320;344;352;387;391;409;414;428;432;436;460;463;470;479;481;484;492;493;494;505;509;511;528;535;553;561;564;589;594;597;604;642;696;699;733;736;737;739;743;756;769;770;777;786;789;804;813;819;834;865;868;869;890;905;916;931;969;979;989;996;1004;1008;1011;1013;1023;1027;1056;1057;1062;1085;1101;1119;1145;1153;1176;1183…
A0A0G2JMZ2	156	No evidence in PSP or PA	0	NA	0	NA	0	NA	0	NA	0	NA	0	NA	156	3;14;51;61;62;64;65;71;90;92;93;102;115;129;138;146;159;171;175;185;186;194;203;210;216;235;236;237;255;256;268;269;272;281;310;318;319;336;356;358;367;369;375;376;395;407;409;411;426;432;443;445;465;466;479;482;492;511;512;537;557;564;603;605;628;637;656;676;683;703;711;738;745;766;786;803;807;809;825;827;842;878;889;908;914;921;927;945;953;1022;1034;1048;1062;1082;1093;1095;1096;1101;1105;1114;…
A0A0G2JN01	35	No evidence in PSP or PA	0	NA	0	NA	0	NA	0	NA	0	NA	0	NA	35	2;7;32;36;40;51;59;61;98;107;110;125;136;146;176;181;198;202;207;210;225;227;239;243;245;246;248;249;256;296;300;305;308;314;318
A0A0G2JN53	13	No evidence in PSP or PA	0	NA	0	NA	0	NA	0	NA	0	NA	0	NA	13	3;27;47;52;72;73;101;130;137;158;171;173;181
A0A0G2JN68	47	No evidence in PSP or PA	0	NA	0	NA	0	NA	0	NA	0	NA	0	NA	47	2;7;32;36;51;59;79;98;102;107;110;125;127;143;145;146;148;149;156;171;196;200;205;208;214;219;220;221;222;223;224;225;230;231;246;265;288;313;315;338;340;347;353;354;361;367;368
A0A0G2JNF4	40	No evidence in PSP or PA	0	NA	0	NA	0	NA	0	NA	0	NA	0	NA	40	2;7;30;41;51;81;86;103;107;112;115;130;132;144;148;150;151;153;154;161;172;201;205;210;212;213;219;225;227;230;235;236;251;270;290;293;320;341;343;347
A0A0G2JNG1	36	No evidence in PSP or PA	0	NA	0	NA	0	NA	0	NA	0	NA	0	NA	36	2;7;30;41;51;81;86;103;107;112;115;130;132;144;150;151;153;154;161;201;205;210;212;213;219;224;225;227;230;235;236;251;270;276;293;302
A0A0G2JNH3	15	No evidence in PSP or PA	0	NA	0	NA	0	NA	0	NA	0	NA	0	NA	15	20;51;72;74;87;93;133;156;203;217;230;238;272;297;303
A0A0G2JNJ9	16	No evidence in PSP or PA	0	NA	0	NA	0	NA	0	NA	0	NA	0	NA	16	8;27;32;42;53;63;74;79;83;87;99;100;101;108;128;132
A0A0G2JNQ3	31	High in PSP or PA	0	NA	1	196	0	NA	0	NA	7	31;38;100;107;108;158;162	0	NA	23	3;13;16;47;77;125;143;149;153;164;169;170;172;209;220;225;226;227;228;240;247;286;293
A0A0G2JP03	24	No evidence in PSP or PA	0	NA	0	NA	0	NA	0	NA	0	NA	0	NA	24	8;19;29;59;64;81;90;93;108;110;126;128;129;131;139;179;188;191;197;202;212;254;281;292
A0A0G2JP20	27	No evidence in PSP or PA	0	NA	0	NA	0	NA	0	NA	0	NA	0	NA	27	4;18;28;47;119;126;199;242;247;251;279;281;292;297;311;317;321;323;331;339;367;377;386;393;402;421;467
A0A0G2JPB7	38	No evidence in PSP or PA	0	NA	0	NA	0	NA	0	NA	0	NA	0	NA	38	10;15;26;68;71;117;136;146;149;158;189;212;215;217;231;234;245;252;270;277;285;316;330;334;353;363;364;382;383;404;405;406;413;429;436;438;451;453
A0A0G2JPC4	47	No evidence in PSP or PA	0	NA	0	NA	0	NA	0	NA	0	NA	0	NA	47	2;7;32;36;51;59;79;98;102;107;110;125;127;143;145;146;148;149;156;171;196;200;205;208;214;219;220;221;222;223;224;225;230;231;246;265;288;313;315;338;340;347;353;354;361;367;368
A0A0G2JPF8	29	High in PSP or PA	0	NA	2	196;247	0	NA	0	NA	8	31;38;100;107;108;158;162;240	0	NA	19	3;13;16;47;77;125;143;149;153;164;169;170;172;220;226;227;228;229;293
A0A0G2JPN4	6	No evidence in PSP or PA	0	NA	0	NA	0	NA	0	NA	0	NA	0	NA	6	14;19;23;26;31;35
A0A0G2JQ47	34	No evidence in PSP or PA	0	NA	0	NA	0	NA	0	NA	0	NA	0	NA	34	23;34;44;74;79;81;96;100;105;108;123;125;141;143;144;146;147;154;194;198;203;205;206;212;218;220;223;228;229;244;263;283;286;295
A0A0G2JQZ4	8	No evidence in PSP or PA	0	NA	0	NA	0	NA	0	NA	0	NA	0	NA	8	11;62;66;70;90;98;99;124
A0A0G2JRQ6	17	No evidence in PSP or PA	0	NA	0	NA	0	NA	0	NA	0	NA	0	NA	17	29;31;32;34;36;48;52;54;74;78;82;85;87;89;98;99;115
A0A0G2JS06	21	No evidence in PSP or PA	0	NA	0	NA	0	NA	0	NA	0	NA	0	NA	21	12;17;19;28;30;32;36;45;63;73;75;81;85;88;90;94;103;107;120;121;123
A0A0J9YVY3	11	No evidence in PSP or PA	0	NA	0	NA	0	NA	0	NA	0	NA	0	NA	11	19;26;28;36;40;44;50;90;94;96;104
A0A0J9YW62	10	No evidence in PSP or PA	0	NA	0	NA	0	NA	0	NA	0	NA	0	NA	10	27;37;41;45;53;95;104;105;108;111
A0A0J9YWL9	108	Medium in at least PSP or PA	0	NA	0	NA	3	687;710;729	22	31;374;376;378;437;439;441;458;460;462;605;607;609;626;630;691;708;712;733;853;855;857	0	NA	0	NA	83	10;40;70;75;104;109;152;183;196;214;238;245;256;280;313;320;328;332;333;334;336;353;355;357;395;397;399;412;416;418;420;479;483;500;502;504;521;523;542;544;546;563;565;567;584;586;588;647;649;666;668;670;750;752;769;771;773;790;794;807;811;815;832;834;836;870;874;876;878;891;895;897;899;915;917;923;943;945;952;954;955;976;989
A0A0J9YWU9	18	No evidence in PSP or PA	0	NA	0	NA	0	NA	0	NA	0	NA	0	NA	18	19;26;34;38;44;47;49;50;56;75;77;83;86;91;95;100;104;105
A0A0J9YX35	17	Other evidence in PA	0	NA	0	NA	0	NA	0	NA	2	26;36	0	NA	15	6;40;42;44;49;50;68;71;72;76;82;90;94;103;104
A0A0J9YX57	53	No evidence in PSP or PA	0	NA	0	NA	0	NA	0	NA	0	NA	0	NA	53	7;38;40;41;42;43;44;45;55;56;58;59;64;68;78;80;93;95;97;101;103;106;110;120;122;124;135;137;139;143;148;152;156;162;164;166;177;179;180;181;241;257;258;261;266;271;275;277;285;290;323;350;383
A0A0J9YX75	12	No evidence in PSP or PA	0	NA	0	NA	0	NA	0	NA	0	NA	0	NA	12	2;12;37;52;68;86;88;99;103;106;112;113
A0A0J9YX94	30	No evidence in PSP or PA	0	NA	0	NA	0	NA	0	NA	0	NA	0	NA	30	16;40;72;89;103;128;140;236;257;268;271;287;298;308;318;332;339;389;394;429;433;446;455;462;476;506;519;529;558;574
A0A0J9YXQ4	27	No evidence in PSP or PA	0	NA	0	NA	0	NA	0	NA	0	NA	0	NA	27	20;44;76;107;325;336;339;355;366;376;386;407;457;462;501;514;523;530;544;561;581;582;587;588;598;643;644
A0A0J9YXV3	14	No evidence in PSP or PA	0	NA	0	NA	0	NA	0	NA	0	NA	0	NA	14	17;19;39;107;181;282;283;327;359;369;373;481;508;519
A0A0J9YXX1	18	No evidence in PSP or PA	0	NA	0	NA	0	NA	0	NA	0	NA	0	NA	18	3;26;36;40;44;47;50;54;73;75;80;82;90;94;96;103;104;108
A0A0J9YXY3	10	No evidence in PSP or PA	0	NA	0	NA	0	NA	0	NA	0	NA	0	NA	10	2;12;37;68;86;99;103;106;112;113
A0A0J9YY54	62	Other evidence in PA	0	NA	0	NA	0	NA	0	NA	6	328;335;337;346;347;351	0	NA	56	10;30;40;49;57;70;75;104;109;164;184;211;239;288;295;301;307;309;311;316;319;391;394;409;411;413;418;450;452;473;475;479;492;494;512;514;535;537;541;554;556;574;576;597;599;603;616;618;636;638;644;664;666;674;692;709
A0A0J9YY99	12	No evidence in PSP or PA	0	NA	0	NA	0	NA	0	NA	0	NA	0	NA	12	6;26;36;40;44;49;50;75;82;90;94;104
A0A0K0K1A3	12	No evidence in PSP or PA	0	NA	0	NA	0	NA	0	NA	0	NA	0	NA	12	26;68;80;84;86;88;99;102;103;106;112;113
A0A0K0K1A5	12	No evidence in PSP or PA	0	NA	0	NA	0	NA	0	NA	0	NA	0	NA	12	2;12;37;52;68;86;88;99;103;106;112;113
A0A0K0K1B3	15	No evidence in PSP or PA	0	NA	0	NA	0	NA	0	NA	0	NA	0	NA	15	4;18;34;37;46;67;74;75;82;84;94;95;101;103;111
A0A0K0K1C0	12	No evidence in PSP or PA	0	NA	0	NA	0	NA	0	NA	0	NA	0	NA	12	2;19;26;35;46;72;77;85;94;106;113;114
A0A0K0K1C4	9	No evidence in PSP or PA	0	NA	0	NA	0	NA	0	NA	0	NA	0	NA	9	43;52;68;86;99;101;106;112;113
A0A0K0K1D8	14	No evidence in PSP or PA	0	NA	0	NA	0	NA	0	NA	0	NA	0	NA	14	2;12;17;37;50;68;70;86;94;99;103;106;112;113
A0A0K0K1E9	13	No evidence in PSP or PA	0	NA	0	NA	0	NA	0	NA	0	NA	0	NA	13	4;24;26;46;47;77;81;85;92;94;106;113;114
A0A0K0K1G6	11	No evidence in PSP or PA	0	NA	0	NA	0	NA	0	NA	0	NA	0	NA	11	26;68;80;84;86;88;99;102;103;106;113
A0A0K0K1G8	11	No evidence in PSP or PA	0	NA	0	NA	0	NA	0	NA	0	NA	0	NA	11	26;47;49;68;86;88;99;103;106;112;113
A0A0K2S4Q6	20	No evidence in PSP or PA	0	NA	0	NA	0	NA	0	NA	0	NA	0	NA	20	12;26;29;38;40;74;80;123;138;139;141;142;146;152;157;162;165;166;182;201
A0A0M3HER8	27	No evidence in PSP or PA	0	NA	0	NA	0	NA	0	NA	0	NA	0	NA	27	14;37;53;54;60;65;69;80;81;89;100;101;102;106;114;119;136;157;175;191;433;444;458;467;469;502;522
A0A0U1RQE8	26	No evidence in PSP or PA	0	NA	0	NA	0	NA	0	NA	0	NA	0	NA	26	7;16;20;24;30;48;70;79;85;92;109;120;122;128;147;151;164;177;179;194;219;226;234;265;278;286
A0A0U1RQF7	8	No evidence in PSP or PA	0	NA	0	NA	0	NA	0	NA	0	NA	0	NA	8	10;13;14;20;29;95;102;103
A0A0U1RQG5	11	No evidence in PSP or PA	0	NA	0	NA	0	NA	0	NA	0	NA	0	NA	11	2;36;40;78;134;164;166;224;240;271;321
A0A0U1RQI7	106	No evidence in PSP or PA	0	NA	0	NA	0	NA	0	NA	0	NA	0	NA	106	3;4;20;48;52;55;63;68;94;98;105;115;126;127;139;144;147;148;154;155;162;176;189;190;202;204;209;216;227;241;242;255;269;283;285;297;299;311;325;339;353;367;381;395;409;423;437;451;453;465;467;479;493;507;521;535;537;551;563;577;579;591;593;605;619;633;635;647;649;661;675;689;691;703;705;717;731;745;759;773;775;789;801;815;817;829;831;843;857;871;886;912;920;924;925;935;936;937;951;961;974;976;100…
A0A0U1RQS6	15	No evidence in PSP or PA	0	NA	0	NA	0	NA	0	NA	0	NA	0	NA	15	7;28;54;84;94;116;117;130;134;137;138;141;142;146;163
A0A0U1RR11	17	No evidence in PSP or PA	0	NA	0	NA	0	NA	0	NA	0	NA	0	NA	17	34;47;78;90;113;158;175;185;191;199;202;208;214;233;259;260;262
A0A0U1RR37	12	No evidence in PSP or PA	0	NA	0	NA	0	NA	0	NA	0	NA	0	NA	12	11;18;21;37;51;69;70;83;97;116;127;156
A0A0U1RRA0	2	No evidence in PSP or PA	0	NA	0	NA	0	NA	0	NA	0	NA	0	NA	2	28;46
A0A0U1RRE5	6	No evidence in PSP or PA	0	NA	0	NA	0	NA	0	NA	0	NA	0	NA	6	8;11;45;50;56;61
A0A0U1RRI6	18	No evidence in PSP or PA	0	NA	0	NA	0	NA	0	NA	0	NA	0	NA	18	49;62;87;93;105;128;173;190;200;206;214;217;223;229;248;274;275;277
A0A0U1RRK4	11	Medium in at least PSP or PA	0	NA	0	NA	1	41	0	NA	2	47;54	0	NA	8	2;63;69;71;78;80;94;99
A0A0U1RRL7	3	No evidence in PSP or PA	0	NA	0	NA	0	NA	0	NA	0	NA	0	NA	3	6;53;69
A0A0U1RRN3	1	No evidence in PSP or PA	0	NA	0	NA	0	NA	0	NA	0	NA	0	NA	1	38
A0A0X1KG70	23	No evidence in PSP or PA	0	NA	0	NA	0	NA	0	NA	0	NA	0	NA	23	18;33;50;57;74;75;93;110;148;156;176;202;203;207;217;229;231;240;244;256;266;268;274
A0A126GWB0	22	No evidence in PSP or PA	0	NA	0	NA	0	NA	0	NA	0	NA	0	NA	22	31;52;63;71;74;92;118;136;147;149;155;182;211;216;238;241;242;263;274;278;290;309
A0A126GWI2	22	No evidence in PSP or PA	0	NA	0	NA	0	NA	0	NA	0	NA	0	NA	22	7;31;49;52;63;92;105;118;132;147;166;204;212;216;229;238;241;242;265;278;290;310
A0A140G945	19	No evidence in PSP or PA	0	NA	0	NA	0	NA	0	NA	0	NA	0	NA	19	20;41;42;45;51;59;62;66;81;111;122;127;130;132;134;162;169;172;173
A0A140T8X8	194	No evidence in PSP or PA	0	NA	0	NA	0	NA	0	NA	0	NA	0	NA	194	24;28;30;35;36;39;40;43;48;50;51;54;55;58;63;65;66;69;73;78;84;85;88;93;96;99;100;103;108;110;111;114;115;118;123;125;126;129;130;133;138;140;141;144;145;148;153;155;156;159;160;163;168;170;171;174;175;178;183;185;186;189;190;193;198;200;201;204;205;208;213;215;216;219;220;223;228;230;231;234;235;238;243;245;249;258;260;261;264;265;268;273;275;276;279;280;283;288;290;291;294;295;298;303;305;306;3…
A0A140TA62	43	No evidence in PSP or PA	0	NA	0	NA	0	NA	0	NA	0	NA	0	NA	43	36;40;41;44;46;51;57;59;60;67;84;93;97;111;134;144;147;180;185;192;199;203;216;220;224;245;272;302;303;304;309;337;345;350;351;354;358;365;400;404;420;423;430
A0A140TA64	32	No evidence in PSP or PA	0	NA	0	NA	0	NA	0	NA	0	NA	0	NA	32	3;4;8;11;28;43;47;48;57;68;82;83;88;92;93;102;113;117;118;123;127;137;148;152;153;158;162;163;184;197;207;208
A0A140TA67	21	No evidence in PSP or PA	0	NA	0	NA	0	NA	0	NA	0	NA	0	NA	21	6;33;34;41;45;46;74;79;82;93;94;100;103;104;109;110;125;135;138;139;167
A0A183	10	No evidence in PSP or PA	0	NA	0	NA	0	NA	0	NA	0	NA	0	NA	10	2;8;18;23;31;39;44;45;46;65
A0A191URJ7	40	No evidence in PSP or PA	0	NA	0	NA	0	NA	0	NA	0	NA	0	NA	40	2;7;30;41;51;81;86;88;103;107;112;115;130;132;148;150;151;153;154;161;201;205;210;212;213;219;225;227;230;235;236;251;270;293;317;320;331;343;347;354
A0A1B0GTB2	3	No evidence in PSP or PA	0	NA	0	NA	0	NA	0	NA	0	NA	0	NA	3	5;18;22
A0A1B0GTC6	4	No evidence in PSP or PA	0	NA	0	NA	0	NA	0	NA	0	NA	0	NA	4	12;50;51;87
A0A1B0GTD5	10	No evidence in PSP or PA	0	NA	0	NA	0	NA	0	NA	0	NA	0	NA	10	14;41;47;52;84;88;104;112;121;129
A0A1B0GTE1	49	No evidence in PSP or PA	0	NA	0	NA	0	NA	0	NA	0	NA	0	NA	49	3;21;37;42;43;45;46;47;48;51;52;53;59;75;102;103;108;114;128;140;181;190;209;217;247;254;265;274;301;302;311;321;328;361;363;376;377;379;387;393;416;418;431;438;455;457;459;463;485
A0A1B0GTG1	17	No evidence in PSP or PA	0	NA	0	NA	0	NA	0	NA	0	NA	0	NA	17	3;50;53;190;197;217;220;259;266;272;276;280;313;340;344;506;517
A0A1B0GTG8	3	No evidence in PSP or PA	0	NA	0	NA	0	NA	0	NA	0	NA	0	NA	3	9;10;27
A0A1B0GTH6	131	No evidence in PSP or PA	0	NA	0	NA	0	NA	0	NA	0	NA	0	NA	131	21;22;48;50;60;68;72;75;80;82;90;102;109;110;120;125;131;132;133;139;140;149;161;162;163;170;172;175;180;181;182;183;194;201;202;203;212;213;218;224;225;232;233;240;242;243;245;253;259;261;271;276;286;296;298;303;305;306;312;322;324;337;342;349;361;369;374;375;376;386;394;396;397;401;406;417;438;440;470;471;481;485;502;511;524;530;531;563;604;608;612;614;615;616;618;619;620;621;624;625;626;627;62…
A0A1B0GTH9	5	No evidence in PSP or PA	0	NA	0	NA	0	NA	0	NA	0	NA	0	NA	5	21;23;75;78;101
A0A1B0GTI1	24	No evidence in PSP or PA	0	NA	0	NA	0	NA	0	NA	0	NA	0	NA	24	11;12;13;17;19;24;34;44;48;52;55;57;64;69;75;86;91;94;95;99;108;110;127;132
A0A1B0GTI8	11	No evidence in PSP or PA	0	NA	0	NA	0	NA	0	NA	0	NA	0	NA	11	14;18;35;69;75;83;112;128;160;171;178
A0A1B0GTJ6	35	No evidence in PSP or PA	0	NA	0	NA	0	NA	0	NA	0	NA	0	NA	35	3;13;20;28;29;32;48;62;72;78;80;130;131;140;142;167;180;187;202;215;222;227;236;247;248;262;266;275;280;282;314;320;324;325;328
A0A1B0GTK4	21	No evidence in PSP or PA	0	NA	0	NA	0	NA	0	NA	0	NA	0	NA	21	15;19;29;35;43;52;53;54;66;70;81;82;108;126;135;141;147;160;166;168;169
A0A1B0GTK5	6	No evidence in PSP or PA	0	NA	0	NA	0	NA	0	NA	0	NA	0	NA	6	13;32;39;40;54;57
A0A1B0GTL2	14	No evidence in PSP or PA	0	NA	0	NA	0	NA	0	NA	0	NA	0	NA	14	21;25;29;63;78;79;88;96;100;102;103;146;186;189
A0A1B0GTQ1	20	No evidence in PSP or PA	0	NA	0	NA	0	NA	0	NA	0	NA	0	NA	20	70;116;132;137;162;166;234;237;238;328;349;350;386;408;414;416;425;427;431;437
A0A1B0GTQ4	5	No evidence in PSP or PA	0	NA	0	NA	0	NA	0	NA	0	NA	0	NA	5	15;42;58;62;69
A0A1B0GTR0	12	No evidence in PSP or PA	0	NA	0	NA	0	NA	0	NA	0	NA	0	NA	12	4;11;46;49;59;67;84;93;103;108;135;160
A0A1B0GTR3	11	Medium in at least PSP or PA	0	NA	0	NA	2	60;61	0	NA	0	NA	0	NA	9	6;21;23;24;39;41;59;103;106
A0A1B0GTR4	2	No evidence in PSP or PA	0	NA	0	NA	0	NA	0	NA	0	NA	0	NA	2	2;105
A0A1B0GTS1	38	No evidence in PSP or PA	0	NA	0	NA	0	NA	0	NA	0	NA	0	NA	38	3;17;24;28;30;31;38;39;51;56;60;82;98;100;136;152;154;166;209;231;236;240;244;248;251;269;274;281;282;294;295;299;303;306;318;320;323;328
A0A1B0GTU1	85	High in PSP or PA	0	NA	1	495	5	119;734;759;760;762	0	NA	21	116;171;196;488;489;491;492;494;497;662;663;726;735;736;738;739;744;747;748;749;769	2	714;752	56	14;21;62;98;100;108;126;129;132;137;143;144;149;222;229;236;237;240;241;267;290;295;302;328;330;338;370;376;386;391;393;397;398;399;407;425;438;452;456;465;533;543;576;587;616;617;625;630;637;656;687;688;689;690;710;782
A0A1B0GTU2	2	No evidence in PSP or PA	0	NA	0	NA	0	NA	0	NA	0	NA	0	NA	2	45;50
A0A1B0GTW7	76	No evidence in PSP or PA	0	NA	0	NA	0	NA	0	NA	0	NA	0	NA	76	21;31;33;40;44;46;48;49;50;55;56;66;74;89;115;131;138;148;196;204;211;216;224;244;245;252;254;261;273;291;293;295;297;314;326;329;335;357;359;367;370;383;384;394;419;427;438;452;453;460;473;475;476;493;518;527;539;571;610;614;616;625;635;654;667;671;681;688;719;725;730;737;767;769;772;777
A0A1B0GTY4	13	No evidence in PSP or PA	0	NA	0	NA	0	NA	0	NA	0	NA	0	NA	13	2;11;21;50;52;94;114;124;142;152;156;157;169
A0A1B0GTZ2	21	No evidence in PSP or PA	0	NA	0	NA	0	NA	0	NA	0	NA	0	NA	21	3;7;8;10;14;18;19;60;68;84;85;125;147;149;150;156;161;218;237;275;289
A0A1B0GU29	14	No evidence in PSP or PA	0	NA	0	NA	0	NA	0	NA	0	NA	0	NA	14	7;8;25;43;44;78;87;109;110;116;126;132;149;151
A0A1B0GU33	7	No evidence in PSP or PA	0	NA	0	NA	0	NA	0	NA	0	NA	0	NA	7	3;13;16;17;35;42;45
A0A1B0GU71	6	No evidence in PSP or PA	0	NA	0	NA	0	NA	0	NA	0	NA	0	NA	6	13;33;64;79;89;93
A0A1B0GUA5	4	No evidence in PSP or PA	0	NA	0	NA	0	NA	0	NA	0	NA	0	NA	4	18;65;80;90
A0A1B0GUA6	31	No evidence in PSP or PA	0	NA	0	NA	0	NA	0	NA	0	NA	0	NA	31	35;36;40;42;46;58;67;88;90;91;92;95;96;104;107;111;122;126;142;145;149;153;168;176;177;179;182;183;184;188;197
A0A1B0GUA7	11	No evidence in PSP or PA	0	NA	0	NA	0	NA	0	NA	0	NA	0	NA	11	26;47;97;107;113;123;138;143;145;146;157
A0A1B0GUA9	22	No evidence in PSP or PA	0	NA	0	NA	0	NA	0	NA	0	NA	0	NA	22	21;32;35;40;42;54;65;73;74;80;92;94;103;113;118;142;155;180;188;195;203;211
A0A1B0GUC4	13	No evidence in PSP or PA	0	NA	0	NA	0	NA	0	NA	0	NA	0	NA	13	5;10;20;40;48;72;83;92;94;95;98;99;105
A0A1B0GUI7	10	No evidence in PSP or PA	0	NA	0	NA	0	NA	0	NA	0	NA	0	NA	10	2;13;25;38;46;48;50;54;72;78
A0A1B0GUJ8	9	No evidence in PSP or PA	0	NA	0	NA	0	NA	0	NA	0	NA	0	NA	9	22;25;67;117;149;173;174;178;200
A0A1B0GUL7	30	Medium in at least PSP or PA	0	NA	0	NA	3	23;221;225	1	93	2	26;215	1	30	23	75;126;143;153;173;197;203;231;244;247;251;255;292;294;295;299;305;311;371;377;389;391;393
A0A1B0GUQ0	5	No evidence in PSP or PA	0	NA	0	NA	0	NA	0	NA	0	NA	0	NA	5	13;32;39;54;57
A0A1B0GUS0	18	No evidence in PSP or PA	0	NA	0	NA	0	NA	0	NA	0	NA	0	NA	18	12;24;73;76;85;95;113;115;117;124;140;146;147;149;159;210;220;221
A0A1B0GUS4	4	Other evidence in PA	0	NA	0	NA	0	NA	0	NA	1	91	0	NA	3	4;107;130
A0A1B0GUT2	11	No evidence in PSP or PA	0	NA	0	NA	0	NA	0	NA	0	NA	0	NA	11	3;33;49;59;70;76;80;86;87;99;103
A0A1B0GUU1	42	No evidence in PSP or PA	0	NA	0	NA	0	NA	0	NA	0	NA	0	NA	42	13;15;82;117;149;173;186;199;215;217;224;226;239;262;270;271;272;275;280;315;328;329;356;382;387;410;415;438;445;459;465;466;480;493;497;505;510;588;620;629;663;672
A0A1B0GUV1	7	No evidence in PSP or PA	0	NA	0	NA	0	NA	0	NA	0	NA	0	NA	7	27;35;49;57;63;73;77
A0A1B0GUV7	12	No evidence in PSP or PA	0	NA	0	NA	0	NA	0	NA	0	NA	0	NA	12	28;32;40;63;67;77;79;80;81;82;83;93
A0A1B0GUV8	6	No evidence in PSP or PA	0	NA	0	NA	0	NA	0	NA	0	NA	0	NA	6	56;67;107;112;119;123
A0A1B0GUW6	140	No evidence in PSP or PA	0	NA	0	NA	0	NA	0	NA	0	NA	0	NA	140	13;26;33;53;54;70;72;79;80;88;91;92;110;121;139;160;165;168;173;174;180;193;213;229;241;245;255;261;269;293;301;308;318;322;327;330;351;362;367;368;374;400;403;435;441;445;464;465;472;490;491;494;501;504;511;526;539;543;548;549;555;567;579;585;586;597;605;618;630;632;635;639;645;651;665;672;681;684;732;739;741;750;756;773;779;792;797;798;804;825;836;837;840;856;864;866;876;881;882;888;893;900;906…
A0A1B0GUW7	5	No evidence in PSP or PA	0	NA	0	NA	0	NA	0	NA	0	NA	0	NA	5	5;14;24;32;35
A0A1B0GUX0	11	High in PSP or PA	0	NA	1	63	0	NA	0	NA	0	NA	0	NA	10	2;35;70;73;77;86;104;133;150;158
A0A1B0GUY1	54	No evidence in PSP or PA	0	NA	0	NA	0	NA	0	NA	0	NA	0	NA	54	16;18;19;23;26;55;61;105;108;116;117;123;125;126;127;135;143;144;152;154;161;162;163;170;171;172;179;180;188;189;190;198;199;206;207;215;216;217;225;233;234;235;243;244;251;252;253;261;262;270;271;278;279;280
A0A1B0GV03	21	No evidence in PSP or PA	0	NA	0	NA	0	NA	0	NA	0	NA	0	NA	21	3;26;52;57;75;110;121;131;143;146;167;199;546;553;557;560;564;576;602;604;621
A0A1B0GV22	5	No evidence in PSP or PA	0	NA	0	NA	0	NA	0	NA	0	NA	0	NA	5	13;32;39;54;57
A0A1B0GV85	61	No evidence in PSP or PA	0	NA	0	NA	0	NA	0	NA	0	NA	0	NA	61	19;21;22;25;29;50;61;74;75;89;104;119;122;128;146;150;160;161;164;169;170;173;233;247;250;251;258;264;267;274;290;291;293;296;297;299;309;312;318;319;330;340;352;353;364;373;376;385;388;391;393;398;451;477;479;483;489;491;504;518;521
A0A1B0GV90	8	No evidence in PSP or PA	0	NA	0	NA	0	NA	0	NA	0	NA	0	NA	8	4;5;7;8;46;47;53;55
A0A1B0GV96	5	No evidence in PSP or PA	0	NA	0	NA	0	NA	0	NA	0	NA	0	NA	5	5;6;8;15;52
A0A1B0GVB3	19	No evidence in PSP or PA	0	NA	0	NA	0	NA	0	NA	0	NA	0	NA	19	16;33;39;44;66;72;79;80;93;103;135;176;180;196;212;225;227;239;255
A0A1B0GVD1	6	No evidence in PSP or PA	0	NA	0	NA	0	NA	0	NA	0	NA	0	NA	6	35;37;53;81;107;109
A0A1B0GVG4	12	No evidence in PSP or PA	0	NA	0	NA	0	NA	0	NA	0	NA	0	NA	12	41;92;109;153;193;205;207;212;215;217;219;222
A0A1B0GVG6	12	No evidence in PSP or PA	0	NA	0	NA	0	NA	0	NA	0	NA	0	NA	12	12;16;21;57;66;74;77;88;95;96;99;111
A0A1B0GVH4	14	No evidence in PSP or PA	0	NA	0	NA	0	NA	0	NA	0	NA	0	NA	14	34;35;55;59;67;103;107;153;165;193;211;212;216;217
A0A1B0GVH6	39	No evidence in PSP or PA	0	NA	0	NA	0	NA	0	NA	0	NA	0	NA	39	7;11;12;21;28;36;37;38;50;52;58;60;61;65;80;101;102;104;115;116;118;119;121;122;132;146;149;161;178;191;192;196;199;210;228;271;272;280;298
A0A1B0GVH7	26	No evidence in PSP or PA	0	NA	0	NA	0	NA	0	NA	0	NA	0	NA	26	47;60;94;96;107;115;144;158;180;203;210;214;216;218;219;220;227;247;263;389;416;422;442;447;485;497
A0A1B0GVK7	2	No evidence in PSP or PA	0	NA	0	NA	0	NA	0	NA	0	NA	0	NA	2	36;44
A0A1B0GVL6	6	No evidence in PSP or PA	0	NA	0	NA	0	NA	0	NA	0	NA	0	NA	6	5;42;43;58;67;73
A0A1B0GVM2	43	No evidence in PSP or PA	0	NA	0	NA	0	NA	0	NA	0	NA	0	NA	43	18;29;46;108;115;122;133;161;184;204;212;228;253;265;271;278;280;287;295;300;312;313;314;318;339;353;355;360;381;398;400;415;439;514;520;530;542;576;596;649;667;692;695
A0A1B0GVM5	6	No evidence in PSP or PA	0	NA	0	NA	0	NA	0	NA	0	NA	0	NA	6	9;11;20;23;47;52
A0A1B0GVM6	4	No evidence in PSP or PA	0	NA	0	NA	0	NA	0	NA	0	NA	0	NA	4	91;107;110;119
A0A1B0GVN3	24	No evidence in PSP or PA	0	NA	0	NA	0	NA	0	NA	0	NA	0	NA	24	2;24;31;41;50;52;56;64;66;93;102;113;118;127;138;146;197;214;222;223;244;261;262;263
A0A1B0GVQ0	5	No evidence in PSP or PA	0	NA	0	NA	0	NA	0	NA	0	NA	0	NA	5	42;45;57;68;82
A0A1B0GVQ3	14	No evidence in PSP or PA	0	NA	0	NA	0	NA	0	NA	0	NA	0	NA	14	3;47;70;77;82;87;94;120;130;137;148;149;157;161
A0A1B0GVR7	5	No evidence in PSP or PA	0	NA	0	NA	0	NA	0	NA	0	NA	0	NA	5	7;9;22;50;86
A0A1B0GVS7	21	No evidence in PSP or PA	0	NA	0	NA	0	NA	0	NA	0	NA	0	NA	21	2;25;51;53;72;74;75;77;79;80;89;96;108;140;147;152;157;165;169;174;184
A0A1B0GVT2	7	No evidence in PSP or PA	0	NA	0	NA	0	NA	0	NA	0	NA	0	NA	7	20;31;43;57;66;79;90
A0A1B0GVV1	8	No evidence in PSP or PA	0	NA	0	NA	0	NA	0	NA	0	NA	0	NA	8	6;8;24;29;67;71;72;81
A0A1B0GVX0	2	No evidence in PSP or PA	0	NA	0	NA	0	NA	0	NA	0	NA	0	NA	2	51;58
A0A1B0GVY2	24	No evidence in PSP or PA	0	NA	0	NA	0	NA	0	NA	0	NA	0	NA	24	4;25;33;37;41;56;62;63;72;81;97;100;102;112;120;122;128;129;134;136;138;150;155;165
A0A1B0GVY4	5	No evidence in PSP or PA	0	NA	0	NA	0	NA	0	NA	0	NA	0	NA	5	21;27;35;53;60
A0A1B0GVZ2	3	No evidence in PSP or PA	0	NA	0	NA	0	NA	0	NA	0	NA	0	NA	3	21;28;44
A0A1B0GVZ6	14	No evidence in PSP or PA	0	NA	0	NA	0	NA	0	NA	0	NA	0	NA	14	8;11;46;54;66;100;101;106;107;113;116;126;137;166
A0A1B0GVZ9	31	No evidence in PSP or PA	0	NA	0	NA	0	NA	0	NA	0	NA	0	NA	31	16;22;24;30;36;39;49;53;55;62;68;80;86;105;116;125;128;135;140;151;156;158;173;183;193;211;214;216;224;226;242
A0A1B0GW15	3	No evidence in PSP or PA	0	NA	0	NA	0	NA	0	NA	0	NA	0	NA	3	8;15;38
A0A1B0GW35	14	No evidence in PSP or PA	0	NA	0	NA	0	NA	0	NA	0	NA	0	NA	14	2;3;18;30;40;70;98;103;106;133;140;143;144;166
A0A1B0GW54	1	No evidence in PSP or PA	0	NA	0	NA	0	NA	0	NA	0	NA	0	NA	1	36
A0A1B0GW55	25	No evidence in PSP or PA	0	NA	0	NA	0	NA	0	NA	0	NA	0	NA	25	7;9;29;31;72;82;104;136;165;176;209;221;230;252;266;304;307;341;343;356;366;380;402;407;413
A0A1B0GW64	9	No evidence in PSP or PA	0	NA	0	NA	0	NA	0	NA	0	NA	0	NA	9	8;11;16;17;18;31;102;115;125
A0A1B0GWB2	15	No evidence in PSP or PA	0	NA	0	NA	0	NA	0	NA	0	NA	0	NA	15	10;17;26;61;69;88;134;155;193;212;231;236;241;249;251
A0A1B0GWG4	9	Other evidence in PA	0	NA	0	NA	0	NA	0	NA	5	65;69;71;74;85	0	NA	4	28;29;33;44
A0A1B0GWH4	39	No evidence in PSP or PA	0	NA	0	NA	0	NA	0	NA	0	NA	0	NA	39	3;17;24;28;30;31;38;39;51;56;60;82;98;100;133;136;152;154;166;209;231;236;240;244;248;251;269;274;281;282;294;295;299;303;306;318;320;323;328
A0A1B0GWH6	1	No evidence in PSP or PA	0	NA	0	NA	0	NA	0	NA	0	NA	0	NA	1	19
A0A1B0GWI6	54	No evidence in PSP or PA	0	NA	0	NA	0	NA	0	NA	0	NA	0	NA	54	2;3;8;28;48;57;64;66;69;71;102;116;117;123;132;144;150;152;160;167;182;184;187;196;208;210;214;215;225;230;236;248;254;265;286;292;303;305;328;349;357;362;370;379;380;393;422;424;431;432;446;449;463;464
A0A1B0GWK0	12	No evidence in PSP or PA	0	NA	0	NA	0	NA	0	NA	0	NA	0	NA	12	6;7;19;21;37;53;66;72;85;89;90;122
A0A1B0GX31	12	No evidence in PSP or PA	0	NA	0	NA	0	NA	0	NA	0	NA	0	NA	12	4;24;26;46;50;77;85;92;94;106;113;114
A0A1B0GX49	12	No evidence in PSP or PA	0	NA	0	NA	0	NA	0	NA	0	NA	0	NA	12	2;12;29;37;68;84;86;99;103;106;112;113
A0A1B0GX51	11	No evidence in PSP or PA	0	NA	0	NA	0	NA	0	NA	0	NA	0	NA	11	24;26;46;50;77;81;92;94;106;113;114
A0A1B0GX56	18	No evidence in PSP or PA	0	NA	0	NA	0	NA	0	NA	0	NA	0	NA	18	4;5;14;16;18;19;29;30;32;48;51;62;73;80;84;93;99;106
A0A1B0GX68	12	No evidence in PSP or PA	0	NA	0	NA	0	NA	0	NA	0	NA	0	NA	12	12;28;46;67;74;77;85;92;100;106;113;114
A0A1B0GX78	5	No evidence in PSP or PA	0	NA	0	NA	0	NA	0	NA	0	NA	0	NA	5	77;85;101;106;113
A0A1B0GX95	15	No evidence in PSP or PA	0	NA	0	NA	0	NA	0	NA	0	NA	0	NA	15	24;26;44;46;62;68;70;77;81;85;92;94;106;113;114
A0A1B0GXF2	14	No evidence in PSP or PA	0	NA	0	NA	0	NA	0	NA	0	NA	0	NA	14	24;26;28;46;57;72;77;81;85;92;94;106;113;114
A0A1W2PN81	37	No evidence in PSP or PA	0	NA	0	NA	0	NA	0	NA	0	NA	0	NA	37	4;15;20;48;56;58;81;92;117;134;135;148;149;170;172;177;188;206;245;258;263;271;287;289;299;307;365;368;372;380;403;413;453;458;476;489;498
A0A1W2PNU3	50	No evidence in PSP or PA	0	NA	0	NA	0	NA	0	NA	0	NA	0	NA	50	2;3;5;11;15;17;19;21;35;37;42;43;44;48;56;59;60;63;64;68;87;89;91;93;97;99;103;112;113;116;120;121;122;132;165;178;208;209;211;221;240;244;248;251;257;264;266;273;276;283
A0A1W2PP81	15	No evidence in PSP or PA	0	NA	0	NA	0	NA	0	NA	0	NA	0	NA	15	10;23;48;59;62;64;82;99;102;107;115;132;133;135;191
A0A1W2PP97	4	No evidence in PSP or PA	0	NA	0	NA	0	NA	0	NA	0	NA	0	NA	4	39;54;74;105
A0A1W2PPD8	43	No evidence in PSP or PA	0	NA	0	NA	0	NA	0	NA	0	NA	0	NA	43	3;6;7;12;37;77;104;125;138;140;145;197;232;247;305;308;317;329;352;356;380;405;413;420;456;463;468;492;502;531;534;537;538;549;558;567;580;583;592;595;600;601;635
A0A1W2PPE2	16	No evidence in PSP or PA	0	NA	0	NA	0	NA	0	NA	0	NA	0	NA	16	10;23;48;59;62;64;82;99;100;102;107;115;132;133;135;191
A0A1W2PPE3	9	No evidence in PSP or PA	0	NA	0	NA	0	NA	0	NA	0	NA	0	NA	9	49;51;88;89;137;138;156;160;162
A0A1W2PPF3	24	No evidence in PSP or PA	0	NA	0	NA	0	NA	0	NA	0	NA	0	NA	24	7;25;32;57;79;90;144;155;161;194;195;199;201;203;204;205;216;229;249;290;292;299;301;321
A0A1W2PPG7	4	No evidence in PSP or PA	0	NA	0	NA	0	NA	0	NA	0	NA	0	NA	4	2;3;9;59
A0A1W2PPH5	15	No evidence in PSP or PA	0	NA	0	NA	0	NA	0	NA	0	NA	0	NA	15	10;23;48;59;62;64;99;102;107;115;128;132;133;135;191
A0A1W2PPK0	39	No evidence in PSP or PA	0	NA	0	NA	0	NA	0	NA	0	NA	0	NA	39	2;3;32;105;114;121;123;136;154;162;167;170;171;179;184;187;209;212;219;222;231;232;246;250;271;275;299;312;323;326;330;342;355;369;370;372;377;378;395
A0A1W2PPL8	10	No evidence in PSP or PA	0	NA	0	NA	0	NA	0	NA	0	NA	0	NA	10	10;48;62;64;85;99;102;107;128;133
A0A1W2PPM0	10	No evidence in PSP or PA	0	NA	0	NA	0	NA	0	NA	0	NA	0	NA	10	7;11;23;60;67;70;87;92;107;116
A0A1W2PPM1	39	No evidence in PSP or PA	0	NA	0	NA	0	NA	0	NA	0	NA	0	NA	39	7;36;106;109;125;127;140;149;158;166;174;183;188;191;200;205;207;208;230;233;235;238;245;248;257;258;272;276;297;301;338;348;349;352;356;368;374;381;395
A0A1W2PPW3	13	No evidence in PSP or PA	0	NA	0	NA	0	NA	0	NA	0	NA	0	NA	13	10;23;44;48;62;64;101;106;114;127;132;134;190
A0A1W2PQ09	15	No evidence in PSP or PA	0	NA	0	NA	0	NA	0	NA	0	NA	0	NA	15	10;23;44;48;62;64;68;99;102;107;115;128;133;135;191
A0A1W2PQ27	12	No evidence in PSP or PA	0	NA	0	NA	0	NA	0	NA	0	NA	0	NA	12	3;4;14;19;24;32;35;40;114;125;165;186
A0A1W2PQ64	13	No evidence in PSP or PA	0	NA	0	NA	0	NA	0	NA	0	NA	0	NA	13	3;4;14;19;24;32;35;40;104;114;125;165;186
A0A1W2PQ72	39	Medium in at least PSP or PA	0	NA	0	NA	1	213	0	NA	5	233;239;246;247;248	1	212	32	3;6;7;13;22;47;64;83;128;141;159;168;175;180;184;185;190;195;197;198;199;201;221;225;229;254;262;275;295;313;357;361
A0A1W2PQ73	29	Other evidence in PA	0	NA	0	NA	0	NA	0	NA	3	35;36;39	0	NA	26	4;7;97;124;143;150;173;189;198;205;209;211;245;258;259;265;266;280;291;317;319;327;330;331;333;354
A0A1W2PQC6	12	No evidence in PSP or PA	0	NA	0	NA	0	NA	0	NA	0	NA	0	NA	12	3;4;14;19;24;32;35;40;114;125;165;186
A0A1W2PQD8	12	No evidence in PSP or PA	0	NA	0	NA	0	NA	0	NA	0	NA	0	NA	12	3;4;14;19;24;32;35;40;114;125;165;186
A0A1W2PQF6	25	No evidence in PSP or PA	0	NA	0	NA	0	NA	0	NA	0	NA	0	NA	25	7;18;28;58;63;80;84;88;91;106;108;120;124;126;127;129;130;137;148;177;181;186;188;189;195
A0A1W2PQJ5	13	No evidence in PSP or PA	0	NA	0	NA	0	NA	0	NA	0	NA	0	NA	13	3;4;14;19;24;32;35;40;104;114;125;165;186
A0A1W2PQL4	27	No evidence in PSP or PA	0	NA	0	NA	0	NA	0	NA	0	NA	0	NA	27	7;10;26;54;60;91;106;131;150;170;193;198;212;221;225;226;254;281;282;307;309;310;337;338;366;367;383
A0A1W2PQM1	31	No evidence in PSP or PA	0	NA	0	NA	0	NA	0	NA	0	NA	0	NA	31	2;30;41;51;81;86;103;107;112;115;130;132;148;150;153;168;193;202;204;205;211;217;219;222;227;228;243;262;282;285;294
A0A1W2PQU2	11	No evidence in PSP or PA	0	NA	0	NA	0	NA	0	NA	0	NA	0	NA	11	2;5;15;27;33;44;47;50;52;55;65
A0A1W2PR19	18	No evidence in PSP or PA	0	NA	0	NA	0	NA	0	NA	0	NA	0	NA	18	11;21;42;56;65;67;79;82;129;143;164;188;189;204;223;227;234;240
A0A1W2PR48	49	No evidence in PSP or PA	0	NA	0	NA	0	NA	0	NA	0	NA	0	NA	49	2;9;28;29;32;33;45;61;68;83;101;102;104;109;116;117;118;119;121;126;149;167;169;178;187;220;227;247;254;258;259;293;314;319;334;351;376;381;384;395;401;411;412;420;421;430;431;432;433
A0A1W2PR64	15	No evidence in PSP or PA	0	NA	0	NA	0	NA	0	NA	0	NA	0	NA	15	10;23;48;59;62;64;82;99;102;107;115;132;133;135;191
A0A1W2PR75	12	No evidence in PSP or PA	0	NA	0	NA	0	NA	0	NA	0	NA	0	NA	12	3;4;14;19;24;32;35;40;125;165;171;186
A0A1W2PR80	57	No evidence in PSP or PA	0	NA	0	NA	0	NA	0	NA	0	NA	0	NA	57	9;20;36;67;79;96;97;105;108;111;112;113;120;121;122;124;125;140;141;148;150;154;162;163;186;189;192;204;240;250;255;258;262;263;269;275;289;301;307;312;324;325;326;333;334;336;339;344;354;364;376;382;384;395;412;415;419
A0A1W2PR82	18	No evidence in PSP or PA	0	NA	0	NA	0	NA	0	NA	0	NA	0	NA	18	25;33;62;63;79;90;94;119;124;142;164;188;195;216;224;237;242;244
A0A1W2PR95	23	No evidence in PSP or PA	0	NA	0	NA	0	NA	0	NA	0	NA	0	NA	23	20;21;37;59;65;75;135;144;149;155;175;179;183;206;212;225;226;230;232;234;263;266;270
A0A1W2PRE2	12	No evidence in PSP or PA	0	NA	0	NA	0	NA	0	NA	0	NA	0	NA	12	2;7;14;19;29;39;48;56;61;63;64;76
A0A1W2PRG0	14	No evidence in PSP or PA	0	NA	0	NA	0	NA	0	NA	0	NA	0	NA	14	11;21;42;56;65;67;79;82;129;143;164;188;189;223
A0A1W2PRN1	18	No evidence in PSP or PA	0	NA	0	NA	0	NA	0	NA	0	NA	0	NA	18	1;12;13;21;32;34;38;46;68;70;89;118;148;157;192;195;203;235
A0A1W2PRN6	13	No evidence in PSP or PA	0	NA	0	NA	0	NA	0	NA	0	NA	0	NA	13	10;23;48;62;64;99;102;115;128;132;133;135;191
A0A1W2PRP0	19	No evidence in PSP or PA	0	NA	0	NA	0	NA	0	NA	0	NA	0	NA	19	4;5;23;24;36;48;56;79;85;88;96;115;151;154;167;180;195;201;202
A0A1W2PRS3	23	No evidence in PSP or PA	0	NA	0	NA	0	NA	0	NA	0	NA	0	NA	23	7;18;28;58;63;80;84;89;92;107;109;121;125;127;128;130;131;138;178;182;187;190;196
A0A1W2PRV1	15	No evidence in PSP or PA	0	NA	0	NA	0	NA	0	NA	0	NA	0	NA	15	10;23;48;59;62;64;82;99;102;107;115;132;133;135;191
A0A1W2PS18	8	No evidence in PSP or PA	0	NA	0	NA	0	NA	0	NA	0	NA	0	NA	8	7;31;36;92;96;103;117;126
A0A286YEU6	26	No evidence in PSP or PA	0	NA	0	NA	0	NA	0	NA	0	NA	0	NA	26	8;41;44;51;57;67;93;112;119;143;148;156;164;167;186;190;193;201;237;254;257;263;264;267;275;291
A0A286YEX9	2	No evidence in PSP or PA	0	NA	0	NA	0	NA	0	NA	0	NA	0	NA	2	14;42
A0A286YEY9	6	No evidence in PSP or PA	0	NA	0	NA	0	NA	0	NA	0	NA	0	NA	6	38;39;53;65;66;70
A0A286YF01	6	No evidence in PSP or PA	0	NA	0	NA	0	NA	0	NA	0	NA	0	NA	6	8;33;46;47;61;74
A0A286YF18	9	No evidence in PSP or PA	0	NA	0	NA	0	NA	0	NA	0	NA	0	NA	9	14;16;30;87;119;131;139;141;142
A0A286YF46	5	No evidence in PSP or PA	0	NA	0	NA	0	NA	0	NA	0	NA	0	NA	5	22;35;36;50;63
A0A286YF58	41	No evidence in PSP or PA	0	NA	0	NA	0	NA	0	NA	0	NA	0	NA	41	4;13;14;23;33;36;54;63;82;105;116;117;134;147;154;165;166;169;173;177;181;185;189;198;202;205;221;226;235;244;245;268;277;296;299;302;306;324;348;357;364
A0A286YFB4	6	No evidence in PSP or PA	0	NA	0	NA	0	NA	0	NA	0	NA	0	NA	6	54;57;70;71;85;98
A0A286YFG1	7	No evidence in PSP or PA	0	NA	0	NA	0	NA	0	NA	0	NA	0	NA	7	17;39;52;53;67;79;80
A0A286YFK9	3	No evidence in PSP or PA	0	NA	0	NA	0	NA	0	NA	0	NA	0	NA	3	3;8;30
A0A2R8Y2Y2	12	No evidence in PSP or PA	0	NA	0	NA	0	NA	0	NA	0	NA	0	NA	12	3;4;10;18;88;115;142;153;154;164;166;188
A0A2R8Y422	7	High in PSP or PA	0	NA	2	57;65	1	123	0	NA	1	134	0	NA	3	20;84;115
A0A2R8Y4L2	28	High in PSP or PA	0	NA	1	154	8	97;263;264;265;266;267;268;271	1	113	11	9;143;145;146;147;152;195;207;214;225;226	0	NA	7	46;50;137;178;186;240;241
A0A2R8Y4L6	29	No evidence in PSP or PA	0	NA	0	NA	0	NA	0	NA	0	NA	0	NA	29	4;7;27;73;76;83;102;146;151;157;159;161;165;176;197;199;204;211;218;219;226;239;248;252;273;275;276;284;300
A0A2R8Y4M4	9	No evidence in PSP or PA	0	NA	0	NA	0	NA	0	NA	0	NA	0	NA	9	47;61;63;64;100;110;120;170;199
A0A2R8Y4Y8	14	No evidence in PSP or PA	0	NA	0	NA	0	NA	0	NA	0	NA	0	NA	14	4;14;51;57;62;79;82;106;113;132;138;147;154;157
A0A2R8Y556	1	No evidence in PSP or PA	0	NA	0	NA	0	NA	0	NA	0	NA	0	NA	1	12
A0A2R8Y5M8	12	No evidence in PSP or PA	0	NA	0	NA	0	NA	0	NA	0	NA	0	NA	12	2;35;41;51;73;74;80;112;159;160;174;226
A0A2R8Y619	14	Medium in at least PSP or PA	0	NA	0	NA	1	109	0	NA	0	NA	0	NA	13	2;18;19;24;33;35;52;57;61;81;88;120;121
A0A2R8Y747	19	Other evidence in PA	0	NA	0	NA	0	NA	0	NA	4	63;65;131;135	0	NA	15	10;13;16;18;19;20;22;50;51;52;100;101;107;109;147
A0A2R8Y7D0	12	No evidence in PSP or PA	0	NA	0	NA	0	NA	0	NA	0	NA	0	NA	12	9;38;50;51;78;84;87;105;107;110;112;113
A0A2R8Y7G9	4	Medium in at least PSP or PA	0	NA	0	NA	1	87	0	NA	1	97	0	NA	2	58;80
A0A2R8Y7Y5	46	No evidence in PSP or PA	0	NA	0	NA	0	NA	0	NA	0	NA	0	NA	46	34;37;41;44;45;48;49;54;57;58;64;66;67;70;75;80;82;83;84;93;95;96;99;104;105;115;116;118;120;126;127;129;133;134;136;142;145;147;155;180;190;196;209;218;221;227
A0A2R8YCE0	1	No evidence in PSP or PA	0	NA	0	NA	0	NA	0	NA	0	NA	0	NA	1	40
A0A2R8YCJ5	10	No evidence in PSP or PA	0	NA	0	NA	0	NA	0	NA	0	NA	0	NA	10	4;16;17;22;24;44;76;83;85;93
A0A2R8YCY7	25	No evidence in PSP or PA	0	NA	0	NA	0	NA	0	NA	0	NA	0	NA	25	7;18;28;58;63;80;84;89;92;107;109;121;125;127;128;130;131;138;149;178;182;187;189;190;196
A0A2R8YD15	4	No evidence in PSP or PA	0	NA	0	NA	0	NA	0	NA	0	NA	0	NA	4	5;11;15;23
A0A2R8YE69	67	Medium in at least PSP or PA	0	NA	0	NA	2	138;140	0	NA	0	NA	0	NA	65	29;41;62;65;68;83;97;110;111;116;127;158;161;171;173;176;181;183;186;201;217;222;239;251;299;327;330;343;365;368;375;417;424;457;477;510;519;522;524;530;531;538;550;562;563;580;592;596;598;599;615;619;631;633;637;644;649;656;659;663;664;680;681;702;733
A0A2R8YED5	33	No evidence in PSP or PA	0	NA	0	NA	0	NA	0	NA	0	NA	0	NA	33	4;18;50;53;67;74;75;87;93;102;107;116;148;176;190;195;198;204;217;219;230;235;239;242;243;254;264;266;273;277;289;292;307
A0A2R8YEG4	23	No evidence in PSP or PA	0	NA	0	NA	0	NA	0	NA	0	NA	0	NA	23	31;49;52;63;92;105;109;118;132;147;152;182;211;216;218;229;238;241;242;253;263;278;290
A0A2R8YEH3	23	No evidence in PSP or PA	0	NA	0	NA	0	NA	0	NA	0	NA	0	NA	23	31;49;52;63;92;105;109;118;132;147;152;182;211;216;218;229;238;241;242;253;263;278;290
A0A2R8YEV3	24	No evidence in PSP or PA	0	NA	0	NA	0	NA	0	NA	0	NA	0	NA	24	31;49;52;63;92;105;109;118;132;147;152;168;182;211;216;218;229;238;241;242;253;263;278;290
A0A2R8YFL7	17	No evidence in PSP or PA	0	NA	0	NA	0	NA	0	NA	0	NA	0	NA	17	4;24;28;30;53;82;92;110;130;137;143;145;158;162;167;172;183
A0A2R8YFM6	24	No evidence in PSP or PA	0	NA	0	NA	0	NA	0	NA	0	NA	0	NA	24	9;10;20;24;26;31;32;51;55;87;94;118;119;124;125;143;145;153;166;167;171;174;180;187
A0A2R8YFR7	177	High in PSP or PA	0	NA	14	11;57;77;340;445;450;474;587;662;908;1011;1044;1403;1405	10	184;199;464;521;606;1004;1117;1125;1126;1139	10	15;92;381;395;452;517;643;757;983;1137	66	21;30;31;34;47;62;163;173;174;177;372;406;416;426;468;506;532;534;583;604;610;625;627;629;642;652;657;660;676;684;685;688;738;766;793;797;798;828;832;833;897;905;911;935;936;978;1003;1018;1019;1026;1050;1051;1053;1092;1093;1101;1119;1136;1145;1148;1149;1151;1162;1167;1372;1394	26	83;110;201;459;496;497;508;557;561;566;571;595;667;678;694;704;709;710;712;715;913;917;920;926;950;1111	51	131;140;141;145;158;218;345;352;439;483;488;547;673;780;858;862;864;872;892;915;957;995;1036;1065;1083;1087;1185;1188;1192;1203;1205;1211;1220;1229;1234;1246;1280;1284;1286;1297;1305;1308;1335;1336;1361;1386;1388;1429;1435;1446;1447
A0A2Z4LIS9	32	Medium in at least PSP or PA	0	NA	0	NA	3	19;92;97	2	115;128	6	15;16;111;133;140;246	0	NA	21	26;41;52;54;73;160;170;175;182;195;205;229;236;237;257;258;266;274;285;287;288
A0A376A8Z9	28	No evidence in PSP or PA	0	NA	0	NA	0	NA	0	NA	0	NA	0	NA	28	2;7;30;41;51;81;86;103;107;112;115;130;132;144;148;150;151;153;154;161;201;205;210;212;213;219;228;233
A0A3B3IRQ3	19	No evidence in PSP or PA	0	NA	0	NA	0	NA	0	NA	0	NA	0	NA	19	9;14;15;22;30;31;41;50;58;59;69;74;77;82;84;110;112;127;128
A0A3B3IRS2	17	No evidence in PSP or PA	0	NA	0	NA	0	NA	0	NA	0	NA	0	NA	17	9;14;15;22;30;31;38;46;47;54;57;62;64;90;92;107;108
A0A3B3IRV3	8	No evidence in PSP or PA	0	NA	0	NA	0	NA	0	NA	0	NA	0	NA	8	10;12;20;27;65;107;118;151
A0A3B3IT33	32	No evidence in PSP or PA	0	NA	0	NA	0	NA	0	NA	0	NA	0	NA	32	3;33;53;75;81;87;88;109;116;118;146;173;215;222;247;257;263;271;297;298;308;325;338;350;390;395;421;428;429;438;440;450
A0A3B3IT34	16	No evidence in PSP or PA	0	NA	0	NA	0	NA	0	NA	0	NA	0	NA	16	2;22;31;42;46;47;51;58;61;75;82;83;86;90;91;95
A0A3B3IT45	35	No evidence in PSP or PA	0	NA	0	NA	0	NA	0	NA	0	NA	0	NA	35	3;7;9;28;35;43;54;64;67;74;76;83;93;99;112;113;127;139;148;167;171;177;188;196;205;217;227;230;239;243;257;259;284;293;309
A0A3B3IT52	11	No evidence in PSP or PA	0	NA	0	NA	0	NA	0	NA	0	NA	0	NA	11	26;30;33;38;44;67;82;92;131;134;211
A0A3B3IU46	6	No evidence in PSP or PA	0	NA	0	NA	0	NA	0	NA	0	NA	0	NA	6	17;36;45;75;79;86
A0A3B3IU63	10	No evidence in PSP or PA	0	NA	0	NA	0	NA	0	NA	0	NA	0	NA	10	16;18;28;37;44;45;73;105;113;148
A0A494BZU4	13	No evidence in PSP or PA	0	NA	0	NA	0	NA	0	NA	0	NA	0	NA	13	7;14;39;44;46;60;64;102;119;128;151;164;170
A0A494BZZ5	5	No evidence in PSP or PA	0	NA	0	NA	0	NA	0	NA	0	NA	0	NA	5	8;15;37;60;64
A0A494C071	191	No evidence in PSP or PA	0	NA	0	NA	0	NA	0	NA	0	NA	0	NA	191	3;9;26;36;52;69;114;118;121;130;131;147;155;156;161;163;172;190;205;208;219;226;241;244;262;267;274;280;283;298;310;316;334;352;370;388;392;396;406;407;409;424;442;446;450;460;461;478;496;514;532;546;547;550;552;558;568;573;586;604;622;636;640;660;666;676;681;694;712;748;763;766;769;781;784;802;820;831;838;856;874;882;892;895;907;910;915;928;946;964;982;999;1000;1005;1009;1026;1036;1053;1054;1063…
A0A494C086	29	No evidence in PSP or PA	0	NA	0	NA	0	NA	0	NA	0	NA	0	NA	29	21;31;35;37;53;60;65;75;78;112;124;133;138;151;154;221;234;240;265;279;294;304;319;329;354;369;371;377;402
A0A494C0B9	14	No evidence in PSP or PA	0	NA	0	NA	0	NA	0	NA	0	NA	0	NA	14	4;5;9;12;15;20;21;22;23;24;27;29;35;38
A0A494C0I6	6	No evidence in PSP or PA	0	NA	0	NA	0	NA	0	NA	0	NA	0	NA	6	5;25;30;34;58;62
A0A494C0N9	12	No evidence in PSP or PA	0	NA	0	NA	0	NA	0	NA	0	NA	0	NA	12	13;18;35;62;64;91;94;97;116;159;187;193
A0A494C0T7	12	No evidence in PSP or PA	0	NA	0	NA	0	NA	0	NA	0	NA	0	NA	12	8;15;44;47;53;57;86;93;103;115;120;123
A0A494C0Y3	12	No evidence in PSP or PA	0	NA	0	NA	0	NA	0	NA	0	NA	0	NA	12	13;18;35;62;64;91;94;97;116;159;187;193
A0A494C0Z2	18	No evidence in PSP or PA	0	NA	0	NA	0	NA	0	NA	0	NA	0	NA	18	11;21;25;27;43;50;55;68;102;134;147;153;192;198;217;232;240;265
A0A494C103	12	No evidence in PSP or PA	0	NA	0	NA	0	NA	0	NA	0	NA	0	NA	12	4;14;28;89;91;100;105;106;107;115;119;135
A0A494C162	3	No evidence in PSP or PA	0	NA	0	NA	0	NA	0	NA	0	NA	0	NA	3	14;15;110
A0A494C176	4	No evidence in PSP or PA	0	NA	0	NA	0	NA	0	NA	0	NA	0	NA	4	6;35;41;56
A0A494C191	19	No evidence in PSP or PA	0	NA	0	NA	0	NA	0	NA	0	NA	0	NA	19	11;21;25;27;40;43;50;55;68;102;134;147;153;192;198;217;232;240;265
A0A494C193	2	No evidence in PSP or PA	0	NA	0	NA	0	NA	0	NA	0	NA	0	NA	2	13;14
A0A494C1I1	7	No evidence in PSP or PA	0	NA	0	NA	0	NA	0	NA	0	NA	0	NA	7	22;42;44;71;95;105;108
A0A494C1R9	19	No evidence in PSP or PA	0	NA	0	NA	0	NA	0	NA	0	NA	0	NA	19	6;33;54;113;137;160;176;188;192;213;236;238;259;260;268;275;307;310;314
A0A499FJF3	18	No evidence in PSP or PA	0	NA	0	NA	0	NA	0	NA	0	NA	0	NA	18	57;67;75;89;91;110;111;160;182;185;186;192;193;207;214;215;227;240
A0A4W9AIG4	21	No evidence in PSP or PA	0	NA	0	NA	0	NA	0	NA	0	NA	0	NA	21	31;63;71;74;89;92;118;136;147;151;181;215;228;237;240;241;252;262;273;277;289
A0A539	10	No evidence in PSP or PA	0	NA	0	NA	0	NA	0	NA	0	NA	0	NA	10	39;57;78;81;84;90;91;105;112;113
A0A576	10	No evidence in PSP or PA	0	NA	0	NA	0	NA	0	NA	0	NA	0	NA	10	24;39;58;67;84;87;99;105;112;113
A0A577	11	No evidence in PSP or PA	0	NA	0	NA	0	NA	0	NA	0	NA	0	NA	11	39;69;74;78;81;84;90;91;105;112;113
A0A578	15	No evidence in PSP or PA	0	NA	0	NA	0	NA	0	NA	0	NA	0	NA	15	3;41;43;46;50;52;70;84;89;91;93;98;105;112;113
A0A584	9	No evidence in PSP or PA	0	NA	0	NA	0	NA	0	NA	0	NA	0	NA	9	26;37;46;77;85;94;106;113;114
A0A589	11	No evidence in PSP or PA	0	NA	0	NA	0	NA	0	NA	0	NA	0	NA	11	39;57;69;78;81;84;90;91;105;112;113
A0A590UJ96	88	No evidence in PSP or PA	0	NA	0	NA	0	NA	0	NA	0	NA	0	NA	88	2;30;32;49;61;69;106;139;148;160;165;180;186;209;214;235;265;272;273;274;301;346;375;384;402;414;446;452;461;462;471;498;526;528;557;562;575;586;609;639;653;661;662;678;681;692;697;700;711;716;719;730;737;767;797;808;811;826;829;847;873;886;890;902;910;921;924;939;960;965;992;996;1040;1041;1050;1059;1066;1082;1088;1099;1103;1117;1127;1129;1145;1154;1161;1166
A0A590UK24	13	No evidence in PSP or PA	0	NA	0	NA	0	NA	0	NA	0	NA	0	NA	13	11;12;18;21;27;28;38;63;64;68;69;70;72
A0A590UK83	9	No evidence in PSP or PA	0	NA	0	NA	0	NA	0	NA	0	NA	0	NA	9	2;13;20;21;24;53;58;64;104
A0A597	11	No evidence in PSP or PA	0	NA	0	NA	0	NA	0	NA	0	NA	0	NA	11	26;43;46;50;52;84;92;93;105;112;113
A0A599	10	No evidence in PSP or PA	0	NA	0	NA	0	NA	0	NA	0	NA	0	NA	10	26;43;46;52;84;92;93;105;112;113
A0A5A2	10	No evidence in PSP or PA	0	NA	0	NA	0	NA	0	NA	0	NA	0	NA	10	26;43;46;50;84;92;93;105;112;113
A0A5A6	8	No evidence in PSP or PA	0	NA	0	NA	0	NA	0	NA	0	NA	0	NA	8	26;46;77;85;94;106;113;114
A0A5B0	12	No evidence in PSP or PA	0	NA	0	NA	0	NA	0	NA	0	NA	0	NA	12	3;7;10;28;30;46;72;77;94;106;113;114
A0A5B6	11	No evidence in PSP or PA	0	NA	0	NA	0	NA	0	NA	0	NA	0	NA	11	26;27;68;84;86;94;99;101;106;112;113
A0A5B7	17	No evidence in PSP or PA	0	NA	0	NA	0	NA	0	NA	0	NA	0	NA	17	3;13;16;20;24;33;42;57;68;74;84;91;96;99;103;104;109
A0A5B9	16	No evidence in PSP or PA	0	NA	0	NA	0	NA	0	NA	0	NA	0	NA	16	16;21;43;53;56;71;76;77;82;103;121;134;136;143;163;176
A0A5F9Z9Y6	25	No evidence in PSP or PA	0	NA	0	NA	0	NA	0	NA	0	NA	0	NA	25	7;18;28;58;63;80;84;89;92;107;109;121;125;127;128;130;131;138;149;178;182;187;189;190;196
A0A5F9ZGZ6	42	No evidence in PSP or PA	0	NA	0	NA	0	NA	0	NA	0	NA	0	NA	42	11;15;21;30;31;34;47;57;62;77;83;92;110;131;140;141;145;158;163;173;174;177;184;199;201;218;340;345;352;381;395;406;416;426;439;445;450;452;459;464;468;474
A0A5F9ZH88	26	No evidence in PSP or PA	0	NA	0	NA	0	NA	0	NA	0	NA	0	NA	26	7;18;28;58;63;65;80;84;89;92;107;109;121;125;127;128;130;131;138;149;178;182;187;189;190;196
A0A5F9ZHI8	65	No evidence in PSP or PA	0	NA	0	NA	0	NA	0	NA	0	NA	0	NA	65	4;9;14;27;31;38;43;47;48;49;51;61;76;78;83;92;104;106;114;125;128;129;133;137;141;145;147;149;151;156;160;174;193;201;208;215;217;221;227;231;285;287;293;302;304;314;317;319;325;329;340;369;372;373;383;384;387;400;406;412;418;419;425;426;436
A0A5F9ZHS7	27	No evidence in PSP or PA	0	NA	0	NA	0	NA	0	NA	0	NA	0	NA	27	6;12;14;16;28;59;130;131;133;135;137;144;167;170;174;176;196;206;218;222;227;230;244;255;263;272;275
A0A5F9ZHU2	13	No evidence in PSP or PA	0	NA	0	NA	0	NA	0	NA	0	NA	0	NA	13	5;22;26;33;34;40;57;69;109;130;131;138;146
A0A5K1VDZ0	35	No evidence in PSP or PA	0	NA	0	NA	0	NA	0	NA	0	NA	0	NA	35	2;7;30;41;51;81;86;88;103;107;112;115;130;132;148;150;151;153;154;161;201;205;210;212;213;219;234;252;264;272;275;302;323;325;329
A0AUZ9	118	High in PSP or PA	0	NA	1	714	0	NA	5	105;205;464;526;822	6	517;519;527;528;529;530	0	NA	106	14;16;17;20;24;32;46;70;73;74;85;87;117;122;127;129;139;143;155;210;211;212;229;236;264;285;327;333;341;346;347;348;366;380;390;409;437;462;465;477;486;494;497;498;501;502;504;506;538;550;551;552;557;559;567;577;589;605;607;610;611;616;618;626;630;631;634;637;640;673;675;679;689;698;700;701;727;734;736;738;744;750;755;756;766;768;769;780;799;827;842;847;854;858;876;877;878;885;891;903;907;912;943…
A0AV02	65	High in PSP or PA	0	NA	1	635	0	NA	5	99;488;662;665;675	2	702;703	0	NA	57	5;48;79;91;100;103;108;111;112;144;146;161;193;201;215;228;232;263;268;275;306;319;320;323;368;401;404;406;409;411;430;440;443;474;475;493;504;511;514;520;527;533;540;542;563;565;566;574;585;587;598;605;642;644;647;654;659
A0AV96	25	Low in at least PSP or PA	0	NA	0	NA	0	NA	4	45;396;508;540	9	6;11;12;14;18;19;325;348;454	1	344	11	147;186;203;265;290;309;377;402;409;478;488
A0AVF1	30	Low in at least PSP or PA	0	NA	0	NA	0	NA	1	553	0	NA	0	NA	29	4;35;91;118;120;142;156;159;165;204;218;244;250;251;252;335;352;354;367;384;387;410;421;432;457;460;462;480;530
A0AVI2	113	High in PSP or PA	0	NA	1	1945	0	NA	4	24;146;1236;1804	0	NA	0	NA	108	8;61;72;94;108;124;154;161;162;191;236;237;258;278;317;344;385;386;408;410;415;416;426;435;459;480;484;490;513;529;546;547;551;576;582;607;646;656;719;723;730;770;810;834;852;913;925;932;940;958;965;986;996;1024;1039;1090;1109;1117;1118;1144;1162;1167;1204;1223;1260;1261;1272;1290;1292;1355;1374;1375;1389;1400;1445;1562;1580;1589;1591;1595;1607;1625;1642;1682;1684;1741;1746;1770;1797;1809;1827;18…
A0AVI4	24	No evidence in PSP or PA	0	NA	0	NA	0	NA	0	NA	0	NA	0	NA	24	3;38;43;64;79;87;105;115;136;143;144;194;200;203;216;230;255;266;275;278;279;294;329;342
A0AVK6	104	High in PSP and PA	2	71;102	3	396;413;417	6	52;357;358;403;406;416	10	68;225;265;270;280;351;355;664;767;862	11	366;660;661;671;672;682;683;751;753;756;762	1	25	71	88;109;112;117;166;171;195;223;233;257;260;286;306;323;324;373;374;384;426;427;430;435;452;453;455;466;489;502;505;506;517;520;533;541;549;550;555;558;571;574;576;581;593;604;608;613;615;630;636;646;647;652;655;692;703;706;715;720;721;730;731;745;787;793;799;816;822;835;836;837;848
A0AVT1	71	High in PSP and PA	2	737;951	2	36;743	1	16	2	149;301	11	4;18;19;24;33;45;664;665;732;756;874	0	NA	53	62;67;108;137;138;139;176;185;193;219;259;267;270;272;317;340;351;360;362;380;388;399;411;427;487;504;522;534;579;591;610;613;629;647;648;650;654;675;678;690;697;779;788;798;817;818;834;840;848;866;902;1027;1048
A0FGR8	76	High in PSP and PA	1	758	15	685;688;691;693;699;704;711;736;737;738;739;743;748;755;761	4	435;513;669;676	4	271;427;817;882	1	678	0	NA	51	10;11;28;29;30;34;50;55;82;86;91;106;119;135;137;152;233;236;293;318;347;356;371;412;471;534;535;544;550;555;556;565;573;612;621;626;632;638;640;644;785;797;798;821;836;844;855;859;861;877;897
A0FGR9	59	Medium in at least PSP or PA	0	NA	0	NA	1	697	3	338;845;850	1	684	0	NA	54	13;28;29;58;98;126;133;138;152;202;268;270;331;346;390;415;426;442;452;474;482;486;487;492;500;512;516;567;571;574;591;635;641;643;649;659;671;703;712;724;726;727;730;733;734;742;772;786;787;810;837;864;873;886
A0JD32	14	No evidence in PSP or PA	0	NA	0	NA	0	NA	0	NA	0	NA	0	NA	14	13;19;27;32;42;48;50;62;85;94;96;100;102;116
A0JD36	8	No evidence in PSP or PA	0	NA	0	NA	0	NA	0	NA	0	NA	0	NA	8	5;6;11;19;33;43;102;108
A0JD37	12	No evidence in PSP or PA	0	NA	0	NA	0	NA	0	NA	0	NA	0	NA	12	8;24;25;32;34;47;61;71;73;84;99;106
A0JLT2	22	High in PSP and PA	1	226	1	194	2	196;235	3	106;125;234	2	238;240	3	239;241;242	10	58;74;80;121;126;129;138;139;140;182
A0JNW5	177	High in PSP and PA	3	935;953;1081	11	131;259;261;414;418;774;891;981;989;1009;1066	15	126;423;449;752;754;887;922;933;939;962;968;1058;1078;1107;1402	15	14;67;443;446;889;976;987;1060;1083;1108;1109;1179;1252;1269;1327	28	748;777;866;884;907;908;929;951;980;994;997;1007;1008;1021;1024;1045;1080;1112;1117;1120;1176;1362;1377;1379;1384;1394;1409;1411	18	737;756;757;788;789;790;1002;1017;1032;1033;1037;1130;1133;1135;1157;1171;1191;1418	87	21;28;83;92;99;104;110;113;128;144;148;154;197;198;214;248;267;273;281;282;287;297;319;325;342;354;371;379;455;456;457;471;478;479;482;490;498;519;524;537;551;565;567;586;590;601;604;605;621;637;642;646;688;699;710;717;721;725;797;799;800;801;816;833;838;851;854;857;914;1100;1147;1229;1241;1249;1251;1256;1261;1286;1292;1293;1317;1330;1331;1334;1352;1356;1432
A0JP26	47	Low in at least PSP or PA	0	NA	0	NA	0	NA	3	52;370;383	0	NA	0	NA	44	7;12;22;38;41;46;59;75;78;83;89;96;112;115;126;181;186;267;317;319;332;333;337;347;348;358;369;373;387;393;396;402;424;438;452;470;481;489;510;513;515;527;560;580
A0M8Q6	15	Other evidence in PA	0	NA	0	NA	0	NA	0	NA	3	69;70;73	0	NA	12	8;15;16;31;47;59;62;81;84;86;94;106
A0MZ66	53	High in PSP and PA	6	249;467;494;506;532;534	6	101;375;464;473;515;619	7	3;4;15;233;493;502;512	6	337;384;386;459;492;514	12	255;256;348;351;461;462;504;552;553;561;562;586	2	628;629	14	59;82;124;137;153;170;191;207;327;372;381;438;439;444
A0PG75	19	No evidence in PSP or PA	0	NA	0	NA	0	NA	0	NA	0	NA	0	NA	19	3;26;30;31;41;46;47;53;62;85;93;105;114;118;127;142;219;223;267
A0PJE2	20	No evidence in PSP or PA	0	NA	0	NA	0	NA	0	NA	0	NA	0	NA	20	2;6;20;24;50;88;101;174;175;190;225;226;254;268;269;276;287;296;297;298
A0PJK1	43	Low in at least PSP or PA	0	NA	0	NA	0	NA	6	141;145;234;301;322;404	0	NA	0	NA	37	5;7;17;38;39;43;65;69;70;73;82;114;115;138;151;172;288;290;305;336;349;379;380;383;387;388;389;424;434;436;445;448;449;510;524;532;540
A0PJW6	8	No evidence in PSP or PA	0	NA	0	NA	0	NA	0	NA	0	NA	0	NA	8	61;68;91;117;120;123;155;201
A0PJW8	3	Low in at least PSP or PA	0	NA	0	NA	0	NA	1	10	0	NA	0	NA	2	28;49
A0PJX0	15	Low in at least PSP or PA	0	NA	0	NA	0	NA	1	177	0	NA	0	NA	14	56;57;75;81;90;93;99;132;136;149;151;160;162;171
A0PJX2	25	Low in at least PSP or PA	0	NA	0	NA	0	NA	2	153;155	0	NA	0	NA	23	13;20;53;57;59;65;78;84;89;92;101;120;121;122;127;140;142;164;169;171;187;188;215
A0PJX4	27	Medium in at least PSP or PA	0	NA	0	NA	1	162	4	137;154;159;169	2	140;152	0	NA	20	24;59;104;114;130;163;167;168;170;174;179;191;199;201;208;213;231;236;237;238
A0PJX8	30	No evidence in PSP or PA	0	NA	0	NA	0	NA	0	NA	0	NA	0	NA	30	3;6;9;16;21;22;26;42;71;89;100;105;109;114;130;140;156;182;183;231;263;294;319;325;328;333;337;339;340;343
A0PJY2	33	No evidence in PSP or PA	0	NA	0	NA	0	NA	0	NA	0	NA	0	NA	33	3;4;24;26;32;64;69;70;85;93;99;111;116;118;126;152;153;183;187;188;214;222;233;238;246;249;252;301;328;329;367;425;426
A0PJZ0	9	No evidence in PSP or PA	0	NA	0	NA	0	NA	0	NA	0	NA	0	NA	9	8;17;25;32;57;77;143;145;147
A0PJZ3	20	Low in at least PSP or PA	0	NA	0	NA	0	NA	2	5;253	0	NA	0	NA	18	24;41;64;99;130;135;148;163;178;208;234;263;268;280;286;346;357;393
A0PK00	18	No evidence in PSP or PA	0	NA	0	NA	0	NA	0	NA	0	NA	0	NA	18	2;44;45;46;48;69;118;176;180;183;191;196;200;223;227;262;293;294
A0PK05	23	Low in at least PSP or PA	0	NA	0	NA	0	NA	2	209;244	3	234;251;267	0	NA	18	40;53;75;100;118;131;145;153;154;155;158;162;180;181;188;197;215;268
A0PK11	13	No evidence in PSP or PA	0	NA	0	NA	0	NA	0	NA	0	NA	0	NA	13	14;17;19;20;35;81;115;132;154;188;195;197;209
A0ZSE6	7	No evidence in PSP or PA	0	NA	0	NA	0	NA	0	NA	0	NA	0	NA	7	10;16;56;59;82;91;97
A1A4F0	9	No evidence in PSP or PA	0	NA	0	NA	0	NA	0	NA	0	NA	0	NA	9	14;15;19;28;44;87;111;120;133
A1A4G5	23	High in PSP or PA	0	NA	1	48	0	NA	4	24;89;100;128	0	NA	0	NA	18	12;18;19;43;61;62;70;80;93;104;106;112;114;126;133;149;158;159
A1A4S6	63	High in PSP and PA	1	591	0	NA	4	376;589;643;645	3	600;642;668	5	374;636;637;640;730	0	NA	50	9;15;52;54;63;86;91;107;143;152;158;178;202;244;264;284;285;309;331;349;356;404;423;424;431;447;457;465;485;487;490;521;524;629;674;682;683;692;697;698;700;706;709;710;715;727;744;745;748;761
A1A4V9	21	Low in at least PSP or PA	0	NA	0	NA	0	NA	2	38;225	0	NA	0	NA	19	7;16;22;33;34;45;86;114;137;142;172;185;240;247;273;304;309;310;328
A1A4Y4	15	Low in at least PSP or PA	0	NA	0	NA	0	NA	1	10	0	NA	0	NA	14	20;30;42;47;51;63;77;80;81;84;96;120;124;153
A1A519	40	Low in at least PSP or PA	0	NA	0	NA	0	NA	3	174;183;200	0	NA	0	NA	37	15;26;28;37;45;53;55;59;62;63;64;70;79;84;99;103;105;106;108;109;115;116;142;151;164;177;185;188;202;206;256;273;275;313;315;324;330
A1A580	13	No evidence in PSP or PA	0	NA	0	NA	0	NA	0	NA	0	NA	0	NA	13	2;11;12;14;22;25;29;30;33;38;44;53;58
A1A5B4	43	Low in at least PSP or PA	0	NA	0	NA	0	NA	2	414;634	0	NA	0	NA	41	6;17;24;31;85;117;133;214;217;222;225;243;250;326;330;359;363;364;365;418;434;435;453;468;489;505;509;511;536;568;621;642;654;656;672;692;730;761;773;776;779
A1A5C7	43	Medium in at least PSP or PA	0	NA	0	NA	1	410	2	521;531	0	NA	0	NA	40	26;35;65;68;74;83;113;116;118;154;172;174;175;187;196;217;235;263;277;284;322;361;366;378;438;451;474;479;507;526;529;537;541;548;553;555;578;621;631;662
A1A5D9	48	High in PSP and PA	1	36	1	277	3	252;331;349	6	151;283;330;335;351;473	10	3;8;11;15;19;154;475;477;478;479	1	21	26	2;86;137;142;161;168;201;211;260;267;291;294;297;302;323;371;379;402;405;418;425;430;432;466;489;502
A1E959	21	Low in at least PSP or PA	0	NA	0	NA	0	NA	1	256	0	NA	0	NA	20	15;25;27;29;52;58;73;76;78;98;124;132;164;195;217;236;243;245;249;275
A1IGU5	44	High in PSP and PA	1	665	2	600;672	1	201	4	244;251;518;657	2	594;675	0	NA	34	10;11;13;15;23;27;44;54;58;73;83;94;124;158;159;162;191;221;280;349;383;400;442;468;473;494;503;515;545;572;617;618;622;644
A1KXE4	15	High in PSP and PA	1	6	0	NA	0	NA	1	189	11	9;10;38;62;64;67;74;75;76;157;166	0	NA	2	89;95
A1KZ92	95	High in PSP or PA	0	NA	1	1087	0	NA	2	500;554	0	NA	1	1089	91	26;33;68;90;123;159;165;167;171;179;223;233;247;273;298;310;318;324;325;331;346;374;380;381;403;469;470;492;493;521;531;585;612;613;623;627;634;640;641;696;699;701;707;719;773;798;822;827;833;834;865;866;871;875;880;897;902;903;907;914;929;937;951;986;1015;1047;1075;1115;1119;1128;1132;1137;1164;1178;1190;1252;1254;1263;1285;1304;1315;1320;1324;1334;1338;1362;1366;1421;1438;1457;1459
A1L020	35	High in PSP and PA	4	308;338;428;462	0	NA	1	432	2	210;453	13	315;349;388;402;406;407;409;410;411;412;413;414;415	0	NA	15	3;7;25;111;129;130;141;195;201;206;261;318;332;475;520
A1L0T0	29	Medium in at least PSP or PA	0	NA	0	NA	1	629	2	141;300	0	NA	0	NA	26	12;16;50;79;112;151;167;178;198;238;269;281;292;338;359;365;367;368;384;400;462;527;555;561;564;590
A1L157	14	No evidence in PSP or PA	0	NA	0	NA	0	NA	0	NA	0	NA	0	NA	14	46;50;54;55;60;91;119;145;158;160;161;167;183;199
A1L162	13	No evidence in PSP or PA	0	NA	0	NA	0	NA	0	NA	0	NA	0	NA	13	13;37;39;57;128;132;133;136;140;145;148;149;156
A1L167	14	No evidence in PSP or PA	0	NA	0	NA	0	NA	0	NA	0	NA	0	NA	14	11;16;23;38;65;73;98;99;113;128;131;133;143;159
A1L168	16	Low in at least PSP or PA	0	NA	0	NA	0	NA	1	14	0	NA	0	NA	15	4;31;33;46;54;64;73;81;82;86;94;104;116;119;120
A1L170	34	High in PSP and PA	3	223;249;258	5	18;73;198;222;244	6	30;35;47;196;207;225	4	23;107;240;270	12	16;48;72;76;92;140;141;146;147;235;237;257	1	211	3	155;162;175
A1L188	5	Medium in at least PSP or PA	0	NA	0	NA	1	47	1	13	0	NA	0	NA	3	2;39;60
A1L190	3	Low in at least PSP or PA	0	NA	0	NA	0	NA	1	36	0	NA	0	NA	2	19;58
A1L1A6	15	No evidence in PSP or PA	0	NA	0	NA	0	NA	0	NA	0	NA	0	NA	15	7;18;61;66;82;86;102;116;122;128;149;151;154;180;192
A1L390	159	High in PSP and PA	17	76;433;576;577;618;631;640;643;647;741;759;827;962;1037;1040;1081;1217	7	612;614;617;1000;1028;1046;1115	15	65;423;448;475;488;636;639;656;876;934;1011;1034;1079;1102;1169	21	42;61;353;432;485;533;537;626;638;735;743;753;783;865;870;1005;1020;1023;1092;1100;1154	33	66;80;438;491;568;592;597;603;611;624;660;662;666;672;680;682;690;773;779;823;824;861;868;869;892;893;894;987;1006;1162;1163;1168;1183	4	67;627;793;1122	62	4;6;12;18;21;24;25;26;28;29;32;34;40;41;52;55;92;114;136;150;158;161;168;174;190;217;222;287;346;347;357;368;373;414;477;478;480;481;497;500;502;503;515;521;527;700;701;707;710;722;755;804;811;812;911;916;919;939;1055;1059;1193;1200
A1L3X0	18	No evidence in PSP or PA	0	NA	0	NA	0	NA	0	NA	0	NA	0	NA	18	4;8;32;33;50;79;89;96;105;107;123;141;186;191;209;223;244;246
A1L3X4	7	Other evidence in PA	0	NA	0	NA	0	NA	0	NA	1	35	0	NA	6	4;6;12;17;18;28
A1L429	6	High in PSP or PA	0	NA	1	7	2	76;115	0	NA	2	33;65	0	NA	1	2
A1L443	61	High in PSP or PA	0	NA	2	687;689	0	NA	1	524	1	694	0	NA	57	3;21;23;57;61;74;79;137;152;171;187;191;200;205;227;234;243;268;296;304;332;408;436;442;449;471;482;503;523;526;546;550;572;584;594;618;623;630;631;645;655;657;661;662;666;678;680;691;696;704;706;721;725;734;736;746;755
A1L453	24	Low in at least PSP or PA	0	NA	0	NA	0	NA	1	324	0	NA	0	NA	23	6;14;44;48;55;76;88;97;163;165;180;192;198;222;245;256;264;270;280;282;285;306;314
A1L4H1	127	High in PSP or PA	0	NA	2	1146;1148	1	174	4	726;917;919;930	0	NA	0	NA	120	85;110;127;131;133;148;150;170;182;202;280;285;290;327;363;419;422;429;433;437;446;451;464;474;477;495;501;543;545;575;577;581;583;605;607;611;627;652;656;662;673;678;694;728;732;737;741;748;751;758;760;762;767;844;847;849;853;889;918;944;969;972;984;1008;1012;1014;1024;1026;1027;1034;1038;1042;1048;1056;1066;1072;1076;1077;1087;1100;1103;1106;1110;1112;1115;1121;1133;1134;1137;1140;1142;1193;121…
A1L4K1	53	Low in at least PSP or PA	0	NA	0	NA	0	NA	2	5;599	1	601	0	NA	50	14;29;55;101;123;139;158;211;257;294;344;357;365;373;384;388;389;395;398;404;408;415;416;434;457;459;460;470;481;492;500;510;514;519;528;537;551;554;564;580;589;655;664;665;698;701;708;715;727;741
A1L4L8	14	No evidence in PSP or PA	0	NA	0	NA	0	NA	0	NA	0	NA	0	NA	14	6;16;22;26;29;30;37;46;57;73;78;116;148;161
A1X283	73	High in PSP and PA	3	291;528;811	4	675;679;720;770	8	85;293;491;499;500;512;532;649	11	6;142;279;319;339;699;769;771;772;823;853	7	304;503;505;521;618;697;809	0	NA	40	34;35;37;46;113;148;168;169;172;174;187;193;217;273;318;388;403;429;432;461;467;480;485;575;585;616;638;668;725;740;742;788;843;868;869;883;884;893;897;904
A1XBS5	15	Medium in at least PSP or PA	0	NA	0	NA	2	241;243	1	139	0	NA	0	NA	12	21;145;159;162;185;224;231;232;248;250;255;261
A1YPR0	28	High in PSP or PA	0	NA	1	215	1	529	2	201;226	1	210	0	NA	23	17;18;23;50;56;70;95;184;188;190;229;247;249;277;339;363;456;460;471;490;543;613;615
A1Z1Q3	27	Low in at least PSP or PA	0	NA	0	NA	0	NA	1	258	0	NA	0	NA	26	4;39;42;62;67;73;94;156;167;168;179;186;241;268;276;292;320;334;345;347;348;356;357;397;400;401
A2A288	37	High in PSP or PA	0	NA	1	428	2	336;345	1	505	1	347	0	NA	32	5;45;63;69;87;88;97;102;110;135;167;196;205;222;241;243;247;256;315;329;352;368;380;390;393;396;399;443;450;466;487;519
A2A2V5	28	No evidence in PSP or PA	0	NA	0	NA	0	NA	0	NA	0	NA	0	NA	28	2;7;8;11;13;26;28;30;34;35;39;46;50;71;72;73;74;75;81;85;86;94;96;97;100;103;106;107
A2A2Y4	49	High in PSP or PA	0	NA	3	416;429;482	2	29;414	5	27;313;314;345;415	7	22;23;24;320;321;322;409	0	NA	32	4;42;45;66;92;144;146;174;183;202;230;289;329;334;346;363;365;366;368;386;388;443;450;452;471;509;511;527;529;552;557;597
A2A2Z9	53	Low in at least PSP or PA	0	NA	0	NA	0	NA	4	6;550;551;655	0	NA	0	NA	49	17;18;148;155;177;213;214;227;228;247;305;315;323;325;357;370;381;397;412;430;433;462;469;472;515;542;544;645;647;649;667;693;736;770;771;789;833;871;887;915;916;918;924;932;947;965;983;988;994
A2A368	34	Low in at least PSP or PA	0	NA	0	NA	0	NA	1	60	0	NA	0	NA	33	2;7;20;24;31;40;41;42;67;70;71;72;79;80;81;83;87;88;95;97;98;99;103;149;152;159;195;236;268;286;300;304;307
A2A3K4	55	High in PSP and PA	3	394;438;547	2	392;472	1	534	4	457;505;537;553	12	396;431;451;454;459;491;495;497;499;507;554;721	1	487	32	14;20;55;72;83;84;97;98;112;129;138;166;227;252;311;317;325;341;344;364;523;542;568;572;576;578;582;585;603;622;641;645
A2A3L6	38	Low in at least PSP or PA	0	NA	0	NA	0	NA	2	2;3	0	NA	0	NA	36	18;19;20;35;67;181;207;222;229;247;305;315;318;324;346;389;419;431;442;443;451;452;453;472;496;501;502;521;524;545;557;558;564;566;568;576
A2A3N6	74	High in PSP or PA	0	NA	3	405;727;741	2	407;802	1	3	7	288;289;294;308;790;796;797	1	313	60	9;20;23;24;29;30;46;48;53;65;70;73;111;114;122;123;126;128;133;134;198;210;217;264;271;275;338;355;365;377;412;414;415;417;422;423;426;435;470;473;479;481;494;498;524;528;558;653;663;670;687;696;751;764;765;779;822;843;846;852
A2AJT9	66	High in PSP and PA	4	15;17;139;402	4	78;80;192;489	2	31;100	2	162;312	8	73;106;129;383;385;386;387;393	0	NA	46	4;6;8;53;59;65;86;117;148;158;185;187;199;200;218;229;243;272;273;278;296;345;349;355;364;365;410;428;429;431;437;447;459;499;516;527;533;541;578;587;588;590;609;651;664;670
A2CJ06	52	Low in at least PSP or PA	0	NA	0	NA	0	NA	5	264;268;367;500;501	0	NA	0	NA	47	11;15;25;37;38;48;56;58;63;91;99;118;121;124;137;143;169;177;181;188;198;202;217;258;262;279;346;389;390;391;392;403;404;425;439;442;455;462;467;478;482;532;544;548;549;556;566
A2IDD5	32	Other evidence in PA	0	NA	0	NA	0	NA	0	NA	2	360;361	0	NA	30	15;42;62;88;95;108;117;139;163;217;287;298;307;331;346;370;375;384;396;398;401;405;408;411;418;422;425;429;435;438
A2NJV5	18	No evidence in PSP or PA	0	NA	0	NA	0	NA	0	NA	0	NA	0	NA	18	18;19;30;32;40;42;45;46;48;52;68;77;78;81;88;90;92;101
A2PYH4	126	Low in at least PSP or PA	0	NA	0	NA	0	NA	8	307;545;807;1123;1135;1171;1307;1323	0	NA	0	NA	118	4;10;31;43;57;72;85;96;115;125;141;158;160;170;176;179;186;190;203;207;209;216;227;229;240;242;260;273;286;344;391;400;430;437;439;446;457;471;485;501;502;519;525;569;573;593;614;631;644;673;690;691;721;733;739;762;763;801;889;896;912;927;931;942;952;999;1024;1026;1049;1056;1069;1073;1078;1079;1110;1115;1117;1120;1149;1166;1174;1175;1178;1187;1188;1202;1204;1217;1220;1222;1224;1230;1252;1283;1285…
A2RRD8	33	High in PSP and PA	1	452	0	NA	1	79	5	4;18;286;370;454	1	238	1	87	24	46;50;51;59;60;121;122;142;171;174;202;255;258;339;342;368;395;426;468;479;482;503;506;507
A2RRH5	82	Low in at least PSP or PA	0	NA	0	NA	0	NA	1	376	0	NA	0	NA	81	9;10;16;27;30;32;39;61;90;92;121;132;182;184;198;202;203;204;207;213;220;236;259;265;269;274;278;280;303;308;314;315;325;326;350;352;358;400;404;406;410;411;417;428;433;452;456;457;461;469;476;481;482;484;486;487;522;543;552;564;572;583;599;604;617;618;643;645;652;661;663;670;692;701;713;714;764;786;787;790;808
A2RRL7	11	No evidence in PSP or PA	0	NA	0	NA	0	NA	0	NA	0	NA	0	NA	11	15;20;23;26;30;31;32;34;35;36;80
A2RRP1	180	High in PSP and PA	1	473	1	475	6	307;1384;1869;1870;1910;1937	12	11;480;564;1145;1243;1259;1382;1388;1441;1842;1902;2052	3	523;570;576	0	NA	157	6;49;70;96;113;120;141;152;164;170;173;174;180;194;198;212;216;222;226;230;232;233;264;267;268;272;278;280;312;325;327;339;343;349;374;386;399;407;413;414;425;432;445;457;520;536;544;582;637;639;644;672;708;728;736;750;761;768;773;785;819;865;921;923;930;946;976;1045;1047;1060;1067;1068;1069;1091;1093;1115;1125;1129;1130;1148;1166;1170;1178;1184;1185;1191;1250;1252;1301;1315;1320;1325;1348;1349;1…
A2RTX5	46	High in PSP or PA	0	NA	1	453	0	NA	1	459	0	NA	0	NA	44	13;27;42;70;80;87;103;105;118;122;159;189;195;216;217;235;236;274;275;279;301;360;361;380;418;421;465;472;505;525;529;564;567;572;578;601;656;675;684;696;717;718;734;782
A2RTY3	32	Low in at least PSP or PA	0	NA	0	NA	0	NA	1	15	0	NA	0	NA	31	6;10;13;43;55;64;68;125;131;135;156;159;178;244;249;273;274;275;278;292;326;339;340;341;425;433;455;465;480;524;541
A2RU14	6	No evidence in PSP or PA	0	NA	0	NA	0	NA	0	NA	0	NA	0	NA	6	30;33;39;52;88;114
A2RU30	55	High in PSP and PA	1	454	2	311;356	3	7;278;478	5	10;21;138;271;467	13	4;147;148;149;151;334;340;458;476;492;494;499;501	0	NA	31	46;47;71;76;89;93;115;117;133;136;137;167;179;190;203;219;239;242;252;266;288;373;379;384;394;403;415;436;441;505;521
A2RU37	10	No evidence in PSP or PA	0	NA	0	NA	0	NA	0	NA	0	NA	0	NA	10	3;10;24;35;46;48;80;86;104;108
A2RU48	13	No evidence in PSP or PA	0	NA	0	NA	0	NA	0	NA	0	NA	0	NA	13	4;30;32;53;118;126;129;138;158;162;194;204;206
A2RU49	37	Low in at least PSP or PA	0	NA	0	NA	0	NA	1	67	0	NA	0	NA	36	2;3;9;13;18;23;28;35;42;53;72;97;108;111;114;116;120;140;167;168;216;236;237;239;241;249;258;277;279;293;311;316;323;366;369;372
A2RU54	33	Low in at least PSP or PA	0	NA	0	NA	0	NA	3	48;51;128	0	NA	0	NA	30	3;18;19;24;31;46;50;95;98;110;112;114;130;133;157;159;166;175;176;177;184;185;209;221;227;235;236;245;257;260
A2RU67	58	High in PSP and PA	3	30;33;62	0	NA	2	16;52	3	75;488;597	0	NA	1	84	49	6;96;97;100;105;114;134;137;142;149;167;171;175;180;190;195;199;200;218;234;240;253;293;353;354;357;370;374;381;395;398;407;429;464;466;470;484;492;502;505;508;518;531;546;567;568;578;581;611
A2RUB1	96	Low in at least PSP or PA	0	NA	0	NA	0	NA	3	170;502;508	2	130;139	0	NA	91	15;44;52;58;60;67;69;83;84;88;89;90;93;94;101;111;113;116;148;158;159;163;191;197;200;202;212;240;242;245;277;283;314;343;346;350;420;452;457;462;464;467;468;505;511;514;515;521;522;529;541;544;545;549;551;558;593;614;630;640;644;646;655;663;666;685;692;699;706;711;716;730;732;748;752;789;790;801;804;832;833;838;840;849;855;865;886;915;936;939;940
A2RUB6	90	Medium in at least PSP or PA	0	NA	0	NA	3	757;796;797	10	23;64;594;603;669;751;763;764;794;947	4	931;932;943;946	0	NA	73	29;32;56;75;78;90;91;112;128;147;148;170;172;182;185;190;192;211;212;219;228;248;258;259;285;295;297;311;322;355;369;372;376;378;382;384;395;405;406;414;419;436;444;563;581;584;586;590;606;627;631;641;642;646;654;716;770;788;790;820;821;829;831;837;838;841;843;844;865;868;877;889;916
A2RUC4	19	No evidence in PSP or PA	0	NA	0	NA	0	NA	0	NA	0	NA	0	NA	19	15;42;50;72;100;109;145;146;151;152;181;195;212;220;239;255;273;311;314
A2RUG3	12	Low in at least PSP or PA	0	NA	0	NA	0	NA	3	107;108;117	0	NA	0	NA	9	6;16;52;57;68;73;93;95;101
A2RUH7	18	No evidence in PSP or PA	0	NA	0	NA	0	NA	0	NA	0	NA	0	NA	18	13;21;31;38;100;108;120;151;161;189;203;207;214;228;258;287;317;343
A2RUQ5	15	Low in at least PSP or PA	0	NA	0	NA	0	NA	2	5;11	0	NA	0	NA	13	20;25;34;61;63;64;95;100;135;137;138;143;154
A2RUR9	112	High in PSP or PA	0	NA	2	115;634	1	632	3	176;1037;1043	0	NA	0	NA	106	3;15;28;31;46;47;52;57;60;62;90;131;148;155;166;168;170;200;211;219;226;230;249;275;324;350;353;355;368;381;383;390;391;392;416;426;458;460;462;468;477;478;483;487;536;538;542;578;597;601;605;611;613;671;678;723;776;791;805;808;882;897;915;930;959;969;973;977;981;997;1008;1026;1047;1065;1070;1071;1079;1088;1094;1136;1156;1183;1228;1242;1256;1259;1264;1289;1291;1295;1305;1317;1319;1332;1341;1355;1…
A2RUS2	83	High in PSP and PA	1	472	1	490	3	459;512;1137	2	368;622	4	460;489;502;503	0	NA	72	3;114;121;127;143;153;157;171;184;220;221;251;263;277;292;296;298;322;336;337;349;386;412;434;445;456;527;539;542;553;602;604;632;660;667;707;726;727;728;759;788;846;854;857;863;885;922;932;933;940;963;966;975;977;987;988;1002;1006;1008;1019;1025;1036;1051;1060;1075;1077;1098;1104;1121;1175;1183;1185
A2RUT3	11	No evidence in PSP or PA	0	NA	0	NA	0	NA	0	NA	0	NA	0	NA	11	7;17;19;24;44;53;64;92;117;155;158
A2RUU4	8	No evidence in PSP or PA	0	NA	0	NA	0	NA	0	NA	0	NA	0	NA	8	24;26;38;59;66;69;94;101
A2VCK2	24	Low in at least PSP or PA	0	NA	0	NA	0	NA	4	102;129;219;260	0	NA	0	NA	20	5;24;45;141;145;149;153;171;186;217;230;232;250;274;280;283;329;341;343;349
A2VDF0	6	Low in at least PSP or PA	0	NA	0	NA	0	NA	1	74	0	NA	0	NA	5	12;38;39;84;100
A2VDJ0	175	High in PSP or PA	0	NA	2	1007;1122	4	1212;1242;1321;1600	9	122;702;981;990;1036;1302;1306;1310;1327	12	958;1304;1305;1311;1312;1314;1318;1324;1326;1329;1330;1331	3	1011;1012;1134	145	68;76;80;82;87;96;119;128;153;165;168;169;175;176;181;185;193;197;213;217;227;236;252;261;270;285;294;297;300;309;312;323;329;340;349;356;359;380;381;391;392;405;409;419;428;455;489;496;514;524;526;530;536;571;574;576;595;601;613;614;618;625;668;671;739;747;759;764;782;783;805;811;815;824;825;832;865;869;879;881;910;911;912;913;924;927;930;942;967;974;985;995;996;998;1031;1067;1070;1071;1074;1093…
A3KFT3	29	No evidence in PSP or PA	0	NA	0	NA	0	NA	0	NA	0	NA	0	NA	29	10;21;36;43;64;76;87;89;91;93;106;110;119;148;153;165;167;171;183;188;193;217;230;242;243;264;267;275;291
A3KMH1	128	Medium in at least PSP or PA	0	NA	0	NA	1	1707	8	3;19;226;391;670;1235;1249;1400	1	679	0	NA	118	50;64;82;84;88;118;137;208;233;249;259;280;286;291;295;302;305;306;317;327;344;367;369;370;388;413;418;426;437;498;499;537;542;560;568;575;589;614;637;652;656;658;666;687;692;696;728;737;821;832;881;924;935;964;976;996;997;1007;1033;1058;1094;1103;1120;1137;1147;1176;1189;1209;1214;1264;1285;1301;1304;1318;1330;1336;1337;1341;1342;1346;1347;1355;1361;1378;1380;1384;1389;1390;1395;1414;1450;1460;1…
A3KN74	1	No evidence in PSP or PA	0	NA	0	NA	0	NA	0	NA	0	NA	0	NA	1	8
A3KN83	125	High in PSP and PA	5	162;214;754;755;794	5	693;697;768;815;904	12	148;212;689;692;799;807;811;817;818;823;939;1062	9	588;595;802;828;1015;1313;1324;1326;1386	4	145;679;837;839	7	833;840;844;899;906;909;1391	83	14;16;19;41;45;49;84;101;129;133;135;187;195;196;264;265;267;268;279;281;291;342;350;352;375;385;386;391;402;403;408;410;449;450;475;480;504;537;551;553;608;633;655;663;728;729;730;733;735;737;740;745;749;750;911;943;944;947;970;984;997;1007;1029;1033;1052;1058;1091;1151;1159;1170;1172;1181;1187;1208;1259;1272;1273;1290;1310;1356;1363;1365;1368
A3QJZ6	37	Low in at least PSP or PA	0	NA	0	NA	0	NA	1	242	0	NA	0	NA	36	4;18;28;48;70;119;125;127;132;167;170;179;191;193;208;227;231;250;251;253;262;263;295;320;322;330;366;376;379;392;407;410;420;429;458;465
A3QJZ7	27	Low in at least PSP or PA	0	NA	0	NA	0	NA	1	242	0	NA	0	NA	26	4;18;28;47;119;126;199;247;251;279;281;292;297;311;317;321;323;331;339;367;377;386;393;402;421;467
A4D0S4	129	High in PSP or PA	0	NA	1	248	0	NA	9	52;331;336;338;339;843;1154;1319;1329	0	NA	0	NA	119	15;17;46;47;61;74;86;95;107;115;127;146;166;172;185;188;193;206;214;264;272;286;333;351;355;387;404;410;412;418;445;462;479;504;515;519;535;537;569;575;630;646;656;660;685;691;698;702;708;717;723;740;757;759;776;779;780;782;803;806;824;859;878;903;904;918;919;926;933;934;953;963;983;985;1013;1023;1027;1030;1079;1087;1089;1090;1111;1166;1187;1188;1190;1225;1238;1250;1297;1298;1303;1307;1308;1318;1…
A4D0T2	12	No evidence in PSP or PA	0	NA	0	NA	0	NA	0	NA	0	NA	0	NA	12	8;12;15;26;28;41;46;63;67;88;104;108
A4D0T7	5	No evidence in PSP or PA	0	NA	0	NA	0	NA	0	NA	0	NA	0	NA	5	3;5;9;14;40
A4D0V7	67	Low in at least PSP or PA	0	NA	0	NA	0	NA	2	318;319	0	NA	0	NA	65	38;53;59;66;75;87;94;108;149;157;158;168;212;214;226;228;229;246;269;280;290;342;345;370;415;416;418;421;430;447;453;463;473;480;497;504;528;565;629;632;643;650;671;703;704;713;720;733;735;777;817;819;827;829;845;866;908;960;963;974;984;987;999;1012;1017
A4D0Y5	5	No evidence in PSP or PA	0	NA	0	NA	0	NA	0	NA	0	NA	0	NA	5	22;39;49;65;83
A4D126	32	High in PSP or PA	0	NA	1	258	0	NA	0	NA	0	NA	0	NA	31	8;19;29;31;34;78;107;118;129;144;147;188;192;194;202;211;230;275;282;308;317;346;356;361;362;373;385;414;425;435;442
A4D161	24	Medium in at least PSP or PA	0	NA	0	NA	1	222	1	210	2	119;216	1	229	19	57;60;134;145;148;152;198;199;238;239;240;241;242;252;253;256;257;293;298
A4D1B5	70	Low in at least PSP or PA	0	NA	0	NA	0	NA	3	107;197;319	0	NA	0	NA	67	26;29;33;45;94;96;99;111;124;147;160;172;217;229;231;243;255;257;259;278;292;298;303;310;325;331;389;391;393;400;409;411;412;452;456;460;471;472;475;478;481;490;491;518;528;545;556;565;581;601;612;639;660;667;670;689;721;750;772;773;777;795;800;801;803;821;822
A4D1E1	163	High in PSP or PA	0	NA	1	877	2	160;557	7	99;101;193;284;822;1224;1227	0	NA	0	NA	153	8;9;13;33;35;43;76;125;129;164;178;183;207;208;211;220;224;233;234;236;239;251;286;290;297;300;309;317;323;325;327;332;340;366;368;376;381;388;389;393;397;405;413;421;438;448;472;485;514;517;559;564;569;587;597;598;606;626;629;632;643;658;659;667;674;679;683;686;689;700;703;706;709;710;711;715;717;718;720;721;724;727;728;735;749;766;772;773;777;790;797;818;830;832;835;839;840;856;858;868;874;893;…
A4D1E9	23	Low in at least PSP or PA	0	NA	0	NA	0	NA	1	27	0	NA	0	NA	22	5;75;78;83;97;162;163;166;169;193;199;237;242;243;294;325;342;365;369;370;375;382
A4D1F6	79	No evidence in PSP or PA	0	NA	0	NA	0	NA	0	NA	0	NA	0	NA	79	2;8;16;22;24;26;37;44;51;52;67;69;70;71;75;88;91;97;99;101;102;118;126;130;184;194;201;202;205;219;224;231;251;263;278;307;316;317;365;392;401;403;438;445;449;472;488;493;500;507;509;518;526;531;551;553;557;587;595;596;610;611;626;633;648;659;678;687;692;695;705;714;721;791;799;802;804;818;822
A4D1N5	18	No evidence in PSP or PA	0	NA	0	NA	0	NA	0	NA	0	NA	0	NA	18	2;3;6;7;9;25;35;43;67;85;99;100;101;105;114;134;135;145
A4D1P6	68	High in PSP and PA	1	256	2	272;277	6	252;269;288;293;326;470	4	274;425;436;599	6	240;247;254;263;264;323	3	287;313;316	46	66;74;90;136;148;158;164;232;306;345;349;359;381;382;409;410;419;446;447;449;451;455;500;504;509;513;518;521;526;532;557;609;613;621;636;641;644;647;656;659;676;685;703;706;720;732
A4D1S0	36	High in PSP and PA	1	158	3	143;204;215	7	47;72;77;95;177;209;212	5	49;139;186;260;284	5	46;140;147;162;195	1	84	14	4;24;65;66;117;275;300;308;317;322;332;344;347;397
A4D1S5	17	Low in at least PSP or PA	0	NA	0	NA	0	NA	2	184;191	0	NA	0	NA	15	4;5;6;26;39;58;85;89;103;107;161;165;200;201;210
A4D1T9	15	No evidence in PSP or PA	0	NA	0	NA	0	NA	0	NA	0	NA	0	NA	15	19;20;35;48;70;92;94;134;139;143;159;171;175;185;226
A4D1U4	25	Low in at least PSP or PA	0	NA	0	NA	0	NA	5	110;113;115;158;208	2	207;217	0	NA	18	20;89;120;143;153;160;186;236;263;284;295;308;314;355;374;408;410;432
A4D1Z8	9	No evidence in PSP or PA	0	NA	0	NA	0	NA	0	NA	0	NA	0	NA	9	5;27;52;53;72;73;88;123;138
A4D250	24	No evidence in PSP or PA	0	NA	0	NA	0	NA	0	NA	0	NA	0	NA	24	9;10;13;16;23;27;32;46;55;73;82;88;89;93;107;118;129;130;138;143;144;154;159;173
A4D256	24	Low in at least PSP or PA	0	NA	0	NA	0	NA	1	80	0	NA	0	NA	23	3;4;33;37;39;45;56;94;142;169;202;208;214;259;336;361;365;371;387;401;410;419;430
A4D263	34	No evidence in PSP or PA	0	NA	0	NA	0	NA	0	NA	0	NA	0	NA	34	13;15;18;21;73;106;108;112;134;160;171;178;188;203;205;235;239;240;273;302;314;315;316;317;319;331;346;353;361;383;387;391;394;416
A4D2B0	15	Medium in at least PSP or PA	0	NA	0	NA	3	61;65;252	0	NA	3	56;57;242	0	NA	9	10;20;43;117;134;176;202;207;216
A4D2B8	36	Medium in at least PSP or PA	0	NA	0	NA	1	191	4	184;206;208;358	0	NA	0	NA	31	31;40;46;114;136;139;171;172;196;200;207;222;228;234;236;246;269;290;312;313;318;323;328;364;398;413;420;430;431;438;439
A4D2G3	23	No evidence in PSP or PA	0	NA	0	NA	0	NA	0	NA	0	NA	0	NA	23	7;31;49;52;63;75;92;105;118;132;147;166;204;212;216;229;238;241;242;265;278;290;310
A4D2H0	62	High in PSP or PA	0	NA	2	138;140	0	NA	4	65;663;664;680	0	NA	0	NA	56	29;41;62;68;83;97;110;111;116;127;158;161;171;173;176;181;183;186;201;217;222;239;251;299;327;330;343;365;368;375;417;424;457;477;510;530;531;538;550;580;592;596;598;599;615;619;631;633;637;639;644;649;656;659;681;733
A4D2P6	125	Medium in at least PSP or PA	0	NA	0	NA	3	264;397;913	7	317;596;599;602;826;829;1192	0	NA	0	NA	115	24;36;37;61;78;93;141;211;233;235;245;249;288;303;308;333;339;344;361;363;365;368;372;373;377;387;388;418;485;495;496;500;501;506;509;517;521;542;553;561;565;566;575;577;580;585;608;616;621;623;624;625;627;632;635;636;640;652;655;663;671;676;687;711;718;725;726;728;732;733;734;738;739;743;744;746;755;770;771;773;774;777;792;815;823;841;853;859;896;904;923;961;972;982;999;1007;1013;1053;1061;1070;…
A4FU01	62	Low in at least PSP or PA	0	NA	0	NA	0	NA	3	9;122;267	0	NA	0	NA	59	23;34;38;39;43;67;94;110;113;168;175;180;186;188;217;228;242;260;279;298;311;330;331;339;358;361;366;370;386;387;393;405;428;455;465;486;491;501;508;514;523;543;551;559;560;565;581;583;588;589;598;599;601;611;651;656;663;677;682
A4FU28	68	High in PSP or PA	0	NA	2	138;140	1	327	3	65;659;680	0	NA	0	NA	62	29;41;62;68;83;97;110;111;116;127;136;158;161;171;173;176;181;183;186;201;217;222;239;251;299;330;343;365;368;375;417;424;457;477;510;519;522;524;530;531;538;550;562;563;580;592;596;598;599;615;619;631;633;637;644;649;656;663;664;681;702;733
A4FU49	58	High in PSP or PA	0	NA	2	269;375	4	217;227;329;336	2	154;181	3	219;340;380	4	220;226;311;316	43	4;20;38;40;50;51;56;65;96;137;140;169;174;178;186;189;197;200;208;233;257;258;281;286;288;391;392;409;410;426;427;443;444;452;456;478;508;550;558;576;583;608;627
A4FU69	117	Low in at least PSP or PA	0	NA	0	NA	0	NA	5	77;359;478;632;642	0	NA	0	NA	112	4;6;39;51;62;74;81;86;94;108;165;206;232;258;273;307;326;336;351;352;372;420;421;426;473;482;487;499;502;522;542;552;558;559;572;582;592;594;598;599;602;608;612;622;628;638;651;661;669;671;673;677;681;690;702;714;715;725;748;755;757;785;792;799;813;834;836;841;862;883;886;909;931;932;944;956;968;972;976;992;995;1001;1020;1024;1066;1093;1102;1149;1157;1177;1178;1181;1190;1195;1224;1237;1238;1244;1…
A4GXA9	26	Low in at least PSP or PA	0	NA	0	NA	0	NA	1	317	4	34;36;41;44	0	NA	21	12;23;114;121;128;161;171;191;196;204;215;239;244;265;269;301;304;329;346;359;379
A4IF30	49	Not phosphorylated in PA	0	NA	0	NA	0	NA	0	NA	0	NA	1	156	48	14;28;51;58;73;75;76;88;89;91;94;98;101;106;107;118;119;132;141;144;145;159;173;175;176;177;202;215;226;235;256;279;293;329;339;341;343;356;367;378;393;394;430;436;486;492;503;517
A4QMS7	11	No evidence in PSP or PA	0	NA	0	NA	0	NA	0	NA	0	NA	0	NA	11	11;23;26;29;42;54;80;99;100;135;147
A4QN01	4	No evidence in PSP or PA	0	NA	0	NA	0	NA	0	NA	0	NA	0	NA	4	9;16;115;118
A4QPB2	11	No evidence in PSP or PA	0	NA	0	NA	0	NA	0	NA	0	NA	0	NA	11	23;47;65;67;73;119;149;185;235;236;247
A4QPH2	43	Medium in at least PSP or PA	0	NA	0	NA	1	295	1	101	2	293;300	0	NA	39	11;23;26;56;57;64;65;70;72;81;123;130;148;159;167;189;191;212;230;233;242;245;258;264;282;310;326;343;391;415;429;434;469;470;526;552;570;574;577
A4UGR9	322	Medium in at least PSP or PA	0	NA	0	NA	5	497;2118;2998;3042;3266	18	459;621;1265;1629;1672;1674;1923;1941;1968;2085;2229;2232;2945;2969;2996;3002;3037;3264	42	109;116;117;122;501;868;936;940;941;1469;2206;2207;2208;2214;2222;2318;2321;2326;2333;2346;2348;2352;2353;2400;2526;2530;2553;2556;2613;2717;2873;2878;2879;2967;3059;3239;3241;3245;3252;3257;3295;3297	4	506;2953;3074;3076	253	2;5;8;22;28;36;43;56;62;64;71;93;94;124;125;136;150;163;186;197;205;220;229;230;233;235;236;238;241;243;249;254;257;260;261;270;271;288;295;297;302;315;344;347;351;352;356;358;359;361;377;378;384;401;413;418;425;458;490;534;545;557;573;631;648;664;686;715;727;779;788;806;841;857;879;891;896;903;930;968;1001;1023;1024;1033;1036;1038;1039;1040;1041;1079;1108;1116;1120;1136;1155;1186;1190;1198;1210;…
A5A3E0	82	High in PSP and PA	3	733;1065;1068	2	939;1058	5	932;933;934;935;971	9	78;83;370;383;488;682;714;760;985	4	855;981;1048;1050	0	NA	59	7;12;13;22;38;41;46;52;59;75;89;112;113;115;126;181;186;267;317;319;322;332;333;337;347;348;358;369;373;387;393;396;402;424;452;465;476;487;491;501;505;511;520;547;575;580;593;632;635;637;649;669;752;841;845;1000;1023;1038;1044
A5D6W6	15	Low in at least PSP or PA	0	NA	0	NA	0	NA	1	82	1	288	0	NA	13	33;40;49;94;126;151;170;184;185;266;273;276;287
A5D8T8	31	Low in at least PSP or PA	0	NA	0	NA	0	NA	1	98	1	362	0	NA	29	7;48;53;60;75;77;95;119;125;135;158;159;169;183;205;210;212;235;245;265;279;314;315;339;381;394;414;440;446
A5D8V6	27	Low in at least PSP or PA	0	NA	0	NA	0	NA	3	92;93;163	0	NA	0	NA	24	19;29;48;63;65;68;115;137;138;143;208;210;212;232;235;238;259;261;265;280;293;300;319;327
A5D8V7	36	Medium in at least PSP or PA	0	NA	0	NA	1	562	3	53;57;426	0	NA	0	NA	32	3;10;21;24;25;33;37;66;69;91;92;104;186;228;241;250;302;331;338;351;373;393;419;465;471;534;553;574;579;585;592;595
A5D8W1	60	Low in at least PSP or PA	0	NA	0	NA	0	NA	3	152;184;281	0	NA	0	NA	57	15;21;22;23;24;25;98;110;128;140;153;183;185;203;225;227;241;253;260;261;271;272;302;347;358;360;412;428;429;440;456;462;466;483;520;535;542;576;586;590;601;659;692;708;715;738;789;798;801;806;835;844;854;863;888;896;938
A5LHX3	26	No evidence in PSP or PA	0	NA	0	NA	0	NA	0	NA	0	NA	0	NA	26	11;18;69;70;73;80;95;98;124;127;133;137;156;165;176;179;181;197;219;222;231;237;239;261;280;291
A5PKW4	107	Medium in at least PSP or PA	0	NA	0	NA	2	38;720	2	126;1019	22	34;42;45;133;145;156;190;191;246;251;252;263;269;543;548;722;967;982;990;992;993;995	1	154	80	10;17;75;81;86;87;98;99;110;124;165;170;223;224;229;230;273;284;313;317;320;321;344;347;371;378;384;393;395;401;403;412;419;422;425;431;437;468;471;472;501;505;508;518;523;527;529;531;535;587;633;645;646;701;702;736;739;741;743;744;785;809;818;828;831;853;859;872;881;882;887;893;899;916;950;953;1001;1002;1010;1011
A5PL33	114	High in PSP and PA	2	253;355	2	101;683	4	177;182;493;675	10	85;184;202;206;229;336;346;432;570;734	21	94;118;126;137;138;140;141;151;197;231;238;242;340;430;447;480;497;498;693;694;697	1	357	74	10;20;24;26;36;58;88;90;188;264;288;290;308;330;369;378;380;381;382;399;400;402;408;410;418;420;454;465;467;468;469;470;471;522;523;551;565;576;577;605;610;617;637;639;641;644;645;646;647;649;651;711;725;737;767;769;787;788;805;852;894;904;929;930;931;936;937;940;959;975;980;988;1003;1004
A5PLK6	91	Low in at least PSP or PA	0	NA	0	NA	0	NA	4	130;449;529;692	0	NA	0	NA	87	2;3;9;30;45;48;93;97;116;144;156;161;168;176;188;221;235;247;248;263;265;294;299;300;306;307;318;319;326;339;352;353;364;366;411;461;480;505;506;533;560;567;578;595;622;624;629;640;682;707;724;731;743;767;772;773;777;781;787;797;801;813;829;840;843;847;852;886;896;897;917;929;959;967;987;1001;1005;1012;1013;1039;1040;1044;1045;1046;1047;1057;1070
A5PLL1	57	High in PSP or PA	0	NA	1	296	3	228;432;502	5	263;287;398;400;420	7	219;370;371;373;402;405;407	3	376;384;440	38	8;9;13;21;39;60;62;83;102;107;112;117;118;120;128;139;179;187;195;196;199;201;202;251;278;313;314;318;326;329;346;353;357;456;461;471;474;493
A5PLL7	9	Low in at least PSP or PA	0	NA	0	NA	0	NA	1	39	0	NA	0	NA	8	20;49;55;91;103;158;189;220
A5PLN7	93	Low in at least PSP or PA	0	NA	0	NA	0	NA	6	10;62;316;656;716;730	5	64;66;96;99;100	0	NA	82	19;27;28;31;39;42;69;75;76;79;82;85;114;119;131;180;184;193;205;208;228;230;231;233;234;235;237;246;248;250;254;255;259;260;265;268;278;279;281;304;340;344;352;357;358;366;368;376;378;395;396;444;512;516;525;528;539;540;541;544;577;585;586;595;601;603;615;618;620;630;648;654;679;691;700;713;724;731;746;751;757;773
A5PLN9	35	Low in at least PSP or PA	0	NA	0	NA	0	NA	2	309;355	0	NA	0	NA	33	51;81;82;85;90;106;107;113;115;149;183;186;187;204;212;216;226;228;235;239;294;333;348;365;366;367;376;377;383;385;410;411;417
A5X5Y0	35	Low in at least PSP or PA	0	NA	0	NA	0	NA	1	228	0	NA	0	NA	34	4;12;33;47;61;69;73;86;87;101;114;145;160;181;182;189;205;221;248;258;268;275;297;303;317;322;349;356;388;404;420;428;445;446
A5YKK6	146	High in PSP and PA	1	1061	3	707;749;1703	4	318;626;1649;2188	9	7;322;699;702;725;948;1432;2194;2376	8	312;314;701;719;721;745;1008;1014	3	302;742;758	118	5;11;14;28;53;58;63;64;89;92;104;116;122;136;137;138;139;159;166;186;243;253;254;269;328;351;371;407;412;450;456;474;494;504;517;531;533;558;571;590;640;661;663;667;678;732;767;773;774;785;812;822;827;830;841;850;865;879;977;979;998;1037;1043;1069;1107;1109;1131;1140;1147;1150;1179;1187;1190;1219;1245;1246;1249;1317;1338;1358;1366;1412;1435;1464;1466;1472;1475;1481;1589;1641;1652;1674;1749;1775;1…
A5YM69	43	High in PSP and PA	4	11;57;445;450	4	77;184;340;474	2	381;464	5	15;34;92;395;468	14	21;30;31;47;62;163;173;174;177;345;372;406;416;426	4	83;110;201;459	10	131;140;141;145;158;212;218;352;439;482
A5YM72	34	Low in at least PSP or PA	0	NA	0	NA	0	NA	1	247	0	NA	0	NA	33	6;27;31;80;125;134;153;167;204;219;223;265;311;386;405;425;432;472;493;494;505;523;534;576;627;744;751;752;755;788;795;816;824
A6BM72	85	No evidence in PSP or PA	0	NA	0	NA	0	NA	0	NA	0	NA	0	NA	85	4;12;29;33;41;69;86;95;114;130;131;135;143;196;223;272;309;315;327;371;386;393;417;436;447;448;451;459;464;482;492;502;507;509;533;539;564;576;578;580;586;588;593;628;629;636;646;668;676;681;694;711;717;719;760;765;802;814;839;848;888;897;901;903;928;931;932;933;936;939;940;960;961;967;973;980;982;984;996;1006;1007;1019;1033;1039;1044
A6H8M9	64	No evidence in PSP or PA	0	NA	0	NA	0	NA	0	NA	0	NA	0	NA	64	16;20;28;30;41;45;46;69;84;85;86;113;115;123;133;167;170;182;193;209;211;217;231;232;235;253;271;275;279;299;304;319;345;367;380;381;382;386;414;442;464;482;494;531;533;566;573;586;588;594;608;635;640;655;660;668;722;732;739;752;756;757;760;770
A6H8Y1	250	High in PSP and PA	1	1524	7	99;100;102;103;1403;1781;2451	13	426;774;856;883;938;1126;1317;1694;1883;2044;2050;2227;2471	16	8;22;88;182;630;633;840;1071;1181;1182;1208;1633;1724;1739;2043;2196	16	33;213;225;420;422;423;964;965;1526;1528;1535;1537;1783;1784;2088;2449	9	43;45;1411;1416;1871;1889;2053;2426;2428	188	25;70;71;84;85;87;89;92;107;108;110;113;115;119;132;140;175;201;202;255;262;287;292;293;300;304;316;323;385;390;396;431;442;446;491;513;519;532;545;547;554;559;560;562;563;565;569;586;599;624;639;641;644;646;649;682;694;727;742;756;791;828;829;872;993;1019;1020;1045;1099;1154;1235;1245;1269;1295;1327;1329;1339;1341;1345;1349;1356;1357;1361;1373;1378;1379;1382;1387;1388;1393;1418;1436;1457;1466;14…
A6H8Z2	43	Low in at least PSP or PA	0	NA	0	NA	0	NA	2	133;134	0	NA	0	NA	41	22;26;36;38;43;45;54;56;61;63;71;79;81;85;93;96;99;112;119;120;121;129;130;132;143;147;149;151;158;161;162;186;188;269;284;287;293;305;335;359;396
A6NC05	15	Low in at least PSP or PA	0	NA	0	NA	0	NA	1	127	0	NA	0	NA	14	8;14;15;24;26;73;75;76;78;84;86;99;113;114
A6NC42	6	No evidence in PSP or PA	0	NA	0	NA	0	NA	0	NA	0	NA	0	NA	6	42;51;62;63;73;86
A6NC51	18	No evidence in PSP or PA	0	NA	0	NA	0	NA	0	NA	0	NA	0	NA	18	6;18;36;43;47;52;56;102;160;176;179;181;204;208;218;220;225;228
A6NC57	66	Medium in at least PSP or PA	0	NA	0	NA	1	645	7	271;281;454;526;622;647;655	0	NA	0	NA	58	6;28;57;103;122;152;168;174;216;218;236;247;257;267;273;293;294;313;321;345;361;365;369;381;383;384;388;396;408;417;419;421;431;461;468;470;532;542;544;637;672;673;683;697;703;707;711;713;714;742;771;781;881;882;894;904;911;913
A6NC78	43	High in PSP or PA	0	NA	1	77	0	NA	3	230;260;434	3	68;69;537	2	445;452	34	25;41;48;57;88;90;94;102;155;163;173;182;185;199;200;202;213;283;285;304;333;363;372;383;407;418;457;458;470;497;580;583;584;615
A6NC86	18	Low in at least PSP or PA	0	NA	0	NA	0	NA	3	47;77;86	0	NA	0	NA	15	4;37;48;62;82;98;99;104;109;113;132;153;155;176;203
A6NC97	28	No evidence in PSP or PA	0	NA	0	NA	0	NA	0	NA	0	NA	0	NA	28	6;14;52;92;97;106;124;137;180;181;182;190;193;206;222;254;264;274;292;312;323;324;325;328;346;354;355;361
A6NC98	89	High in PSP and PA	2	1379;1475	3	436;1370;1408	6	596;597;600;1405;1406;1410	5	57;839;1253;1345;1397	7	429;448;603;1348;1368;1380;1473	0	NA	66	14;16;34;72;73;115;129;147;164;169;190;206;208;214;245;253;284;306;351;360;366;407;514;539;544;553;560;572;575;579;581;588;653;656;657;702;719;722;766;806;808;833;851;911;933;986;1010;1022;1029;1030;1037;1063;1129;1163;1176;1207;1213;1220;1236;1263;1266;1314;1398;1432;1434;1444
A6NCC3	43	High in PSP or PA	0	NA	4	77;185;434;553	1	41	5	90;230;260;458;497	7	48;57;68;69;88;457;537	2	445;452	24	94;102;155;163;173;182;199;200;202;213;257;283;285;304;324;333;372;383;407;418;470;583;584;615
A6NCE7	9	No evidence in PSP or PA	0	NA	0	NA	0	NA	0	NA	0	NA	0	NA	9	3;61;87;90;92;96;101;115;124
A6NCF5	35	Medium in at least PSP or PA	0	NA	0	NA	1	444	2	168;453	0	NA	0	NA	32	4;9;15;20;29;33;55;56;57;71;92;113;125;153;229;268;272;284;286;291;298;309;313;316;338;374;386;402;434;460;474;481
A6NCF6	35	No evidence in PSP or PA	0	NA	0	NA	0	NA	0	NA	0	NA	0	NA	35	4;7;41;42;43;45;56;58;66;67;72;85;88;89;91;100;117;169;171;177;187;213;258;260;287;290;292;295;296;327;330;334;335;336;338
A6NCI4	112	Medium in at least PSP or PA	0	NA	0	NA	1	725	5	247;664;775;849;850	0	NA	0	NA	106	8;19;43;59;80;84;85;90;95;98;111;130;139;142;159;172;178;181;182;195;202;211;218;227;229;264;271;277;281;287;326;334;349;352;360;361;374;384;407;422;433;447;448;483;497;500;519;523;532;542;554;558;567;573;586;591;609;628;694;699;702;711;720;731;732;746;765;780;787;788;793;813;819;833;848;861;862;879;891;895;897;902;906;946;948;958;967;969;995;1000;1004;1007;1035;1037;1047;1065;1067;1088;1092;1105…
A6NCI5	6	No evidence in PSP or PA	0	NA	0	NA	0	NA	0	NA	0	NA	0	NA	6	12;14;22;57;72;81
A6NCI8	137	Low in at least PSP or PA	0	NA	0	NA	0	NA	8	584;587;624;625;633;653;697;708	1	312	0	NA	128	6;11;13;16;17;18;21;26;27;28;32;39;46;50;55;63;65;68;71;76;77;83;85;88;95;102;103;108;114;119;122;131;134;139;140;141;157;158;160;169;180;182;184;202;209;224;228;231;233;240;263;265;270;272;273;280;287;293;298;300;314;316;317;325;328;335;341;349;353;370;413;422;424;437;438;439;458;459;468;470;478;489;496;507;535;539;541;543;550;551;559;560;563;567;580;581;590;615;651;652;658;659;660;704;706;735;7…
A6NCJ1	18	No evidence in PSP or PA	0	NA	0	NA	0	NA	0	NA	0	NA	0	NA	18	15;21;28;33;37;70;85;96;104;107;131;136;165;170;172;195;200;203
A6NCK2	33	No evidence in PSP or PA	0	NA	0	NA	0	NA	0	NA	0	NA	0	NA	33	3;6;33;42;48;59;81;87;88;109;116;118;215;223;255;257;290;308;318;321;333;346;357;363;368;389;411;413;415;422;423;427;432
A6NCL1	36	Low in at least PSP or PA	0	NA	0	NA	0	NA	2	210;214	0	NA	0	NA	34	17;23;27;29;30;34;40;61;63;65;74;81;82;117;132;133;137;150;156;171;172;205;206;221;224;255;267;270;287;296;298;300;309;334
A6NCL2	14	No evidence in PSP or PA	0	NA	0	NA	0	NA	0	NA	0	NA	0	NA	14	20;33;49;56;84;87;91;92;99;108;125;126;132;142
A6NCL7	27	High in PSP or PA	0	NA	1	416	1	405	1	110	7	23;314;317;331;334;446;450	0	NA	17	44;45;51;54;57;71;74;82;153;226;276;289;295;378;382;393;429
A6NCM1	48	No evidence in PSP or PA	0	NA	0	NA	0	NA	0	NA	0	NA	0	NA	48	2;12;13;38;45;129;144;150;151;154;205;242;250;253;283;321;322;325;327;356;388;411;415;420;483;486;489;497;503;505;520;523;532;550;562;569;592;623;674;701;724;730;744;747;755;762;781;795
A6NCN2	16	No evidence in PSP or PA	0	NA	0	NA	0	NA	0	NA	0	NA	0	NA	16	5;10;55;84;87;90;98;121;127;131;176;185;194;227;235;246
A6NCN8	23	No evidence in PSP or PA	0	NA	0	NA	0	NA	0	NA	0	NA	0	NA	23	3;8;13;16;29;31;35;47;49;75;118;127;143;149;187;205;213;237;259;263;286;291;293
A6NCQ9	29	Low in at least PSP or PA	0	NA	0	NA	0	NA	1	10	1	191	0	NA	27	2;6;9;12;28;32;48;71;74;75;79;84;85;96;102;112;113;128;132;142;147;153;164;170;175;178;183
A6NCS4	24	Low in at least PSP or PA	0	NA	0	NA	0	NA	1	167	0	NA	0	NA	23	4;8;12;24;29;37;53;70;99;115;118;124;140;158;173;195;232;235;239;242;248;265;275
A6NCS6	11	Low in at least PSP or PA	0	NA	0	NA	0	NA	1	294	2	246;247	0	NA	8	45;104;114;115;191;229;234;277
A6NCV1	27	Low in at least PSP or PA	0	NA	0	NA	0	NA	1	228	0	NA	0	NA	26	36;65;70;82;91;117;135;136;140;146;180;186;200;215;229;237;240;241;247;249;252;261;267;276;278;310
A6NCW0	42	No evidence in PSP or PA	0	NA	0	NA	0	NA	0	NA	0	NA	0	NA	42	5;18;22;23;36;41;44;45;71;72;94;110;114;138;146;151;187;203;214;232;264;272;284;308;329;337;358;361;364;376;382;384;386;432;469;484;485;490;491;499;507;522
A6NCW7	44	No evidence in PSP or PA	0	NA	0	NA	0	NA	0	NA	0	NA	0	NA	44	5;18;22;23;36;41;44;45;71;72;94;110;114;138;146;187;203;214;232;264;272;284;308;329;337;358;361;364;376;382;384;386;432;469;484;485;490;491;494;499;507;515;522;525
A6ND01	21	No evidence in PSP or PA	0	NA	0	NA	0	NA	0	NA	0	NA	0	NA	21	38;61;69;75;100;112;120;146;151;160;176;191;193;197;203;228;229;232;236;243;250
A6ND36	70	High in PSP and PA	8	4;124;127;356;610;650;666;760	4	559;614;634;781	6	102;116;613;616;722;807	5	210;365;671;688;810	11	18;19;21;28;364;453;456;520;521;803;808	2	87;788	34	60;78;148;170;236;237;246;270;272;276;286;289;307;309;311;330;423;442;465;468;481;567;591;595;597;599;600;626;706;726;729;730;791;793
A6ND48	27	No evidence in PSP or PA	0	NA	0	NA	0	NA	0	NA	0	NA	0	NA	27	16;65;73;79;83;88;89;91;103;107;117;136;149;152;169;170;187;201;202;215;221;228;231;237;240;266;289
A6ND91	19	Medium in at least PSP or PA	0	NA	0	NA	1	168	2	20;239	3	97;99;102	0	NA	13	23;50;54;83;114;145;191;203;218;230;258;267;276
A6NDA9	48	Low in at least PSP or PA	0	NA	0	NA	0	NA	1	54	0	NA	0	NA	47	3;31;34;43;45;65;74;79;92;117;152;159;160;167;169;191;192;217;227;236;248;256;259;279;281;283;291;301;302;310;322;330;332;336;341;355;357;360;389;400;434;491;493;508;516;520;550
A6NDB9	47	High in PSP and PA	3	260;375;420	6	124;143;155;303;439;544	9	72;114;126;157;189;302;525;548;550	5	315;325;334;340;660	13	62;67;110;132;180;181;199;284;350;401;406;436;651	4	87;93;100;102	7	4;5;45;205;219;631;635
A6NDD5	22	No evidence in PSP or PA	0	NA	0	NA	0	NA	0	NA	0	NA	0	NA	22	3;5;15;31;33;40;59;71;86;90;121;140;144;147;149;168;184;188;192;200;203;233
A6NDE4	73	High in PSP or PA	0	NA	2	176;459	0	NA	7	104;106;108;299;363;364;437	3	174;180;185	0	NA	61	35;45;47;72;87;90;99;100;111;115;125;142;144;155;156;158;166;169;201;202;209;224;235;246;252;253;261;262;272;283;288;290;298;309;320;325;327;335;336;357;358;368;382;386;388;389;400;412;416;422;431;434;436;473;474;475;479;486;488;493;494
A6NDE8	6	High in PSP or PA	0	NA	1	7	1	115	0	NA	0	NA	0	NA	4	2;33;65;76
A6NDG6	13	Low in at least PSP or PA	0	NA	0	NA	0	NA	3	71;295;299	1	70	0	NA	9	17;95;126;140;177;237;245;284;311
A6NDH6	23	Low in at least PSP or PA	0	NA	0	NA	0	NA	2	210;217	0	NA	0	NA	21	74;75;89;93;95;103;148;171;185;188;192;193;203;205;230;239;247;264;291;300;312
A6NDI0	32	Low in at least PSP or PA	0	NA	0	NA	0	NA	2	3;75	0	NA	0	NA	30	33;46;53;58;81;87;88;109;116;117;118;131;146;215;255;257;271;298;308;327;338;350;390;395;407;421;428;429;438;440
A6NDK9	42	Low in at least PSP or PA	0	NA	0	NA	0	NA	2	433;673	0	NA	0	NA	40	17;37;53;54;60;65;69;80;81;82;94;155;165;177;180;189;190;191;221;251;274;276;287;295;320;329;332;448;458;482;493;509;527;532;533;559;568;574;657;687
A6NDL7	18	No evidence in PSP or PA	0	NA	0	NA	0	NA	0	NA	0	NA	0	NA	18	16;25;31;38;71;74;98;131;135;158;165;175;187;188;251;252;255;270
A6NDL8	26	No evidence in PSP or PA	0	NA	0	NA	0	NA	0	NA	0	NA	0	NA	26	36;65;70;82;84;117;135;159;169;188;191;200;215;228;237;240;241;247;252;261;273;277;278;280;285;302
A6NDN3	42	Low in at least PSP or PA	0	NA	0	NA	0	NA	4	189;190;191;433	0	NA	1	287	37	17;37;53;54;60;65;69;80;81;82;86;94;155;165;180;221;251;274;276;295;320;329;332;448;458;482;493;509;527;532;533;559;568;574;657;673;687
A6NDN8	4	No evidence in PSP or PA	0	NA	0	NA	0	NA	0	NA	0	NA	0	NA	4	21;49;55;71
A6NDP7	18	No evidence in PSP or PA	0	NA	0	NA	0	NA	0	NA	0	NA	0	NA	18	3;20;38;65;83;116;132;157;158;164;186;202;215;244;271;276;298;306
A6NDR6	27	No evidence in PSP or PA	0	NA	0	NA	0	NA	0	NA	0	NA	0	NA	27	17;18;20;34;40;41;91;94;109;111;120;121;126;128;132;133;142;145;147;148;185;190;227;237;260;264;267
A6NDS4	39	Low in at least PSP or PA	0	NA	0	NA	0	NA	1	446	0	NA	0	NA	38	9;41;73;76;90;91;112;138;139;150;191;216;220;226;246;248;264;278;316;346;367;368;370;376;403;405;412;413;435;454;477;484;504;510;513;531;542;543
A6NDU8	24	Low in at least PSP or PA	0	NA	0	NA	0	NA	2	104;266	2	238;240	0	NA	20	6;7;27;41;58;61;91;92;93;101;132;145;157;158;169;188;199;204;214;222
A6NDV4	34	No evidence in PSP or PA	0	NA	0	NA	0	NA	0	NA	0	NA	0	NA	34	6;18;30;50;60;81;86;94;95;114;123;126;133;135;159;184;223;235;242;256;272;302;305;333;350;365;387;392;411;420;437;467;468;472
A6NDX4	23	No evidence in PSP or PA	0	NA	0	NA	0	NA	0	NA	0	NA	0	NA	23	4;6;12;32;43;47;49;50;55;64;68;72;73;83;87;99;105;109;113;114;120;122;124
A6NDX5	50	No evidence in PSP or PA	0	NA	0	NA	0	NA	0	NA	0	NA	0	NA	50	2;26;27;28;52;80;92;93;128;135;164;192;193;220;227;230;248;249;251;278;290;318;341;344;346;362;388;392;393;402;430;440;486;511;514;517;529;530;532;534;580;581;590;618;628;674;677;699;702;705
A6NDY0	19	Low in at least PSP or PA	0	NA	0	NA	0	NA	1	184	0	NA	0	NA	18	6;8;22;23;70;126;135;148;159;168;200;210;230;231;243;251;272;276
A6NDY2	47	Medium in at least PSP or PA	0	NA	0	NA	1	282	6	147;156;193;231;407;431	0	NA	0	NA	40	9;56;122;136;139;140;169;174;178;182;184;190;192;194;195;196;232;245;267;277;285;318;343;345;358;366;379;405;406;413;416;427;434;444;453;454;455;456;459;461
A6NDZ8	13	No evidence in PSP or PA	0	NA	0	NA	0	NA	0	NA	0	NA	0	NA	13	8;11;46;54;66;100;101;106;107;113;116;126;166
A6NE01	177	Medium in at least PSP or PA	0	NA	0	NA	1	1730	14	262;263;273;613;767;770;773;1010;1701;1960;1961;1964;1972;2195	0	NA	0	NA	162	15;22;34;46;52;71;90;91;92;97;142;177;180;182;196;203;213;225;235;251;269;286;287;295;302;310;333;345;347;348;357;360;361;397;403;406;427;431;434;440;457;461;472;477;481;486;491;508;510;514;516;526;532;537;540;554;573;584;590;614;619;636;642;644;651;653;659;664;667;757;775;776;780;783;801;809;835;838;858;879;920;921;1015;1023;1047;1053;1057;1065;1158;1206;1626;1659;1665;1673;1711;1718;1721;1727;1…
A6NE02	31	Low in at least PSP or PA	0	NA	0	NA	0	NA	1	399	0	NA	0	NA	30	7;11;14;42;46;63;91;99;102;148;149;187;197;202;209;220;272;296;309;336;338;346;361;368;400;408;430;434;435;452
A6NE21	49	Medium in at least PSP or PA	0	NA	0	NA	1	282	2	193;231	0	NA	0	NA	46	9;56;122;136;139;140;147;156;169;174;178;182;184;190;192;194;195;196;232;245;267;277;285;318;343;345;358;366;379;382;385;405;406;407;413;416;427;431;434;444;453;454;455;456;459;461
A6NE52	125	Low in at least PSP or PA	0	NA	0	NA	0	NA	3	822;1022;1439	0	NA	0	NA	122	17;45;53;54;59;76;112;182;187;218;219;227;237;244;271;296;311;314;350;352;382;400;404;405;416;441;454;459;467;468;509;531;541;542;556;557;580;586;587;597;606;610;613;614;632;634;640;664;677;707;708;739;741;750;756;764;787;790;793;807;809;813;858;876;883;887;891;920;931;943;945;961;964;970;971;973;979;1001;1002;1021;1050;1065;1077;1119;1121;1124;1130;1137;1149;1165;1196;1211;1240;1241;1262;1283;12…
A6NE82	14	No evidence in PSP or PA	0	NA	0	NA	0	NA	0	NA	0	NA	0	NA	14	8;11;46;54;66;100;101;106;107;113;116;126;137;166
A6NEC2	28	High in PSP or PA	0	NA	1	39	0	NA	2	30;168	2	132;135	0	NA	23	9;32;33;59;64;106;162;203;214;242;260;338;340;341;342;379;401;416;422;427;437;439;443
A6NED2	22	High in PSP or PA	0	NA	1	268	1	31	2	145;181	1	33	0	NA	17	23;45;47;49;63;65;67;79;103;222;226;239;300;306;309;339;376
A6NEE1	44	Medium in at least PSP or PA	0	NA	0	NA	2	10;14	2	65;486	7	6;8;12;20;444;445;447	4	26;454;456;460	29	4;44;48;57;63;69;98;106;120;134;151;242;251;275;281;286;316;327;328;330;336;374;381;397;423;436;478;499;502
A6NEF3	27	Low in at least PSP or PA	0	NA	0	NA	0	NA	2	37;482	0	NA	0	NA	25	14;53;54;60;65;69;80;81;89;100;101;102;106;114;119;136;157;175;191;471;496;505;507;540;560
A6NEH6	11	Low in at least PSP or PA	0	NA	0	NA	0	NA	1	31	0	NA	0	NA	10	17;29;43;48;49;70;72;75;161;219
A6NEH8	19	No evidence in PSP or PA	0	NA	0	NA	0	NA	0	NA	0	NA	0	NA	19	16;20;25;37;60;78;79;85;88;94;99;100;103;107;125;132;139;153;191
A6NEK1	32	Low in at least PSP or PA	0	NA	0	NA	0	NA	2	16;282	0	NA	0	NA	30	9;20;35;36;47;67;73;77;103;106;121;125;137;158;179;216;238;243;247;248;269;278;280;281;304;307;318;320;323;329
A6NEL2	82	High in PSP and PA	1	271	3	106;166;761	7	258;450;454;510;540;740;742	7	40;151;443;452;508;509;589	11	32;42;98;153;163;292;293;297;584;588;741	1	268	52	6;28;57;186;218;238;329;344;349;357;358;360;369;372;378;384;390;402;405;408;409;410;415;419;445;467;495;499;500;523;529;533;548;566;571;575;606;608;652;667;668;695;702;703;713;716;749;753;755;768;784;792
A6NEL3	20	No evidence in PSP or PA	0	NA	0	NA	0	NA	0	NA	0	NA	0	NA	20	15;28;33;41;42;44;78;84;96;100;102;111;113;118;124;131;133;136;142;159
A6NEM1	27	Low in at least PSP or PA	0	NA	0	NA	0	NA	2	37;340	0	NA	0	NA	25	14;53;54;60;65;69;80;81;89;100;101;102;106;114;119;136;157;175;191;329;354;363;365;398;418
A6NEN9	9	No evidence in PSP or PA	0	NA	0	NA	0	NA	0	NA	0	NA	0	NA	9	30;64;71;140;143;146;149;154;158
A6NEQ0	72	High in PSP or PA	0	NA	3	176;459;479	0	NA	3	363;364;437	6	174;180;185;473;474;475	1	486	59	35;45;47;72;87;90;99;100;104;106;108;111;115;125;142;144;155;156;158;166;169;201;202;209;224;235;246;252;253;261;262;272;283;288;290;298;299;309;320;325;327;335;336;357;358;368;382;386;388;389;412;416;422;431;434;436;488;493;494
A6NEQ2	34	Medium in at least PSP or PA	0	NA	0	NA	1	152	3	162;164;171	0	NA	0	NA	30	9;21;52;68;72;74;75;87;105;117;119;133;159;230;236;246;251;295;325;330;335;351;360;372;392;396;400;405;406;410
A6NER0	38	Low in at least PSP or PA	0	NA	0	NA	0	NA	2	138;446	0	NA	0	NA	36	9;41;73;76;90;91;112;139;150;191;216;220;226;246;264;278;316;346;367;368;370;376;403;405;412;413;435;454;477;484;504;510;513;531;542;543
A6NER3	6	High in PSP or PA	0	NA	1	7	0	NA	0	NA	3	33;65;76	0	NA	2	2;115
A6NES4	128	Medium in at least PSP or PA	0	NA	0	NA	1	1203	12	479;514;653;676;679;681;777;928;1193;1200;1331;1620	0	NA	0	NA	115	12;13;17;31;46;48;66;78;94;128;147;154;159;223;242;282;314;331;365;366;382;393;415;422;438;442;473;513;516;545;562;567;587;588;607;609;613;660;661;663;667;702;718;723;755;758;762;784;788;801;813;814;827;854;870;881;884;891;896;902;905;908;918;929;936;960;971;983;1017;1022;1023;1030;1034;1039;1053;1063;1064;1075;1081;1101;1125;1161;1171;1181;1207;1210;1259;1260;1294;1304;1358;1362;1366;1367;1374;1…
A6NET4	19	No evidence in PSP or PA	0	NA	0	NA	0	NA	0	NA	0	NA	0	NA	19	7;71;74;75;87;137;171;188;205;215;228;237;241;245;247;252;289;316;317
A6NEV1	26	High in PSP or PA	0	NA	1	242	0	NA	1	3	0	NA	0	NA	24	7;9;44;59;86;91;106;107;112;118;119;145;171;175;181;182;185;188;206;207;211;228;229;237
A6NEW6	48	Medium in at least PSP or PA	0	NA	0	NA	1	282	1	193	0	NA	0	NA	46	9;56;122;136;139;140;147;156;169;174;178;182;184;190;192;194;195;196;231;245;267;277;285;318;343;345;358;366;379;382;385;405;406;407;413;416;427;431;434;444;453;454;455;456;459;461
A6NEY3	21	Low in at least PSP or PA	0	NA	0	NA	0	NA	1	37	0	NA	0	NA	20	14;53;54;60;65;69;80;81;89;100;101;102;106;114;119;136;157;175;191;446
A6NEY8	4	No evidence in PSP or PA	0	NA	0	NA	0	NA	0	NA	0	NA	0	NA	4	47;84;124;148
A6NF01	137	High in PSP or PA	0	NA	3	19;281;542	5	17;23;26;29;127	5	22;76;78;168;546	17	18;27;80;84;139;143;145;156;172;177;184;193;210;298;299;306;307	6	85;200;278;287;296;309	101	2;8;48;49;50;51;60;97;114;224;226;234;236;239;253;322;333;335;340;341;342;343;349;360;361;367;397;400;407;409;411;414;416;426;428;429;430;431;433;437;443;454;457;464;484;486;496;497;498;503;507;512;517;518;525;528;538;539;574;577;578;584;597;620;629;636;637;644;649;655;656;666;667;669;670;671;672;676;680;687;693;695;705;706;713;719;721;725;743;752;756;780;782;783;785;789;790;804;808;810;815
A6NF34	51	High in PSP or PA	0	NA	1	400	0	NA	1	47	0	NA	0	NA	49	3;6;29;74;84;86;107;118;129;165;168;174;225;241;248;256;260;261;295;304;309;325;329;339;342;345;453;456;467;475;481;497;502;509;517;529;537;540;552;560;565;575;580;589;590;604;611;623;627
A6NF36	9	No evidence in PSP or PA	0	NA	0	NA	0	NA	0	NA	0	NA	0	NA	9	9;25;29;33;35;37;40;72;150
A6NF83	2	No evidence in PSP or PA	0	NA	0	NA	0	NA	0	NA	0	NA	0	NA	2	23;48
A6NF89	24	Low in at least PSP or PA	0	NA	0	NA	0	NA	1	269	1	278	0	NA	22	5;36;65;91;117;135;136;145;146;169;180;186;197;215;227;228;237;241;247;252;261;310
A6NFA0	42	No evidence in PSP or PA	0	NA	0	NA	0	NA	0	NA	0	NA	0	NA	42	3;20;34;39;45;57;62;68;84;93;126;129;133;136;137;143;145;146;148;152;157;160;164;167;173;180;184;188;193;197;208;214;219;221;222;232;241;278;282;298;324;337
A6NFA1	35	Low in at least PSP or PA	0	NA	0	NA	0	NA	1	270	0	NA	0	NA	34	34;40;72;79;95;99;134;172;221;236;241;245;261;293;360;365;369;374;376;391;406;414;416;432;450;454;465;466;476;489;490;491;513;517
A6NFC5	27	No evidence in PSP or PA	0	NA	0	NA	0	NA	0	NA	0	NA	0	NA	27	18;28;43;53;54;56;77;79;83;85;103;117;118;122;124;137;145;149;151;173;177;184;191;197;203;205;213
A6NFC9	24	Low in at least PSP or PA	0	NA	0	NA	0	NA	2	119;223	0	NA	0	NA	22	7;17;18;67;76;109;129;156;167;188;206;231;232;237;244;247;250;270;276;283;305;315
A6NFD8	14	No evidence in PSP or PA	0	NA	0	NA	0	NA	0	NA	0	NA	0	NA	14	2;14;45;46;67;124;139;146;160;171;185;193;200;206
A6NFE2	17	Low in at least PSP or PA	0	NA	0	NA	0	NA	1	60	0	NA	0	NA	16	13;67;68;92;108;110;114;171;198;229;244;246;247;265;271;343
A6NFE3	9	No evidence in PSP or PA	0	NA	0	NA	0	NA	0	NA	0	NA	0	NA	9	4;5;24;28;44;66;77;78;84
A6NFF2	7	No evidence in PSP or PA	0	NA	0	NA	0	NA	0	NA	0	NA	0	NA	7	9;26;29;34;35;42;74
A6NFH5	16	Low in at least PSP or PA	0	NA	0	NA	0	NA	5	11;13;17;133;134	0	NA	0	NA	11	30;44;56;64;83;91;118;122;136;138;140
A6NFI3	52	High in PSP and PA	2	10;112	1	221	5	22;105;328;540;900	1	467	7	442;465;469;470;925;927;928	0	NA	36	123;168;196;271;288;290;311;358;386;414;460;567;592;593;606;612;641;689;694;727;732;760;785;815;843;844;872;897;946;948;964;965;973;983;986;996
A6NFK2	21	Low in at least PSP or PA	0	NA	0	NA	0	NA	1	203	4	24;25;26;28	0	NA	16	12;44;52;57;67;77;86;156;163;179;196;205;209;214;217;226
A6NFN3	12	Low in at least PSP or PA	0	NA	0	NA	0	NA	1	63	0	NA	0	NA	11	34;60;84;90;104;137;148;149;284;286;308
A6NFN9	43	Low in at least PSP or PA	0	NA	0	NA	0	NA	4	68;71;396;478	0	NA	0	NA	39	10;17;38;59;61;101;103;110;125;182;240;263;295;299;302;307;325;327;331;359;361;368;370;372;379;381;386;387;414;415;417;455;460;463;470;477;480;481;486
A6NFQ2	54	Medium in at least PSP or PA	0	NA	0	NA	1	478	1	472	0	NA	0	NA	52	28;53;54;64;70;83;98;160;169;178;197;225;236;253;315;322;329;340;368;391;411;419;435;460;485;487;494;502;507;519;520;521;525;546;560;562;567;588;605;607;622;646;721;727;737;749;783;803;856;874;899;902
A6NFQ7	14	No evidence in PSP or PA	0	NA	0	NA	0	NA	0	NA	0	NA	0	NA	14	4;16;44;51;96;98;128;169;175;178;180;184;185;188
A6NFR6	51	Medium in at least PSP or PA	0	NA	0	NA	2	63;64	5	156;159;163;176;177	0	NA	0	NA	44	10;11;23;32;47;72;112;120;124;125;173;182;185;188;190;191;193;194;195;208;214;217;222;223;226;231;232;234;235;236;249;256;267;269;271;276;292;301;302;313;320;334;335;352
A6NFT4	7	No evidence in PSP or PA	0	NA	0	NA	0	NA	0	NA	0	NA	0	NA	7	18;80;91;232;251;292;308
A6NFU0	24	No evidence in PSP or PA	0	NA	0	NA	0	NA	0	NA	0	NA	0	NA	24	48;73;74;97;104;109;117;120;143;197;201;213;216;238;261;265;288;319;361;368;370;376;410;412
A6NFU8	10	No evidence in PSP or PA	0	NA	0	NA	0	NA	0	NA	0	NA	0	NA	10	10;67;80;92;98;119;134;151;157;187
A6NFX1	43	Medium in at least PSP or PA	0	NA	0	NA	1	494	1	486	0	NA	0	NA	41	12;26;34;40;58;59;81;90;105;110;139;179;204;224;247;260;264;269;275;289;294;302;312;328;332;348;378;381;385;391;416;417;425;433;436;440;480;490;491;500;502
A6NFY4	32	Medium in at least PSP or PA	0	NA	0	NA	1	32	1	370	0	NA	0	NA	30	48;50;59;68;76;99;114;131;172;174;180;181;206;219;252;267;269;279;302;303;305;314;326;349;365;376;386;389;394;415
A6NFY7	7	No evidence in PSP or PA	0	NA	0	NA	0	NA	0	NA	0	NA	0	NA	7	2;5;13;45;66;97;104
A6NFZ4	9	No evidence in PSP or PA	0	NA	0	NA	0	NA	0	NA	0	NA	0	NA	9	17;18;28;66;75;78;90;91;93
A6NG13	28	No evidence in PSP or PA	0	NA	0	NA	0	NA	0	NA	0	NA	0	NA	28	19;21;24;81;99;132;138;146;154;157;162;167;176;183;198;200;205;212;213;224;229;277;278;287;298;353;362;363
A6NGA9	28	High in PSP or PA	0	NA	1	219	1	217	1	245	0	NA	0	NA	25	13;37;39;41;62;65;67;75;106;118;125;138;139;146;156;159;162;187;199;210;234;254;258;260;269
A6NGB0	23	Medium in at least PSP or PA	0	NA	0	NA	1	21	0	NA	0	NA	0	NA	22	30;43;45;83;85;94;99;105;144;155;156;167;170;227;235;253;256;301;314;319;322;334
A6NGB7	18	Medium in at least PSP or PA	0	NA	0	NA	1	260	0	NA	4	187;190;202;205	0	NA	13	4;108;131;138;155;159;221;232;248;249;253;283;288
A6NGB9	44	High in PSP and PA	1	149	4	202;281;383;412	1	330	5	128;132;156;332;451	9	93;141;192;193;194;301;303;319;320	9	241;244;307;318;389;390;421;466;467	15	27;32;36;37;47;69;75;76;86;354;392;427;446;475;478
A6NGC4	26	Medium in at least PSP or PA	0	NA	0	NA	2	235;258	1	261	2	255;257	0	NA	21	12;31;45;49;52;61;85;117;120;125;132;135;142;154;159;163;166;169;185;214;229
A6NGD5	42	High in PSP or PA	0	NA	1	237	0	NA	0	NA	4	263;273;300;463	2	282;285	35	7;8;10;14;17;20;25;28;38;51;56;95;111;129;132;143;153;162;163;167;168;180;245;287;306;308;324;335;343;346;377;425;433;471;495
A6NGE4	52	High in PSP or PA	0	NA	1	542	0	NA	0	NA	0	NA	0	NA	51	2;7;18;21;22;27;36;37;47;64;72;74;75;76;83;144;145;148;153;168;169;194;198;200;213;214;236;254;274;298;305;323;341;399;408;419;420;422;450;455;457;468;469;470;499;580;581;582;584;587;600
A6NGE7	11	Low in at least PSP or PA	0	NA	0	NA	0	NA	1	126	0	NA	0	NA	10	8;34;39;58;73;84;89;95;143;159
A6NGG3	4	No evidence in PSP or PA	0	NA	0	NA	0	NA	0	NA	0	NA	0	NA	4	16;41;68;72
A6NGG8	179	High in PSP or PA	0	NA	2	40;750	1	276	10	121;154;370;385;523;739;896;1040;1090;1096	3	1088;1094;1108	0	NA	163	6;8;13;17;36;48;63;83;99;100;101;106;108;124;130;134;137;138;143;155;158;193;194;196;220;230;237;287;291;296;297;298;302;312;330;333;347;350;358;361;382;393;400;406;415;432;436;437;439;445;453;458;464;470;473;479;480;482;484;487;488;498;499;501;512;516;517;534;547;549;565;579;582;584;594;596;598;602;620;637;658;660;664;669;675;679;683;708;712;730;743;756;784;787;791;816;820;842;845;848;851;852;85…
A6NGH7	31	Low in at least PSP or PA	0	NA	0	NA	0	NA	4	142;197;199;211	7	18;27;31;32;33;40;41	0	NA	20	51;52;59;87;95;97;100;101;110;113;118;121;221;265;279;308;309;313;314;315
A6NGH8	27	No evidence in PSP or PA	0	NA	0	NA	0	NA	0	NA	0	NA	0	NA	27	9;16;19;25;30;63;65;76;91;124;144;145;166;170;185;201;232;233;247;248;259;313;322;370;375;407;418
A6NGJ6	43	Low in at least PSP or PA	0	NA	0	NA	0	NA	2	214;379	0	NA	0	NA	41	3;33;43;54;59;74;75;87;88;115;117;124;126;166;172;251;271;288;291;300;302;316;326;337;349;350;360;371;380;383;387;389;392;416;418;423;426;434;435;437;438
A6NGK3	7	Other evidence in PA	0	NA	0	NA	0	NA	0	NA	1	32	0	NA	6	2;7;11;64;75;114
A6NGN4	27	Low in at least PSP or PA	0	NA	0	NA	0	NA	1	242	0	NA	0	NA	26	4;18;28;47;119;199;247;251;279;281;292;297;311;317;321;323;331;339;367;377;386;393;402;421;431;467
A6NGN9	26	High in PSP or PA	0	NA	1	315	0	NA	1	274	0	NA	0	NA	24	25;30;32;37;53;69;81;96;113;139;140;175;183;203;207;225;258;259;282;300;301;303;311;327
A6NGQ2	7	No evidence in PSP or PA	0	NA	0	NA	0	NA	0	NA	0	NA	0	NA	7	10;20;77;88;108;139;143
A6NGR9	45	Low in at least PSP or PA	0	NA	0	NA	0	NA	3	282;496;531	0	NA	0	NA	42	9;40;47;65;80;84;87;102;103;136;137;163;178;196;209;211;232;252;279;292;299;302;348;371;390;439;479;500;543;549;550;577;582;601;609;630;641;651;664;700;706;714
A6NGS2	5	Other evidence in PA	0	NA	0	NA	0	NA	0	NA	2	96;97	0	NA	3	28;50;74
A6NGU5	36	No evidence in PSP or PA	0	NA	0	NA	0	NA	0	NA	0	NA	0	NA	36	28;30;63;82;96;117;121;122;125;131;160;232;268;278;282;299;302;347;356;359;367;385;392;395;398;406;410;413;424;425;427;437;451;537;557;559
A6NGU7	4	No evidence in PSP or PA	0	NA	0	NA	0	NA	0	NA	0	NA	0	NA	4	7;13;27;41
A6NGW2	130	No evidence in PSP or PA	0	NA	0	NA	0	NA	0	NA	0	NA	0	NA	130	4;19;31;37;41;44;53;55;57;67;68;69;103;167;178;197;231;261;268;299;309;311;323;332;335;339;363;365;368;386;400;426;429;431;434;436;454;489;496;515;532;561;580;587;602;609;610;651;652;658;670;689;698;699;702;711;723;748;775;796;803;812;820;826;835;886;896;913;918;937;943;948;968;983;984;990;1002;1013;1028;1048;1054;1063;1080;1087;1090;1148;1164;1197;1206;1227;1259;1274;1277;1319;1337;1348;1351;137…
A6NGY1	35	Low in at least PSP or PA	0	NA	0	NA	0	NA	3	90;102;103	0	NA	0	NA	32	13;14;18;28;34;49;51;52;62;71;81;85;89;91;127;129;130;136;149;150;157;162;171;175;179;184;201;227;240;253;272;274
A6NGY3	18	No evidence in PSP or PA	0	NA	0	NA	0	NA	0	NA	0	NA	0	NA	18	8;15;16;28;29;30;33;35;63;71;75;76;87;90;109;119;144;147
A6NGY5	31	No evidence in PSP or PA	0	NA	0	NA	0	NA	0	NA	0	NA	0	NA	31	12;14;16;31;37;49;52;63;76;85;86;88;102;105;121;148;184;186;199;205;226;233;239;248;252;266;268;276;283;302;314
A6NGZ8	9	Low in at least PSP or PA	0	NA	0	NA	0	NA	1	32	0	NA	0	NA	8	15;26;27;42;46;52;67;81
A6NH00	26	Low in at least PSP or PA	0	NA	0	NA	0	NA	3	87;91;310	0	NA	0	NA	23	5;8;31;36;41;62;65;73;135;145;163;191;210;214;215;228;240;241;262;265;273;289;293
A6NH11	16	Medium in at least PSP or PA	0	NA	0	NA	1	92	0	NA	0	NA	0	NA	15	15;17;31;34;39;62;102;120;150;177;178;180;193;215;280
A6NH13	16	No evidence in PSP or PA	0	NA	0	NA	0	NA	0	NA	0	NA	0	NA	16	15;38;48;61;69;71;75;76;77;83;85;87;93;112;128;129
A6NH21	46	Low in at least PSP or PA	0	NA	0	NA	0	NA	1	145	3	53;57;60	0	NA	42	9;13;21;24;25;30;45;49;72;80;98;108;114;116;142;153;206;220;234;261;271;274;286;292;295;304;307;308;329;339;344;346;360;376;383;422;426;436;448;462;472;510
A6NH52	16	Low in at least PSP or PA	0	NA	0	NA	0	NA	1	76	0	NA	0	NA	15	13;44;51;56;58;71;100;110;113;141;145;159;177;185;188
A6NH57	11	No evidence in PSP or PA	0	NA	0	NA	0	NA	0	NA	0	NA	0	NA	11	10;50;74;82;93;119;132;139;145;151;174
A6NHA9	16	No evidence in PSP or PA	0	NA	0	NA	0	NA	0	NA	0	NA	0	NA	16	50;52;55;60;65;72;73;83;201;215;222;227;236;240;301;306
A6NHC0	47	Low in at least PSP or PA	0	NA	0	NA	0	NA	1	643	0	NA	0	NA	46	9;20;42;56;67;84;113;170;178;199;212;236;241;245;246;255;261;265;294;298;327;329;336;344;347;349;350;369;401;430;444;461;465;474;489;505;528;549;565;585;589;622;656;664;680;693
A6NHG4	11	High in PSP and PA	1	29	0	NA	0	NA	0	NA	0	NA	0	NA	10	51;53;61;63;64;76;78;101;103;122
A6NHG9	24	No evidence in PSP or PA	0	NA	0	NA	0	NA	0	NA	0	NA	0	NA	24	74;75;76;89;93;95;103;107;148;171;188;192;193;205;217;230;239;247;249;262;264;275;291;300
A6NHJ4	45	Low in at least PSP or PA	0	NA	0	NA	0	NA	1	187	0	NA	0	NA	44	34;62;66;67;75;76;94;123;137;158;161;182;188;192;196;197;204;214;215;229;235;242;243;299;303;324;327;355;380;383;408;425;439;467;495;548;551;576;579;580;605;607;621;632
A6NHL2	29	Medium in at least PSP or PA	0	NA	0	NA	1	243	1	101	0	NA	0	NA	27	6;55;92;116;119;147;154;158;169;177;185;194;200;230;233;244;248;284;294;296;305;306;344;347;381;386;445
A6NHM9	33	No evidence in PSP or PA	0	NA	0	NA	0	NA	0	NA	0	NA	0	NA	33	21;28;33;39;56;80;96;111;131;136;146;172;220;252;259;269;272;278;284;294;310;321;322;330;358;361;416;429;452;459;478;479;498
A6NHN0	31	Low in at least PSP or PA	0	NA	0	NA	0	NA	3	48;247;267	0	NA	0	NA	28	5;35;47;73;77;85;106;195;216;271;277;327;333;343;346;350;374;383;391;404;415;428;436;446;455;460;473;476
A6NHN6	27	Medium in at least PSP or PA	0	NA	0	NA	1	260	4	110;113;120;369	1	255	1	262	20	17;26;53;80;85;93;100;130;131;206;225;226;277;293;309;314;330;335;383;406
A6NHP3	33	Low in at least PSP or PA	0	NA	0	NA	0	NA	1	344	0	NA	0	NA	32	21;31;35;37;53;60;65;75;78;112;113;124;133;138;151;154;189;221;234;240;265;279;294;304;319;329;347;354;369;371;377;402
A6NHQ2	22	Other evidence in PA	0	NA	0	NA	0	NA	0	NA	1	331	0	NA	21	3;6;7;22;87;89;99;128;154;173;182;187;190;205;255;275;283;286;293;332;333
A6NHQ4	27	Medium in at least PSP or PA	0	NA	0	NA	3	15;22;36	2	19;67	2	54;55	0	NA	20	133;149;152;155;173;179;180;184;190;226;228;231;252;267;311;314;337;338;345;379
A6NHR8	22	No evidence in PSP or PA	0	NA	0	NA	0	NA	0	NA	0	NA	0	NA	22	12;27;54;57;64;82;92;105;185;197;209;215;217;224;242;270;286;287;302;327;362;384
A6NHR9	124	High in PSP and PA	2	1709;1974	2	67;293	4	295;1503;1697;1921	7	13;38;259;1507;1778;1790;1970	6	284;485;754;755;756;1928	0	NA	103	51;78;102;127;135;152;154;157;191;203;213;216;227;230;233;249;254;268;318;365;379;410;447;510;522;590;627;694;737;741;763;766;799;811;817;827;855;868;871;896;915;936;957;973;986;987;988;991;996;1017;1033;1034;1043;1085;1117;1127;1134;1137;1187;1189;1190;1192;1193;1195;1203;1204;1216;1218;1242;1251;1268;1301;1306;1313;1331;1350;1380;1393;1396;1400;1411;1418;1420;1432;1476;1510;1520;1544;1569;1574;…
A6NHS1	8	No evidence in PSP or PA	0	NA	0	NA	0	NA	0	NA	0	NA	0	NA	8	23;44;45;51;54;57;74;86
A6NHS7	43	Low in at least PSP or PA	0	NA	0	NA	0	NA	1	170	0	NA	0	NA	42	15;20;22;25;48;60;62;68;70;78;87;105;113;133;141;142;143;175;176;188;190;192;205;209;218;220;225;233;244;254;255;267;272;279;282;288;294;307;324;326;339;340
A6NHT5	31	High in PSP and PA	1	153	0	NA	4	60;143;144;147	3	32;180;218	3	171;182;185	0	NA	20	13;29;86;113;135;169;199;235;237;244;253;254;255;263;296;314;331;344;349;350
A6NHX0	33	No evidence in PSP or PA	0	NA	0	NA	0	NA	0	NA	0	NA	0	NA	33	14;19;34;35;43;65;66;70;83;87;89;90;91;102;113;118;140;141;180;181;183;190;210;230;232;239;252;258;260;286;300;319;324
A6NHY2	31	Low in at least PSP or PA	0	NA	0	NA	0	NA	1	71	0	NA	0	NA	30	42;44;78;115;144;146;169;177;229;248;270;271;282;289;303;319;322;375;377;380;402;407;419;448;464;468;516;520;522;528
A6NHY6	6	No evidence in PSP or PA	0	NA	0	NA	0	NA	0	NA	0	NA	0	NA	6	20;27;34;36;58;66
A6NHZ5	30	Low in at least PSP or PA	0	NA	0	NA	0	NA	1	401	0	NA	0	NA	29	6;11;17;25;28;41;103;190;195;197;199;243;259;270;276;285;289;339;345;349;356;359;375;385;444;473;479;488;507
A6NI03	44	Low in at least PSP or PA	0	NA	0	NA	0	NA	3	59;214;379	0	NA	0	NA	41	3;33;43;54;74;75;87;88;115;117;124;126;162;166;172;251;271;288;291;300;302;316;326;337;349;350;360;371;380;383;387;389;392;416;418;423;426;434;435;437;438
A6NI15	24	No evidence in PSP or PA	0	NA	0	NA	0	NA	0	NA	0	NA	0	NA	24	10;17;18;20;25;26;42;44;46;48;52;55;57;58;59;75;76;79;83;88;122;130;156;192
A6NI28	96	High in PSP or PA	0	NA	4	788;789;797;811	0	NA	13	587;638;641;683;728;734;740;742;749;751;753;756;769	13	383;579;676;686;687;688;699;703;706;709;714;736;737	4	759;762;816;817	62	9;11;15;44;54;61;63;82;86;138;143;152;158;178;202;241;255;264;295;301;303;307;308;317;318;326;334;358;423;434;437;455;483;519;522;530;589;591;600;603;619;621;623;624;625;628;633;636;639;642;646;650;652;659;669;670;671;826;832;836;844;849
A6NI47	42	No evidence in PSP or PA	0	NA	0	NA	0	NA	0	NA	0	NA	0	NA	42	7;12;13;22;38;41;46;52;59;75;78;83;89;96;112;115;126;181;186;267;317;319;322;332;333;337;347;348;358;369;370;373;383;387;393;396;402;424;452;457;470;481
A6NI56	48	Low in at least PSP or PA	0	NA	0	NA	0	NA	1	575	0	NA	0	NA	47	2;7;10;13;16;36;41;46;51;52;56;59;99;116;140;213;214;236;253;264;266;267;274;281;304;330;351;389;395;407;414;415;429;442;473;475;483;485;490;512;513;581;591;597;633;652;662
A6NI61	14	Medium in at least PSP or PA	0	NA	0	NA	1	23	0	NA	0	NA	0	NA	13	14;15;56;70;77;81;94;119;148;181;190;204;214
A6NI72	29	High in PSP or PA	0	NA	2	346;349	1	321	0	NA	0	NA	0	NA	26	21;37;104;110;148;172;174;179;190;192;209;216;247;278;284;289;304;305;311;316;329;360;371;380;382;389
A6NI73	33	Low in at least PSP or PA	0	NA	0	NA	0	NA	1	105	0	NA	0	NA	32	5;8;20;32;45;55;58;62;83;102;120;125;128;145;149;154;164;182;187;192;207;217;226;229;237;244;246;250;252;256;289;292
A6NI79	19	Medium in at least PSP or PA	0	NA	0	NA	1	241	1	122	1	292	1	278	15	6;9;10;50;111;127;128;139;154;157;169;171;180;230;237
A6NI86	27	Low in at least PSP or PA	0	NA	0	NA	0	NA	2	37;430	0	NA	0	NA	25	14;53;54;60;65;69;80;81;89;100;101;102;106;114;119;136;157;175;191;419;444;453;455;488;508
A6NI87	26	Medium in at least PSP or PA	0	NA	0	NA	1	150	0	NA	0	NA	0	NA	25	4;21;23;24;28;36;38;42;45;47;48;64;67;70;85;89;100;102;128;143;154;167;169;228;241
A6NIE6	27	High in PSP or PA	0	NA	1	44	0	NA	0	NA	0	NA	0	NA	26	17;19;27;32;97;98;111;122;138;149;153;170;172;186;188;193;209;235;255;280;295;313;318;330;338;339
A6NIE9	25	No evidence in PSP or PA	0	NA	0	NA	0	NA	0	NA	0	NA	0	NA	25	9;26;35;47;48;51;53;56;84;89;94;102;124;145;173;181;184;206;217;234;252;257;262;273;281
A6NIH7	13	High in PSP or PA	0	NA	2	119;229	0	NA	0	NA	2	135;227	0	NA	9	2;4;13;77;93;168;196;197;211
A6NIJ5	49	No evidence in PSP or PA	0	NA	0	NA	0	NA	0	NA	0	NA	0	NA	49	9;56;122;136;139;140;166;169;174;178;182;184;190;192;193;194;195;196;231;232;236;245;267;272;277;282;285;288;318;343;345;358;379;385;405;406;407;413;416;427;431;434;444;453;454;455;456;459;461
A6NIJ9	29	Low in at least PSP or PA	0	NA	0	NA	0	NA	1	269	0	NA	0	NA	28	19;36;51;65;70;91;97;117;132;135;145;146;169;180;186;188;215;217;228;237;240;241;247;252;261;278;308;310
A6NIK2	12	Low in at least PSP or PA	0	NA	0	NA	0	NA	1	280	0	NA	0	NA	11	6;13;21;29;38;44;52;114;140;210;271
A6NIL9	9	No evidence in PSP or PA	0	NA	0	NA	0	NA	0	NA	0	NA	0	NA	9	4;6;38;46;73;76;78;87;89
A6NIM6	44	No evidence in PSP or PA	0	NA	0	NA	0	NA	0	NA	0	NA	0	NA	44	2;18;33;34;36;90;126;186;191;212;217;230;249;254;264;282;296;328;337;355;356;370;376;381;384;397;419;426;427;452;455;461;467;493;509;516;527;529;546;558;564;569;570;571
A6NIN4	9	No evidence in PSP or PA	0	NA	0	NA	0	NA	0	NA	0	NA	0	NA	9	9;84;98;102;124;125;137;145;171
A6NIR3	86	Low in at least PSP or PA	0	NA	0	NA	0	NA	1	440	0	NA	0	NA	85	12;14;23;27;29;79;81;87;94;104;110;117;127;134;139;143;144;146;153;156;166;183;185;193;197;210;215;216;217;220;223;225;232;247;251;256;260;278;293;309;317;318;336;346;350;356;357;358;360;364;374;378;380;382;383;386;394;407;415;445;448;451;452;454;456;460;462;469;491;503;508;514;518;533;534;542;547;548;555;558;569;586;611;668;669
A6NIU2	8	Low in at least PSP or PA	0	NA	0	NA	0	NA	1	26	0	NA	0	NA	7	13;17;22;32;40;46;52
A6NIV6	36	No evidence in PSP or PA	0	NA	0	NA	0	NA	0	NA	0	NA	0	NA	36	2;7;11;33;36;85;94;95;98;102;108;109;110;115;220;229;234;237;242;248;252;265;281;298;311;343;347;349;363;370;373;399;416;419;465;540
A6NIX2	35	High in PSP and PA	1	88	1	96	3	29;171;422	4	145;146;149;152	3	56;67;82	2	92;104	21	4;107;108;111;120;123;126;136;139;142;143;196;244;255;281;291;308;317;352;371;391
A6NIY4	31	No evidence in PSP or PA	0	NA	0	NA	0	NA	0	NA	0	NA	0	NA	31	21;31;35;37;53;60;65;75;78;112;124;133;138;151;154;189;221;234;240;265;279;294;304;319;329;344;354;369;371;377;402
A6NIZ1	10	High in PSP or PA	0	NA	1	88	0	NA	0	NA	0	NA	1	83	8	11;17;39;146;147;150;179;180
A6NJ08	13	No evidence in PSP or PA	0	NA	0	NA	0	NA	0	NA	0	NA	0	NA	13	8;11;46;54;66;100;101;106;107;113;116;126;166
A6NJ46	25	Low in at least PSP or PA	0	NA	0	NA	0	NA	2	198;205	0	NA	0	NA	23	3;30;34;39;60;69;72;84;85;91;98;126;133;135;175;181;203;204;224;239;256;259;264
A6NJ64	27	Low in at least PSP or PA	0	NA	0	NA	0	NA	1	362	5	270;275;277;377;378	0	NA	21	11;19;39;51;66;74;81;91;101;111;112;166;180;221;240;241;292;311;315;348;387
A6NJ69	8	No evidence in PSP or PA	0	NA	0	NA	0	NA	0	NA	0	NA	0	NA	8	3;11;13;25;28;32;44;53
A6NJ78	26	High in PSP or PA	0	NA	1	85	1	358	0	NA	2	354;367	0	NA	22	16;21;60;99;111;132;147;173;174;185;221;237;244;256;265;277;320;323;337;345;384;398
A6NJ88	46	Low in at least PSP or PA	0	NA	0	NA	0	NA	3	493;517;524	0	NA	0	NA	43	3;13;19;27;45;50;74;86;91;94;98;99;100;105;107;139;154;155;157;201;204;233;251;278;279;288;315;325;333;346;353;380;452;454;474;476;481;483;504;506;516;563;599
A6NJB7	37	Low in at least PSP or PA	0	NA	0	NA	0	NA	2	109;246	0	NA	0	NA	35	8;36;59;70;83;91;92;99;107;120;131;137;138;142;156;207;218;245;254;268;270;271;273;288;313;314;321;326;328;331;335;337;343;344;349
A6NJG2	27	Low in at least PSP or PA	0	NA	0	NA	0	NA	1	38	3	15;20;22	0	NA	23	32;51;63;67;90;101;105;106;150;181;185;220;240;249;251;260;261;270;280;286;296;303;311
A6NJG6	43	No evidence in PSP or PA	0	NA	0	NA	0	NA	0	NA	0	NA	0	NA	43	21;33;35;40;45;49;53;59;65;67;84;98;120;141;151;158;162;164;169;173;177;178;181;187;193;198;199;201;216;222;243;244;245;246;255;266;267;269;279;289;296;300;307
A6NJI1	12	Low in at least PSP or PA	0	NA	0	NA	0	NA	3	7;9;37	0	NA	0	NA	9	16;45;47;68;83;99;106;110;114
A6NJI9	16	Medium in at least PSP or PA	0	NA	0	NA	1	53	0	NA	0	NA	0	NA	15	2;21;27;28;64;112;143;181;196;206;211;223;247;251;257
A6NJJ6	28	Low in at least PSP or PA	0	NA	0	NA	0	NA	3	204;206;225	0	NA	0	NA	25	10;35;37;47;64;66;67;83;89;107;112;145;165;181;194;196;208;212;252;271;275;284;300;346;358
A6NJL1	44	High in PSP or PA	0	NA	2	237;295	2	307;462	4	205;284;294;396	3	262;272;299	0	NA	33	8;17;20;25;28;51;56;95;111;129;143;153;162;163;167;168;193;214;236;245;304;305;323;334;342;363;368;371;376;424;445;449;494
A6NJQ4	49	No evidence in PSP or PA	0	NA	0	NA	0	NA	0	NA	0	NA	0	NA	49	9;31;56;122;136;139;140;147;156;169;174;178;182;184;190;192;193;194;195;196;231;245;267;277;282;285;318;343;345;358;366;379;382;385;405;406;407;413;416;427;431;434;444;453;454;455;456;459;461
A6NJR5	20	No evidence in PSP or PA	0	NA	0	NA	0	NA	0	NA	0	NA	0	NA	20	13;20;25;35;38;72;84;93;98;111;114;149;181;194;200;239;257;259;265;290
A6NJT0	41	Medium in at least PSP or PA	0	NA	0	NA	2	443;449	3	341;437;492	0	NA	0	NA	36	17;43;49;53;61;67;91;93;100;127;147;177;183;214;221;226;229;232;233;235;237;243;262;288;291;309;330;333;336;339;349;424;429;465;501;521
A6NJU9	105	Other evidence in PA	0	NA	0	NA	0	NA	0	NA	7	255;260;262;1099;1100;1128;1129	0	NA	98	5;14;30;58;70;85;93;100;110;120;130;131;206;225;226;277;296;315;334;353;357;361;380;389;399;403;422;431;441;445;464;473;483;487;506;515;525;529;548;557;567;571;589;594;596;597;606;612;617;631;636;638;639;654;659;673;678;680;681;696;701;715;720;722;723;738;743;756;765;775;779;798;807;817;821;840;849;859;863;882;891;901;905;924;933;943;947;966;975;985;989;1008;1056;1070;1071;1085;1114;1138
A6NJV1	12	No evidence in PSP or PA	0	NA	0	NA	0	NA	0	NA	0	NA	0	NA	12	3;5;36;60;65;75;87;97;105;108;181;186
A6NJW4	22	Low in at least PSP or PA	0	NA	0	NA	0	NA	5	212;254;265;269;272	0	NA	0	NA	17	5;6;7;10;44;66;71;75;93;111;119;136;142;158;189;220;268
A6NJW9	16	No evidence in PSP or PA	0	NA	0	NA	0	NA	0	NA	0	NA	0	NA	16	20;40;46;48;62;63;65;75;97;105;111;121;133;148;169;186
A6NJY1	21	No evidence in PSP or PA	0	NA	0	NA	0	NA	0	NA	0	NA	0	NA	21	22;23;38;43;53;60;76;96;101;109;126;156;158;162;168;170;173;193;225;270;277
A6NJY4	6	No evidence in PSP or PA	0	NA	0	NA	0	NA	0	NA	0	NA	0	NA	6	5;42;43;58;67;73
A6NJZ3	29	Low in at least PSP or PA	0	NA	0	NA	0	NA	2	278;308	0	NA	0	NA	27	6;36;38;49;65;70;91;95;107;117;135;145;146;169;170;179;180;215;228;237;240;241;247;249;252;261;269
A6NJZ7	140	High in PSP or PA	0	NA	1	330	2	952;1228	8	150;155;158;326;1294;1322;1492;1501	1	1234	0	NA	128	5;7;12;19;20;78;85;214;216;224;233;234;236;248;251;253;260;262;267;268;271;272;273;279;283;284;293;295;298;301;306;308;313;314;318;322;339;345;353;355;364;447;454;473;477;502;506;532;560;637;653;688;710;715;720;735;748;752;759;761;766;772;776;780;781;783;785;786;787;790;797;798;807;816;818;826;891;900;910;916;930;933;975;982;1008;1016;1017;1039;1073;1074;1099;1106;1114;1117;1118;1145;1151;1163;11…
A6NK02	38	Low in at least PSP or PA	0	NA	0	NA	0	NA	1	166	0	NA	0	NA	37	17;24;38;43;67;83;86;105;146;163;184;185;203;217;224;227;232;235;241;244;250;258;262;263;265;268;277;283;310;346;359;369;378;379;425;433;456
A6NK06	42	Low in at least PSP or PA	0	NA	0	NA	0	NA	2	174;427	0	NA	0	NA	40	5;9;30;54;57;61;62;65;66;91;105;122;126;162;169;180;181;193;250;256;259;261;279;289;326;333;351;367;380;389;402;414;431;437;452;462;468;470;476;481
A6NK44	11	No evidence in PSP or PA	0	NA	0	NA	0	NA	0	NA	0	NA	0	NA	11	7;22;26;27;47;56;100;141;155;159;160
A6NK53	63	Low in at least PSP or PA	0	NA	0	NA	0	NA	2	660;666	0	NA	0	NA	61	46;79;99;114;118;131;139;148;149;152;165;166;168;196;235;247;248;251;255;260;268;271;298;299;319;324;327;336;350;351;355;359;382;392;408;411;421;431;439;462;465;490;493;518;521;546;548;549;574;576;577;605;628;630;633;658;661;663;664;667;669
A6NK58	8	No evidence in PSP or PA	0	NA	0	NA	0	NA	0	NA	0	NA	0	NA	8	40;118;165;173;194;196;226;229
A6NK59	40	Low in at least PSP or PA	0	NA	0	NA	0	NA	2	206;227	0	NA	0	NA	38	6;23;41;44;47;67;74;104;106;109;127;128;153;214;247;249;250;251;258;281;313;316;358;365;367;370;371;377;403;425;462;470;485;491;509;522;533;558
A6NK75	40	Medium in at least PSP or PA	0	NA	0	NA	1	57	10	23;169;205;223;226;334;335;373;390;391	0	NA	0	NA	29	7;88;128;167;181;190;195;251;278;304;306;307;332;360;363;412;416;419;446;447;474;475;478;502;503;530;531;550;562
A6NK89	45	Low in at least PSP or PA	0	NA	0	NA	0	NA	4	131;134;211;212	0	NA	0	NA	41	4;9;20;23;29;49;54;142;150;165;197;198;200;201;203;204;205;208;209;213;219;221;234;288;347;395;397;413;418;424;451;453;455;477;485;490;491;494;497;499;505
A6NK97	44	No evidence in PSP or PA	0	NA	0	NA	0	NA	0	NA	0	NA	0	NA	44	12;59;63;94;97;98;116;120;141;156;170;177;185;186;188;202;208;210;231;257;267;273;274;283;312;313;317;321;325;327;350;352;368;402;438;439;464;484;491;529;530;538;542;549
A6NKB5	240	Medium in at least PSP or PA	0	NA	0	NA	4	272;278;1986;2118	13	120;138;472;492;542;782;798;799;991;994;1078;1805;1970	0	NA	0	NA	223	3;28;33;65;78;96;134;145;146;150;153;156;157;163;186;187;189;196;200;211;243;260;262;281;289;294;301;303;307;309;310;311;330;336;349;350;352;362;369;381;382;386;392;393;405;408;420;427;451;463;468;483;484;485;486;494;502;504;517;518;521;522;532;535;544;545;559;561;574;581;585;589;594;595;600;607;615;629;632;633;642;647;676;680;681;687;692;698;714;719;732;738;746;747;748;749;753;755;759;760;766;78…
A6NKC0	48	Medium in at least PSP or PA	0	NA	0	NA	1	282	4	147;156;193;231	0	NA	0	NA	43	9;32;56;122;136;139;140;169;174;178;182;184;190;192;194;195;196;232;245;267;277;285;318;343;345;358;366;379;405;406;407;413;416;427;431;434;444;453;454;455;456;459;461
A6NKC9	44	Medium in at least PSP or PA	0	NA	0	NA	1	193	4	186;187;261;271	0	NA	0	NA	39	4;9;20;72;78;87;91;110;115;117;183;200;204;209;213;221;227;228;229;234;239;275;285;300;303;311;314;318;323;336;343;346;347;372;393;397;407;413;427
A6NKD2	20	Low in at least PSP or PA	0	NA	0	NA	0	NA	1	253	0	NA	0	NA	19	6;19;33;54;107;131;154;170;182;186;207;230;232;254;262;269;301;304;308
A6NKD9	40	High in PSP and PA	1	258	1	246	3	179;185;216	6	12;16;27;165;178;372	9	176;182;187;191;206;209;210;213;251	3	207;267;268	17	123;276;293;304;308;310;314;318;322;336;339;343;378;401;402;405;411
A6NKF1	16	High in PSP and PA	1	402	0	NA	2	41;210	1	101	1	44	0	NA	11	10;24;113;119;135;145;239;289;312;369;377
A6NKF2	26	No evidence in PSP or PA	0	NA	0	NA	0	NA	0	NA	0	NA	0	NA	26	76;84;85;87;88;125;177;184;208;209;219;261;262;269;271;282;284;291;339;362;365;366;392;403;408;409
A6NKF7	9	Low in at least PSP or PA	0	NA	0	NA	0	NA	1	34	0	NA	0	NA	8	2;18;42;85;100;104;114;123
A6NKG5	95	High in PSP or PA	0	NA	1	918	1	19	3	839;911;1030	4	102;106;550;1027	0	NA	86	5;8;20;25;26;29;30;37;39;49;60;81;82;115;118;125;129;144;159;169;172;207;226;246;261;275;300;310;346;349;384;393;394;398;422;431;461;465;489;497;501;527;560;576;580;581;584;588;590;593;601;604;612;676;699;706;730;739;741;764;768;805;808;827;840;889;907;956;975;1019;1062;1068;1106;1123;1130;1131;1136;1137;1180;1256;1270;1294;1301;1310;1319;1337
A6NKH3	8	Low in at least PSP or PA	0	NA	0	NA	0	NA	1	41	0	NA	0	NA	7	13;22;33;60;68;76;82
A6NKK0	25	Low in at least PSP or PA	0	NA	0	NA	0	NA	1	312	0	NA	0	NA	24	74;75;89;93;95;103;107;148;171;185;188;192;193;203;205;210;217;230;239;247;249;264;291;300
A6NKL6	87	Medium in at least PSP or PA	0	NA	0	NA	3	471;524;531	7	105;283;483;489;525;532;549	9	492;497;498;522;527;533;546;607;618	0	NA	68	11;22;50;52;94;95;104;106;107;109;113;115;125;126;127;133;141;143;144;145;146;148;157;162;205;212;231;232;233;234;235;252;256;269;292;301;307;308;317;324;330;335;348;349;351;352;357;361;366;369;370;374;375;377;398;400;410;421;431;473;505;507;515;561;573;574;579;605
A6NKN8	4	Low in at least PSP or PA	0	NA	0	NA	0	NA	1	9	0	NA	0	NA	3	2;67;68
A6NKP2	23	No evidence in PSP or PA	0	NA	0	NA	0	NA	0	NA	0	NA	0	NA	23	3;8;9;48;51;56;59;73;104;108;120;145;163;177;271;282;299;308;329;337;341;376;384
A6NKQ9	14	Low in at least PSP or PA	0	NA	0	NA	0	NA	3	177;180;182	0	NA	0	NA	11	2;44;51;116;131;137;146;168;169;170;171
A6NKT7	174	High in PSP and PA	11	128;395;782;789;919;980;1018;1033;1305;1479;1535	21	21;353;355;363;726;791;793;797;810;1006;1271;1275;1276;1301;1322;1472;1482;1487;1573;1593;1665	25	18;381;392;701;768;779;915;928;978;1200;1262;1264;1265;1267;1303;1315;1416;1481;1543;1545;1564;1583;1591;1605;1608	20	86;199;200;205;261;264;393;731;787;997;1266;1312;1456;1518;1526;1551;1568;1614;1622;1660	28	14;728;774;879;881;886;902;903;1005;1224;1232;1288;1292;1295;1298;1523;1524;1555;1563;1580;1586;1587;1595;1613;1616;1630;1631;1661	1	384	68	2;4;26;156;177;217;223;226;248;255;268;271;272;280;296;314;400;404;434;447;470;479;496;506;509;510;531;549;588;592;603;622;636;642;674;677;680;742;749;758;833;834;836;838;851;859;875;909;937;953;967;968;1062;1075;1124;1126;1133;1135;1138;1348;1349;1359;1552;1624;1692;1706;1727;1743
A6NKU9	34	Medium in at least PSP or PA	0	NA	0	NA	5	60;133;206;279;352	1	437	0	NA	0	NA	28	3;13;17;19;32;35;42;47;94;115;120;167;188;193;240;261;266;313;334;339;386;418;431;476;501;516;524;549
A6NKW6	16	Low in at least PSP or PA	0	NA	0	NA	0	NA	2	13;17	0	NA	0	NA	14	2;5;9;47;51;58;62;64;84;112;113;119;128;132
A6NKX1	11	No evidence in PSP or PA	0	NA	0	NA	0	NA	0	NA	0	NA	0	NA	11	17;23;25;27;43;67;69;70;81;90;121
A6NKX4	42	Low in at least PSP or PA	0	NA	0	NA	0	NA	1	293	0	NA	0	NA	41	23;25;37;38;91;93;105;106;109;111;135;163;173;179;218;225;253;269;300;301;306;315;318;325;345;346;355;359;409;428;435;439;442;443;493;508;510;516;526;544;546
A6NL05	16	No evidence in PSP or PA	0	NA	0	NA	0	NA	0	NA	0	NA	0	NA	16	20;27;28;42;47;48;88;95;96;122;140;142;146;148;149;154
A6NL08	31	Low in at least PSP or PA	0	NA	0	NA	0	NA	3	65;237;278	0	NA	0	NA	28	4;17;36;49;70;73;91;117;135;145;146;169;179;180;186;215;228;230;240;241;247;249;251;252;261;269;301;309
A6NL26	29	Low in at least PSP or PA	0	NA	0	NA	0	NA	3	72;73;296	0	NA	0	NA	26	4;49;51;62;65;85;91;115;146;149;155;165;169;186;188;193;214;227;236;240;246;261;262;264;272;288
A6NL46	30	Low in at least PSP or PA	0	NA	0	NA	0	NA	2	236;237	0	NA	0	NA	28	22;25;32;36;43;60;104;110;112;123;124;139;155;158;165;166;168;194;212;213;233;234;252;283;293;312;315;338
A6NL82	2	No evidence in PSP or PA	0	NA	0	NA	0	NA	0	NA	0	NA	0	NA	2	54;116
A6NL88	44	Medium in at least PSP or PA	0	NA	0	NA	2	245;430	3	246;247;293	3	409;416;417	0	NA	36	12;13;22;26;55;99;102;127;129;184;194;208;211;257;284;286;290;295;297;302;307;314;320;321;385;396;424;434;446;450;452;472;473;485;492;532
A6NL99	25	No evidence in PSP or PA	0	NA	0	NA	0	NA	0	NA	0	NA	0	NA	25	5;10;14;18;20;43;54;66;89;98;123;132;142;228;248;266;278;290;306;312;318;320;325;326;336
A6NLC5	33	Medium in at least PSP or PA	0	NA	0	NA	1	120	2	158;163	2	110;170	0	NA	28	2;6;9;15;27;42;48;81;98;100;127;154;173;182;183;185;186;187;190;202;214;215;220;223;224;234;236;238
A6NLC8	13	No evidence in PSP or PA	0	NA	0	NA	0	NA	0	NA	0	NA	0	NA	13	10;23;48;62;64;99;102;107;115;128;133;135;191
A6NLE4	12	No evidence in PSP or PA	0	NA	0	NA	0	NA	0	NA	0	NA	0	NA	12	8;28;48;54;55;59;85;104;139;143;166;168
A6NLF2	42	Low in at least PSP or PA	0	NA	0	NA	0	NA	2	503;505	0	NA	0	NA	40	5;35;93;95;121;123;125;146;148;165;222;224;229;230;234;238;244;246;256;264;268;274;286;293;301;324;326;361;411;436;443;454;463;469;489;490;494;509;510;544
A6NLI5	42	No evidence in PSP or PA	0	NA	0	NA	0	NA	0	NA	0	NA	0	NA	42	3;33;43;59;75;87;88;115;117;124;126;163;167;173;215;252;272;292;301;303;317;327;338;350;351;361;372;378;380;381;384;388;390;393;417;419;424;427;435;436;438;439
A6NLJ0	30	Low in at least PSP or PA	0	NA	0	NA	0	NA	3	114;129;217	6	215;223;224;225;228;229	0	NA	21	9;10;14;15;47;62;82;87;106;185;193;201;203;204;274;290;304;310;314;325;357
A6NLP5	7	No evidence in PSP or PA	0	NA	0	NA	0	NA	0	NA	0	NA	0	NA	7	51;68;86;115;125;154;188
A6NLU0	26	Medium in at least PSP or PA	0	NA	0	NA	1	112	1	83	0	NA	0	NA	24	37;53;56;72;117;120;124;148;160;171;181;182;200;210;226;233;260;265;268;271;276;279;283;284
A6NLU5	27	Low in at least PSP or PA	0	NA	0	NA	0	NA	2	99;109	0	NA	0	NA	25	54;58;60;82;88;115;130;133;150;164;168;169;178;189;193;201;206;222;238;239;241;244;256;261;269
A6NLW8	15	No evidence in PSP or PA	0	NA	0	NA	0	NA	0	NA	0	NA	0	NA	15	7;57;83;84;86;98;109;111;130;143;154;167;194;196;199
A6NLX3	21	High in PSP or PA	0	NA	1	212	0	NA	1	189	0	NA	0	NA	19	3;14;18;23;36;43;48;55;58;61;99;100;131;144;150;166;181;204;237
A6NLX4	11	No evidence in PSP or PA	0	NA	0	NA	0	NA	0	NA	0	NA	0	NA	11	9;22;37;41;56;58;106;116;125;134;135
A6NM03	25	Low in at least PSP or PA	0	NA	0	NA	0	NA	2	242;243	0	NA	0	NA	23	6;10;21;23;41;67;75;93;109;137;148;153;171;193;212;217;230;263;264;267;275;291;314
A6NM10	23	No evidence in PSP or PA	0	NA	0	NA	0	NA	0	NA	0	NA	0	NA	23	7;9;25;79;85;95;126;133;138;140;141;146;171;176;196;206;212;269;279;280;287;294;295
A6NM11	159	Medium in at least PSP or PA	0	NA	0	NA	1	1208	4	171;175;676;1324	0	NA	0	NA	154	2;3;14;51;59;61;62;64;65;71;90;92;93;102;115;129;138;146;159;185;186;194;203;210;216;235;236;237;255;256;268;269;272;281;310;318;319;336;356;358;367;369;375;376;395;407;409;411;426;432;443;445;465;466;479;482;492;511;512;537;557;564;603;605;628;637;656;683;703;711;738;745;766;786;803;807;809;825;827;842;878;889;908;914;921;927;945;953;1022;1034;1048;1062;1082;1093;1095;1096;1101;1105;1114;1118;11…
A6NM28	43	Low in at least PSP or PA	0	NA	0	NA	0	NA	3	164;175;220	4	389;394;400;405	0	NA	36	15;20;48;52;56;58;64;94;97;99;104;124;125;137;138;162;165;192;203;214;221;231;248;259;274;276;277;305;313;315;333;336;343;351;411;414
A6NM36	28	Low in at least PSP or PA	0	NA	0	NA	0	NA	1	163	0	NA	0	NA	27	6;9;10;28;36;42;52;54;71;79;108;114;137;146;148;153;171;184;195;204;210;223;227;233;249;272;277
A6NM43	29	No evidence in PSP or PA	0	NA	0	NA	0	NA	0	NA	0	NA	0	NA	29	3;7;22;25;35;36;101;149;154;162;167;197;216;225;237;262;263;271;274;319;327;387;395;424;428;461;468;526;537
A6NM45	14	No evidence in PSP or PA	0	NA	0	NA	0	NA	0	NA	0	NA	0	NA	14	11;17;24;69;80;87;98;110;126;129;138;175;189;190
A6NM62	133	Low in at least PSP or PA	0	NA	0	NA	0	NA	4	95;97;108;131	0	NA	0	NA	129	11;46;47;50;54;63;65;94;96;104;115;125;149;150;158;165;170;189;210;217;235;236;251;260;265;271;284;328;368;372;383;388;390;392;398;411;423;426;476;477;489;495;504;527;528;529;530;549;561;571;597;608;616;623;626;634;651;654;658;668;680;695;706;734;736;737;753;756;767;774;776;777;784;793;810;820;821;824;825;828;838;853;855;858;870;874;885;893;904;913;916;922;924;939;959;960;978;999;1006;1007;1014;1…
A6NM66	17	No evidence in PSP or PA	0	NA	0	NA	0	NA	0	NA	0	NA	0	NA	17	11;23;33;54;56;61;79;80;83;84;87;89;91;95;100;105;107
A6NM76	34	No evidence in PSP or PA	0	NA	0	NA	0	NA	0	NA	0	NA	0	NA	34	6;27;36;45;51;65;69;72;81;88;90;106;114;116;134;144;145;168;178;185;190;196;206;214;227;236;239;240;246;248;251;260;277;306
A6NMA1	5	No evidence in PSP or PA	0	NA	0	NA	0	NA	0	NA	0	NA	0	NA	5	3;60;68;72;102
A6NMB1	47	No evidence in PSP or PA	0	NA	0	NA	0	NA	0	NA	0	NA	0	NA	47	15;21;23;41;45;54;67;80;86;101;103;125;130;133;178;180;187;194;196;199;202;206;221;226;237;263;270;279;280;281;301;314;322;335;350;358;367;368;374;385;388;416;420;422;424;429;461
A6NMB9	34	Low in at least PSP or PA	0	NA	0	NA	0	NA	1	380	0	NA	0	NA	33	22;23;27;52;57;68;73;84;87;110;120;126;132;153;199;261;264;295;321;335;363;421;486;491;536;550;560;579;594;619;635;641;651
A6NMD0	15	Medium in at least PSP or PA	0	NA	0	NA	1	69	0	NA	0	NA	0	NA	14	13;44;78;94;96;108;110;111;115;157;177;206;207;212
A6NMD2	44	High in PSP or PA	0	NA	2	77;553	0	NA	2	69;260	2	68;537	0	NA	38	25;41;48;57;88;90;94;102;155;163;173;182;185;199;200;202;213;230;242;283;285;304;333;363;372;407;418;434;445;452;457;458;470;497;580;583;584;615
A6NMK7	7	No evidence in PSP or PA	0	NA	0	NA	0	NA	0	NA	0	NA	0	NA	7	36;38;100;106;111;121;177
A6NMK8	68	Medium in at least PSP or PA	0	NA	0	NA	1	17	1	102	2	20;100	0	NA	64	32;34;80;82;86;118;120;128;130;139;145;146;167;179;184;194;211;213;219;222;226;230;232;252;255;257;263;266;285;292;294;295;297;304;305;310;311;313;316;318;327;331;332;333;341;346;348;350;365;376;381;382;384;386;392;397;418;422;425;463;474;492;503;508
A6NML5	12	No evidence in PSP or PA	0	NA	0	NA	0	NA	0	NA	0	NA	0	NA	12	19;22;32;41;84;98;108;110;156;163;171;193
A6NMN3	31	No evidence in PSP or PA	0	NA	0	NA	0	NA	0	NA	0	NA	0	NA	31	13;21;24;27;31;45;46;72;73;74;76;77;79;80;84;86;90;93;105;152;153;158;171;174;215;232;260;262;265;268;276
A6NMS3	21	No evidence in PSP or PA	0	NA	0	NA	0	NA	0	NA	0	NA	0	NA	21	7;32;71;74;87;93;137;156;171;188;193;203;217;230;239;243;247;249;262;288;313
A6NMS7	160	Medium in at least PSP or PA	0	NA	0	NA	1	1259	4	171;175;676;1208	0	NA	0	NA	155	2;3;14;51;59;61;62;64;65;71;90;92;93;102;115;129;138;146;159;185;186;194;203;210;216;235;236;237;255;256;268;269;272;281;310;318;319;336;356;358;367;369;375;376;395;407;409;411;426;432;443;445;465;466;479;482;492;511;512;537;557;564;603;605;628;637;656;683;703;711;738;745;766;786;803;807;809;825;827;842;878;889;908;914;921;927;945;953;1022;1034;1048;1062;1082;1093;1095;1096;1101;1105;1114;1118;11…
A6NMT0	46	Low in at least PSP or PA	0	NA	0	NA	0	NA	5	57;64;125;131;189	1	89	0	NA	40	15;28;31;34;37;38;48;62;80;84;94;100;103;117;118;145;152;153;158;159;160;169;207;223;239;246;247;266;284;286;294;295;312;316;317;318;323;326;328;343
A6NMU1	11	No evidence in PSP or PA	0	NA	0	NA	0	NA	0	NA	0	NA	0	NA	11	26;47;55;58;76;78;80;116;222;267;284
A6NMX2	16	Low in at least PSP or PA	0	NA	0	NA	0	NA	1	44	0	NA	0	NA	15	7;35;38;78;102;108;111;112;130;141;166;171;215;232;234
A6NMY6	26	High in PSP or PA	0	NA	4	89;112;127;164	7	12;18;22;26;92;234;314	3	215;221;236	8	2;117;134;161;243;277;294;296	0	NA	4	74;85;184;305
A6NMZ2	14	No evidence in PSP or PA	0	NA	0	NA	0	NA	0	NA	0	NA	0	NA	14	7;12;22;27;39;41;46;54;70;71;73;108;129;134
A6NMZ5	23	No evidence in PSP or PA	0	NA	0	NA	0	NA	0	NA	0	NA	0	NA	23	41;47;52;56;59;69;70;71;82;88;117;138;204;206;213;218;230;231;239;240;243;256;264
A6NMZ7	170	Low in at least PSP or PA	0	NA	0	NA	0	NA	10	321;371;416;629;632;1369;1489;1492;1728;1730	0	NA	0	NA	160	13;16;21;34;35;40;42;55;56;72;77;82;88;104;120;140;141;143;151;163;170;180;193;196;226;237;241;255;257;274;282;284;290;300;326;344;380;388;419;427;444;446;460;483;494;524;549;552;630;639;650;652;667;681;683;686;703;706;709;713;754;760;769;797;816;817;819;874;885;895;905;923;962;963;980;985;989;990;1008;1010;1025;1033;1045;1064;1096;1114;1134;1182;1195;1222;1223;1228;1238;1251;1258;1264;1274;1283;…
A6NN06	11	No evidence in PSP or PA	0	NA	0	NA	0	NA	0	NA	0	NA	0	NA	11	9;14;24;26;43;45;49;70;84;85;93
A6NN14	82	Low in at least PSP or PA	0	NA	0	NA	0	NA	1	875	1	1155	0	NA	80	7;23;88;99;103;128;167;186;188;193;219;221;248;249;276;277;304;305;333;358;360;361;388;389;414;417;443;444;445;472;473;501;526;528;529;556;557;585;612;613;640;641;666;669;694;697;724;725;748;753;779;781;808;809;837;862;864;865;866;893;921;948;949;976;977;1004;1005;1033;1060;1061;1089;1116;1117;1142;1144;1145;1172;1173;1201;1226
A6NN73	44	No evidence in PSP or PA	0	NA	0	NA	0	NA	0	NA	0	NA	0	NA	44	8;25;41;48;53;57;58;59;61;62;63;69;80;82;86;94;147;155;165;177;191;192;194;205;222;252;257;275;277;296;325;365;375;400;418;419;432;464;506;520;542;546;558;580
A6NN90	54	No evidence in PSP or PA	0	NA	0	NA	0	NA	0	NA	0	NA	0	NA	54	6;17;40;71;87;109;124;130;135;142;144;166;172;178;182;189;195;214;218;219;222;224;226;230;242;250;254;266;288;296;301;304;312;314;323;328;364;397;415;429;430;432;435;442;459;461;467;472;521;541;546;552;553;564
A6NN92	9	No evidence in PSP or PA	0	NA	0	NA	0	NA	0	NA	0	NA	0	NA	9	2;30;76;78;100;119;125;144;152
A6NNA2	107	Medium in at least PSP or PA	0	NA	0	NA	4	469;521;523;525	17	160;161;162;189;192;197;247;279;299;321;363;371;372;471;489;491;567	2	195;196	0	NA	84	2;3;11;14;26;27;28;29;80;146;163;165;181;205;214;216;218;226;228;229;252;256;257;259;260;262;264;266;267;270;272;274;276;291;294;295;297;301;303;306;310;317;330;333;339;340;342;365;368;396;398;399;401;419;420;422;424;428;429;430;432;434;447;473;487;488;498;500;501;502;504;506;508;510;512;519;531;543;554;556;558;569;578;581
A6NNA5	23	Low in at least PSP or PA	0	NA	0	NA	0	NA	1	251	1	119	0	NA	21	20;21;96;128;138;152;169;173;181;191;200;205;217;223;229;231;232;233;246;257;262
A6NNB3	7	No evidence in PSP or PA	0	NA	0	NA	0	NA	0	NA	0	NA	0	NA	7	16;40;43;60;80;118;123
A6NNC1	144	Low in at least PSP or PA	0	NA	0	NA	0	NA	3	393;394;577	1	148	0	NA	140	29;41;58;59;67;70;73;74;75;82;83;84;86;87;102;103;110;112;116;124;125;151;154;202;217;220;224;225;231;237;251;254;263;269;274;286;287;288;295;298;306;316;326;338;344;346;356;361;371;379;382;386;395;396;397;398;400;401;416;417;424;425;426;430;438;439;461;464;467;473;483;488;491;495;496;502;508;522;534;540;545;557;558;559;566;567;569;572;587;600;612;618;620;630;635;645;653;656;660;667;668;669;670;6…
A6NND4	28	No evidence in PSP or PA	0	NA	0	NA	0	NA	0	NA	0	NA	0	NA	28	9;13;23;59;72;88;98;100;101;111;115;152;169;175;193;195;212;222;229;234;235;244;247;248;258;259;311;319
A6NNE9	33	No evidence in PSP or PA	0	NA	0	NA	0	NA	0	NA	0	NA	0	NA	33	2;10;17;55;66;102;122;143;146;147;149;150;151;152;191;205;209;234;236;252;258;265;268;333;334;338;339;341;364;387;391;392;401
A6NNF4	55	Low in at least PSP or PA	0	NA	0	NA	0	NA	1	241	0	NA	0	NA	54	14;48;94;119;145;181;186;193;200;213;214;242;267;269;270;295;298;325;326;336;351;382;409;410;437;438;459;463;465;466;491;493;494;521;522;525;549;550;553;577;578;581;601;605;606;633;659;663;664;691;692;719;720;734
A6NNH2	41	Low in at least PSP or PA	0	NA	0	NA	0	NA	1	413	0	NA	0	NA	40	5;39;52;55;64;74;106;108;114;159;165;182;187;191;206;213;214;221;232;233;252;278;305;306;336;365;366;392;404;419;421;424;428;439;441;451;452;453;456;458
A6NNJ1	49	Medium in at least PSP or PA	0	NA	0	NA	1	282	2	193;231	0	NA	0	NA	46	9;56;122;136;139;140;147;156;169;174;178;182;184;190;192;194;195;196;232;245;267;277;285;318;343;345;358;366;379;382;385;405;406;407;413;416;427;431;434;444;453;454;455;456;459;461
A6NNL0	75	Low in at least PSP or PA	0	NA	0	NA	0	NA	5	7;366;391;740;767	0	NA	0	NA	70	10;15;21;29;34;35;40;42;53;58;69;74;83;89;92;98;106;117;125;143;145;179;183;196;201;274;294;309;310;313;314;323;328;350;357;419;455;531;564;571;593;604;637;645;646;647;648;681;694;697;706;716;745;752;753;760;779;784;788;800;802;813;826;828;843;847;856;858;868;877
A6NNL5	9	No evidence in PSP or PA	0	NA	0	NA	0	NA	0	NA	0	NA	0	NA	9	22;31;33;50;56;66;93;126;139
A6NNM3	140	High in PSP or PA	0	NA	1	330	2	952;1228	8	150;155;158;326;1294;1322;1492;1501	1	1234	0	NA	128	5;7;12;19;20;78;85;214;216;224;233;234;236;248;251;253;260;262;267;268;271;272;273;279;283;284;293;295;298;301;306;308;313;314;318;322;339;345;353;355;364;447;454;473;477;502;506;532;560;637;653;688;710;715;720;735;748;752;759;761;766;772;776;780;781;783;785;786;787;790;797;798;807;816;818;826;891;900;910;916;930;933;975;982;1008;1016;1017;1039;1073;1074;1099;1106;1114;1117;1118;1145;1151;1163;11…
A6NNM8	56	Medium in at least PSP or PA	0	NA	0	NA	1	310	1	87	0	NA	0	NA	54	4;11;21;33;35;36;54;99;128;169;189;205;234;254;279;315;325;345;348;393;395;400;450;457;458;471;497;505;529;544;549;557;559;607;631;637;642;644;672;682;711;713;715;725;726;733;738;751;771;773;781;785;798;805
A6NNN8	40	Low in at least PSP or PA	0	NA	0	NA	0	NA	1	165	0	NA	1	342	38	8;25;26;36;50;65;71;83;116;133;136;157;177;206;209;211;214;217;220;237;241;246;248;254;257;266;281;287;305;319;328;336;369;373;379;380;415;426
A6NNP5	14	High in PSP or PA	0	NA	2	95;96	0	NA	0	NA	0	NA	0	NA	12	13;34;56;90;91;107;124;137;155;158;164;194
A6NNS2	17	No evidence in PSP or PA	0	NA	0	NA	0	NA	0	NA	0	NA	0	NA	17	17;27;31;33;47;83;88;102;105;129;140;168;195;218;221;227;240
A6NNT2	78	Low in at least PSP or PA	0	NA	0	NA	0	NA	3	708;716;821	0	NA	0	NA	75	2;4;47;56;78;86;103;111;141;204;222;231;235;236;243;268;293;294;299;301;316;357;362;404;421;432;443;465;559;583;584;629;635;642;649;651;653;656;664;675;686;688;699;725;726;740;744;801;814;849;858;868;898;914;937;943;946;985;990;1009;1028;1048;1051;1053;1060;1061;1075;1076;1079;1082;1094;1107;1117;1121;1128
A6NNV3	21	Low in at least PSP or PA	0	NA	0	NA	0	NA	2	13;20	0	NA	0	NA	19	25;35;38;72;84;93;98;111;114;149;181;194;200;239;264;279;281;287;312
A6NNW6	44	Low in at least PSP or PA	0	NA	0	NA	0	NA	1	275	0	NA	0	NA	43	9;42;60;102;106;129;132;140;152;167;181;185;233;235;242;282;285;289;290;291;332;345;357;368;436;449;454;461;471;473;475;484;488;502;513;522;527;528;531;550;617;623;624
A6NNX1	2	No evidence in PSP or PA	0	NA	0	NA	0	NA	0	NA	0	NA	0	NA	2	17;50
A6NNY8	38	Other evidence in PA	0	NA	0	NA	0	NA	0	NA	2	71;72	0	NA	36	28;30;34;39;108;117;127;128;135;139;209;220;230;236;239;244;249;250;255;278;279;286;289;293;316;328;341;342;345;357;365;378;383;404;411;427
A6NNZ2	27	High in PSP or PA	0	NA	3	126;138;172	2	115;153	3	145;275;278	1	168	0	NA	18	25;32;40;55;75;78;92;176;188;212;230;234;338;339;364;382;413;420
A6NP11	38	Low in at least PSP or PA	0	NA	0	NA	0	NA	3	10;225;226	0	NA	0	NA	35	26;54;60;91;99;106;131;150;170;172;193;198;212;221;251;253;255;279;281;306;308;309;334;336;337;364;365;390;393;420;421;448;449;477;478
A6NP61	26	Medium in at least PSP or PA	0	NA	0	NA	1	134	2	173;187	0	NA	0	NA	23	17;27;73;78;80;96;106;113;114;116;154;164;170;200;209;238;245;262;277;279;282;310;316
A6PVC2	65	Low in at least PSP or PA	0	NA	0	NA	0	NA	3	243;244;248	0	NA	0	NA	62	9;12;13;14;29;34;35;36;59;125;148;163;176;187;194;199;214;215;222;225;227;229;230;232;247;289;310;319;321;326;337;359;384;428;433;438;444;464;475;493;498;520;543;544;550;573;594;596;604;621;623;636;647;676;703;718;757;791;826;836;844;846
A6PVI3	10	Low in at least PSP or PA	0	NA	0	NA	0	NA	2	17;25	0	NA	0	NA	8	2;38;39;47;60;62;128;142
A6PVL3	12	Low in at least PSP or PA	0	NA	0	NA	0	NA	1	102	0	NA	0	NA	11	6;7;26;32;34;75;91;92;103;105;108
A6PVS8	33	Medium in at least PSP or PA	0	NA	0	NA	1	363	1	361	0	NA	0	NA	31	12;17;42;48;51;58;70;86;119;135;147;160;207;217;236;300;301;308;309;323;326;336;348;352;403;421;482;509;513;549;574
A6PVY3	13	No evidence in PSP or PA	0	NA	0	NA	0	NA	0	NA	0	NA	0	NA	13	14;17;38;51;54;59;62;76;78;80;115;119;124
A6QL63	92	High in PSP or PA	0	NA	1	65	0	NA	3	111;523;987	0	NA	2	77;88	86	20;28;31;32;35;39;41;45;50;58;61;133;137;151;164;171;187;192;193;204;212;223;243;250;255;260;262;266;268;270;275;276;297;302;305;306;308;311;312;359;378;386;396;406;408;416;424;429;433;489;521;526;556;590;601;636;643;679;688;705;725;734;736;759;763;785;788;802;816;829;876;882;910;923;945;953;954;971;1000;1021;1043;1093;1097;1098;1099;1102
A6XGL0	19	Low in at least PSP or PA	0	NA	0	NA	0	NA	4	2;3;10;37	0	NA	0	NA	15	38;43;56;70;100;114;155;176;221;226;231;239;241;252;264
A7E2F4	54	High in PSP or PA	0	NA	1	219	0	NA	1	222	0	NA	0	NA	52	11;14;22;27;28;39;44;51;73;78;82;85;86;87;89;90;91;97;108;110;114;122;175;183;193;194;203;220;233;250;280;303;305;323;324;353;392;403;427;439;445;446;491;496;528;530;548;570;574;586;587;614
A7E2S9	15	No evidence in PSP or PA	0	NA	0	NA	0	NA	0	NA	0	NA	0	NA	15	5;19;22;31;47;127;148;152;159;183;218;221;224;230;250
A7E2U8	26	Low in at least PSP or PA	0	NA	0	NA	0	NA	2	286;308	0	NA	0	NA	24	17;30;41;51;55;101;112;125;128;164;166;210;213;227;233;234;252;254;266;277;281;298;304;305
A7E2V4	185	High in PSP and PA	4	53;567;1130;1836	4	48;1092;1153;1156	7	437;593;1040;1089;1155;1160;1172	11	36;157;185;187;399;595;608;643;1088;1099;1267	27	63;598;603;609;612;613;622;626;627;635;653;1016;1025;1026;1029;1030;1031;1037;1048;1058;1060;1068;1146;1147;1265;1266;1829	5	1042;1143;1256;1257;1259	127	15;19;26;29;32;80;112;124;130;212;221;223;225;241;260;261;263;280;282;285;292;309;314;318;322;323;352;363;388;392;394;396;397;405;409;418;498;514;519;521;527;558;559;657;676;685;704;708;768;786;787;790;822;824;835;845;870;883;897;900;927;938;942;947;971;1113;1119;1179;1181;1183;1184;1185;1186;1187;1189;1192;1193;1194;1195;1196;1198;1202;1204;1224;1234;1296;1301;1305;1306;1309;1320;1341;1347;1352;…
A7E2Y1	94	High in PSP or PA	0	NA	1	1337	0	NA	1	287	2	286;1825	0	NA	90	2;8;11;39;47;52;93;141;159;178;189;191;214;221;300;305;310;316;327;336;349;359;387;425;436;437;461;486;517;577;589;592;605;635;658;673;675;681;692;697;777;787;797;841;877;891;928;960;972;1037;1067;1086;1114;1134;1137;1140;1196;1206;1258;1271;1293;1306;1323;1333;1348;1351;1360;1372;1376;1411;1422;1461;1462;1474;1486;1523;1559;1566;1568;1571;1587;1615;1645;1649;1728;1747;1767;1787;1922;1926
A7KAX9	242	High in PSP and PA	9	587;613;682;706;856;892;952;1203;1585	12	655;659;662;703;732;821;871;1220;1703;1873;2021;2031	22	47;591;594;709;731;738;863;902;904;1234;1311;1314;1401;1596;1700;1771;1796;1820;1930;1934;1957;1988	18	193;201;572;592;712;730;736;750;1181;1215;1563;1600;1720;1754;1759;1854;1884;1923	41	43;44;581;583;685;720;760;774;814;817;825;848;851;852;882;906;908;912;1065;1085;1086;1087;1089;1176;1187;1191;1196;1209;1242;1249;1251;1257;1274;1560;1562;1564;1794;2002;2015;2016;2058	10	809;840;841;877;878;881;1559;1591;1592;1805	130	5;7;8;14;20;73;95;98;132;136;138;151;166;172;196;207;210;220;223;254;255;287;297;326;330;336;352;381;391;409;413;424;441;444;467;471;505;512;532;537;541;553;568;669;670;671;673;777;784;792;799;803;830;900;920;927;935;936;937;972;994;996;997;998;1000;1005;1021;1025;1026;1028;1050;1055;1058;1133;1138;1158;1168;1173;1279;1335;1359;1363;1365;1421;1429;1430;1431;1436;1437;1438;1442;1447;1448;1450;1468…
A7MBM2	147	High in PSP and PA	3	1175;1252;1263	4	1151;1173;1270;1393	2	51;1373	5	107;127;131;296;569	7	106;119;122;123;125;1179;1380	1	1183	125	5;6;7;8;9;12;37;40;55;57;60;67;68;69;70;77;85;86;148;160;162;197;212;233;240;241;242;243;254;258;285;293;295;298;307;318;321;337;339;348;351;352;377;383;392;403;405;406;422;432;436;447;468;509;523;552;553;571;575;596;601;607;610;640;663;687;724;743;791;793;794;802;804;823;847;849;862;899;914;928;949;955;959;961;989;992;1023;1025;1029;1039;1050;1055;1060;1099;1104;1109;1158;1160;1186;1190;1193;120…
A7MCY6	59	High in PSP and PA	6	372;379;385;400;415;504	3	335;365;388	4	97;393;521;534	7	10;105;184;349;351;390;405	11	80;89;342;408;410;420;461;463;475;494;531	2	329;338	26	3;20;26;31;38;40;142;181;207;210;217;220;222;274;277;312;313;449;544;554;568;571;581;585;608;613
A7MD48	162	High in PSP or PA	0	NA	1	363	9	273;419;454;456;527;546;550;552;579	20	76;123;125;301;317;390;443;458;461;532;534;535;542;548;556;570;571;591;597;601	3	278;350;353	0	NA	129	3;30;35;60;93;95;105;106;115;124;127;129;138;139;147;149;155;156;157;158;161;173;175;180;190;192;194;195;197;200;201;204;210;217;222;226;233;238;239;243;253;261;263;282;287;292;293;296;300;304;311;313;319;324;328;330;333;337;338;358;374;375;379;383;384;392;393;394;397;400;401;402;404;405;407;413;421;423;424;428;430;432;434;436;437;439;446;448;449;451;463;471;475;489;491;500;502;511;523;525;526;52…
A7XYQ1	72	High in PSP and PA	1	629	1	597	2	313;583	2	699;759	5	594;602;607;766;770	6	321;327;329;333;335;341	55	16;63;70;75;81;91;94;99;103;112;114;118;123;145;163;165;168;172;175;251;277;299;352;356;365;371;382;420;424;427;448;449;457;464;487;494;513;547;549;556;557;570;578;581;587;591;592;618;683;737;778;802;846;847;851
A8CG34	189	High in PSP and PA	5	2;246;291;412;674	21	95;165;275;322;323;325;328;355;358;368;369;370;372;373;401;415;416;422;473;477;935	17	81;237;260;262;336;348;357;366;410;419;420;442;444;478;490;520;692	18	80;161;186;341;380;385;392;393;411;441;443;453;469;471;603;702;939;967	23	177;190;270;271;274;277;278;384;386;395;586;609;627;629;632;671;691;699;700;970;971;977;992	8	76;396;593;617;619;646;680;689	97	19;40;70;100;126;217;241;507;532;536;538;549;561;565;570;577;715;726;728;733;734;735;736;742;753;754;760;790;793;800;802;804;807;809;819;821;822;823;824;826;830;836;847;850;857;877;879;889;890;891;896;900;905;910;911;918;921;931;932;1015;1024;1031;1032;1039;1044;1050;1051;1061;1062;1064;1065;1066;1067;1071;1075;1082;1088;1090;1100;1101;1108;1114;1116;1120;1138;1147;1151;1175;1177;1178;1180;1184;1…
A8K0R7	86	High in PSP and PA	1	316	1	574	2	162;348	6	31;164;257;476;477;670	4	253;322;529;537	3	250;580;581	69	15;22;47;51;88;94;96;103;105;106;107;108;114;127;134;138;168;188;189;191;196;205;232;236;238;269;275;285;294;304;350;421;422;423;427;441;464;491;501;507;512;540;543;549;554;585;593;616;617;624;627;632;635;636;642;673;689;692;714;723;725;739;746;759;762;767;778;784;791
A8K0S8	28	No evidence in PSP or PA	0	NA	0	NA	0	NA	0	NA	0	NA	0	NA	28	13;50;82;101;102;104;118;124;125;175;178;193;195;204;205;210;212;216;217;226;229;231;232;274;311;321;344;348
A8K0Z3	40	High in PSP or PA	0	NA	1	217	3	219;345;368	4	52;347;403;410	3	340;342;343	1	341	28	9;44;49;58;60;70;82;90;91;105;125;147;165;168;169;171;172;248;263;273;319;326;359;382;424;442;444;465
A8K2U0	122	Low in at least PSP or PA	0	NA	0	NA	0	NA	2	106;406	0	NA	0	NA	120	13;35;44;48;69;80;99;146;156;165;184;210;230;235;257;283;293;309;336;341;348;358;369;414;447;451;482;488;490;498;509;517;519;521;526;533;542;553;563;567;569;587;597;608;611;636;654;655;658;664;666;673;684;695;698;702;717;718;727;747;767;771;773;779;799;805;829;836;840;843;844;871;877;894;915;916;926;928;930;941;968;1000;1019;1022;1024;1073;1096;1118;1127;1130;1145;1167;1170;1174;1180;1181;1184;11…
A8K4G0	15	No evidence in PSP or PA	0	NA	0	NA	0	NA	0	NA	0	NA	0	NA	15	11;13;17;23;31;67;73;77;128;132;133;137;145;175;192
A8K554	7	No evidence in PSP or PA	0	NA	0	NA	0	NA	0	NA	0	NA	0	NA	7	10;24;34;67;80;108;126
A8K5M9	22	Medium in at least PSP or PA	0	NA	0	NA	1	19	2	30;31	5	34;37;47;143;148	0	NA	14	8;13;89;90;91;107;112;115;117;118;124;156;171;174
A8K7I4	70	Low in at least PSP or PA	0	NA	0	NA	0	NA	3	571;572;606	0	NA	0	NA	67	6;7;21;23;61;109;178;188;204;229;236;245;271;279;298;314;316;342;351;364;366;380;384;387;391;405;419;428;440;449;460;476;477;483;486;491;499;510;535;567;581;584;595;602;619;625;632;659;672;693;729;732;733;736;740;767;793;795;806;821;854;857;863;876;881;891;912
A8K830	27	No evidence in PSP or PA	0	NA	0	NA	0	NA	0	NA	0	NA	0	NA	27	9;12;20;31;36;38;40;41;44;46;50;52;58;66;69;83;88;89;94;97;98;102;108;126;135;140;154
A8K855	47	High in PSP and PA	2	200;212	1	206	0	NA	2	16;21	0	NA	0	NA	42	4;7;12;13;19;49;50;56;72;103;110;186;232;233;236;244;246;259;275;289;300;312;319;323;336;370;406;409;424;436;488;525;535;538;557;564;570;579;583;603;626;629
A8K8P3	61	Low in at least PSP or PA	0	NA	0	NA	0	NA	2	193;1146	2	1065;1066	0	NA	57	11;12;30;43;48;52;53;55;64;66;110;225;237;243;251;258;276;335;383;427;507;524;555;595;623;649;667;677;709;718;729;765;768;811;820;851;899;903;918;950;980;1004;1021;1041;1058;1077;1088;1089;1102;1116;1117;1120;1133;1142;1172;1178;1179
A8K8V0	33	Low in at least PSP or PA	0	NA	0	NA	0	NA	1	335	0	NA	0	NA	32	24;30;39;71;79;89;99;100;104;113;144;156;173;182;185;189;195;201;210;242;259;263;285;290;297;324;325;329;337;364;366;379
A8K979	79	High in PSP and PA	1	302	0	NA	1	478	7	17;471;575;656;664;668;688	6	335;336;338;344;349;579	1	297	63	28;30;44;55;69;75;90;115;137;140;142;153;178;198;209;214;219;241;252;267;272;277;320;326;327;368;371;375;381;391;396;397;417;430;432;437;440;453;454;468;473;494;497;506;507;517;529;538;559;560;563;567;568;569;589;603;609;650;654;663;676;678;682
A8MPP1	60	High in PSP or PA	0	NA	1	204	1	471	4	44;239;264;754	5	91;95;96;97;192	0	NA	49	21;51;53;60;174;212;235;251;261;276;279;293;357;409;413;415;422;469;487;504;507;522;523;538;554;557;563;587;591;593;595;629;650;666;669;701;709;710;742;774;781;787;806;845;858;882;904;906;907
A8MPS7	18	Medium in at least PSP or PA	0	NA	0	NA	1	57	5	36;80;81;210;217	0	NA	0	NA	12	2;38;48;67;118;196;222;250;265;267;301;321
A8MPX8	53	No evidence in PSP or PA	0	NA	0	NA	0	NA	0	NA	0	NA	0	NA	53	2;13;21;25;43;67;104;115;119;120;130;156;160;179;193;214;220;232;237;250;267;305;310;313;325;344;345;347;355;402;403;431;440;489;491;498;500;507;509;519;521;526;530;535;537;540;564;573;584;588;598;610;624
A8MPY1	50	Low in at least PSP or PA	0	NA	0	NA	0	NA	2	175;427	0	NA	0	NA	48	9;25;35;36;37;53;81;93;96;98;120;123;128;149;152;181;189;199;204;222;230;232;240;242;243;249;250;285;288;301;311;318;320;325;337;338;344;370;390;398;400;403;411;414;416;419;420;447
A8MQ03	11	High in PSP or PA	0	NA	2	16;92	2	93;94	0	NA	0	NA	0	NA	7	34;37;38;39;40;137;144
A8MQ11	11	No evidence in PSP or PA	0	NA	0	NA	0	NA	0	NA	0	NA	0	NA	11	17;22;52;58;92;107;114;124;125;132;133
A8MQ14	84	Low in at least PSP or PA	0	NA	0	NA	0	NA	1	826	0	NA	0	NA	83	13;17;41;42;45;49;57;69;80;89;100;101;111;115;116;156;172;182;210;236;238;258;265;289;292;294;317;322;345;348;350;373;378;401;406;429;434;457;460;462;485;490;513;516;518;541;546;569;572;574;597;602;656;658;709;714;737;740;742;765;768;770;793;796;798;821;842;849;852;854;877;882;910;938;945;961;989;994;1022;1025;1050;1053;1057
A8MQ27	42	Medium in at least PSP or PA	0	NA	0	NA	2	64;271	2	272;293	0	NA	0	NA	38	13;56;94;107;110;157;194;206;211;217;218;291;313;322;344;379;385;437;438;445;447;449;451;455;457;462;466;467;468;470;472;473;479;480;483;487;491;526
A8MQB3	27	No evidence in PSP or PA	0	NA	0	NA	0	NA	0	NA	0	NA	0	NA	27	5;31;35;36;52;58;91;96;99;115;116;119;124;139;144;145;158;166;174;186;188;189;198;204;208;216;217
A8MQT2	49	High in PSP or PA	0	NA	1	191	0	NA	1	194	0	NA	0	NA	47	8;41;42;48;53;54;57;58;59;61;62;63;69;80;82;86;94;147;155;165;166;175;192;205;222;252;275;277;295;296;325;364;375;399;411;417;418;463;468;500;502;520;542;546;558;559;586
A8MRT5	108	Medium in at least PSP or PA	0	NA	0	NA	2	1066;1095	3	563;567;584	5	255;260;262;1065;1094	0	NA	98	5;14;30;58;70;85;93;100;110;120;130;131;206;225;226;277;296;315;334;353;357;361;380;389;399;403;422;431;441;445;464;473;483;487;506;515;525;544;553;589;591;592;607;612;626;631;633;634;649;654;668;673;675;676;691;696;710;715;717;718;733;738;752;757;759;760;775;780;794;799;801;802;817;822;836;841;843;844;859;864;877;886;896;900;919;928;938;942;961;970;980;984;1003;1051;1080;1109;1123;1133
A8MSI8	2	No evidence in PSP or PA	0	NA	0	NA	0	NA	0	NA	0	NA	0	NA	2	43;48
A8MT19	49	High in PSP or PA	0	NA	2	536;539	1	551	2	496;549	5	493;495;501;505;557	1	489	38	12;41;53;77;106;116;123;133;159;183;187;192;205;211;244;255;258;298;326;338;343;350;365;386;400;413;443;457;469;477;513;532;571;574;578;580;581;582
A8MT33	12	Low in at least PSP or PA	0	NA	0	NA	0	NA	1	181	0	NA	0	NA	11	25;43;53;65;66;74;85;116;157;163;208
A8MT65	48	No evidence in PSP or PA	0	NA	0	NA	0	NA	0	NA	0	NA	0	NA	48	7;8;17;62;66;81;93;124;135;149;150;198;202;207;209;213;221;230;239;241;247;270;306;307;333;341;360;361;386;390;412;416;417;435;444;445;463;470;473;474;498;500;501;502;526;528;529;530
A8MT66	15	Low in at least PSP or PA	0	NA	0	NA	0	NA	1	116	0	NA	0	NA	14	7;11;14;30;31;35;43;55;73;92;98;131;136;140
A8MT69	3	Medium in at least PSP or PA	0	NA	0	NA	1	8	0	NA	0	NA	0	NA	2	16;31
A8MT70	92	Low in at least PSP or PA	0	NA	0	NA	0	NA	5	79;515;630;759;761	3	226;227;228	0	NA	84	17;51;62;63;69;83;93;121;122;155;179;207;212;220;246;252;258;261;267;289;316;355;363;390;422;425;435;463;464;471;476;490;491;499;501;519;522;525;528;547;553;557;564;568;573;574;584;611;619;620;634;641;643;647;648;649;652;653;654;658;660;665;666;667;671;674;688;710;715;720;723;730;731;733;737;740;747;769;772;774;776;777;797;799
A8MTA8	18	No evidence in PSP or PA	0	NA	0	NA	0	NA	0	NA	0	NA	0	NA	18	5;32;69;76;87;88;89;110;118;129;166;169;181;196;197;214;217;267
A8MTB9	36	No evidence in PSP or PA	0	NA	0	NA	0	NA	0	NA	0	NA	0	NA	36	4;9;19;29;60;68;75;80;99;137;142;146;147;154;176;177;178;184;196;208;216;220;234;249;259;272;277;284;285;342;351;356;366;368;370;383
A8MTI9	30	Low in at least PSP or PA	0	NA	0	NA	0	NA	1	253	0	NA	0	NA	29	8;33;50;53;61;62;69;97;103;113;118;127;153;171;186;195;202;205;229;237;246;258;264;275;285;294;306;328;338
A8MTJ3	25	Medium in at least PSP or PA	0	NA	0	NA	2	44;206	0	NA	1	47	0	NA	22	3;6;7;9;12;16;62;75;80;100;144;151;165;177;190;228;246;252;260;263;284;321
A8MTJ6	62	Low in at least PSP or PA	0	NA	0	NA	0	NA	3	192;198;245	4	263;279;285;287	4	257;262;267;277	51	13;66;105;119;133;136;149;151;160;169;178;185;242;248;255;296;299;300;308;317;318;320;321;323;325;326;327;329;337;349;350;354;357;359;362;369;371;373;375;380;381;384;389;391;395;396;399;400;406;410;418
A8MTL0	5	No evidence in PSP or PA	0	NA	0	NA	0	NA	0	NA	0	NA	0	NA	5	13;76;105;108;130
A8MTL3	41	Low in at least PSP or PA	0	NA	0	NA	0	NA	2	112;192	0	NA	0	NA	39	21;49;62;72;75;79;118;137;139;144;146;156;158;160;166;170;171;175;177;178;179;182;209;215;218;221;223;227;228;230;231;237;241;246;262;268;271;291;299
A8MTL9	13	Low in at least PSP or PA	0	NA	0	NA	0	NA	1	29	0	NA	0	NA	12	2;4;5;23;44;69;79;100;106;128;132;133
A8MTQ0	25	Medium in at least PSP or PA	0	NA	0	NA	1	9	2	3;233	0	NA	0	NA	22	15;17;24;27;32;47;50;66;69;71;83;97;104;135;223;228;234;235;236;239;242;247
A8MTT3	6	No evidence in PSP or PA	0	NA	0	NA	0	NA	0	NA	0	NA	0	NA	6	32;37;45;58;62;78
A8MTY0	42	No evidence in PSP or PA	0	NA	0	NA	0	NA	0	NA	0	NA	0	NA	42	14;48;90;94;119;129;142;158;160;178;183;197;210;211;214;238;239;253;266;267;294;295;322;323;350;351;378;379;406;407;435;462;463;490;491;518;519;547;574;575;603;617
A8MTY7	21	No evidence in PSP or PA	0	NA	0	NA	0	NA	0	NA	0	NA	0	NA	21	6;28;29;36;40;41;69;74;77;88;89;95;98;99;104;105;120;130;133;134;162
A8MTZ0	5	Low in at least PSP or PA	0	NA	0	NA	0	NA	1	28	0	NA	0	NA	4	12;18;21;60
A8MTZ7	31	High in PSP or PA	0	NA	1	218	1	166	0	NA	1	164	0	NA	28	4;5;6;8;14;15;17;19;22;24;40;46;50;87;98;103;127;163;175;180;184;189;190;193;203;227;240;244
A8MU10	8	No evidence in PSP or PA	0	NA	0	NA	0	NA	0	NA	0	NA	0	NA	8	3;6;54;58;87;92;93;97
A8MU46	41	Low in at least PSP or PA	0	NA	0	NA	0	NA	4	50;120;336;361	3	9;16;25	0	NA	34	63;80;108;130;134;148;175;186;202;248;250;270;271;278;287;298;302;304;306;308;309;311;316;320;322;323;404;405;406;408;409;444;469;482
A8MU76	31	Low in at least PSP or PA	0	NA	0	NA	0	NA	1	238	0	NA	0	NA	30	6;23;26;33;37;61;105;111;113;124;125;140;156;159;166;167;169;195;213;214;234;235;237;246;247;253;284;294;313;316
A8MU93	23	High in PSP and PA	1	54	0	NA	1	11	4	3;10;48;88	5	52;56;89;95;101	0	NA	12	23;30;31;37;38;44;67;68;73;74;75;82
A8MUA0	32	No evidence in PSP or PA	0	NA	0	NA	0	NA	0	NA	0	NA	0	NA	32	23;26;33;37;44;61;105;111;113;124;125;140;156;159;166;167;169;195;213;214;234;235;237;238;247;253;284;294;313;316;336;338
A8MUH7	33	Low in at least PSP or PA	0	NA	0	NA	0	NA	6	388;391;393;394;395;397	7	128;217;224;231;355;356;367	0	NA	20	22;26;70;81;83;111;139;156;158;178;186;199;242;246;247;284;328;329;375;379
A8MUI8	38	Low in at least PSP or PA	0	NA	0	NA	0	NA	3	214;240;246	0	NA	0	NA	35	23;26;33;37;44;61;105;111;113;114;124;125;140;156;159;166;167;169;176;195;213;234;235;237;238;244;247;253;284;291;294;313;316;338;339
A8MUK1	42	Low in at least PSP or PA	0	NA	0	NA	0	NA	2	272;284	0	NA	0	NA	40	5;18;22;23;36;41;44;71;72;94;110;114;146;187;203;214;232;264;308;329;337;357;358;361;364;376;382;384;386;432;469;484;485;490;491;492;499;507;515;522
A8MUM7	11	No evidence in PSP or PA	0	NA	0	NA	0	NA	0	NA	0	NA	0	NA	11	2;13;15;18;29;30;48;66;119;131;134
A8MUN3	19	No evidence in PSP or PA	0	NA	0	NA	0	NA	0	NA	0	NA	0	NA	19	2;31;60;68;70;72;73;74;76;82;95;97;105;109;115;117;119;121;123
A8MUP2	18	No evidence in PSP or PA	0	NA	0	NA	0	NA	0	NA	0	NA	0	NA	18	12;24;28;75;87;88;97;109;118;136;137;153;154;156;182;198;213;239
A8MUP6	27	No evidence in PSP or PA	0	NA	0	NA	0	NA	0	NA	0	NA	0	NA	27	22;28;29;60;61;69;95;99;109;112;125;139;145;148;151;206;213;221;223;226;245;248;251;258;260;279;291
A8MUU1	4	No evidence in PSP or PA	0	NA	0	NA	0	NA	0	NA	0	NA	0	NA	4	15;24;32;71
A8MUU9	85	Medium in at least PSP or PA	0	NA	0	NA	3	303;339;420	8	42;51;69;78;150;321;402;425	2	326;407	0	NA	72	6;10;15;24;33;37;48;60;66;75;84;87;93;96;105;109;114;123;132;141;147;159;165;168;174;177;183;186;192;195;204;209;218;227;233;236;242;245;251;254;260;263;269;272;281;290;299;308;317;335;344;350;353;359;362;366;368;371;377;380;389;398;416;434;438;440;443;461;470;479;488;497
A8MUV8	35	Low in at least PSP or PA	0	NA	0	NA	0	NA	2	103;408	0	NA	0	NA	33	14;23;42;78;94;105;128;129;138;142;158;168;185;199;213;240;241;269;297;325;328;352;353;357;381;404;409;464;465;466;473;481;492
A8MUX0	96	No evidence in PSP or PA	0	NA	0	NA	0	NA	0	NA	0	NA	0	NA	96	2;4;6;7;12;17;20;24;33;34;37;48;51;52;53;62;66;67;82;84;86;87;102;104;106;122;124;126;142;144;146;147;162;164;166;167;174;178;188;196;197;207;210;217;218;227;239;242;243;252;257;259;261;262;287;288;293;296;302;306;307;314;317;320;326;327;341;348;351;353;358;360;363;364;366;381;382;383;388;392;397;406;418;420;431;441;443;452;456;458;466;468;469;484;498;512
A8MUZ8	28	No evidence in PSP or PA	0	NA	0	NA	0	NA	0	NA	0	NA	0	NA	28	3;27;41;45;51;53;82;91;101;103;109;121;128;129;139;146;152;158;171;213;240;261;266;268;269;294;296;297
A8MV23	37	Low in at least PSP or PA	0	NA	0	NA	0	NA	1	190	0	NA	0	NA	36	13;40;53;58;71;103;104;114;124;132;137;138;145;149;155;159;168;180;193;203;204;254;257;271;280;288;311;315;333;341;359;370;407;408;412;423
A8MV24	9	No evidence in PSP or PA	0	NA	0	NA	0	NA	0	NA	0	NA	0	NA	9	5;23;32;38;53;57;105;141;143
A8MV57	11	No evidence in PSP or PA	0	NA	0	NA	0	NA	0	NA	0	NA	0	NA	11	24;28;34;37;39;61;76;86;109;112;114
A8MV65	35	Other evidence in PA	0	NA	0	NA	0	NA	0	NA	3	253;258;266	0	NA	32	2;16;49;54;61;86;100;107;120;123;125;136;137;140;141;145;149;153;154;180;185;204;206;213;216;218;220;289;292;307;320;323
A8MV72	29	Low in at least PSP or PA	0	NA	0	NA	0	NA	1	208	0	NA	0	NA	28	3;7;14;31;75;81;83;94;95;110;126;129;136;137;139;165;183;184;204;205;207;217;223;254;264;283;286;309
A8MV81	11	No evidence in PSP or PA	0	NA	0	NA	0	NA	0	NA	0	NA	0	NA	11	2;3;8;17;23;26;41;56;81;93;95
A8MVA2	23	No evidence in PSP or PA	0	NA	0	NA	0	NA	0	NA	0	NA	0	NA	23	6;33;34;41;45;46;74;79;82;93;94;100;103;104;108;109;110;135;138;139;152;153;158
A8MVJ9	14	No evidence in PSP or PA	0	NA	0	NA	0	NA	0	NA	0	NA	0	NA	14	27;35;36;49;66;74;76;98;126;132;136;203;261;303
A8MVM7	62	No evidence in PSP or PA	0	NA	0	NA	0	NA	0	NA	0	NA	0	NA	62	16;28;35;41;44;45;46;47;58;68;76;91;107;110;116;117;127;129;132;152;176;188;215;217;243;248;260;261;263;265;278;285;321;352;382;389;399;416;419;449;452;455;466;473;475;480;485;497;508;511;522;527;543;551;554;562;564;567;579;592;611;630
A8MVS1	28	No evidence in PSP or PA	0	NA	0	NA	0	NA	0	NA	0	NA	0	NA	28	3;27;41;45;51;53;82;91;101;103;107;121;128;129;139;146;152;158;171;213;240;261;266;268;269;294;296;297
A8MVS5	26	Other evidence in PA	0	NA	0	NA	0	NA	0	NA	4	213;215;216;217	1	224	21	12;19;28;29;75;78;79;99;102;105;111;122;124;158;167;171;175;180;196;203;205
A8MVU1	29	High in PSP or PA	0	NA	2	321;324	1	296	0	NA	0	NA	0	NA	26	12;75;79;85;123;147;149;154;165;167;184;191;222;253;259;264;279;280;286;291;304;335;346;355;357;364
A8MVW0	82	High in PSP and PA	3	446;669;789	1	370	7	372;400;424;431;512;657;662	6	357;410;476;743;748;792	9	387;411;422;465;501;503;524;664;810	0	NA	56	5;8;23;25;31;37;50;60;77;86;106;119;121;145;150;166;167;170;175;180;197;198;199;203;214;228;234;239;249;259;283;295;305;360;403;404;405;438;590;613;615;625;681;685;688;727;733;734;735;737;773;777;778;780;781;783
A8MVW5	35	Low in at least PSP or PA	0	NA	0	NA	0	NA	2	354;365	0	NA	0	NA	33	30;38;62;83;87;106;133;135;157;192;193;196;198;218;226;230;248;271;274;281;303;336;348;350;359;400;421;424;428;430;434;438;444
A8MVX0	76	Low in at least PSP or PA	0	NA	0	NA	0	NA	4	276;285;769;771	0	NA	0	NA	72	20;31;45;60;64;75;84;88;95;115;129;130;140;144;154;163;172;174;180;203;206;211;217;251;252;261;297;303;307;312;370;386;435;458;459;469;479;494;503;506;507;521;526;530;537;551;582;583;594;644;647;648;650;651;661;679;682;686;687;688;706;708;727;730;731;732;760;799;803;805;819;820
A8MVZ5	21	No evidence in PSP or PA	0	NA	0	NA	0	NA	0	NA	0	NA	0	NA	21	12;27;61;75;103;115;169;176;195;197;207;208;220;222;224;225;237;244;246;247;285
A8MW92	104	High in PSP and PA	2	433;584	1	435	6	313;395;478;599;881;882	16	161;165;168;197;318;343;344;356;368;409;415;432;481;529;604;671	13	359;360;371;384;387;388;389;427;590;598;875;888;889	2	219;589	64	2;31;51;62;146;151;189;194;213;236;237;257;260;270;287;327;328;329;339;340;349;444;446;447;453;454;489;491;492;512;513;541;542;578;605;607;608;611;613;630;634;639;647;648;651;655;665;707;716;735;754;761;770;809;859;862;868;900;903;907;939;960;974;1016
A8MW95	26	No evidence in PSP or PA	0	NA	0	NA	0	NA	0	NA	0	NA	0	NA	26	2;3;18;20;21;23;25;34;63;64;66;72;74;94;95;108;124;140;155;216;319;323;373;396;421;427
A8MW99	49	No evidence in PSP or PA	0	NA	0	NA	0	NA	0	NA	0	NA	0	NA	49	11;22;28;29;41;45;49;68;72;74;77;81;82;91;92;94;98;102;107;114;115;118;124;148;149;166;180;181;184;186;206;218;221;226;227;234;264;266;274;279;282;286;304;308;334;335;358;376;377
A8MWA4	28	No evidence in PSP or PA	0	NA	0	NA	0	NA	0	NA	0	NA	0	NA	28	3;27;41;45;51;53;82;91;103;109;121;128;129;139;146;152;154;158;171;213;240;261;266;268;269;294;296;297
A8MWA6	47	No evidence in PSP or PA	0	NA	0	NA	0	NA	0	NA	0	NA	0	NA	47	9;56;122;136;139;140;147;156;169;174;178;182;184;190;192;193;194;195;196;231;245;254;277;282;285;318;343;345;358;366;379;382;405;406;407;413;416;427;431;434;444;453;454;455;456;459;461
A8MWD9	4	High in PSP or PA	0	NA	1	66	0	NA	0	NA	0	NA	0	NA	3	2;18;51
A8MWE9	14	No evidence in PSP or PA	0	NA	0	NA	0	NA	0	NA	0	NA	0	NA	14	2;3;16;28;29;33;37;46;67;85;86;88;101;129
A8MWK0	30	No evidence in PSP or PA	0	NA	0	NA	0	NA	0	NA	0	NA	0	NA	30	12;19;50;55;57;84;85;137;144;155;193;202;208;211;212;213;223;228;246;281;320;334;342;343;372;382;389;409;444;472
A8MWL6	17	Low in at least PSP or PA	0	NA	0	NA	0	NA	1	14	2	193;198	0	NA	14	3;41;49;54;72;82;95;111;143;151;154;157;163;184
A8MWL7	7	Low in at least PSP or PA	0	NA	0	NA	0	NA	1	98	0	NA	0	NA	6	24;38;47;71;82;113
A8MWP4	23	No evidence in PSP or PA	0	NA	0	NA	0	NA	0	NA	0	NA	0	NA	23	9;15;23;33;37;56;57;66;78;87;107;113;117;118;140;152;160;165;184;193;201;219;226
A8MWP6	15	No evidence in PSP or PA	0	NA	0	NA	0	NA	0	NA	0	NA	0	NA	15	9;20;23;28;33;35;65;76;84;101;105;116;152;160;162
A8MWV9	13	Other evidence in PA	0	NA	0	NA	0	NA	0	NA	2	128;129	0	NA	11	12;18;37;48;70;79;86;90;105;108;110
A8MWX3	44	Medium in at least PSP or PA	0	NA	0	NA	2	230;232	1	358	5	353;355;356;360;381	1	354	35	2;10;15;19;30;46;51;62;65;71;73;83;95;103;104;118;138;160;178;181;182;184;185;261;286;332;339;372;395;416;423;437;455;457;477
A8MWY0	95	Low in at least PSP or PA	0	NA	0	NA	0	NA	5	508;961;969;979;1018	1	995	0	NA	89	26;30;52;53;54;55;75;76;78;87;92;106;109;121;129;132;147;160;162;170;171;181;189;199;245;247;252;268;288;299;304;316;330;333;337;338;389;407;408;409;419;453;460;477;482;501;522;537;543;590;602;603;611;614;616;617;644;661;668;672;684;690;693;694;697;703;706;718;746;760;765;767;775;776;778;809;820;821;826;832;844;850;853;871;912;999;1006;1024;1026
A8MX19	49	No evidence in PSP or PA	0	NA	0	NA	0	NA	0	NA	0	NA	0	NA	49	9;56;122;136;139;140;147;155;156;169;174;178;182;184;190;192;193;194;195;196;231;245;267;277;282;285;318;343;345;358;366;379;382;385;405;406;407;413;416;427;431;434;444;453;454;455;456;459;461
A8MX34	53	No evidence in PSP or PA	0	NA	0	NA	0	NA	0	NA	0	NA	0	NA	53	36;37;40;51;55;60;66;76;87;94;99;104;105;109;111;113;124;129;130;134;138;140;148;155;159;161;165;170;179;189;190;195;203;218;229;234;235;244;256;272;281;287;297;301;305;315;317;318;320;326;330;333;334
A8MX76	47	Low in at least PSP or PA	0	NA	0	NA	0	NA	1	484	0	NA	0	NA	46	2;18;22;48;54;55;58;60;79;118;126;166;167;186;188;194;198;241;290;292;293;294;300;341;361;383;393;398;402;449;461;492;502;504;509;548;549;552;558;574;578;592;603;623;645;684
A8MX80	32	No evidence in PSP or PA	0	NA	0	NA	0	NA	0	NA	0	NA	0	NA	32	23;26;33;37;44;61;105;111;113;124;125;140;156;159;166;167;169;182;195;213;214;234;235;237;238;247;253;284;294;313;316;339
A8MXD5	24	No evidence in PSP or PA	0	NA	0	NA	0	NA	0	NA	0	NA	0	NA	24	10;22;23;25;39;41;44;48;58;68;79;88;101;114;131;193;197;216;220;241;251;256;259;268
A8MXE2	25	No evidence in PSP or PA	0	NA	0	NA	0	NA	0	NA	0	NA	0	NA	25	40;65;68;74;76;88;92;93;112;129;140;154;155;192;231;243;250;288;289;292;310;311;337;342;351
A8MXJ8	46	Medium in at least PSP or PA	0	NA	0	NA	1	282	1	193	0	NA	0	NA	44	9;56;122;136;140;147;156;169;174;178;182;184;190;192;194;195;196;231;245;267;277;285;318;343;345;358;366;379;385;405;406;407;413;416;427;431;434;444;453;454;455;456;459;461
A8MXK1	18	Medium in at least PSP or PA	0	NA	0	NA	1	6	0	NA	0	NA	0	NA	17	15;31;35;54;58;70;71;90;92;104;109;115;128;129;139;165;188
A8MXK9	15	No evidence in PSP or PA	0	NA	0	NA	0	NA	0	NA	0	NA	0	NA	15	9;20;23;28;33;35;65;75;83;100;104;115;151;159;161
A8MXQ7	25	No evidence in PSP or PA	0	NA	0	NA	0	NA	0	NA	0	NA	0	NA	25	6;17;20;21;35;58;62;63;81;213;220;240;243;282;289;295;299;303;360;364;451;466;467;550;561
A8MXT2	36	No evidence in PSP or PA	0	NA	0	NA	0	NA	0	NA	0	NA	0	NA	36	7;40;41;42;43;48;52;62;66;69;70;73;76;79;80;91;94;99;100;101;103;154;172;175;189;191;199;207;263;264;282;299;303;325;331;333
A8MXU0	4	No evidence in PSP or PA	0	NA	0	NA	0	NA	0	NA	0	NA	0	NA	4	15;34;52;67
A8MXV4	26	Low in at least PSP or PA	0	NA	0	NA	0	NA	2	2;272	4	17;25;34;274	0	NA	20	3;4;10;50;63;73;97;103;146;166;198;240;241;243;248;251;316;324;368;373
A8MXV6	17	Low in at least PSP or PA	0	NA	0	NA	0	NA	4	9;19;21;205	0	NA	0	NA	13	3;51;66;131;158;165;170;172;177;228;235;268;281
A8MXY4	57	No evidence in PSP or PA	0	NA	0	NA	0	NA	0	NA	0	NA	0	NA	57	3;48;78;79;90;94;119;158;160;179;181;186;214;241;242;269;270;297;298;326;351;353;354;379;382;409;410;438;459;463;466;493;494;522;549;550;577;578;606;631;633;634;661;662;690;715;717;718;745;746;774;801;802;816;829;830;857
A8MXZ1	47	No evidence in PSP or PA	0	NA	0	NA	0	NA	0	NA	0	NA	0	NA	47	9;32;56;122;136;139;140;147;156;169;174;178;182;184;190;192;193;194;195;196;231;245;277;282;285;318;343;345;358;366;379;385;405;406;407;413;416;427;431;434;444;453;454;455;456;459;461
A8MXZ3	31	No evidence in PSP or PA	0	NA	0	NA	0	NA	0	NA	0	NA	0	NA	31	6;33;34;41;46;74;79;82;93;94;100;103;104;112;113;148;156;157;174;180;187;198;199;202;208;209;233;237;242;243;248
A8MY62	24	Low in at least PSP or PA	0	NA	0	NA	0	NA	3	67;136;139	0	NA	0	NA	21	34;42;63;79;80;82;101;111;123;147;149;155;179;184;204;235;250;255;329;456;476
A8MYA2	53	High in PSP or PA	0	NA	1	148	3	204;206;232	6	28;46;62;244;281;314	19	36;51;53;65;67;180;183;192;210;211;226;299;301;427;428;429;442;445;448	0	NA	24	2;3;8;24;98;113;128;140;156;178;240;250;261;288;324;329;345;358;366;375;376;389;420;460
A8MYB1	22	No evidence in PSP or PA	0	NA	0	NA	0	NA	0	NA	0	NA	0	NA	22	19;20;33;61;62;70;90;104;109;120;147;150;163;167;169;203;209;210;217;282;288;293
A8MYJ7	32	No evidence in PSP or PA	0	NA	0	NA	0	NA	0	NA	0	NA	0	NA	32	5;11;47;52;78;113;167;175;178;180;237;252;267;274;303;321;339;365;375;384;388;414;416;420;422;423;476;496;501;537;560;561
A8MYP8	16	Medium in at least PSP or PA	0	NA	0	NA	1	191	2	138;235	1	148	0	NA	12	3;44;88;96;119;159;164;173;179;197;209;241
A8MYU2	117	Low in at least PSP or PA	0	NA	0	NA	0	NA	3	76;625;649	1	1117	1	1118	112	18;30;31;37;51;70;80;96;113;116;124;130;132;133;150;172;185;190;219;221;225;229;233;248;258;262;266;275;287;300;323;324;344;357;373;391;393;407;420;422;428;435;441;452;463;498;520;531;538;561;604;623;633;645;646;653;658;660;662;663;665;680;685;686;696;708;726;741;756;783;795;801;807;808;826;831;832;833;836;838;840;854;869;883;892;896;902;904;908;932;933;950;953;956;967;974;989;1030;1040;1051;1055…
A8MYV0	13	Low in at least PSP or PA	0	NA	0	NA	0	NA	2	7;219	0	NA	0	NA	11	36;126;135;159;161;194;224;237;245;263;295
A8MYX2	18	No evidence in PSP or PA	0	NA	0	NA	0	NA	0	NA	0	NA	0	NA	18	2;4;24;31;34;47;59;62;69;74;86;89;90;99;102;110;143;169
A8MYZ0	39	Low in at least PSP or PA	0	NA	0	NA	0	NA	1	21	0	NA	0	NA	38	11;12;25;35;44;55;66;76;77;81;86;89;90;98;118;132;133;148;156;179;217;222;257;266;270;311;323;334;346;352;356;375;386;400;404;417;436;447
A8MYZ5	4	Low in at least PSP or PA	0	NA	0	NA	0	NA	1	74	0	NA	0	NA	3	22;81;96
A8MYZ6	38	Medium in at least PSP or PA	0	NA	0	NA	3	184;210;233	5	92;103;215;217;488	8	236;239;274;275;281;284;287;292	1	214	21	20;24;82;83;112;131;133;134;140;146;162;163;199;371;373;380;443;445;452;461;470
A8MZ25	16	No evidence in PSP or PA	0	NA	0	NA	0	NA	0	NA	0	NA	0	NA	16	12;34;48;55;67;70;110;118;123;128;146;148;154;156;159;161
A8MZ26	5	No evidence in PSP or PA	0	NA	0	NA	0	NA	0	NA	0	NA	0	NA	5	7;22;107;189;192
A8MZ36	13	No evidence in PSP or PA	0	NA	0	NA	0	NA	0	NA	0	NA	0	NA	13	4;26;29;40;41;195;210;233;237;291;297;298;299
A8MZ59	21	No evidence in PSP or PA	0	NA	0	NA	0	NA	0	NA	0	NA	0	NA	21	4;13;20;46;55;63;74;78;89;98;100;104;105;108;110;121;127;148;149;166;167
A8MZ97	9	Medium in at least PSP or PA	0	NA	0	NA	1	153	0	NA	1	157	0	NA	7	2;9;70;99;147;168;185
A8MZA4	16	Low in at least PSP or PA	0	NA	0	NA	0	NA	1	65	0	NA	0	NA	15	40;46;71;89;94;102;137;153;158;170;194;223;226;264;266
A8MZF0	28	Medium in at least PSP or PA	0	NA	0	NA	2	59;261	0	NA	13	57;67;128;131;132;135;162;163;168;169;174;273;281	0	NA	13	8;17;23;40;91;109;115;191;215;247;250;310;315
A8MZG2	20	No evidence in PSP or PA	0	NA	0	NA	0	NA	0	NA	0	NA	0	NA	20	9;19;41;48;52;71;81;115;118;129;132;133;135;136;137;138;150;152;159;176
A8MZH6	6	No evidence in PSP or PA	0	NA	0	NA	0	NA	0	NA	0	NA	0	NA	6	15;25;102;105;109;114
A8TX70	188	Medium in at least PSP or PA	0	NA	0	NA	2	312;2414	11	59;228;280;306;386;419;422;1411;1817;1971;2255	2	2260;2263	0	NA	173	21;37;38;45;75;80;85;91;107;123;143;146;154;166;173;183;196;199;233;244;263;264;278;282;287;291;292;296;327;329;332;350;372;394;398;406;450;451;452;473;487;500;541;555;597;607;635;636;638;673;692;699;721;760;769;775;778;779;822;824;859;872;875;910;928;1013;1017;1019;1029;1039;1051;1055;1062;1076;1078;1092;1116;1157;1185;1202;1219;1229;1230;1235;1245;1252;1270;1277;1289;1298;1300;1309;1314;1316;13…
A9QM74	33	Low in at least PSP or PA	0	NA	0	NA	0	NA	2	224;303	0	NA	0	NA	31	22;32;52;59;69;81;82;99;124;125;143;146;166;167;168;197;208;255;259;266;272;294;295;340;350;409;435;445;477;493;498
A9UHW6	13	Medium in at least PSP or PA	0	NA	0	NA	1	221	0	NA	1	218	0	NA	11	5;13;45;52;67;73;97;141;143;188;189
A9YTQ3	59	High in PSP or PA	0	NA	2	451;458	1	666	2	76;281	6	454;460;462;465;466;673	0	NA	48	34;37;53;63;69;74;82;91;92;101;105;111;122;131;140;218;235;237;260;269;289;313;317;326;330;331;334;374;386;389;412;423;429;437;469;491;536;543;555;562;565;582;589;609;632;647;684;695
A9Z1Z3	92	No evidence in PSP or PA	0	NA	0	NA	0	NA	0	NA	0	NA	0	NA	92	3;7;21;65;96;150;170;211;230;239;241;254;265;292;314;323;346;365;368;394;445;449;453;468;511;530;541;542;585;614;668;686;701;735;746;751;752;759;779;782;791;805;897;903;906;921;925;973;978;982;1007;1024;1064;1075;1112;1117;1138;1145;1163;1177;1210;1220;1227;1233;1238;1277;1305;1307;1326;1343;1353;1370;1396;1410;1411;1412;1417;1457;1464;1491;1517;1518;1524;1542;1567;1572;1599;1606;1625;1733;1738;1…
B0FP48	24	Medium in at least PSP or PA	0	NA	0	NA	1	245	0	NA	3	234;236;238	2	256;263	18	4;14;18;23;44;50;61;73;74;78;90;95;112;180;181;199;210;231
B0I1T2	52	High in PSP and PA	1	992	1	1010	2	499;583	9	93;160;349;373;593;666;695;983;1017	3	159;872;873	0	NA	36	48;101;104;112;126;141;183;189;211;243;247;251;265;271;325;333;406;444;473;474;527;550;640;645;672;689;705;807;841;842;850;851;920;923;946;977
B0L653	47	No evidence in PSP or PA	0	NA	0	NA	0	NA	0	NA	0	NA	0	NA	47	2;7;32;36;51;59;79;98;102;107;110;125;127;143;145;146;148;149;156;171;196;200;205;208;214;219;220;221;222;223;224;225;230;231;246;265;288;313;315;338;340;347;353;354;361;367;368
B0YJ81	19	Medium in at least PSP or PA	0	NA	0	NA	3	22;30;33	3	12;14;235	3	42;43;53	0	NA	10	110;137;146;147;158;167;184;189;245;258
B1AJZ1	13	No evidence in PSP or PA	0	NA	0	NA	0	NA	0	NA	0	NA	0	NA	13	13;18;20;28;44;53;60;80;81;97;102;108;115
B1AJZ9	111	Low in at least PSP or PA	0	NA	0	NA	0	NA	4	350;351;1399;1409	0	NA	0	NA	107	7;17;26;32;50;58;86;102;131;147;149;162;168;175;198;201;238;241;247;265;269;274;282;301;304;307;314;322;326;330;346;371;375;389;392;439;444;447;454;464;479;497;548;550;565;568;576;579;595;599;614;631;632;642;645;657;676;717;729;764;765;779;798;800;849;866;871;913;938;983;984;1006;1023;1026;1051;1055;1065;1066;1085;1111;1123;1124;1125;1130;1132;1141;1155;1169;1179;1207;1225;1230;1242;1250;1255;126…
B1AK53	69	High in PSP or PA	0	NA	1	342	2	515;700	7	338;352;563;611;639;647;690	6	227;232;568;612;642;653	4	623;679;694;696	49	20;30;78;91;103;153;219;234;249;257;267;312;318;331;355;356;362;371;372;375;378;382;384;385;386;388;389;400;401;409;436;490;491;503;504;511;540;592;633;634;635;636;664;671;704;719;785;824;835
B1AK76	8	No evidence in PSP or PA	0	NA	0	NA	0	NA	0	NA	0	NA	0	NA	8	33;44;82;88;101;103;110;116
B1AKI9	43	High in PSP or PA	0	NA	1	276	0	NA	0	NA	0	NA	0	NA	42	27;41;53;57;60;62;64;94;102;114;137;150;152;155;165;167;173;182;184;187;216;224;227;230;243;253;281;296;302;305;321;325;333;352;371;374;377;407;411;431;448;450
B1AL46	77	No evidence in PSP or PA	0	NA	0	NA	0	NA	0	NA	0	NA	0	NA	77	7;10;15;21;29;34;35;40;42;53;58;69;74;83;89;92;98;106;117;125;143;145;179;183;194;196;201;274;294;309;310;313;314;323;328;350;357;366;391;419;455;531;564;571;593;604;632;637;645;646;647;648;681;694;697;706;716;740;745;752;753;760;767;779;784;788;800;802;813;826;828;843;847;856;858;868;877
B1AL88	43	No evidence in PSP or PA	0	NA	0	NA	0	NA	0	NA	0	NA	0	NA	43	32;41;44;53;102;109;113;114;124;126;127;128;134;161;177;178;196;209;219;224;228;236;239;240;247;284;292;296;299;314;357;358;385;389;396;398;403;407;408;415;434;443;454
B1AMM8	4	No evidence in PSP or PA	0	NA	0	NA	0	NA	0	NA	0	NA	0	NA	4	10;30;32;59
B1ANS9	83	Medium in at least PSP or PA	0	NA	0	NA	1	294	4	265;368;962;986	0	NA	0	NA	78	16;59;87;98;99;106;118;126;128;136;164;196;197;244;254;270;287;296;299;302;307;321;355;383;385;386;399;407;418;432;433;475;477;505;511;531;613;635;679;720;721;724;727;728;729;733;734;739;740;743;746;750;814;817;820;825;845;846;862;867;886;890;914;936;959;960;984;987;1011;1016;1018;1019;1022;1037;1038;1060;1073;1074
B1ANY3	28	No evidence in PSP or PA	0	NA	0	NA	0	NA	0	NA	0	NA	0	NA	28	23;27;29;46;57;59;63;70;73;84;91;96;113;115;147;160;167;171;175;180;184;187;215;227;229;249;253;262
B1APH4	32	No evidence in PSP or PA	0	NA	0	NA	0	NA	0	NA	0	NA	0	NA	32	3;11;15;36;38;40;56;71;75;102;104;106;152;160;169;170;178;183;186;187;227;299;327;358;368;369;388;417;419;423;433;435
B1ATL7	27	Low in at least PSP or PA	0	NA	0	NA	0	NA	1	284	0	NA	0	NA	26	14;19;38;39;58;67;74;79;85;103;111;112;129;133;155;182;189;212;232;233;234;240;242;277;292;298
B2CW77	15	Low in at least PSP or PA	0	NA	0	NA	0	NA	2	35;90	0	NA	0	NA	13	8;65;68;74;80;82;83;87;88;89;107;118;174
B2RBV5	5	Medium in at least PSP or PA	0	NA	0	NA	2	18;21	0	NA	0	NA	0	NA	3	33;54;61
B2RC85	72	Low in at least PSP or PA	0	NA	0	NA	0	NA	12	275;276;364;366;435;471;634;703;843;857;860;865	0	NA	0	NA	60	15;18;20;21;23;29;41;71;76;85;114;153;173;178;193;223;303;313;335;351;356;357;376;378;380;384;385;425;428;429;483;513;515;549;551;567;617;647;657;676;678;682;685;690;692;695;696;697;698;712;719;721;726;741;742;744;794;841;842;859
B2RD01	18	Low in at least PSP or PA	0	NA	0	NA	0	NA	3	41;68;77	0	NA	0	NA	15	14;52;60;67;84;89;95;102;109;130;138;158;162;173;185
B2RN74	28	No evidence in PSP or PA	0	NA	0	NA	0	NA	0	NA	0	NA	0	NA	28	15;19;20;44;82;90;91;102;108;121;125;179;206;218;219;232;245;246;254;258;264;268;269;276;282;306;322;323
B2RNN3	17	Low in at least PSP or PA	0	NA	0	NA	0	NA	1	217	0	NA	0	NA	16	19;63;70;93;96;202;212;216;259;265;282;283;288;290;331;332
B2RPK0	12	High in PSP or PA	0	NA	1	35	2	39;121	1	15	2	14;42	0	NA	6	32;46;53;100;107;181
B2RTY4	230	High in PSP and PA	5	1230;1299;1317;1733;2464	4	755;1258;1358;2294	11	743;813;889;1219;1223;1240;1307;1330;1349;1438;1829	25	181;768;812;1294;1301;1363;1364;1416;1589;1590;1610;1657;1661;1811;2049;2057;2058;2273;2362;2397;2401;2402;2425;2489;2508	44	740;745;816;827;829;830;1183;1189;1222;1242;1324;1326;1327;1335;1339;1342;1346;1362;1369;1375;1377;1381;1382;1433;1477;1482;1483;1558;1559;1562;1566;1614;1615;1780;1783;1817;2293;2431;2432;2434;2435;2439;2443;2444	2	1192;1198	139	26;40;48;99;115;120;123;153;238;241;243;248;260;266;293;294;323;346;351;375;383;421;424;443;456;497;501;504;521;532;548;583;600;614;636;682;683;689;779;809;848;861;877;891;897;899;918;928;950;953;954;957;963;976;1046;1076;1084;1132;1147;1211;1215;1274;1286;1398;1399;1401;1411;1414;1469;1546;1547;1550;1576;1578;1591;1621;1637;1642;1652;1654;1678;1683;1689;1716;1720;1721;1747;1749;1837;1841;1847;18…
B2RU33	46	Low in at least PSP or PA	0	NA	0	NA	0	NA	3	52;370;383	0	NA	0	NA	43	7;12;22;38;41;46;59;75;78;83;89;96;112;115;126;181;186;267;317;319;332;333;337;347;348;358;369;373;387;393;396;402;424;438;452;470;481;489;510;513;515;527;538
B2RUY7	9	Low in at least PSP or PA	0	NA	0	NA	0	NA	2	38;39	0	NA	0	NA	7	21;25;57;72;132;142;212
B2RUZ4	8	High in PSP or PA	0	NA	4	6;17;22;27	0	NA	2	28;33	1	11	0	NA	1	39
B2RV13	10	No evidence in PSP or PA	0	NA	0	NA	0	NA	0	NA	0	NA	0	NA	10	4;15;20;34;62;103;105;141;148;161
B2RXF0	25	Low in at least PSP or PA	0	NA	0	NA	0	NA	1	4	0	NA	0	NA	24	8;29;40;48;72;73;80;89;90;98;127;143;235;273;277;280;286;288;301;323;335;339;361;368
B2RXF5	34	High in PSP or PA	0	NA	1	328	0	NA	1	283	1	300	0	NA	31	46;60;92;103;124;173;184;191;194;213;229;231;236;237;238;239;241;244;267;271;305;306;314;322;344;357;370;374;378;402;419
B2RXH2	35	Low in at least PSP or PA	0	NA	0	NA	0	NA	3	197;352;452	0	NA	0	NA	32	3;6;7;12;37;77;104;125;138;140;145;232;247;305;308;312;317;329;356;387;388;405;409;410;418;424;431;434;437;475;485;505
B2RXH4	81	Low in at least PSP or PA	0	NA	0	NA	0	NA	2	335;487	0	NA	0	NA	79	3;6;30;53;56;84;96;101;110;118;122;148;153;160;183;202;222;223;225;226;228;246;249;253;266;268;271;277;280;281;284;286;287;288;302;318;322;327;339;347;349;383;397;403;404;410;420;432;434;436;444;448;449;492;505;513;516;573;579;582;586;599;600;614;615;622;627;631;641;651;659;662;667;671;672;695;701;702;704
B2RXH8	31	High in PSP and PA	1	196	4	31;125;247;286	6	38;107;108;149;227;240	5	143;153;158;226;228	3	100;162;293	0	NA	12	3;13;16;47;77;164;169;170;172;209;220;225
B3EWG3	2	No evidence in PSP or PA	0	NA	0	NA	0	NA	0	NA	0	NA	0	NA	2	57;83
B3EWG5	2	No evidence in PSP or PA	0	NA	0	NA	0	NA	0	NA	0	NA	0	NA	2	57;83
B3EWG6	2	No evidence in PSP or PA	0	NA	0	NA	0	NA	0	NA	0	NA	0	NA	2	57;83
B3GLJ2	2	No evidence in PSP or PA	0	NA	0	NA	0	NA	0	NA	0	NA	0	NA	2	20;64
B3KNS4	7	Low in at least PSP or PA	0	NA	0	NA	0	NA	2	25;37	0	NA	0	NA	5	56;86;96;99;102
B3KS81	189	Medium in at least PSP or PA	0	NA	0	NA	2	500;524	20	43;75;79;82;135;172;179;186;252;256;290;292;294;512;538;586;587;588;594;673	0	NA	0	NA	167	2;3;7;8;11;13;17;19;20;31;34;37;52;55;58;60;61;62;64;67;69;80;86;92;95;101;104;107;119;129;131;132;137;140;156;163;168;184;192;195;202;207;208;215;227;231;235;237;238;239;244;258;263;264;268;273;276;280;282;284;286;300;304;306;312;316;324;330;332;334;336;340;344;352;356;360;364;366;368;370;371;372;380;381;382;387;390;392;394;402;404;406;414;416;418;426;428;430;438;440;442;450;452;454;462;464;466;…
B3KU38	69	High in PSP or PA	0	NA	2	406;469	0	NA	2	143;193	10	136;137;138;139;148;202;346;357;359;409	2	400;482	53	22;48;71;73;76;78;79;83;84;85;87;92;94;95;108;112;113;114;115;116;117;120;121;123;125;132;207;214;249;251;269;327;329;337;361;365;367;368;372;384;386;390;395;412;413;414;416;425;427;489;512;516;551
B3SHH9	18	Low in at least PSP or PA	0	NA	0	NA	0	NA	1	19	0	NA	0	NA	17	53;57;63;64;66;76;93;95;96;113;127;155;161;184;188;195;214
B4DH59	84	Low in at least PSP or PA	0	NA	0	NA	0	NA	2	295;370	0	NA	0	NA	82	51;53;70;94;116;117;134;143;145;169;174;175;176;192;204;211;220;226;229;237;240;242;243;247;280;301;304;312;318;355;376;379;387;393;425;430;445;451;454;462;468;500;505;520;526;529;537;543;575;580;595;601;604;612;618;650;655;670;676;679;692;693;697;730;745;751;754;755;762;768;769;781;801;825;839;845;848;856;862;866;873;889
B4DJY2	10	High in PSP or PA	0	NA	1	7	0	NA	1	2	2	16;17	0	NA	6	44;60;63;66;89;100
B4DS77	24	High in PSP or PA	0	NA	1	337	0	NA	0	NA	0	NA	0	NA	23	47;51;55;61;91;92;118;187;242;253;261;278;284;285;292;296;350;364;377;384;396;397;418
B4DU55	56	Low in at least PSP or PA	0	NA	0	NA	0	NA	3	185;246;300	0	NA	0	NA	53	13;24;33;48;52;58;64;77;89;96;139;154;168;169;178;189;216;217;218;220;242;244;245;263;270;274;301;302;326;329;330;355;357;360;382;385;410;412;413;438;441;466;467;469;496;497;524;525;526;550;552;553;554
B4DX44	28	Medium in at least PSP or PA	0	NA	0	NA	1	168	0	NA	0	NA	0	NA	27	14;23;42;78;94;105;119;128;129;138;142;158;186;214;241;242;270;298;326;329;353;354;375;382;406;407;410
B4DXR9	37	Low in at least PSP or PA	0	NA	0	NA	0	NA	1	14	0	NA	0	NA	36	42;48;79;94;116;134;138;151;154;156;175;180;235;236;249;262;263;289;290;291;318;344;346;347;374;382;400;430;458;462;486;514;518;542;570;571
B4DYI2	137	Low in at least PSP or PA	0	NA	0	NA	0	NA	8	86;223;624;835;843;945;947;1114	0	NA	0	NA	129	12;14;15;20;21;47;56;58;68;105;109;124;141;143;144;156;160;173;183;185;186;188;190;196;203;238;244;248;259;261;269;274;279;281;284;287;289;301;302;309;317;327;333;338;339;359;360;365;370;382;390;414;419;424;426;437;446;466;480;491;492;494;498;499;529;534;544;547;557;559;561;581;595;599;610;617;636;678;679;681;689;690;695;699;714;724;734;735;750;751;756;770;776;780;784;786;791;792;820;832;834;841;…
B4DZS4	27	No evidence in PSP or PA	0	NA	0	NA	0	NA	0	NA	0	NA	0	NA	27	14;29;32;34;41;52;55;57;77;100;121;158;211;220;237;259;260;263;265;266;267;269;273;276;280;303;306
B4E2M5	14	Low in at least PSP or PA	0	NA	0	NA	0	NA	1	237	0	NA	0	NA	13	20;26;29;32;49;51;54;62;77;130;222;225;244
B5MCN3	29	High in PSP or PA	0	NA	1	46	1	9	2	2;11	0	NA	0	NA	25	15;28;52;96;105;114;116;124;127;139;176;188;207;210;233;267;283;288;289;309;339;360;370;374;378
B5MCY1	167	High in PSP or PA	0	NA	1	252	0	NA	1	236	0	NA	2	249;254	163	3;5;18;36;73;109;137;146;174;189;216;223;238;241;244;248;286;328;329;334;351;355;361;372;406;410;426;428;431;435;438;440;444;449;457;460;495;543;573;597;643;647;654;675;677;680;684;686;697;705;710;719;723;729;738;743;744;763;772;779;794;797;812;825;858;873;878;892;893;894;921;922;925;935;942;947;950;953;957;958;965;972;976;1001;1012;1020;1028;1038;1039;1040;1064;1083;1095;1096;1106;1113;1116;1128…
B5MD39	17	No evidence in PSP or PA	0	NA	0	NA	0	NA	0	NA	0	NA	0	NA	17	3;12;15;23;41;48;51;54;62;66;69;80;94;108;194;214;216
B5ME19	59	High in PSP and PA	7	9;11;39;166;178;181;182	6	13;15;16;18;866;910	3	95;533;733	4	201;205;755;788	9	2;158;192;208;242;254;530;531;593	2	154;545	28	51;139;222;225;235;237;238;240;286;382;429;467;581;639;640;655;690;704;712;742;797;798;802;804;809;821;824;835
B6A8C7	27	Low in at least PSP or PA	0	NA	0	NA	0	NA	2	69;109	0	NA	0	NA	25	7;25;30;32;36;37;43;57;75;104;112;124;167;173;182;195;203;208;211;226;227;230;257;261;265
B6SEH8	47	No evidence in PSP or PA	0	NA	0	NA	0	NA	0	NA	0	NA	0	NA	47	11;19;27;30;32;37;42;54;55;56;66;73;82;88;92;108;109;112;119;120;139;145;152;154;178;212;221;234;242;270;276;353;362;366;368;373;376;403;405;413;438;441;448;452;467;470;476
B6SEH9	51	Low in at least PSP or PA	0	NA	0	NA	0	NA	1	178	0	NA	0	NA	50	11;19;27;30;32;37;42;54;55;56;66;73;82;88;92;108;109;112;119;120;139;145;152;154;199;212;221;234;242;270;276;353;362;366;368;373;376;405;413;439;449;453;486;487;496;505;511;517;522;534
B7U540	26	High in PSP or PA	0	NA	1	405	0	NA	0	NA	0	NA	0	NA	25	5;11;14;26;64;88;94;137;166;174;197;221;266;278;284;314;315;343;353;358;371;374;385;400;431
B7Z1M9	32	Medium in at least PSP or PA	0	NA	0	NA	3	81;97;128	3	105;164;183	3	175;176;180	0	NA	23	23;27;37;123;140;144;145;148;149;153;168;170;210;224;240;249;253;275;281;304;344;345;352
B7Z368	12	Low in at least PSP or PA	0	NA	0	NA	0	NA	1	54	0	NA	0	NA	11	5;6;14;16;30;37;42;58;59;84;85
B7Z3J9	9	No evidence in PSP or PA	0	NA	0	NA	0	NA	0	NA	0	NA	0	NA	9	2;36;37;53;56;57;66;74;83
B7Z6K7	93	High in PSP and PA	1	87	0	NA	1	70	12	151;283;310;366;478;618;701;752;775;803;848;849	0	NA	0	NA	79	10;33;52;53;67;132;166;169;170;173;175;183;191;197;199;205;215;219;224;230;250;252;256;258;277;279;285;304;306;312;332;334;338;340;360;362;368;388;390;394;396;416;418;421;422;444;446;447;453;472;474;487;500;502;528;530;531;556;558;575;584;586;587;593;612;614;640;670;756;757;780;784;785;786;808;812;813;814;841
B7Z8K6	14	No evidence in PSP or PA	0	NA	0	NA	0	NA	0	NA	0	NA	0	NA	14	1;8;36;37;50;52;66;68;72;82;91;107;109;126
B7ZAQ6	39	No evidence in PSP or PA	0	NA	0	NA	0	NA	0	NA	0	NA	0	NA	39	2;7;8;13;45;51;68;69;70;100;113;135;142;148;162;175;202;225;233;237;239;241;258;278;294;340;344;355;371;372;373;375;376;393;394;401;433;436;437
B7ZBB8	23	High in PSP and PA	1	86	1	84	2	60;166	1	9	4	45;49;191;195	0	NA	14	141;144;149;162;207;226;229;236;241;259;281;284;288;303
B7ZC32	79	High in PSP or PA	0	NA	1	251	0	NA	2	811;957	0	NA	1	250	75	5;8;18;24;26;31;34;60;74;78;98;115;118;120;156;170;195;219;225;226;227;229;260;265;266;268;277;282;288;291;310;318;324;333;344;370;375;390;418;427;432;446;473;475;484;488;492;510;527;543;549;567;568;570;588;595;639;646;678;745;762;789;791;817;821;858;864;871;877;885;890;899;913;944;956
B7ZLF3	11	Medium in at least PSP or PA	0	NA	0	NA	1	11	0	NA	2	6;7	0	NA	8	47;51;78;106;119;174;180;187
B7ZW38	29	High in PSP and PA	1	196	2	31;247	2	38;143	3	3;107;158	4	100;108;162;240	0	NA	17	13;16;47;77;125;149;153;164;169;170;172;220;226;227;228;229;293
B8ZZ34	21	No evidence in PSP or PA	0	NA	0	NA	0	NA	0	NA	0	NA	0	NA	21	35;77;78;82;104;107;138;168;216;220;233;249;287;299;330;331;340;362;379;384;391
B9A014	23	No evidence in PSP or PA	0	NA	0	NA	0	NA	0	NA	0	NA	0	NA	23	6;16;54;62;80;103;106;151;154;164;171;174;184;187;188;204;207;210;217;221;230;237;251
B9A064	24	Medium in at least PSP or PA	0	NA	0	NA	4	75;181;192;194	4	47;58;177;189	7	55;59;61;65;167;170;178	1	202	8	62;90;94;123;124;139;155;214
B9A6J9	38	No evidence in PSP or PA	0	NA	0	NA	0	NA	0	NA	0	NA	0	NA	38	9;41;73;76;90;91;112;138;139;150;191;216;220;226;246;264;278;316;346;367;368;370;376;403;405;412;413;435;446;454;477;484;504;510;513;531;542;543
B9EJG8	19	Low in at least PSP or PA	0	NA	0	NA	0	NA	1	237	3	235;239;242	0	NA	15	7;21;42;56;65;69;102;111;134;171;173;188;206;225;233
B9ZVM9	39	No evidence in PSP or PA	0	NA	0	NA	0	NA	0	NA	0	NA	0	NA	39	42;49;56;66;77;110;117;130;133;147;149;158;159;169;177;189;198;215;224;225;227;231;236;241;259;260;261;265;266;272;281;282;283;286;298;299;332;336;347
C4AMC7	39	Medium in at least PSP or PA	0	NA	0	NA	2	215;217	1	343	6	9;338;340;341;345;366	1	339	29	44;49;52;58;60;70;82;90;91;105;125;145;163;166;167;169;170;246;271;317;324;357;380;401;408;422;440;442;463
C9IYD2	34	Other evidence in PA	0	NA	0	NA	0	NA	0	NA	7	39;44;46;352;353;381;382	0	NA	27	9;10;61;80;99;118;137;141;145;164;173;183;187;206;215;225;229;248;257;267;271;290;338;367;396;410;420
C9J069	71	High in PSP and PA	1	109	2	448;856	3	468;499;576	3	35;312;512	8	95;418;426;434;497;509;591;599	1	507	53	12;27;30;52;75;93;129;204;206;236;242;244;269;293;297;316;319;341;343;369;397;398;442;446;484;547;571;616;621;631;635;638;652;656;666;685;688;695;717;729;737;746;758;761;776;781;794;815;817;839;865;958;968
C9J1S8	29	Low in at least PSP or PA	0	NA	0	NA	0	NA	2	255;257	0	NA	0	NA	27	3;6;33;75;81;87;88;109;116;117;118;146;166;215;298;308;327;338;350;379;390;395;421;428;429;438;440
C9J202	18	Medium in at least PSP or PA	0	NA	0	NA	1	39	1	45	1	36	0	NA	15	17;55;62;64;79;80;82;98;114;143;153;154;155;197;215
C9J2P7	42	No evidence in PSP or PA	0	NA	0	NA	0	NA	0	NA	0	NA	0	NA	42	5;18;22;23;36;41;44;71;72;94;110;114;146;187;203;214;232;264;272;284;308;312;329;337;357;358;361;364;376;382;384;386;432;469;484;485;490;491;499;507;515;522
C9J302	24	Low in at least PSP or PA	0	NA	0	NA	0	NA	4	2;51;198;199	0	NA	0	NA	20	16;20;33;41;43;44;60;63;66;80;84;85;115;158;174;176;180;181;184;190
C9J3I9	9	Low in at least PSP or PA	0	NA	0	NA	0	NA	1	45	0	NA	0	NA	8	46;55;88;91;94;97;99;101
C9J3V5	16	Low in at least PSP or PA	0	NA	0	NA	0	NA	1	7	0	NA	0	NA	15	3;15;18;36;39;40;65;67;104;119;122;133;145;147;150
C9J442	24	Low in at least PSP or PA	0	NA	0	NA	0	NA	2	224;230	0	NA	0	NA	22	4;28;32;66;82;97;101;106;120;124;131;141;147;155;157;166;167;199;205;211;214;218
C9J6K1	12	Low in at least PSP or PA	0	NA	0	NA	0	NA	3	39;46;47	0	NA	0	NA	9	15;77;111;115;116;146;151;154;180
C9J798	60	High in PSP or PA	0	NA	1	562	0	NA	10	96;387;425;428;476;481;518;588;595;760	3	586;587;768	1	749	45	5;6;25;26;79;102;138;154;170;175;207;239;241;251;266;267;299;333;336;344;346;349;351;354;397;412;430;468;497;602;608;609;612;630;634;666;672;681;693;710;784;785;786;790;793
C9J7I0	15	High in PSP or PA	0	NA	1	64	0	NA	0	NA	4	43;58;59;60	0	NA	10	11;15;79;80;87;113;117;121;132;137
C9JA33	29	High in PSP or PA	0	NA	3	226;316;356	0	NA	0	NA	10	182;195;209;210;217;228;337;342;348;349	1	326	15	41;43;70;96;99;102;118;127;128;153;155;247;252;253;264
C9JBD0	7	No evidence in PSP or PA	0	NA	0	NA	0	NA	0	NA	0	NA	0	NA	7	6;14;59;65;73;83;113
C9JCN9	1	Low in at least PSP or PA	0	NA	0	NA	0	NA	1	66	0	NA	0	NA	0	NA
C9JDP6	16	No evidence in PSP or PA	0	NA	0	NA	0	NA	0	NA	0	NA	0	NA	16	4;17;24;69;72;87;99;102;128;130;138;152;186;207;214;217
C9JDV5	14	Low in at least PSP or PA	0	NA	0	NA	0	NA	1	12	0	NA	0	NA	13	20;21;46;49;50;59;64;74;95;104;112;116;136
C9JE40	39	No evidence in PSP or PA	0	NA	0	NA	0	NA	0	NA	0	NA	0	NA	39	16;22;79;80;92;95;107;117;119;120;131;139;143;149;168;172;180;208;243;259;266;273;277;298;299;332;336;366;422;443;444;459;466;473;476;477;483;506;515
C9JG80	107	Low in at least PSP or PA	0	NA	0	NA	0	NA	2	1071;1100	5	255;260;262;1070;1099	0	NA	100	5;14;30;58;70;85;93;100;110;120;130;131;206;225;226;277;296;315;334;353;357;361;380;389;399;403;422;431;441;445;464;473;483;487;506;515;525;529;548;557;567;571;590;599;609;613;631;636;638;639;654;659;673;678;680;681;696;701;715;720;722;723;738;743;757;762;764;765;780;785;799;804;806;807;822;827;841;846;848;849;864;869;882;891;901;905;924;933;943;947;966;975;985;989;1008;1056;1085;1114;1128;1138
C9JH25	97	Medium in at least PSP or PA	0	NA	0	NA	1	533	3	641;766;891	2	731;738	0	NA	91	28;43;46;49;69;78;91;105;106;109;115;120;125;126;131;133;136;139;151;166;167;174;202;206;225;231;234;241;243;244;246;249;251;260;265;271;272;274;281;283;286;291;299;305;309;314;323;325;408;485;498;510;517;546;553;571;589;626;665;707;710;711;714;724;774;777;781;791;799;800;802;803;805;810;813;814;815;820;821;835;840;842;843;845;849;851;856;859;862;867;894
C9JI98	12	High in PSP and PA	1	175	1	154	1	124	1	110	1	137	0	NA	7	10;13;19;74;82;97;120
C9JJ37	13	No evidence in PSP or PA	0	NA	0	NA	0	NA	0	NA	0	NA	0	NA	13	16;21;29;70;75;93;100;160;173;183;199;234;289
C9JJH3	40	No evidence in PSP or PA	0	NA	0	NA	0	NA	0	NA	0	NA	0	NA	40	5;18;22;23;36;41;44;71;72;94;114;146;187;203;214;232;264;272;308;329;336;337;357;358;361;364;376;382;384;386;432;469;484;485;490;491;499;507;515;522
C9JL84	59	Medium in at least PSP or PA	0	NA	0	NA	1	89	2	6;72	0	NA	0	NA	56	10;22;28;48;76;95;100;103;106;108;109;116;123;149;162;164;172;174;177;181;184;196;201;219;222;236;242;248;250;257;262;266;267;276;300;302;328;330;331;339;346;352;353;368;382;384;387;401;417;438;480;483;497;514;516;530
C9JLJ4	41	No evidence in PSP or PA	0	NA	0	NA	0	NA	0	NA	0	NA	0	NA	41	5;18;22;23;36;41;44;71;72;94;110;114;146;187;203;214;232;264;272;284;308;329;337;358;361;364;376;382;384;386;432;469;484;485;490;491;492;499;507;515;522
C9JLR9	52	High in PSP or PA	0	NA	1	248	1	156	3	81;263;408	0	NA	0	NA	47	9;11;12;24;35;36;38;59;62;67;68;75;76;89;94;131;132;139;152;164;166;240;242;294;311;315;320;334;339;354;357;359;365;366;370;448;452;465;481;497;510;534;574;596;615;628;672
C9JLW8	13	High in PSP and PA	1	21	1	24	4	4;17;18;26	1	84	3	3;7;25	0	NA	3	74;90;97
C9JN71	50	Low in at least PSP or PA	0	NA	0	NA	0	NA	2	406;408	0	NA	0	NA	48	3;24;42;72;74;77;101;104;105;115;116;125;127;128;129;156;157;166;181;184;185;194;209;213;238;240;241;248;268;269;278;294;322;323;325;349;378;379;381;436;462;463;465;490;491;493;518;520
C9JPN9	40	No evidence in PSP or PA	0	NA	0	NA	0	NA	0	NA	0	NA	0	NA	40	5;18;22;23;36;41;44;71;94;110;114;146;187;203;214;232;264;272;284;308;329;337;357;358;361;364;376;382;384;386;432;469;484;485;490;491;499;507;515;522
C9JQI7	50	Low in at least PSP or PA	0	NA	0	NA	0	NA	3	18;217;226	0	NA	0	NA	47	8;19;34;41;46;61;89;116;123;128;143;153;160;187;203;205;208;236;238;254;273;279;304;334;335;338;345;352;375;390;391;401;410;413;419;420;423;445;499;503;504;512;524;542;557;572;574
C9JQL5	9	High in PSP or PA	0	NA	1	10	0	NA	0	NA	1	14	0	NA	7	43;50;53;61;81;84;101
C9JR72	20	No evidence in PSP or PA	0	NA	0	NA	0	NA	0	NA	0	NA	0	NA	20	38;54;103;124;155;156;161;174;198;221;243;273;274;286;341;352;361;389;435;453
C9JRZ8	14	High in PSP or PA	0	NA	1	215	0	NA	2	282;291	1	227	1	211	9	8;23;77;103;133;160;202;264;305
C9JSJ3	77	Low in at least PSP or PA	0	NA	0	NA	0	NA	1	459	0	NA	0	NA	76	4;5;10;11;18;22;30;41;69;80;156;159;160;161;163;164;167;185;187;197;210;216;230;238;239;240;250;267;268;274;312;313;320;335;339;352;358;364;366;369;370;402;403;405;419;428;430;434;435;437;444;446;449;453;454;455;456;457;458;460;461;462;463;464;465;468;470;490;491;506;561;567;597;609;610;611
C9JTQ0	27	High in PSP or PA	0	NA	2	283;294	2	258;331	0	NA	7	189;191;193;203;256;313;322	0	NA	16	38;89;107;115;119;139;210;235;240;248;286;287;338;348;358;360
C9JUA4	10	Low in at least PSP or PA	0	NA	0	NA	0	NA	1	22	1	12	0	NA	8	4;6;32;40;41;43;47;49
C9JUS6	8	No evidence in PSP or PA	0	NA	0	NA	0	NA	0	NA	0	NA	0	NA	8	15;87;111;121;134;135;147;149
C9JVI0	41	No evidence in PSP or PA	0	NA	0	NA	0	NA	0	NA	0	NA	0	NA	41	5;18;22;23;36;41;44;71;72;94;110;114;146;187;203;214;232;264;272;284;308;329;337;357;358;361;364;376;382;384;386;432;469;484;485;490;491;499;507;515;522
C9JVW0	12	Other evidence in PA	0	NA	0	NA	0	NA	0	NA	3	5;13;20	0	NA	9	41;60;70;73;92;94;112;118;125
C9JXX5	8	Low in at least PSP or PA	0	NA	0	NA	0	NA	1	50	0	NA	0	NA	7	16;30;35;38;44;54;77
D3DTV9	4	No evidence in PSP or PA	0	NA	0	NA	0	NA	0	NA	0	NA	0	NA	4	12;22;37;64
D3W0D1	18	No evidence in PSP or PA	0	NA	0	NA	0	NA	0	NA	0	NA	0	NA	18	11;18;22;26;63;69;70;72;93;95;102;128;162;171;182;186;187;205
D6R901	41	No evidence in PSP or PA	0	NA	0	NA	0	NA	0	NA	0	NA	0	NA	41	5;18;22;23;36;41;44;71;94;110;114;146;187;203;214;232;264;272;284;308;329;337;357;358;361;364;376;382;384;386;432;469;484;485;490;491;492;499;507;515;522
D6R9N7	41	No evidence in PSP or PA	0	NA	0	NA	0	NA	0	NA	0	NA	0	NA	41	5;18;22;23;36;41;44;71;72;94;110;114;146;187;203;214;232;264;272;284;308;329;337;357;358;361;364;376;382;384;386;432;469;484;485;490;491;499;507;515;522
D6RA61	41	No evidence in PSP or PA	0	NA	0	NA	0	NA	0	NA	0	NA	0	NA	41	5;18;22;23;36;41;44;71;72;94;110;114;146;187;203;214;232;264;272;284;308;329;337;357;358;361;364;376;382;384;386;432;469;484;485;490;491;499;507;515;522
D6RBM5	13	No evidence in PSP or PA	0	NA	0	NA	0	NA	0	NA	0	NA	0	NA	13	5;18;22;23;36;41;44;71;72;94;110;114;146
D6RBQ6	41	No evidence in PSP or PA	0	NA	0	NA	0	NA	0	NA	0	NA	0	NA	41	5;18;22;23;36;41;44;71;72;94;110;114;146;187;203;214;232;264;272;284;308;329;337;358;361;364;376;382;384;386;432;469;484;485;490;491;492;499;507;515;522
D6RCP7	41	No evidence in PSP or PA	0	NA	0	NA	0	NA	0	NA	0	NA	0	NA	41	5;18;22;23;36;41;44;71;72;94;110;114;146;187;203;214;232;264;272;284;308;329;337;357;358;361;364;376;382;384;386;432;469;484;485;490;491;499;507;515;522
D6REC4	21	No evidence in PSP or PA	0	NA	0	NA	0	NA	0	NA	0	NA	0	NA	21	4;12;76;97;107;117;150;187;210;241;275;286;295;314;327;334;343;355;394;435;448
D6RF30	43	High in PSP or PA	0	NA	1	77	1	41	4	69;230;260;434	4	48;57;68;512	0	NA	33	25;88;90;94;102;155;163;173;182;185;199;200;202;213;242;283;285;304;333;363;372;384;395;410;421;428;433;446;472;555;558;559;590
D6RGH6	35	Medium in at least PSP or PA	0	NA	0	NA	1	167	2	236;246	0	NA	0	NA	32	16;55;58;86;87;91;102;106;127;129;130;131;134;139;145;150;157;216;229;265;271;288;297;331;333;338;340;347;349;354;356;385
D6RGX4	48	Medium in at least PSP or PA	0	NA	0	NA	2	182;184	1	231	0	NA	0	NA	45	56;122;136;139;140;147;156;169;174;178;190;192;193;194;195;196;232;245;255;267;277;282;285;318;343;345;357;358;366;379;385;405;406;407;413;416;427;431;434;453;454;455;456;459;461
D6RIA3	231	High in PSP or PA	0	NA	1	1187	6	687;988;1345;1423;1437;1441	9	3;242;300;301;939;942;1057;1456;1458	22	249;250;253;446;449;450;882;889;893;895;1035;1040;1041;1185;1186;1351;1353;1420;1704;1707;1714;1715	6	870;874;880;1123;1348;1425	187	9;18;19;43;51;63;66;67;69;73;128;136;154;166;167;171;185;187;188;200;207;225;227;237;238;255;258;260;267;268;269;270;271;272;273;284;289;292;299;302;307;309;312;326;353;356;376;390;402;408;412;421;430;434;438;460;465;466;471;474;476;502;510;511;514;517;522;527;534;553;557;564;565;566;606;607;610;611;614;628;633;645;646;649;650;654;662;679;683;684;696;709;712;722;745;758;760;763;764;781;788;791;79…
D6RJB6	41	No evidence in PSP or PA	0	NA	0	NA	0	NA	0	NA	0	NA	0	NA	41	5;18;22;23;36;41;44;71;72;94;110;114;146;187;203;214;232;264;272;284;308;329;337;357;358;361;364;376;382;384;386;432;469;484;485;490;491;499;507;515;522
E0CX11	1	No evidence in PSP or PA	0	NA	0	NA	0	NA	0	NA	0	NA	0	NA	1	46
E2RYF6	328	Medium in at least PSP or PA	0	NA	0	NA	3	209;499;509	13	41;45;57;63;219;231;235;623;773;859;899;1173;1568	0	NA	0	NA	312	7;24;25;35;51;55;69;73;77;79;83;91;97;101;107;115;121;125;131;135;145;155;156;159;163;169;170;173;179;183;189;193;199;202;203;213;223;229;241;245;251;252;254;255;265;271;275;285;291;295;301;305;311;313;315;321;325;331;332;335;341;345;350;354;360;370;374;380;383;384;390;394;400;404;414;420;424;434;440;444;450;454;460;464;470;474;480;484;490;494;503;513;523;529;539;543;549;553;559;569;572;573;583;5…
E2RYF7	19	No evidence in PSP or PA	0	NA	0	NA	0	NA	0	NA	0	NA	0	NA	19	17;48;51;55;66;68;70;77;81;109;131;144;153;175;186;197;208;219;230
E5RG02	19	No evidence in PSP or PA	0	NA	0	NA	0	NA	0	NA	0	NA	0	NA	19	10;13;16;17;25;40;59;69;71;92;95;107;122;126;137;139;141;157;160
E5RHQ5	112	Medium in at least PSP or PA	0	NA	0	NA	1	260	2	1123;1152	3	262;1122;1151	0	NA	106	5;14;30;58;70;85;93;100;110;120;130;131;206;225;226;277;296;315;319;323;342;351;361;365;384;393;403;407;426;435;445;449;468;477;487;491;510;519;529;533;552;561;571;575;599;604;606;607;622;627;641;646;648;649;664;669;683;688;690;691;706;711;725;730;732;733;748;753;767;772;774;775;790;795;809;814;816;817;832;837;851;856;858;859;874;879;892;901;911;915;934;943;953;957;976;985;995;999;1018;1027;1037;…
E5RIL1	24	Medium in at least PSP or PA	0	NA	0	NA	1	245	0	NA	3	234;236;238	2	256;263	18	4;14;18;23;44;50;61;73;74;78;90;95;112;180;181;199;210;231
E5RJ46	9	No evidence in PSP or PA	0	NA	0	NA	0	NA	0	NA	0	NA	0	NA	9	9;15;29;50;53;57;60;77;91
E5RJM6	13	No evidence in PSP or PA	0	NA	0	NA	0	NA	0	NA	0	NA	0	NA	13	3;25;37;66;120;132;137;249;271;310;356;360;397
E5RQL4	13	No evidence in PSP or PA	0	NA	0	NA	0	NA	0	NA	0	NA	0	NA	13	2;3;4;18;46;52;59;66;84;98;115;126;134
E7ERA6	21	Medium in at least PSP or PA	0	NA	0	NA	1	30	1	19	5	18;20;23;36;42	0	NA	14	2;3;27;29;33;47;52;56;69;118;165;201;237;241
E7ETH6	43	Medium in at least PSP or PA	0	NA	0	NA	1	205	1	256	2	215;219	0	NA	39	10;33;52;53;67;70;87;132;151;166;169;170;173;175;183;191;197;199;224;230;250;252;258;265;278;280;283;284;308;334;336;337;343;362;364;368;370;392;399
E7EU14	10	No evidence in PSP or PA	0	NA	0	NA	0	NA	0	NA	0	NA	0	NA	10	14;68;72;77;85;124;130;138;150;152
E7EW31	101	High in PSP or PA	0	NA	4	179;260;372;955	6	74;218;392;394;777;789	12	236;240;267;268;411;472;798;803;811;855;865;867	18	72;78;273;277;416;426;427;434;435;449;470;477;484;809;862;910;921;922	3	784;785;786	58	27;28;30;31;33;40;86;94;108;124;142;150;158;165;287;297;306;317;339;340;341;346;381;385;452;454;459;494;495;497;517;529;530;552;564;566;571;578;581;592;614;646;663;681;701;710;723;749;888;949;951;963;970;984;1000;1001;1002;1011
E9PAV3	259	High in PSP and PA	3	1977;2054;2066	24	50;874;949;972;995;1018;1042;1066;1089;1112;1135;1158;1181;1204;1227;1250;1273;1319;1342;1388;1411;1995;2029;2049	10	193;506;855;860;1296;1474;1713;1805;1897;1980	11	271;340;349;585;1304;1323;1512;1906;1944;1962;2014	57	277;279;282;288;289;570;572;575;577;578;579;738;755;758;765;766;795;800;802;915;916;917;933;935;958;1004;1022;1046;1075;1098;1213;1236;1397;1404;1429;1487;1488;1489;1511;1580;1581;1588;1607;1609;1623;1639;1646;1653;1709;1710;1721;1787;1789;1791;1795;1799;1928	11	733;736;793;849;868;912;1033;1442;1645;1650;1656	143	29;30;33;59;65;69;71;75;85;86;87;112;120;132;133;134;146;150;151;160;163;169;171;176;182;204;210;222;225;229;243;252;253;257;263;265;304;307;315;316;319;329;332;344;345;352;355;362;380;386;389;390;394;396;398;404;406;408;412;417;418;434;435;464;468;469;473;479;494;520;521;538;545;594;606;607;610;616;617;619;625;631;638;639;652;667;674;682;705;713;775;778;782;783;814;825;826;829;834;840;842;846;88…
E9PB15	12	Medium in at least PSP or PA	0	NA	0	NA	1	157	1	159	1	165	0	NA	9	3;9;17;34;69;84;105;111;142
E9PGG2	29	Low in at least PSP or PA	0	NA	0	NA	0	NA	4	3;132;223;357	0	NA	0	NA	25	49;91;140;163;175;230;239;250;274;280;285;295;296;305;323;332;339;344;349;350;355;360;374;376;377
E9PI22	27	No evidence in PSP or PA	0	NA	0	NA	0	NA	0	NA	0	NA	0	NA	27	9;13;26;45;52;54;61;64;74;92;125;131;141;146;157;167;194;196;222;232;233;235;245;246;253;255;270
E9PIF3	26	Low in at least PSP or PA	0	NA	0	NA	0	NA	1	319	0	NA	0	NA	25	5;14;30;58;70;76;80;85;93;100;110;170;184;225;244;245;274;279;281;296;300;338;342;356;367
E9PJ23	29	Low in at least PSP or PA	0	NA	0	NA	0	NA	2	371;385	3	273;278;280	0	NA	24	5;14;18;30;44;71;98;103;111;118;128;131;138;148;149;224;243;244;295;311;316;332;337;408
E9PJI5	27	Low in at least PSP or PA	0	NA	0	NA	0	NA	1	319	0	NA	0	NA	26	11;19;39;51;57;61;66;74;81;91;151;165;206;225;226;255;260;262;267;277;296;300;338;342;356;367
E9PKD4	26	Other evidence in PA	0	NA	0	NA	0	NA	0	NA	3	255;260;262	0	NA	23	11;19;39;51;57;61;66;74;81;91;151;165;206;225;226;267;277;296;300;319;323;337;348
E9PQ18	24	No evidence in PSP or PA	0	NA	0	NA	0	NA	0	NA	0	NA	0	NA	24	7;13;21;22;38;39;40;60;73;108;109;127;131;138;153;165;173;183;184;187;191;196;200;201
E9PQ53	2	No evidence in PSP or PA	0	NA	0	NA	0	NA	0	NA	0	NA	0	NA	2	19;40
E9PQR5	29	Low in at least PSP or PA	0	NA	0	NA	0	NA	1	392	3	273;278;280	0	NA	25	5;14;30;44;71;98;103;111;118;128;131;138;148;149;224;243;244;295;311;316;332;337;353;358;415
E9PQX1	6	No evidence in PSP or PA	0	NA	0	NA	0	NA	0	NA	0	NA	0	NA	6	50;60;64;72;86;103
E9PRG8	6	Medium in at least PSP or PA	0	NA	0	NA	1	65	0	NA	0	NA	0	NA	5	56;57;92;98;123
F2Z333	8	No evidence in PSP or PA	0	NA	0	NA	0	NA	0	NA	0	NA	0	NA	8	57;78;82;88;111;129;141;193
F2Z398	17	No evidence in PSP or PA	0	NA	0	NA	0	NA	0	NA	0	NA	0	NA	17	16;18;20;22;34;37;43;48;64;70;76;80;91;92;97;99;122
F2Z3F1	9	No evidence in PSP or PA	0	NA	0	NA	0	NA	0	NA	0	NA	0	NA	9	25;55;73;96;97;100;101;108;117
F2Z3M2	12	No evidence in PSP or PA	0	NA	0	NA	0	NA	0	NA	0	NA	0	NA	12	4;7;21;24;30;34;50;66;76;97;104;108
F5GYI3	36	No evidence in PSP or PA	0	NA	0	NA	0	NA	0	NA	0	NA	0	NA	36	28;39;44;61;72;82;116;117;119;126;127;132;135;144;163;169;185;189;193;196;198;212;217;227;234;236;256;266;269;300;302;306;309;334;336;349
F5H284	10	Low in at least PSP or PA	0	NA	0	NA	0	NA	2	4;40	3	95;99;110	0	NA	5	21;51;77;150;153
F5H4A9	16	Medium in at least PSP or PA	0	NA	0	NA	2	153;187	0	NA	3	156;160;195	0	NA	11	12;35;83;105;141;173;176;179;208;215;224
F5H4B4	60	Low in at least PSP or PA	0	NA	0	NA	0	NA	6	186;188;347;348;349;354	0	NA	0	NA	54	27;48;53;71;74;93;94;105;108;112;119;120;139;143;144;171;177;187;189;197;234;236;246;249;255;263;272;279;283;288;291;294;298;324;333;339;352;358;359;364;367;395;408;414;419;428;440;458;471;476;510;534;540;568
F8VTS6	26	Low in at least PSP or PA	0	NA	0	NA	0	NA	1	112	0	NA	0	NA	25	37;53;56;72;83;117;120;124;148;160;171;181;182;200;210;226;233;260;265;268;271;276;279;283;284
F8W0I5	54	Other evidence in PA	0	NA	0	NA	0	NA	0	NA	3	255;260;262	0	NA	51	5;14;30;58;70;85;93;100;110;120;130;131;206;225;226;277;296;315;334;353;357;361;380;389;399;403;422;431;441;445;463;468;470;471;480;486;491;505;510;512;513;528;533;547;552;554;555;570;575;589;594
F8W1W9	29	Low in at least PSP or PA	0	NA	0	NA	0	NA	1	389	3	270;275;277	0	NA	25	16;17;29;41;68;95;100;108;115;125;128;135;145;146;221;240;241;292;308;313;329;334;350;355;412
F8WBI6	43	High in PSP or PA	0	NA	3	77;185;553	1	41	6	90;230;260;434;458;497	6	48;57;68;69;88;537	2	445;452	25	94;102;155;163;173;182;199;200;202;213;257;283;285;304;324;333;372;383;407;418;457;470;583;584;615
F8WCE1	3	No evidence in PSP or PA	0	NA	0	NA	0	NA	0	NA	0	NA	0	NA	3	10;24;39
F8WCM5	19	Other evidence in PA	0	NA	0	NA	0	NA	0	NA	4	114;116;182;186	0	NA	15	33;64;67;69;70;71;73;101;102;103;151;152;158;160;198
F8WFD2	25	Low in at least PSP or PA	0	NA	0	NA	0	NA	1	300	0	NA	0	NA	24	11;19;39;51;57;61;66;74;81;91;151;165;206;225;226;255;260;262;277;281;319;323;337;348
G2XKQ0	7	Medium in at least PSP or PA	0	NA	0	NA	1	32	0	NA	1	31	0	NA	5	2;9;50;61;99
G3V0H7	62	Low in at least PSP or PA	0	NA	0	NA	0	NA	4	4;108;534;559	2	38;42	0	NA	56	15;16;17;25;61;77;85;88;90;102;119;121;147;158;159;181;196;205;218;222;225;226;246;281;284;303;304;308;323;325;345;356;367;374;385;387;399;403;410;414;421;436;444;445;446;458;471;487;507;509;529;556;571;604;630;636
G3V211	13	No evidence in PSP or PA	0	NA	0	NA	0	NA	0	NA	0	NA	0	NA	13	6;7;18;19;23;24;28;65;80;84;88;102;103
G5E9R7	45	No evidence in PSP or PA	0	NA	0	NA	0	NA	0	NA	0	NA	0	NA	45	3;4;9;11;13;14;19;27;38;40;42;44;46;47;56;67;82;86;87;96;107;111;112;113;117;121;122;138;151;161;170;180;185;190;195;201;203;205;207;210;212;217;222;227;232
G9CGD6	96	High in PSP or PA	0	NA	4	383;433;708;873	3	339;671;891	0	NA	29	244;317;325;328;333;362;368;369;381;386;392;653;656;658;660;674;682;689;691;712;770;781;786;788;796;889;892;894;898	7	229;296;355;661;670;675;677	53	8;44;91;92;100;101;105;113;123;150;197;204;249;402;409;425;460;465;472;492;497;518;521;534;535;540;562;573;599;606;615;617;635;639;646;647;648;649;651;723;727;729;734;736;737;741;742;744;745;759;804;813;826
H0UI37	8	No evidence in PSP or PA	0	NA	0	NA	0	NA	0	NA	0	NA	0	NA	8	9;14;27;41;64;93;95;97
H0Y354	13	No evidence in PSP or PA	0	NA	0	NA	0	NA	0	NA	0	NA	0	NA	13	2;7;14;26;27;44;90;91;95;106;117;134;143
H0Y7S4	23	Medium in at least PSP or PA	0	NA	0	NA	1	146	0	NA	0	NA	0	NA	22	23;103;151;155;183;185;196;201;215;221;225;227;235;243;271;281;290;297;306;325;335;371
H0YIQ3	3	No evidence in PSP or PA	0	NA	0	NA	0	NA	0	NA	0	NA	0	NA	3	4;14;15
H0YIQ5	7	No evidence in PSP or PA	0	NA	0	NA	0	NA	0	NA	0	NA	0	NA	7	9;24;32;39;49;58;60
H0YKK7	27	Low in at least PSP or PA	0	NA	0	NA	0	NA	1	458	0	NA	0	NA	26	14;37;53;54;60;65;69;80;81;89;100;101;102;106;114;119;136;157;175;191;447;472;481;483;516;536
H0YL09	16	Low in at least PSP or PA	0	NA	0	NA	0	NA	1	121	0	NA	0	NA	15	20;42;51;57;60;80;82;83;84;85;89;92;99;111;112
H0YL14	5	No evidence in PSP or PA	0	NA	0	NA	0	NA	0	NA	0	NA	0	NA	5	12;31;61;63;95
H0YM25	17	No evidence in PSP or PA	0	NA	0	NA	0	NA	0	NA	0	NA	0	NA	17	3;9;28;34;46;52;57;65;100;116;121;133;157;186;189;226;228
H3BMG3	3	No evidence in PSP or PA	0	NA	0	NA	0	NA	0	NA	0	NA	0	NA	3	14;28;64
H3BNL1	16	No evidence in PSP or PA	0	NA	0	NA	0	NA	0	NA	0	NA	0	NA	16	3;8;20;24;26;56;63;108;109;121;136;150;157;191;197;204
H3BNL8	15	No evidence in PSP or PA	0	NA	0	NA	0	NA	0	NA	0	NA	0	NA	15	4;7;48;69;124;135;141;150;158;162;166;179;187;196;211
H3BPF8	44	High in PSP or PA	0	NA	1	427	0	NA	0	NA	1	530	2	438;445	40	8;25;41;48;53;57;65;68;69;77;88;90;94;102;155;163;173;185;199;200;202;213;230;260;265;283;285;304;333;366;376;400;411;450;451;463;490;573;576;577
H3BPM6	13	No evidence in PSP or PA	0	NA	0	NA	0	NA	0	NA	0	NA	0	NA	13	22;24;38;47;61;79;96;110;112;135;137;154;190
H3BQB6	28	High in PSP or PA	0	NA	1	224	3	40;76;86	3	108;199;243	9	31;65;71;74;78;109;123;125;230	0	NA	12	6;99;102;133;150;193;203;205;255;258;264;267
H3BQJ8	12	No evidence in PSP or PA	0	NA	0	NA	0	NA	0	NA	0	NA	0	NA	12	17;29;37;38;48;56;62;66;72;89;104;132
H3BQL2	43	High in PSP or PA	0	NA	1	77	1	434	0	NA	3	68;69;536	2	445;452	36	25;41;48;57;88;90;94;102;155;163;173;182;185;199;200;202;213;230;242;260;283;285;304;333;363;372;407;418;457;458;470;496;579;582;583;614
H3BQW9	11	Low in at least PSP or PA	0	NA	0	NA	0	NA	1	25	0	NA	0	NA	10	4;5;35;36;41;53;70;79;82;121
H3BR10	10	No evidence in PSP or PA	0	NA	0	NA	0	NA	0	NA	0	NA	0	NA	10	3;7;24;33;39;40;43;85;98;99
H3BRN8	12	No evidence in PSP or PA	0	NA	0	NA	0	NA	0	NA	0	NA	0	NA	12	10;12;14;16;22;37;50;52;63;64;88;89
H3BS89	16	No evidence in PSP or PA	0	NA	0	NA	0	NA	0	NA	0	NA	0	NA	16	13;28;68;70;92;98;103;141;142;218;231;245;251;265;274;286
H3BSY2	45	High in PSP or PA	0	NA	3	77;434;553	0	NA	2	260;497	5	68;69;457;458;537	2	445;452	33	25;41;48;57;88;90;94;102;155;163;173;182;185;199;200;202;213;230;242;283;285;304;333;363;372;383;407;418;470;580;583;584;615
H3BTG2	13	No evidence in PSP or PA	0	NA	0	NA	0	NA	0	NA	0	NA	0	NA	13	2;9;22;38;65;89;90;107;113;117;118;119;121
H3BU77	6	No evidence in PSP or PA	0	NA	0	NA	0	NA	0	NA	0	NA	0	NA	6	11;24;54;57;67;68
H3BUK9	42	No evidence in PSP or PA	0	NA	0	NA	0	NA	0	NA	0	NA	0	NA	42	7;12;22;38;41;46;52;59;75;78;89;144;149;230;280;282;295;296;300;310;311;321;332;333;336;346;350;356;359;365;387;401;415;433;444;452;473;476;478;490;523;543
H3BV12	40	High in PSP or PA	0	NA	3	77;185;553	3	41;230;434	0	NA	6	48;57;68;69;88;537	3	90;445;452	25	94;102;155;163;173;199;200;202;213;257;283;285;304;324;333;372;383;407;457;458;470;497;583;584;615
H3BV60	24	Low in at least PSP or PA	0	NA	0	NA	0	NA	4	32;110;114;115	0	NA	0	NA	20	4;10;37;64;68;87;99;135;145;155;165;174;198;212;214;246;294;306;308;315
H7C241	17	No evidence in PSP or PA	0	NA	0	NA	0	NA	0	NA	0	NA	0	NA	17	7;13;25;26;28;43;66;76;87;97;115;126;130;155;163;196;212
H7C350	27	No evidence in PSP or PA	0	NA	0	NA	0	NA	0	NA	0	NA	0	NA	27	23;24;25;47;48;51;54;66;80;81;111;121;124;135;143;149;158;162;172;202;203;243;322;324;332;333;377
I0J062	21	No evidence in PSP or PA	0	NA	0	NA	0	NA	0	NA	0	NA	0	NA	21	14;16;27;34;57;60;64;78;79;94;108;109;112;119;148;163;165;176;191;212;214
I1YAP6	40	No evidence in PSP or PA	0	NA	0	NA	0	NA	0	NA	0	NA	0	NA	40	3;9;11;16;36;59;80;86;87;88;109;116;118;146;176;180;200;215;237;271;279;297;312;319;324;329;330;337;338;350;372;388;391;393;419;426;427;431;434;449
I3L1E1	12	No evidence in PSP or PA	0	NA	0	NA	0	NA	0	NA	0	NA	0	NA	12	16;19;20;40;51;54;65;70;84;89;94;153
I3L273	45	Low in at least PSP or PA	0	NA	0	NA	0	NA	3	126;158;363	0	NA	0	NA	42	3;5;19;24;40;43;49;52;70;77;101;109;113;115;117;133;134;149;161;181;193;201;213;221;227;238;245;252;257;276;281;283;303;318;324;326;338;343;349;377;476;509
I3L3R5	9	No evidence in PSP or PA	0	NA	0	NA	0	NA	0	NA	0	NA	0	NA	9	8;31;75;96;97;115;174;196;234
I6L899	42	High in PSP or PA	0	NA	4	77;185;433;552	1	41	6	90;230;260;282;457;496	7	48;57;68;69;88;456;536	2	444;451	22	94;102;155;163;173;199;200;202;213;257;284;303;323;332;371;382;406;417;469;582;583;614
K7EJ46	6	Other evidence in PA	0	NA	0	NA	0	NA	0	NA	1	4	0	NA	5	21;27;59;60;67
K7RE56	37	No evidence in PSP or PA	0	NA	0	NA	0	NA	0	NA	0	NA	0	NA	37	2;7;30;41;51;81;86;103;107;112;115;130;132;144;148;150;151;153;154;161;172;201;205;210;212;213;219;225;227;230;235;236;251;270;276;293;302
K9M1U5	14	No evidence in PSP or PA	0	NA	0	NA	0	NA	0	NA	0	NA	0	NA	14	4;30;34;56;63;74;75;94;99;130;131;149;156;175
L0R819	10	Medium in at least PSP or PA	0	NA	0	NA	1	20	0	NA	2	28;29	2	11;12	5	3;42;57;70;72
M0QZC1	27	High in PSP or PA	0	NA	1	60	0	NA	2	146;186	0	NA	0	NA	24	12;18;21;22;25;27;31;33;49;52;69;70;96;130;142;190;193;215;228;229;246;256;303;328
M0QZD8	280	No evidence in PSP or PA	0	NA	0	NA	0	NA	0	NA	0	NA	0	NA	280	27;34;42;58;62;64;73;102;114;116;118;132;157;167;201;207;208;211;223;230;240;246;255;263;264;266;291;292;302;323;335;341;352;353;369;385;398;399;424;432;441;454;473;500;504;507;508;526;530;533;538;558;574;579;583;609;620;621;623;629;631;633;645;648;653;691;719;752;761;770;799;811;822;826;839;842;850;856;875;878;881;909;911;912;924;932;936;943;966;999;1016;1027;1029;1057;1079;1105;1119;1124;1126;1…
M0R2J8	141	Medium in at least PSP or PA	0	NA	0	NA	2	283;1515	7	585;975;1052;1056;1058;1518;1520	0	NA	0	NA	132	14;16;17;19;31;32;59;60;75;85;89;92;98;104;107;112;116;119;121;125;127;129;131;138;150;151;156;164;183;238;294;350;362;373;379;381;400;426;440;452;472;473;481;507;511;517;519;541;542;551;552;568;578;599;641;671;673;678;680;682;685;686;688;693;700;712;735;748;752;765;816;818;829;838;861;873;881;900;918;919;951;960;1003;1014;1029;1039;1094;1095;1100;1123;1131;1151;1153;1157;1176;1193;1204;1207;1217…
M5A8F1	13	No evidence in PSP or PA	0	NA	0	NA	0	NA	0	NA	0	NA	0	NA	13	12;17;23;31;37;43;50;70;82;85;97;140;155
O00110	16	Low in at least PSP or PA	0	NA	0	NA	0	NA	1	117	0	NA	0	NA	15	9;47;54;55;58;59;68;69;70;86;153;164;178;198;199
O00115	32	Low in at least PSP or PA	0	NA	0	NA	0	NA	3	41;70;355	0	NA	0	NA	29	23;57;58;78;85;88;103;108;109;131;140;141;145;149;161;168;207;213;214;219;227;232;240;265;268;288;291;296;301
O00116	41	High in PSP and PA	2	42;65	0	NA	0	NA	4	149;257;261;632	5	80;589;612;614;641	0	NA	30	18;21;54;101;121;146;153;158;174;176;240;242;294;304;308;315;319;348;355;367;392;417;437;438;442;464;527;531;563;630
O00124	24	High in PSP and PA	1	167	0	NA	1	96	1	144	2	141;148	0	NA	19	3;13;53;57;61;64;129;130;155;185;200;211;213;214;229;232;234;236;249
O00139	50	High in PSP and PA	3	100;140;484	4	75;157;604;615	5	107;135;207;585;586	5	20;137;516;635;683	14	58;61;84;85;121;127;128;129;153;423;427;432;433;522	0	NA	19	31;38;115;250;283;317;328;335;371;419;435;454;468;469;507;531;536;658;695
O00141	29	High in PSP and PA	2	397;401	3	74;78;422	0	NA	2	80;377	2	96;404	4	61;88;89;410	16	15;46;56;108;145;165;208;215;232;252;255;299;323;351;356;429
O00142	16	Low in at least PSP or PA	0	NA	0	NA	0	NA	3	21;24;84	0	NA	0	NA	13	27;51;61;71;103;127;128;135;138;150;162;175;224
O00144	31	No evidence in PSP or PA	0	NA	0	NA	0	NA	0	NA	0	NA	0	NA	31	65;86;94;105;136;193;208;210;224;239;245;271;278;291;327;328;356;392;407;414;415;452;498;503;517;524;530;531;539;560;584
O00148	23	High in PSP and PA	1	40	3	37;183;426	4	25;43;145;391	1	185	2	44;367	1	420	11	68;90;129;136;141;152;227;231;271;295;327
O00151	26	High in PSP and PA	3	90;118;130	1	215	9	123;133;134;152;153;194;213;239;250	4	108;186;187;235	7	31;37;84;157;170;176;225	1	165	1	59
O00154	26	Medium in at least PSP or PA	0	NA	0	NA	2	182;327	1	303	4	318;319;334;336	0	NA	19	18;19;88;94;114;125;132;135;144;166;224;226;228;229;237;274;293;300;341
O00155	28	Medium in at least PSP or PA	0	NA	0	NA	2	174;256	2	159;334	0	NA	0	NA	24	8;10;13;19;115;116;134;189;196;203;226;242;251;261;300;313;335;337;338;340;344;345;358;360
O00159	67	High in PSP and PA	2	408;864	2	1015;1041	5	343;410;536;736;916	13	29;38;139;142;196;263;367;432;589;592;607;862;907	6	195;347;400;403;815;1022	0	NA	39	59;86;97;108;177;219;225;276;277;282;306;310;325;387;413;456;492;554;576;577;583;617;677;760;766;832;844;878;891;898;937;968;970;971;973;975;996;1009;1062
O00160	65	High in PSP and PA	1	1023	2	734;1001	3	671;922;992	9	109;166;195;299;535;561;939;973;988	2	165;986	0	NA	48	3;11;17;52;56;112;128;131;147;177;188;218;239;251;258;268;287;314;323;328;334;336;381;453;459;495;497;510;514;526;557;681;721;767;823;825;841;845;853;872;891;895;914;923;938;961;1061;1076
O00161	11	High in PSP and PA	5	5;20;34;110;161	4	6;23;95;136	0	NA	0	NA	1	116	0	NA	1	211
O00165	27	High in PSP and PA	2	189;192	1	68	3	53;153;255	5	66;162;210;212;266	1	151	0	NA	15	2;18;43;90;93;102;112;128;135;147;206;232;247;248;278
O00167	57	Low in at least PSP or PA	0	NA	0	NA	0	NA	1	257	6	215;216;218;230;256;260	0	NA	50	7;9;14;33;41;47;51;53;63;75;98;100;106;110;114;118;121;122;124;126;131;158;165;172;180;181;190;191;195;198;200;208;245;253;284;292;301;337;338;346;351;357;358;368;428;437;465;474;482;521
O00168	7	High in PSP or PA	0	NA	3	82;83;88	0	NA	0	NA	0	NA	0	NA	4	3;22;35;57
O00170	11	High in PSP or PA	0	NA	2	43;159	1	104	5	53;131;132;220;329	0	NA	0	NA	3	255;256;303
O00175	9	No evidence in PSP or PA	0	NA	0	NA	0	NA	0	NA	0	NA	0	NA	9	10;26;31;39;49;53;54;56;97
O00178	57	High in PSP and PA	4	44;47;69;580	6	12;24;25;481;584;658	3	8;17;517	5	6;174;205;384;462	11	63;209;210;608;623;624;633;634;643;644;667	5	72;77;220;230;234	23	101;109;116;122;244;281;331;343;352;355;356;366;388;404;413;439;444;471;472;489;506;526;593
O00180	27	Medium in at least PSP or PA	0	NA	0	NA	3	4;8;300	2	302;303	0	NA	0	NA	22	9;19;42;43;71;86;91;94;97;106;112;116;127;138;175;193;204;215;222;224;326;327
O00182	29	Medium in at least PSP or PA	0	NA	0	NA	2	240;286	0	NA	6	202;244;250;289;305;307	0	NA	21	4;6;12;18;39;40;41;54;81;107;108;135;139;143;146;160;165;209;238;260;293
O00186	38	High in PSP or PA	0	NA	1	323	2	512;587	3	508;542;556	3	325;464;472	1	499	28	12;47;85;87;97;99;125;127;129;139;145;161;198;205;225;233;246;312;313;386;414;436;443;453;492;529;551;563
O00187	52	No evidence in PSP or PA	0	NA	0	NA	0	NA	0	NA	0	NA	0	NA	52	13;32;69;80;81;94;108;111;112;119;122;166;181;185;193;197;198;209;210;214;216;222;230;271;283;295;312;323;325;343;353;362;374;395;420;421;426;437;493;506;514;546;560;571;611;623;628;633;642;654;657;684
O00189	57	Medium in at least PSP or PA	0	NA	0	NA	1	171	7	45;145;150;162;167;196;444	1	446	0	NA	48	3;9;10;24;62;71;75;78;84;96;103;126;141;151;168;176;177;179;182;201;204;218;222;224;239;254;257;258;266;287;292;301;308;323;325;342;344;348;349;372;375;390;394;396;398;406;408;417
O00192	65	High in PSP and PA	6	203;267;335;343;864;915	4	185;332;345;606	4	198;200;348;887	7	105;108;184;249;602;871;902	7	112;179;205;879;916;921;931	0	NA	37	8;11;15;51;56;73;76;79;428;472;473;498;508;523;530;531;556;567;579;615;669;674;691;720;737;748;788;790;796;812;813;815;823;831;851;940;960
O00193	24	High in PSP and PA	3	17;87;147	6	15;24;25;82;93;127	2	7;63	7	2;90;132;136;138;140;142	5	65;171;180;181;183	1	105	0	NA
O00194	9	Medium in at least PSP or PA	0	NA	0	NA	1	83	1	203	0	NA	0	NA	7	18;61;62;103;106;115;163
O00198	4	No evidence in PSP or PA	0	NA	0	NA	0	NA	0	NA	0	NA	0	NA	4	19;27;28;56
O00203	117	High in PSP and PA	2	276;609	5	140;141;750;752;817	1	527	5	89;200;206;647;1081	32	26;29;31;38;39;258;623;637;762;765;767;768;772;773;774;778;779;780;782;784;786;790;792;794;839;841;852;854;855;856;859;861	1	828	71	2;3;5;12;53;57;77;116;118;134;159;163;179;310;327;330;336;338;345;361;374;379;403;415;451;461;489;498;524;548;587;591;671;677;679;685;686;688;689;690;692;694;696;698;700;706;712;716;717;720;721;722;726;728;732;744;878;901;938;944;948;956;961;989;1007;1020;1037;1052;1054;1066;1092
O00204	34	High in PSP or PA	0	NA	1	318	4	137;348;350;352	2	324;347	4	332;338;357;365	0	NA	23	21;24;45;48;50;71;90;94;112;118;123;124;138;155;160;188;220;239;244;247;255;263;290
O00206	81	Low in at least PSP or PA	0	NA	0	NA	0	NA	4	730;738;790;800	0	NA	0	NA	77	3;5;19;25;55;62;71;73;76;86;100;102;105;116;123;126;127;140;164;172;183;184;189;207;211;239;275;311;312;314;317;327;352;360;368;374;381;386;392;394;400;407;415;416;432;438;441;445;455;471;472;482;504;512;518;520;521;528;534;545;552;559;569;570;589;613;622;637;640;645;681;682;744;761;762;820;838
O00212	11	Medium in at least PSP or PA	0	NA	0	NA	1	138	1	17	0	NA	0	NA	9	32;45;90;100;103;162;172;192;193
O00213	66	High in PSP or PA	0	NA	2	205;517	7	118;175;207;228;287;347;699	4	289;459;610;695	3	123;345;521	0	NA	50	2;5;6;8;10;16;23;52;100;140;174;185;203;215;218;222;223;231;233;236;242;253;266;292;293;298;322;374;390;391;402;413;438;449;494;500;568;571;572;573;574;581;584;631;645;647;666;669;671;680
O00214	24	Low in at least PSP or PA	0	NA	0	NA	0	NA	3	54;55;178	0	NA	0	NA	21	4;41;102;148;152;154;155;159;163;164;171;213;223;243;248;258;262;287;298;299;316
O00217	9	No evidence in PSP or PA	0	NA	0	NA	0	NA	0	NA	0	NA	0	NA	9	26;29;30;50;73;92;106;137;174
O00219	38	No evidence in PSP or PA	0	NA	0	NA	0	NA	0	NA	0	NA	0	NA	38	15;44;60;81;86;107;112;153;166;181;184;207;216;253;256;259;260;275;284;293;310;313;326;337;358;360;369;383;440;443;448;449;464;469;485;506;515;547
O00220	34	High in PSP and PA	2	424;466	0	NA	1	463	2	83;178	4	172;301;305;307	0	NA	25	22;25;35;40;41;58;65;106;107;117;126;136;139;158;200;208;225;234;266;311;317;330;346;379;451
O00221	38	High in PSP and PA	2	157;183	0	NA	1	167	6	54;86;153;161;164;177	7	171;180;210;214;215;216;222	1	173	21	6;8;26;33;35;85;92;96;122;141;245;256;319;358;360;403;453;454;463;480;492
O00222	69	Medium in at least PSP or PA	0	NA	0	NA	2	855;867	1	107	0	NA	0	NA	66	8;10;33;39;94;116;129;148;156;157;159;175;178;184;193;200;219;223;230;239;250;300;308;310;313;337;347;373;379;394;395;411;435;454;482;514;517;552;581;617;622;634;649;662;683;691;694;701;704;745;748;752;756;807;821;823;825;827;829;883;888;894;895;902;904;907
O00230	10	Low in at least PSP or PA	0	NA	0	NA	0	NA	1	32	0	NA	0	NA	9	4;13;44;45;58;61;85;102;103
O00231	31	High in PSP and PA	1	14	1	23	5	79;81;151;298;413	7	29;49;55;181;214;272;320	1	17	0	NA	16	91;119;135;174;192;230;241;244;250;294;343;351;352;357;366;408
O00232	27	Low in at least PSP or PA	0	NA	0	NA	0	NA	7	21;176;332;335;343;434;437	0	NA	1	164	19	6;49;58;62;64;91;95;206;239;242;260;269;284;291;318;385;389;394;429
O00233	18	High in PSP and PA	1	129	1	127	1	2	3	13;65;121	3	9;12;46	1	21	8	141;143;146;149;164;172;178;183
O00237	60	Low in at least PSP or PA	0	NA	0	NA	0	NA	1	524	0	NA	0	NA	59	44;60;75;85;93;95;97;98;102;129;145;157;158;171;176;181;183;193;212;230;251;254;275;287;308;314;318;330;358;365;370;385;390;397;404;414;415;422;456;457;464;472;480;529;532;539;541;548;549;559;564;569;577;586;594;597;666;680;685
O00238	40	Low in at least PSP or PA	0	NA	0	NA	0	NA	4	92;175;300;402	0	NA	0	NA	36	5;20;42;48;62;69;77;131;136;160;183;185;186;188;190;240;271;286;293;307;308;310;321;335;359;386;394;416;433;436;452;458;459;480;495;497
O00241	34	No evidence in PSP or PA	0	NA	0	NA	0	NA	0	NA	0	NA	0	NA	34	6;12;41;43;49;58;93;104;106;108;127;135;142;148;153;166;171;175;191;203;205;207;210;223;246;275;293;299;313;341;343;349;357;388
O00244	5	High in PSP and PA	1	47	0	NA	2	44;63	1	7	1	20	0	NA	0	NA
O00253	5	No evidence in PSP or PA	0	NA	0	NA	0	NA	0	NA	0	NA	0	NA	5	8;83;84;93;130
O00254	21	No evidence in PSP or PA	0	NA	0	NA	0	NA	0	NA	0	NA	0	NA	21	21;47;54;74;76;90;91;93;125;180;188;254;255;256;265;303;317;348;351;362;368
O00255	40	High in PSP and PA	2	492;548	2	258;399	0	NA	2	404;448	4	538;560;598;601	1	606	29	15;38;66;84;104;113;114;122;128;130;132;142;145;151;159;160;183;224;231;251;313;386;407;432;464;517;577;578;588
O00257	33	High in PSP and PA	5	182;291;349;415;467	0	NA	4	90;432;434;442	3	293;336;345	6	99;100;147;156;281;333	0	NA	15	15;36;124;134;192;225;267;381;407;482;489;490;500;529;531
O00258	14	Low in at least PSP or PA	0	NA	0	NA	0	NA	2	30;47	0	NA	0	NA	12	2;3;16;32;33;36;61;105;118;125;133;174
O00264	11	High in PSP or PA	0	NA	4	54;57;181;190	0	NA	2	143;154	0	NA	0	NA	5	14;18;28;122;158
O00267	86	High in PSP and PA	4	32;36;666;671	7	108;686;773;789;797;804;812	4	158;744;780;782	12	18;19;120;321;354;375;670;755;818;830;847;917	20	148;149;162;676;763;866;867;897;901;905;907;910;951;959;970;976;977;1024;1026;1027	2	691;695	37	2;4;7;10;15;195;214;277;299;304;347;367;379;391;411;442;504;522;526;589;608;620;649;713;730;738;891;926;929;935;942;944;946;1006;1013;1019;1057
O00268	72	High in PSP and PA	1	543	1	109	5	528;827;857;1032;1036	8	23;346;411;421;648;660;1027;1042	12	5;15;28;31;36;364;368;372;385;560;647;1041	0	NA	45	64;66;133;136;201;207;216;256;308;326;413;460;497;504;537;583;584;601;608;609;613;639;671;678;687;699;700;701;715;723;806;809;839;846;849;866;900;903;918;927;938;972;974;1074;1076
O00270	24	No evidence in PSP or PA	0	NA	0	NA	0	NA	0	NA	0	NA	0	NA	24	7;10;76;97;99;127;135;153;159;164;167;172;174;182;253;264;269;275;285;286;291;292;317;319
O00273	33	High in PSP and PA	1	315	4	28;107;110;257	5	232;233;305;310;312	2	37;302	7	44;118;228;239;254;256;308	1	99	13	12;55;81;90;136;137;142;155;164;188;204;207;212
O00287	24	Medium in at least PSP or PA	0	NA	0	NA	2	118;241	5	138;179;202;216;237	3	107;123;124	0	NA	14	16;36;42;64;96;104;132;136;147;151;190;193;208;271
O00291	94	High in PSP or PA	0	NA	1	320	4	323;338;455;516	5	35;319;537;857;1025	6	353;354;356;357;364;521	3	302;305;309	75	6;7;20;43;78;86;87;114;122;125;132;140;166;176;205;209;211;213;233;248;276;277;385;398;410;453;469;476;497;545;555;559;562;579;582;592;607;611;627;649;653;659;663;665;666;674;676;686;691;700;720;738;744;750;758;791;806;808;829;841;851;866;874;876;907;913;921;929;939;952;955;958;969;970;983
O00292	26	Medium in at least PSP or PA	0	NA	0	NA	1	342	1	79	0	NA	0	NA	24	30;38;68;73;81;92;95;111;137;140;157;161;165;169;173;191;202;213;223;319;323;329;352;355
O00294	33	Low in at least PSP or PA	0	NA	0	NA	0	NA	2	171;202	0	NA	0	NA	31	14;16;22;24;51;57;75;151;152;210;212;215;219;230;262;283;323;345;353;360;372;393;398;429;443;457;472;474;487;533;534
O00295	42	Low in at least PSP or PA	0	NA	0	NA	0	NA	3	230;231;331	0	NA	0	NA	39	2;53;59;82;88;92;98;125;129;135;143;148;150;157;179;181;190;223;225;239;250;258;263;312;314;328;336;343;355;359;414;429;432;451;471;507;513;517;518
O00299	10	High in PSP and PA	1	121	3	146;163;211	2	103;156	1	115	1	221	0	NA	2	16;27
O00300	27	Low in at least PSP or PA	0	NA	0	NA	0	NA	2	246;364	1	245	0	NA	24	15;36;73;77;84;123;151;155;156;167;186;189;191;221;236;280;297;301;322;330;352;374;395;399
O00303	27	High in PSP and PA	1	258	1	142	3	46;266;267	1	105	1	276	2	128;136	18	9;25;45;47;65;101;164;183;191;205;212;218;284;295;299;310;329;346
O00305	68	Low in at least PSP or PA	0	NA	0	NA	0	NA	9	102;180;182;183;435;476;477;481;508	11	51;54;57;60;62;65;287;288;294;513;516	0	NA	48	2;3;4;5;17;20;31;36;39;42;44;90;115;119;153;176;177;181;189;198;218;228;255;264;269;275;283;305;326;337;338;348;352;354;406;407;420;424;431;441;444;448;454;458;470;475;478;495
O00308	62	High in PSP and PA	1	211	0	NA	0	NA	4	18;87;197;487	2	168;169	0	NA	55	3;5;6;7;26;40;51;62;63;79;100;104;130;133;155;161;165;183;191;200;216;225;228;249;255;262;271;285;287;374;387;394;395;396;398;456;481;494;508;513;518;520;528;568;595;596;646;654;693;758;763;773;815;835;849
O00311	52	High in PSP and PA	1	27	2	16;302	6	239;277;297;490;498;509	11	181;216;250;255;285;296;318;484;512;556;573	2	4;299	0	NA	30	55;70;71;96;141;148;150;224;228;281;311;329;335;343;344;348;361;365;399;406;409;418;433;446;450;470;471;477;518;520
O00321	33	Low in at least PSP or PA	0	NA	0	NA	0	NA	3	168;228;296	0	NA	0	NA	30	10;54;55;56;59;67;82;88;101;103;106;124;141;143;150;153;157;181;193;205;211;212;218;221;224;257;258;266;311;326
O00322	17	No evidence in PSP or PA	0	NA	0	NA	0	NA	0	NA	0	NA	0	NA	17	3;13;30;33;55;73;79;91;110;114;123;126;137;163;173;228;234
O00327	67	Medium in at least PSP or PA	0	NA	0	NA	2	42;78	6	17;43;49;284;520;592	0	NA	0	NA	59	9;10;13;25;26;27;31;90;97;106;143;173;175;183;191;209;210;211;237;241;246;257;267;270;278;290;312;322;337;342;372;412;418;422;436;459;462;465;469;512;513;515;516;519;526;533;534;550;551;555;567;569;570;571;590;591;594;605;620
O00329	67	High in PSP and PA	1	1039	1	520	0	NA	5	312;315;406;411;690	0	NA	0	NA	60	19;37;43;63;115;118;130;166;174;199;202;208;253;264;268;279;280;281;290;313;318;331;359;360;361;364;367;444;461;467;498;570;578;586;594;599;623;653;659;675;702;703;729;733;738;754;764;770;773;831;842;861;878;896;904;950;990;992;1001;1026
O00330	37	High in PSP or PA	0	NA	2	65;162	2	168;196	4	25;154;200;364	4	63;85;105;157	0	NA	25	4;36;38;48;119;126;185;231;245;254;264;281;294;296;327;349;392;397;414;416;418;472;473;475;489
O00337	52	Low in at least PSP or PA	0	NA	0	NA	0	NA	3	11;13;43	0	NA	0	NA	49	6;31;40;49;50;52;60;73;95;169;173;181;196;203;208;243;249;250;274;278;310;318;336;352;359;366;371;382;392;415;421;447;459;465;505;527;545;546;556;563;566;580;602;609;610;611;612;625;631
O00338	17	Other evidence in PA	0	NA	0	NA	0	NA	0	NA	4	247;252;254;255	0	NA	13	5;30;34;92;102;111;118;139;172;229;242;245;289
O00339	72	Low in at least PSP or PA	0	NA	0	NA	0	NA	2	149;894	0	NA	0	NA	70	27;31;33;49;50;64;65;67;103;110;118;131;176;206;209;223;230;243;259;272;300;307;326;341;367;368;382;384;423;442;464;470;483;491;498;505;518;528;539;542;543;546;584;587;613;628;634;663;665;684;688;700;714;732;745;756;776;780;807;821;827;841;847;862;874;876;899;901;905;907
O00341	36	Low in at least PSP or PA	0	NA	0	NA	0	NA	1	79	0	NA	0	NA	35	23;26;43;48;71;72;75;85;86;112;118;128;134;135;169;193;212;217;229;242;248;256;297;342;343;344;345;409;416;436;499;514;519;545;554
O00358	21	Low in at least PSP or PA	0	NA	0	NA	0	NA	1	5	2	329;350	0	NA	18	57;100;139;141;152;155;204;217;233;241;246;251;275;294;308;314;315;371
O00370	69	No evidence in PSP or PA	0	NA	0	NA	0	NA	0	NA	0	NA	0	NA	69	4;6;20;29;33;37;79;103;130;138;151;156;170;188;195;202;210;215;228;231;245;247;312;319;332;335;362;364;448;456;464;470;498;508;513;534;579;598;664;698;714;723;726;729;738;751;763;805;859;862;905;930;961;996;1018;1044;1045;1051;1081;1096;1097;1098;1125;1156;1186;1242;1256;1259;1270
O00391	49	High in PSP and PA	1	426	0	NA	0	NA	4	255;306;576;588	0	NA	0	NA	44	6;8;13;33;37;39;57;59;68;107;132;156;197;208;236;245;247;257;267;297;353;369;396;406;454;463;469;479;480;493;510;536;538;549;573;604;643;655;674;675;706;711;718;720
O00398	28	No evidence in PSP or PA	0	NA	0	NA	0	NA	0	NA	0	NA	0	NA	28	15;17;19;35;53;64;77;86;96;120;128;153;172;180;224;236;275;276;295;310;317;321;322;326;330;333;335;336
O00399	7	No evidence in PSP or PA	0	NA	0	NA	0	NA	0	NA	0	NA	0	NA	7	8;21;96;109;121;184;185
O00400	39	High in PSP and PA	1	22	0	NA	2	2;325	2	364;541	1	20	1	6	32	10;11;27;38;42;67;73;74;94;101;105;113;120;142;159;206;214;218;237;258;285;417;427;431;440;456;464;483;502;514;540;542
O00401	34	High in PSP and PA	3	430;484;485	0	NA	2	102;426	3	58;183;456	7	19;29;207;252;432;449;479	1	465	18	2;3;42;43;62;75;145;242;283;297;315;328;331;352;353;356;364;393
O00408	59	Low in at least PSP or PA	0	NA	0	NA	0	NA	3	13;125;912	1	909	0	NA	55	8;46;53;56;61;72;90;113;170;176;243;244;260;268;275;289;305;313;321;337;374;379;411;425;431;454;494;530;541;547;551;564;578;598;602;609;616;621;663;665;692;706;711;713;720;721;724;750;806;810;832;861;890;899;937
O00409	64	High in PSP and PA	1	85	4	97;324;391;448	3	83;318;412	6	8;14;101;167;349;432	12	321;328;343;347;352;354;360;361;389;408;416;459	6	342;356;357;358;359;386	32	13;17;19;20;23;29;32;44;69;75;79;118;120;130;161;180;182;187;227;229;237;256;284;311;338;339;373;377;380;383;401;468
O00410	56	High in PSP and PA	2	652;827	1	20	5	71;239;476;635;767	4	72;83;491;1040	2	763;772	1	667	41	40;91;103;104;139;141;142;188;193;228;235;262;270;287;334;341;383;515;518;537;562;578;602;606;679;726;843;848;851;852;896;899;918;957;960;974;998;1022;1071;1083;1096
O00411	72	Low in at least PSP or PA	0	NA	0	NA	0	NA	3	77;150;666	3	79;657;660	0	NA	66	2;41;42;43;45;96;100;168;185;203;211;215;220;298;324;340;359;371;385;410;416;424;466;496;505;510;520;539;592;599;600;611;736;749;774;784;818;874;908;915;924;938;943;949;957;1018;1029;1039;1045;1057;1062;1066;1086;1097;1107;1126;1129;1130;1148;1161;1176;1184;1193;1202;1225;1230
O00418	59	High in PSP and PA	9	18;27;31;74;445;470;474;491;500	11	61;72;78;243;359;366;377;392;396;441;477	8	70;71;380;398;435;438;478;492	11	66;135;241;345;395;399;416;462;464;521;627	7	47;48;54;368;386;404;622	0	NA	13	153;165;259;266;311;320;329;423;550;575;586;612;689
O00421	22	Medium in at least PSP or PA	0	NA	0	NA	1	329	2	83;341	1	319	0	NA	18	22;37;43;46;116;140;152;184;207;235;261;268;270;274;275;281;308;334
O00422	10	High in PSP or PA	0	NA	1	119	0	NA	2	47;108	0	NA	1	124	6	5;53;54;71;111;147
O00423	81	High in PSP and PA	1	113	3	135;136;140	4	115;147;171;181	10	110;134;160;162;173;452;476;486;488;755	4	163;164;165;166	0	NA	59	6;7;9;10;15;16;25;27;30;31;40;57;128;151;207;209;252;295;310;334;336;348;354;370;393;403;404;427;437;438;532;554;556;589;590;595;597;630;635;645;656;669;672;673;681;684;689;691;702;709;737;767;771;777;784;785;797;801;808
O00425	38	High in PSP and PA	1	184	2	243;248	4	180;438;481;496	6	16;30;187;189;571;576	2	179;254	2	517;518	21	10;20;48;58;73;99;109;117;127;128;227;259;313;350;357;380;387;391;403;416;432
O00429	47	High in PSP and PA	2	548;616	5	529;544;572;607;637	4	40;44;126;724	7	136;179;200;330;412;552;693	2	538;596	0	NA	27	35;36;39;71;119;175;194;248;257;261;275;317;321;358;380;428;447;450;526;533;534;563;653;665;684;694;703
O00442	16	High in PSP or PA	0	NA	1	173	1	44	1	27	0	NA	1	54	12	11;23;74;98;106;115;117;253;261;262;310;341
O00443	148	High in PSP and PA	4	108;259;338;1553	4	60;124;327;1281	5	297;329;409;612;619	21	5;6;8;126;232;234;251;254;336;363;630;665;672;673;771;772;778;1084;1412;1551;1633	11	58;59;128;262;277;296;362;629;774;775;1546	4	266;368;369;627	99	15;16;81;83;150;156;160;163;181;188;193;197;211;220;313;354;387;423;427;444;445;469;489;511;556;586;599;634;644;662;675;697;698;702;712;714;726;752;758;792;814;815;819;842;857;883;884;888;915;929;948;957;967;990;991;998;1024;1036;1067;1069;1078;1098;1108;1110;1113;1114;1176;1190;1205;1221;1229;1235;1260;1293;1335;1340;1347;1377;1378;1381;1399;1403;1410;1417;1428;1457;1474;1509;1513;1518;1566;1568…
O00444	111	High in PSP and PA	1	401	4	421;592;665;817	2	22;305	14	255;257;258;266;330;378;406;439;499;551;589;671;749;821	10	331;335;336;337;342;353;355;379;382;411	5	385;387;389;408;824	75	31;71;82;109;129;140;179;186;192;196;232;235;269;270;273;282;285;291;297;298;299;301;303;370;438;440;441;443;454;497;515;528;531;536;564;568;571;612;616;629;640;641;674;690;698;700;718;754;756;760;784;787;795;809;811;812;833;841;844;854;868;873;874;876;884;890;904;915;924;925;927;930;956;957;963
O00445	21	Low in at least PSP or PA	0	NA	0	NA	0	NA	3	19;20;202	0	NA	0	NA	18	12;23;39;45;54;63;80;97;115;122;143;144;215;216;246;275;311;373
O00451	48	Low in at least PSP or PA	0	NA	0	NA	0	NA	3	179;441;444	0	NA	0	NA	45	19;22;24;25;51;54;55;88;111;126;133;136;143;146;155;158;180;183;190;213;223;240;242;266;278;284;296;312;313;320;324;328;364;369;383;389;391;393;397;404;415;419;433;449;456
O00453	8	Medium in at least PSP or PA	0	NA	0	NA	1	50	2	44;58	3	49;66;67	0	NA	2	3;28
O00458	34	High in PSP or PA	0	NA	2	15;21	1	427	2	14;162	0	NA	0	NA	29	42;47;52;55;58;61;62;95;112;129;139;150;181;183;210;222;234;243;244;273;276;289;302;311;337;383;391;418;438
O00459	39	Medium in at least PSP or PA	0	NA	0	NA	3	263;457;688	4	34;119;262;562	5	273;276;649;650;658	0	NA	27	53;142;144;158;160;176;191;234;313;321;324;336;358;359;390;397;409;426;438;471;502;525;530;538;551;637;700
O00461	23	High in PSP or PA	0	NA	3	364;538;583	0	NA	4	246;283;396;690	0	NA	0	NA	16	7;56;58;69;74;107;109;112;123;133;147;169;208;222;264;405
O00462	77	Other evidence in PA	0	NA	0	NA	0	NA	0	NA	4	570;571;576;579	0	NA	73	22;24;30;37;50;61;74;81;91;107;127;139;146;155;187;189;195;221;227;237;243;244;265;282;318;336;340;355;362;369;378;431;445;448;453;470;499;505;506;520;525;538;553;559;562;564;582;608;640;642;667;670;708;712;715;719;726;727;733;755;768;772;776;783;791;792;809;822;834;840;862;869;874
O00463	34	High in PSP or PA	0	NA	1	19	0	NA	0	NA	3	22;24;30	0	NA	30	4;50;71;90;111;140;158;160;244;265;270;276;304;314;319;388;427;430;432;436;453;457;460;472;490;505;506;507;519;528
O00468	149	Low in at least PSP or PA	0	NA	0	NA	0	NA	6	200;204;218;257;896;1159	1	328	0	NA	142	5;65;84;95;108;136;137;194;212;215;229;238;244;249;254;262;269;287;330;348;373;386;407;415;438;455;466;495;496;504;511;557;569;576;590;595;614;634;641;671;674;676;698;708;711;715;720;726;738;791;800;813;842;848;867;916;918;939;962;965;976;981;983;994;1009;1010;1014;1021;1022;1029;1047;1051;1055;1060;1062;1066;1067;1072;1078;1082;1091;1092;1104;1108;1114;1120;1126;1168;1171;1180;1188;1199;1230;123…
O00469	31	Low in at least PSP or PA	0	NA	0	NA	0	NA	4	390;590;600;656	0	NA	0	NA	27	28;32;33;49;58;83;166;272;290;299;367;426;433;441;474;507;517;524;550;572;597;662;670;698;701;707;733
O00470	32	High in PSP or PA	0	NA	1	196	0	NA	3	194;198;212	2	204;222	0	NA	26	21;32;47;62;65;66;113;114;116;136;137;175;225;232;233;238;240;244;245;254;257;259;301;338;343;375
O00471	41	Medium in at least PSP or PA	0	NA	0	NA	1	378	2	147;210	0	NA	0	NA	38	30;88;104;153;179;183;187;202;226;266;286;298;318;319;335;340;344;359;361;371;402;412;434;437;472;473;475;509;510;511;515;593;622;624;676;690;700;708
O00472	66	High in PSP or PA	0	NA	2	305;503	7	145;310;316;414;420;506;580	5	282;303;309;416;604	10	294;301;315;431;502;507;517;521;583;603	0	NA	42	18;47;57;86;96;105;106;107;110;130;149;174;183;197;198;199;202;240;253;257;276;285;288;324;338;356;359;380;386;394;396;398;400;434;442;456;458;462;466;537;638;640
O00476	47	Low in at least PSP or PA	0	NA	0	NA	0	NA	1	355	2	8;14	0	NA	44	33;36;69;71;74;79;80;87;92;97;102;103;122;126;130;147;180;185;187;194;195;202;203;215;220;227;233;244;245;258;298;301;302;307;313;325;329;334;348;349;359;360;370;375
O00478	45	Low in at least PSP or PA	0	NA	0	NA	0	NA	1	303	0	NA	0	NA	44	5;6;17;28;32;37;59;69;70;71;90;98;119;121;148;168;180;207;213;214;219;225;234;236;244;259;267;281;326;356;361;392;413;473;481;490;492;520;521;531;544;553;565;567
O00479	5	High in PSP and PA	2	25;80	2	29;76	0	NA	0	NA	0	NA	0	NA	1	45
O00481	38	Medium in at least PSP or PA	0	NA	0	NA	1	316	1	327	0	NA	0	NA	36	5;28;32;37;59;69;70;71;90;98;119;121;148;168;180;207;213;214;219;224;225;234;236;244;296;303;321;356;361;389;392;413;472;480;489;491
O00482	44	Low in at least PSP or PA	0	NA	0	NA	0	NA	5	31;238;243;383;510	0	NA	0	NA	39	2;3;5;13;55;69;77;94;105;148;197;205;210;211;218;220;246;254;266;271;279;280;283;288;292;296;297;300;334;340;355;362;363;402;414;418;429;440;458
O00483	3	Medium in at least PSP or PA	0	NA	0	NA	1	66	0	NA	1	72	0	NA	1	14
O00487	16	High in PSP and PA	1	224	0	NA	0	NA	2	34;150	1	35	1	235	11	78;83;114;123;132;137;179;188;202;243;294
O00488	10	High in PSP or PA	0	NA	1	98	1	133	0	NA	1	124	1	93	6	4;14;40;73;82;110
O00499	41	High in PSP and PA	2	298;331	3	296;303;333	1	286	4	71;79;152;276	1	350	0	NA	30	6;16;138;159;176;229;233;244;257;360;371;376;385;389;403;411;414;425;429;432;436;445;448;462;483;487;488;489;510;569
O00501	10	Low in at least PSP or PA	0	NA	0	NA	0	NA	2	86;155	0	NA	0	NA	8	3;53;58;69;74;151;195;201
O00505	30	High in PSP and PA	1	60	2	14;56	3	6;100;101	3	113;425;486	2	82;90	0	NA	19	130;144;147;156;168;197;206;209;211;267;283;294;329;336;351;393;398;421;447
O00506	33	High in PSP or PA	0	NA	1	231	4	12;30;342;379	1	278	2	240;341	4	376;391;396;401	21	71;75;84;88;102;133;149;190;200;216;292;299;300;301;304;328;331;355;359;416;424
O00507	172	Medium in at least PSP or PA	0	NA	0	NA	3	879;1985;2463	12	309;314;404;703;1121;1129;1219;1227;1231;1582;2234;2444	4	364;365;367;2461	0	NA	153	8;15;24;34;35;38;39;43;106;114;128;139;165;198;199;212;213;217;246;268;320;323;347;348;374;398;462;476;481;518;531;540;542;579;585;589;594;627;647;650;723;731;761;782;783;819;827;840;867;888;907;915;944;960;975;976;979;980;981;983;984;987;1005;1013;1020;1030;1074;1079;1085;1087;1111;1112;1201;1205;1210;1211;1250;1260;1276;1309;1327;1365;1374;1404;1445;1473;1482;1495;1496;1572;1586;1595;1609;1611;…
O00512	151	High in PSP and PA	6	35;104;278;687;857;917	8	62;157;291;318;689;907;1039;1415	17	19;82;102;107;120;153;154;288;352;362;441;873;878;885;890;913;1044	16	11;47;66;68;133;136;181;295;613;714;865;923;925;935;1034;1035	27	10;13;18;22;37;44;57;127;142;146;294;307;321;323;324;325;449;452;454;655;849;853;880;930;936;943;1049	3	55;59;904	74	3;4;202;209;216;225;248;249;337;338;385;413;415;496;523;535;543;558;571;583;588;591;628;665;728;730;755;788;793;795;812;815;825;826;830;958;967;976;980;986;989;990;1002;1007;1011;1014;1020;1021;1066;1078;1087;1089;1094;1115;1124;1146;1159;1164;1181;1186;1187;1203;1210;1213;1237;1242;1246;1271;1309;1335;1339;1349;1377;1383
O00515	73	High in PSP and PA	6	38;123;177;272;394;485	10	39;64;121;160;301;356;385;392;423;512	16	49;57;147;201;221;242;251;269;298;347;355;365;440;468;480;511	17	12;59;78;134;209;213;237;257;320;363;370;420;459;460;497;498;509	8	9;13;87;215;287;327;334;473	5	194;197;203;239;364	11	4;183;184;226;227;231;261;369;375;418;453
O00519	43	Low in at least PSP or PA	0	NA	0	NA	0	NA	6	88;241;289;430;434;440	0	NA	0	NA	37	14;32;71;116;126;140;152;157;168;190;193;197;210;211;213;217;218;227;230;246;247;262;264;279;321;322;339;352;366;376;382;406;438;492;542;578;579
O00522	48	High in PSP or PA	0	NA	1	391	4	22;274;276;277	4	32;261;430;736	2	145;236	2	143;146	35	25;62;80;109;115;171;181;199;205;211;217;295;301;305;309;313;319;356;357;433;454;467;471;556;568;583;592;609;611;615;649;651;680;701;707
O00526	19	No evidence in PSP or PA	0	NA	0	NA	0	NA	0	NA	0	NA	0	NA	19	21;30;31;33;37;43;68;73;74;88;92;102;118;129;130;136;145;164;182
O00533	89	High in PSP or PA	0	NA	4	793;1127;1147;1199	3	1180;1193;1196	6	871;876;935;1112;1137;1150	6	1139;1160;1163;1176;1188;1200	0	NA	70	22;29;30;41;68;86;89;101;112;120;129;183;198;226;227;229;244;246;248;249;301;313;339;343;346;369;387;404;440;450;456;491;493;520;538;542;547;551;553;579;592;599;621;627;640;643;695;698;701;723;737;799;804;823;831;854;881;886;897;904;974;977;981;998;1009;1010;1016;1023;1057;1078
O00534	73	High in PSP or PA	0	NA	2	92;202	5	289;617;634;661;673	7	104;106;162;291;381;485;639	5	105;213;217;641;693	2	197;667	52	19;21;23;34;59;63;111;121;156;158;159;181;188;241;261;265;276;294;297;298;302;319;333;334;342;402;418;426;428;437;441;452;461;470;472;480;499;552;567;576;579;583;584;626;707;722;723;736;762;766;777;778
O00541	25	High in PSP and PA	2	457;488	0	NA	4	13;30;307;578	4	282;359;424;530	2	269;271	0	NA	13	58;99;139;145;184;208;280;349;355;371;386;401;415
O00548	52	Low in at least PSP or PA	0	NA	0	NA	0	NA	2	603;706	0	NA	0	NA	50	3;13;21;22;70;72;81;91;93;102;105;121;131;145;160;165;166;174;189;311;315;335;342;349;351;366;382;384;390;398;410;411;412;415;436;449;450;466;479;483;605;626;659;670;671;687;694;697;699;711
O00555	164	High in PSP or PA	0	NA	2	2464;2501	1	2264	18	211;447;749;909;946;1121;1934;2116;2119;2124;2126;2262;2266;2268;2300;2423;2451;2499	20	752;757;1078;1084;1093;1994;2008;2022;2113;2139;2263;2272;2274;2277;2291;2298;2360;2361;2364;2466	1	2458	122	17;27;36;51;77;82;130;163;207;218;268;327;331;348;360;397;428;450;456;459;465;494;515;531;548;549;561;575;579;598;605;609;612;615;679;690;772;779;789;838;872;874;886;892;901;939;942;944;983;1035;1040;1045;1100;1132;1143;1150;1156;1221;1222;1227;1256;1257;1321;1333;1343;1372;1409;1456;1468;1479;1487;1525;1539;1553;1564;1590;1606;1609;1640;1657;1687;1725;1751;1763;1766;1774;1792;1798;1820;1821;1859…
O00559	14	High in PSP and PA	2	36;86	2	49;50	1	62	0	NA	0	NA	1	70	8	20;29;124;128;129;143;144;213
O00560	24	High in PSP and PA	1	6	4	36;54;74;131	5	2;23;33;60;88	1	285	3	87;170;171	2	145;148	8	205;220;225;226;252;259;261;289
O00562	123	High in PSP and PA	4	593;600;621;896	3	300;373;1237	4	382;638;664;1235	7	304;326;509;936;1205;1214;1242	19	280;283;315;316;318;319;342;345;346;358;360;625;673;793;797;799;893;1190;1191	5	329;331;674;681;682	81	13;29;33;34;38;55;67;88;108;129;164;173;237;263;266;275;310;311;312;313;410;435;441;448;457;458;494;497;500;505;507;524;525;526;544;549;578;585;588;589;634;644;647;656;657;691;698;738;768;769;780;781;806;820;823;841;863;867;918;923;964;977;978;1026;1030;1034;1036;1040;1058;1081;1091;1110;1125;1138;1140;1160;1174;1176;1179;1180;1210
O00566	49	High in PSP and PA	8	61;120;139;163;167;171;242;275	2	158;289	2	373;399	5	198;305;307;502;629	5	155;156;178;184;252	0	NA	27	37;41;96;105;110;208;257;260;261;327;353;358;359;465;468;511;528;542;544;602;603;611;616;642;643;648;675
O00567	61	High in PSP and PA	4	314;520;569;570	6	467;502;511;519;563;591	15	86;406;461;465;466;476;513;528;530;537;554;556;579;580;581	6	151;268;369;462;500;504	1	153	0	NA	29	26;35;44;56;57;68;140;171;173;186;248;250;251;257;266;269;273;275;280;287;290;295;297;324;354;377;380;386;391
O00570	27	Low in at least PSP or PA	0	NA	0	NA	0	NA	1	93	4	320;323;325;332	0	NA	22	3;12;23;62;79;82;136;172;195;257;260;262;267;269;271;295;307;308;316;345;366;370
O00571	75	High in PSP and PA	8	71;82;90;102;492;520;594;605	12	24;62;70;74;83;86;92;109;131;410;606;612	13	28;61;63;114;152;183;429;456;508;590;591;614;615	11	76;78;125;228;489;543;569;609;611;616;619	17	2;23;31;57;58;137;181;412;470;583;584;588;610;620;621;645;654	2	34;269	12	143;240;244;290;293;382;425;442;476;623;630;631
O00574	26	No evidence in PSP or PA	0	NA	0	NA	0	NA	0	NA	0	NA	0	NA	26	13;14;18;19;30;50;56;64;104;116;152;159;163;188;212;229;255;265;292;315;320;321;325;329;331;338
O00584	11	No evidence in PSP or PA	0	NA	0	NA	0	NA	0	NA	0	NA	0	NA	11	72;78;103;108;130;138;149;159;188;221;235
O00585	12	No evidence in PSP or PA	0	NA	0	NA	0	NA	0	NA	0	NA	0	NA	12	4;8;24;36;47;54;58;70;95;110;119;128
O00587	20	No evidence in PSP or PA	0	NA	0	NA	0	NA	0	NA	0	NA	0	NA	20	31;42;80;92;103;111;115;120;133;171;179;216;218;224;250;255;275;293;299;303
O00590	31	Low in at least PSP or PA	0	NA	0	NA	0	NA	2	139;161	0	NA	0	NA	29	6;17;20;21;43;54;62;91;105;114;121;130;136;172;176;231;287;299;308;315;316;343;345;346;348;350;351;370;383
O00591	42	Low in at least PSP or PA	0	NA	0	NA	0	NA	3	78;144;367	2	295;350	4	357;358;360;361	33	4;13;24;33;37;71;73;74;76;104;125;128;165;180;198;222;253;260;263;267;270;284;292;315;330;331;370;374;375;381;388;412;418
O00592	75	High in PSP and PA	2	529;537	1	122	3	339;519;520	7	128;185;188;194;315;317;441	0	NA	1	113	61	8;15;22;23;25;27;29;31;41;42;51;52;64;69;77;86;87;89;100;125;137;147;148;158;162;163;165;172;203;204;213;214;215;216;217;228;244;253;261;263;269;270;273;280;281;286;287;291;292;300;316;322;332;353;372;378;401;405;459;471;488
O00602	21	No evidence in PSP or PA	0	NA	0	NA	0	NA	0	NA	0	NA	0	NA	21	4;44;108;110;129;165;181;201;202;222;243;247;257;266;267;268;286;299;307;315;319
O00622	26	Medium in at least PSP or PA	0	NA	0	NA	1	188	3	84;167;278	2	205;206	0	NA	20	2;3;24;65;83;95;104;112;139;235;237;240;248;279;287;292;305;316;344;352
O00623	32	Low in at least PSP or PA	0	NA	0	NA	0	NA	2	219;275	2	292;294	0	NA	28	12;19;28;47;76;79;81;83;100;105;116;135;136;144;149;150;190;227;229;234;246;248;252;266;267;320;335;356
O00624	47	No evidence in PSP or PA	0	NA	0	NA	0	NA	0	NA	0	NA	0	NA	47	15;27;37;39;55;58;70;71;73;82;87;96;97;109;129;130;179;187;189;193;204;208;218;242;251;252;258;259;284;301;311;315;316;324;338;352;353;360;371;372;387;392;407;413;424;425;433
O00625	22	Low in at least PSP or PA	0	NA	0	NA	0	NA	3	17;161;183	0	NA	0	NA	19	3;4;10;13;27;65;72;107;122;123;136;143;153;192;198;225;236;265;286
O00626	4	No evidence in PSP or PA	0	NA	0	NA	0	NA	0	NA	0	NA	0	NA	4	34;57;59;92
O00628	27	Low in at least PSP or PA	0	NA	0	NA	0	NA	2	256;260	0	NA	0	NA	25	2;25;63;76;87;91;116;120;130;132;147;156;160;164;173;175;203;222;251;262;273;277;295;298;306
O00629	30	High in PSP and PA	1	60	1	72	2	100;101	0	NA	3	81;82;329	1	90	22	113;130;144;147;156;168;197;206;209;211;267;283;294;351;393;398;436;486;487;495;510;511
O00631	1	No evidence in PSP or PA	0	NA	0	NA	0	NA	0	NA	0	NA	0	NA	1	28
O00634	42	Low in at least PSP or PA	0	NA	0	NA	0	NA	1	56	0	NA	0	NA	41	20;57;70;77;83;89;95;97;121;126;131;137;143;151;152;188;194;198;199;207;208;228;243;262;305;312;330;334;366;414;416;433;434;443;451;455;493;502;503;552;578
O00635	35	Medium in at least PSP or PA	0	NA	0	NA	1	70	0	NA	0	NA	0	NA	34	3;6;17;21;28;34;48;79;92;160;181;196;210;223;228;240;253;255;263;267;277;289;293;308;326;327;344;380;398;402;424;441;443;456
O00712	48	High in PSP and PA	2	264;295	8	194;284;292;312;328;333;364;410	10	4;211;221;262;265;276;294;311;326;332	9	50;63;192;196;246;268;269;325;416	7	189;215;227;255;300;409;414	4	379;380;383;405	8	74;107;145;154;172;337;353;356
O00716	46	High in PSP or PA	0	NA	2	163;166	2	124;172	4	174;235;267;359	3	331;334;341	0	NA	35	32;41;66;69;71;72;73;76;87;97;107;108;141;147;182;195;197;245;247;260;279;291;308;377;382;385;388;391;393;398;402;416;437;445;465
O00743	10	Medium in at least PSP or PA	0	NA	0	NA	2	197;208	0	NA	0	NA	0	NA	8	39;45;89;116;167;257;270;291
O00744	31	Low in at least PSP or PA	0	NA	0	NA	0	NA	1	52	0	NA	0	NA	30	12;24;28;55;71;95;107;117;120;122;137;143;151;168;172;176;179;184;185;187;210;216;253;255;292;305;314;326;338;346
O00746	18	Medium in at least PSP or PA	0	NA	0	NA	1	30	2	102;153	2	34;155	0	NA	13	8;23;79;103;120;129;142;146;169;170;174;182;183
O00748	38	Low in at least PSP or PA	0	NA	0	NA	0	NA	2	44;368	0	NA	0	NA	36	11;29;31;81;83;104;108;116;118;120;127;134;138;157;162;186;228;233;235;236;240;243;254;265;266;271;278;285;296;329;337;414;429;443;467;484
O00750	126	High in PSP and PA	1	155	1	13	1	69	9	85;87;115;177;179;225;308;469;1150	11	180;181;184;187;193;314;1422;1423;1427;1430;1487	6	16;20;95;97;106;108	97	2;3;38;56;59;122;124;134;139;140;141;150;164;242;266;270;277;291;329;348;350;363;368;398;399;443;480;482;500;505;535;553;563;574;615;630;648;655;657;659;667;677;719;720;721;765;769;778;788;796;803;810;827;848;851;852;859;862;909;911;934;946;965;968;1013;1035;1041;1043;1055;1059;1067;1102;1121;1180;1238;1251;1252;1284;1291;1322;1323;1326;1346;1353;1356;1363;1364;1368;1437;1492;1493;1511;1513;1591;…
O00754	60	Low in at least PSP or PA	0	NA	0	NA	0	NA	4	450;715;731;907	0	NA	0	NA	56	8;18;25;103;106;125;201;206;242;244;284;318;347;348;354;371;393;394;405;430;433;453;477;499;504;531;547;554;555;557;567;569;576;579;600;602;647;653;657;673;694;698;747;798;802;803;808;826;834;890;899;927;932;944;966;1003
O00755	18	Low in at least PSP or PA	0	NA	0	NA	0	NA	1	286	0	NA	0	NA	17	15;27;28;35;54;66;85;101;129;153;206;208;244;259;274;302;340
O00757	24	Low in at least PSP or PA	0	NA	0	NA	0	NA	1	238	4	144;149;211;248	0	NA	19	5;37;46;47;63;78;80;88;89;91;97;124;125;132;170;177;271;321;339
O00762	14	High in PSP and PA	1	3	0	NA	0	NA	1	51	1	146	1	12	10	23;45;56;82;87;123;134;137;171;176
O00763	165	High in PSP and PA	1	222	1	469	8	35;72;91;192;195;246;1340;1414	10	95;169;200;220;808;865;1350;1557;1831;2347	18	37;44;51;54;78;174;175;1357;1360;1405;1408;1426;1873;1874;1877;2450;2454;2457	3	179;183;184	124	8;13;18;29;105;106;107;112;134;135;136;146;148;187;278;355;376;388;403;405;423;456;482;487;515;522;562;571;575;626;634;639;655;665;666;676;677;685;698;705;715;725;745;797;832;860;876;899;901;920;921;967;998;1008;1018;1036;1048;1060;1070;1074;1081;1110;1120;1165;1173;1197;1199;1204;1213;1215;1231;1235;1245;1249;1269;1292;1308;1329;1330;1387;1400;1448;1549;1584;1610;1620;1643;1655;1662;1670;1672;16…
O00764	19	High in PSP and PA	1	285	0	NA	2	59;213	2	164;261	1	125	0	NA	13	9;12;40;44;89;158;177;187;188;192;196;204;296
O00767	23	High in PSP or PA	0	NA	2	198;203	0	NA	1	80	3	11;12;13	1	25	16	66;111;124;127;164;173;180;245;266;281;289;303;309;311;340;358
O14490	119	High in PSP or PA	0	NA	5	169;415;419;503;510	15	52;154;346;356;359;383;397;412;431;493;592;595;651;953;958	9	7;24;314;375;406;422;440;491;589	26	77;152;159;162;231;233;244;362;366;393;513;514;515;556;561;562;565;582;584;587;693;695;713;716;721;962	4	62;67;68;965	60	5;9;18;22;27;35;114;132;134;144;182;184;196;198;203;204;219;251;253;260;268;277;280;281;286;296;306;308;344;404;436;446;449;452;462;466;469;473;528;529;532;533;615;672;676;731;735;737;740;744;764;775;787;837;867;880;885;932;935;936
O14492	59	High in PSP and PA	1	157	3	117;141;310	1	136	2	118;598	4	115;122;594;596	2	296;317	46	60;62;93;105;182;212;215;245;250;254;291;326;330;332;360;369;384;388;390;392;413;423;447;470;486;503;506;513;534;539;541;548;549;559;561;567;568;569;570;572;573;574;575;578;591;630
O14493	16	High in PSP and PA	1	202	1	206	2	194;198	0	NA	0	NA	0	NA	12	3;38;43;58;69;87;98;112;137;154;163;171
O14494	24	Low in at least PSP or PA	0	NA	0	NA	0	NA	2	255;264	0	NA	1	280	21	29;44;67;78;86;88;112;114;122;139;144;166;169;172;173;175;210;216;219;226;247
O14495	25	High in PSP and PA	2	19;297	0	NA	0	NA	0	NA	1	14	0	NA	22	29;31;57;72;114;116;140;142;150;160;167;172;186;194;197;201;203;244;247;254;275;285
O14497	248	High in PSP and PA	7	363;604;696;1184;1604;1751;1944	19	79;233;301;350;366;381;382;698;702;705;764;769;772;1057;1182;1600;1602;1609;1755	16	367;607;631;715;730;1134;1167;1171;1204;1235;1350;1352;1513;1544;1754;1948	19	11;58;280;303;610;613;614;634;638;711;745;964;1087;1091;1225;1320;1356;1920;1929	50	90;157;159;178;220;232;241;304;357;593;617;620;621;637;667;668;669;674;679;682;686;709;733;735;740;744;763;777;1126;1138;1140;1152;1180;1195;1197;1301;1312;1316;1322;1547;1577;1586;1587;1791;1919;1930;1936;1937;1961;1976	20	249;254;255;256;258;260;261;262;263;264;265;787;1123;1149;1151;1153;1214;1218;1338;1344	117	12;22;103;128;129;138;186;202;214;317;334;402;409;424;440;446;460;475;486;491;499;506;513;514;519;523;530;536;539;547;552;558;571;574;584;587;643;645;658;662;664;792;795;825;859;862;881;907;936;949;958;993;995;998;999;1000;1001;1085;1086;1090;1242;1247;1248;1261;1390;1394;1414;1422;1465;1488;1516;1558;1570;1623;1645;1675;1678;1684;1700;1707;1798;1801;1807;1828;1839;1861;1868;1916;1985;1990;1992;2…
O14498	35	No evidence in PSP or PA	0	NA	0	NA	0	NA	0	NA	0	NA	0	NA	35	43;56;58;78;96;98;102;106;111;116;122;131;144;150;173;201;212;222;230;233;237;241;275;282;299;300;311;326;335;338;339;379;391;418;427
O14503	39	High in PSP and PA	1	383	1	6	1	192	4	207;212;235;243	8	206;230;231;237;249;372;390;393	1	394	23	39;46;49;123;131;144;168;169;180;188;256;263;282;295;303;304;308;309;331;347;358;363;364
O14508	15	High in PSP or PA	0	NA	1	30	0	NA	0	NA	1	25	1	18	12	9;52;75;76;78;85;89;108;114;121;159;162
O14511	116	Medium in at least PSP or PA	0	NA	0	NA	2	27;34	14	21;23;30;35;36;37;38;45;47;294;549;579;582;767	11	20;25;26;28;29;33;39;40;41;43;46	0	NA	89	7;49;50;51;54;55;57;75;85;102;109;114;116;119;144;145;146;148;155;171;181;184;244;254;267;280;330;332;336;337;339;351;369;453;459;475;494;496;498;500;502;506;512;513;518;522;526;528;531;533;535;540;541;545;586;589;594;603;610;622;625;630;638;673;676;696;699;703;733;737;746;762;764;766;769;773;775;777;792;807;809;818;823;826;828;832;833;836;847
O14512	55	Medium in at least PSP or PA	0	NA	0	NA	1	238	4	254;391;421;457	0	NA	0	NA	50	24;111;122;126;131;133;138;139;176;205;209;215;222;227;244;247;272;275;278;280;289;296;302;315;317;323;329;337;338;341;367;370;385;386;387;427;428;435;437;440;470;482;493;510;513;517;546;563;571;580
O14513	274	High in PSP or PA	0	NA	4	928;1121;1123;1469	12	17;128;348;459;508;600;613;630;944;1119;1156;1521	31	20;87;170;279;331;334;339;349;352;432;438;602;642;650;852;853;926;938;1069;1083;1085;1097;1103;1122;1181;1182;1188;1522;1649;1650;1653	19	21;28;125;605;626;936;948;952;953;1275;1277;1279;1282;1287;1294;1413;1427;1790;1792	6	1455;1463;1464;1775;1776;1785	202	45;65;98;107;113;147;168;172;173;174;197;253;264;273;280;285;292;296;311;333;335;336;341;342;345;351;366;367;375;378;379;382;386;399;419;443;444;445;474;483;495;501;506;510;526;527;539;542;543;553;580;595;596;662;663;682;683;697;700;735;755;758;760;761;781;784;786;788;789;809;810;814;827;828;836;845;861;869;875;876;880;890;895;897;903;904;906;918;956;962;971;978;983;984;997;1011;1026;1027;1028;10…
O14514	125	High in PSP or PA	0	NA	1	1469	2	1257;1278	4	66;119;1306;1554	7	1284;1381;1387;1392;1395;1466;1468	0	NA	111	56;69;94;106;110;130;139;170;182;200;202;203;250;268;321;322;324;326;329;361;364;367;368;383;384;385;387;391;403;416;419;422;423;474;475;477;480;482;484;498;530;533;535;542;550;636;663;673;678;680;685;703;717;772;779;785;808;810;813;823;837;850;854;863;894;895;896;905;927;936;948;958;959;971;978;981;990;993;994;1024;1025;1036;1068;1078;1086;1119;1135;1138;1139;1152;1162;1174;1210;1213;1235;1291;1…
O14519	14	High in PSP or PA	0	NA	1	24	0	NA	3	46;84;86	2	21;26	3	28;32;33	5	2;40;56;61;115
O14520	24	Low in at least PSP or PA	0	NA	0	NA	0	NA	3	18;20;306	0	NA	0	NA	21	5;10;14;43;54;66;89;123;132;142;216;228;248;278;290;312;318;320;325;326;336
O14521	12	No evidence in PSP or PA	0	NA	0	NA	0	NA	0	NA	0	NA	0	NA	12	8;32;52;54;57;59;63;68;73;89;94;132
O14522	98	Medium in at least PSP or PA	0	NA	0	NA	1	253	8	110;111;249;261;536;537;728;1208	0	NA	0	NA	89	3;10;27;33;39;44;73;79;80;84;115;116;139;154;167;169;220;263;271;275;278;313;342;419;444;445;465;473;492;528;532;563;569;587;590;616;622;636;647;651;656;657;660;696;700;702;709;732;776;778;792;803;812;814;821;822;823;824;834;839;859;903;923;927;940;980;982;1049;1085;1158;1164;1172;1173;1195;1223;1228;1229;1239;1270;1271;1293;1305;1349;1352;1385;1393;1418;1439;1440
O14523	80	High in PSP and PA	3	59;411;662	7	374;464;468;613;660;691;703	10	216;420;426;466;470;502;619;623;631;638	8	68;261;358;421;492;609;667;674	14	356;357;376;380;483;485;486;489;494;495;496;499;532;606	2	537;540	36	22;91;97;119;120;136;138;146;157;166;171;176;206;236;248;269;296;330;346;454;520;552;558;562;570;574;575;578;584;592;593;596;642;681;683;694
O14524	36	High in PSP and PA	1	368	0	NA	4	378;382;424;425	0	NA	4	372;393;394;402	0	NA	27	10;20;35;55;63;89;90;111;117;118;135;152;181;183;189;199;208;215;226;228;252;261;276;294;412;430;432
O14525	121	Low in at least PSP or PA	0	NA	0	NA	0	NA	2	1095;1277	6	227;228;232;340;349;366	0	NA	113	30;39;43;54;58;60;62;69;97;130;144;155;166;192;194;206;216;266;274;282;290;296;309;313;322;325;326;327;368;372;376;379;390;393;401;402;425;433;438;450;454;455;536;555;557;570;593;594;595;598;605;613;620;627;633;640;643;648;649;661;706;718;723;744;790;806;809;821;834;838;843;849;875;877;897;901;903;906;924;926;928;943;949;950;958;959;996;997;1001;1015;1037;1043;1044;1054;1079;1088;1099;1105;1116;1…
O14526	100	High in PSP and PA	1	372	8	155;295;420;427;523;570;585;616	3	529;530;587	5	347;386;583;612;644	17	343;344;345;475;479;481;491;501;504;576;581;591;592;602;605;622;646	2	488;595	64	2;22;29;48;55;59;77;78;119;128;131;137;157;174;178;184;196;217;221;244;255;272;314;335;340;401;402;414;419;432;442;452;453;454;459;460;462;465;466;467;468;566;668;677;698;701;703;732;744;750;756;769;824;829;833;835;840;843;846;854;860;869;874;888
O14529	157	Medium in at least PSP or PA	0	NA	0	NA	3	152;162;927	7	143;370;479;635;673;804;1155	13	280;285;477;483;486;647;806;808;1151;1164;1434;1436;1448	8	797;802;809;810;811;812;813;816	126	7;26;29;32;38;41;70;79;82;91;111;120;124;134;212;234;262;269;272;273;295;305;322;323;331;346;360;379;380;383;394;414;418;424;428;432;438;441;456;458;467;584;587;589;617;653;664;678;687;689;695;722;726;732;737;751;763;770;777;791;930;932;936;942;960;974;977;983;984;986;990;997;998;1003;1005;1008;1009;1019;1020;1021;1022;1024;1029;1031;1044;1051;1073;1081;1083;1087;1096;1139;1142;1144;1146;1194;120…
O14530	13	High in PSP and PA	3	188;221;223	0	NA	0	NA	0	NA	2	181;182	0	NA	8	6;11;31;67;78;89;100;115
O14531	37	High in PSP or PA	0	NA	1	572	2	544;570	2	292;540	2	537;542	1	566	29	2;8;14;30;115;129;136;147;163;177;179;186;226;257;282;288;304;322;323;331;363;372;385;405;421;448;514;521;527
O14543	28	No evidence in PSP or PA	0	NA	0	NA	0	NA	0	NA	0	NA	0	NA	28	5;13;19;26;27;29;44;49;61;73;74;83;88;101;103;106;110;135;138;144;145;152;159;169;179;183;184;203
O14544	67	High in PSP and PA	1	311	2	163;419	4	12;162;327;405	2	70;144	13	18;31;34;68;72;97;98;105;106;107;108;165;339	4	95;129;133;161	41	5;41;45;53;82;87;124;126;180;190;193;194;196;237;239;244;245;246;251;267;284;299;350;360;363;364;371;411;412;421;424;436;441;453;461;465;473;475;480;492;499
O14545	48	High in PSP and PA	4	327;415;470;480	7	272;325;326;409;430;491;501	6	209;278;320;479;543;549	6	98;191;280;487;530;540	7	347;352;431;468;489;512;534	3	311;315;528	15	49;156;166;237;247;255;256;357;359;365;447;452;466;560;568
O14548	7	Low in at least PSP or PA	0	NA	0	NA	0	NA	1	47	0	NA	0	NA	6	6;18;22;31;49;109
O14556	26	Other evidence in PA	0	NA	0	NA	0	NA	0	NA	1	223	0	NA	25	2;71;122;130;146;163;169;175;180;184;193;196;215;220;252;264;282;313;328;355;364;365;384;393;405
O14558	10	High in PSP and PA	1	16	0	NA	2	59;84	1	150	5	23;75;134;137;143	0	NA	1	10
O14559	151	High in PSP or PA	0	NA	1	873	6	178;182;570;636;780;1125	3	206;532;624	4	536;539;633;1118	4	639;641;642;645	133	5;8;16;27;37;67;74;76;93;99;105;120;150;155;214;225;240;272;273;276;295;298;322;324;336;352;355;356;367;374;384;386;387;410;414;454;458;475;480;496;511;516;589;590;602;622;660;661;662;674;677;679;680;681;682;683;684;686;687;688;689;691;692;693;694;695;696;698;699;707;709;711;715;727;748;749;760;768;786;789;796;802;819;827;831;858;881;916;927;929;934;936;947;949;955;975;978;982;989;1000;1019;1022;…
O14561	9	High in PSP or PA	0	NA	1	69	1	99	1	11	0	NA	0	NA	6	3;7;33;38;102;112
O14562	15	Medium in at least PSP or PA	0	NA	0	NA	1	72	3	70;146;219	3	47;53;116	0	NA	8	105;108;155;205;225;255;261;283
O14569	21	Low in at least PSP or PA	0	NA	0	NA	0	NA	2	171;173	0	NA	0	NA	19	4;9;19;42;43;46;53;57;68;71;72;76;78;136;162;180;186;203;211
O14576	53	High in PSP or PA	0	NA	2	179;635	3	107;111;274	3	50;104;165	2	114;644	2	102;191	41	2;5;65;69;97;99;100;131;137;139;151;167;197;227;249;256;285;296;306;341;342;345;362;372;384;410;417;419;424;429;437;459;472;502;508;509;527;541;572;579;598
O14578	159	High in PSP and PA	7	440;480;582;1432;1940;1971;1993	8	433;1322;1343;1350;1939;1981;1987;2026	5	436;902;1305;1582;1948	18	22;44;308;371;431;529;652;772;794;841;846;1137;1344;1473;1954;2001;2002;2025	19	25;395;398;399;400;405;407;410;420;422;445;446;487;587;795;1317;1328;1331;2016	2	1337;1338	100	47;63;74;81;93;101;140;150;152;154;184;211;242;248;288;301;331;332;340;361;381;386;455;461;496;501;515;516;520;546;577;592;682;683;706;761;776;785;810;862;882;888;942;971;978;989;1007;1048;1055;1074;1085;1116;1118;1192;1206;1217;1242;1288;1390;1404;1441;1442;1443;1503;1511;1529;1547;1560;1568;1601;1622;1665;1669;1678;1708;1720;1731;1735;1743;1771;1780;1781;1783;1787;1793;1813;1818;1826;1846;1856;…
O14579	20	High in PSP and PA	2	13;99	3	45;283;307	2	10;95	3	44;109;260	1	30	0	NA	9	76;77;111;125;145;190;213;247;275
O14581	32	Medium in at least PSP or PA	0	NA	0	NA	1	89	2	158;160	0	NA	0	NA	29	10;18;33;51;53;64;67;75;112;148;156;167;190;217;219;223;224;229;230;239;243;246;249;262;268;271;275;291;304
O14593	18	Medium in at least PSP or PA	0	NA	0	NA	1	60	0	NA	5	41;57;59;65;66	0	NA	12	19;35;70;83;91;93;132;159;162;165;222;252
O14594	113	Low in at least PSP or PA	0	NA	0	NA	0	NA	1	539	0	NA	0	NA	112	33;44;46;68;85;106;112;115;133;135;166;185;186;212;223;232;233;239;289;313;346;363;372;373;381;410;411;425;430;440;449;454;456;465;466;507;513;534;537;555;560;561;575;577;580;594;605;612;615;627;651;670;679;683;700;712;722;723;724;725;729;756;758;766;769;784;787;793;794;796;801;831;838;841;848;856;860;868;888;892;893;894;895;911;914;920;921;937;941;943;945;946;956;957;977;982;989;1009;1033;1053;1…
O14595	19	Medium in at least PSP or PA	0	NA	0	NA	1	5	0	NA	4	53;54;55;56	0	NA	14	25;27;28;72;115;116;165;191;204;219;222;235;256;264
O14598	16	Medium in at least PSP or PA	0	NA	0	NA	1	124	1	27	4	22;24;29;120	1	23	9	2;8;69;77;81;96;105;108;115
O14599	8	No evidence in PSP or PA	0	NA	0	NA	0	NA	0	NA	0	NA	0	NA	8	18;25;43;64;87;98;100;104
O14602	3	High in PSP or PA	0	NA	1	102	0	NA	1	74	0	NA	0	NA	1	21
O14603	14	No evidence in PSP or PA	0	NA	0	NA	0	NA	0	NA	0	NA	0	NA	14	11;31;36;39;42;58;70;86;103;108;111;114;115;121
O14604	5	Medium in at least PSP or PA	0	NA	0	NA	1	16	0	NA	0	NA	0	NA	4	2;30;31;44
O14607	136	High in PSP or PA	0	NA	1	1008	1	776	10	28;501;586;588;674;680;793;1038;1213;1231	11	500;503;764;765;767;768;771;784;787;790;796	5	761;1012;1014;1015;1018	108	3;7;31;35;37;51;79;90;107;111;118;159;182;183;200;220;264;273;280;283;292;293;303;307;311;314;320;361;378;382;385;398;406;408;417;451;480;481;486;488;517;518;522;531;536;544;550;552;575;576;595;597;598;601;611;614;622;636;638;646;649;655;667;670;687;697;709;710;716;728;779;809;811;812;821;824;826;831;833;835;839;840;856;858;873;889;932;972;975;988;989;993;1061;1088;1101;1138;1139;1210;1221;1279;1…
O14609	16	No evidence in PSP or PA	0	NA	0	NA	0	NA	0	NA	0	NA	0	NA	16	6;16;52;57;68;73;93;95;101;112;121;128;131;138;152;158
O14610	3	No evidence in PSP or PA	0	NA	0	NA	0	NA	0	NA	0	NA	0	NA	3	6;30;69
O14613	21	High in PSP and PA	3	101;109;141	0	NA	1	31	2	2;26	2	27;147	0	NA	13	13;45;49;56;158;161;167;175;178;179;182;190;205
O14617	99	High in PSP and PA	7	632;634;636;658;688;788;829	5	9;758;759;764;827	4	685;686;721;813	4	180;355;1070;1071	0	NA	1	710	78	37;73;84;86;99;101;121;122;124;136;156;201;220;231;232;269;271;274;289;291;292;298;300;315;328;337;340;369;405;407;420;457;460;465;471;472;493;532;563;573;597;841;869;891;898;920;921;923;929;940;945;957;958;959;967;971;982;983;999;1010;1022;1043;1045;1046;1055;1064;1068;1080;1095;1102;1105;1108;1110;1126;1128;1134;1136;1140
O14618	15	High in PSP and PA	1	267	0	NA	1	245	0	NA	0	NA	0	NA	13	3;5;24;32;59;80;143;154;161;197;215;221;233
O14625	4	Low in at least PSP or PA	0	NA	0	NA	0	NA	1	49	0	NA	0	NA	3	2;54;79
O14626	18	No evidence in PSP or PA	0	NA	0	NA	0	NA	0	NA	0	NA	0	NA	18	4;5;32;50;101;109;119;135;161;192;198;249;258;262;276;289;294;302
O14627	36	No evidence in PSP or PA	0	NA	0	NA	0	NA	0	NA	0	NA	0	NA	36	4;20;37;42;51;61;68;74;77;84;90;91;103;104;110;114;124;126;127;135;147;148;150;152;155;204;213;237;242;245;248;250;252;254;267;283
O14628	49	Medium in at least PSP or PA	0	NA	0	NA	1	394	2	14;489	3	398;619;626	0	NA	43	42;92;93;98;100;102;119;128;146;150;151;191;208;209;213;229;237;252;257;285;313;340;360;361;365;367;368;370;382;417;423;450;451;454;479;480;482;507;534;535;563;590;591
O14633	15	Other evidence in PA	0	NA	0	NA	0	NA	0	NA	6	88;94;97;100;105;106	0	NA	9	2;41;45;46;52;59;60;66;74
O14638	55	Other evidence in PA	0	NA	0	NA	0	NA	0	NA	4	3;220;417;420	0	NA	51	36;53;62;92;111;114;116;131;138;150;165;194;238;240;241;274;281;284;292;300;326;327;335;428;472;474;491;502;538;551;557;560;572;583;632;644;645;655;674;676;680;698;702;704;712;730;747;786;791;817;859
O14639	70	High in PSP and PA	7	426;431;452;540;640;655;706	19	216;352;353;355;358;362;363;367;422;435;450;455;458;462;541;586;587;669;677	2	412;644	9	28;215;465;538;631;632;636;646;651	10	214;223;224;471;498;548;559;574;650;682	1	490	22	15;16;19;23;24;32;45;48;77;92;255;266;307;312;329;339;473;485;486;612;627;756
O14640	86	High in PSP or PA	0	NA	5	51;93;194;600;602	6	89;98;205;604;625;679	9	79;119;188;189;190;380;390;416;676	19	115;126;127;204;206;210;212;213;383;384;391;392;393;396;397;628;629;632;635	9	177;179;183;184;199;201;610;614;615	38	38;139;142;235;236;238;239;243;246;265;270;282;313;326;332;345;365;413;427;472;473;490;502;511;513;514;517;559;562;564;567;570;573;575;576;578;581;582
O14641	94	High in PSP and PA	1	211	7	59;143;155;158;169;170;227	13	196;222;223;228;254;255;286;358;418;616;618;620;630	14	135;142;195;221;252;591;592;594;597;614;626;651;720;729	17	141;201;205;207;218;230;251;381;383;396;397;398;400;404;406;407;425	7	126;131;194;259;262;622;625	35	4;5;45;72;87;91;92;183;281;298;329;435;456;480;498;509;514;520;527;528;531;552;562;572;573;580;582;583;586;589;638;641;648;709;717
O14645	15	Low in at least PSP or PA	0	NA	0	NA	0	NA	1	171	0	NA	0	NA	14	7;18;25;34;41;43;54;90;91;94;129;170;187;222
O14646	202	High in PSP and PA	7	215;216;1040;1098;1622;1677;1689	15	89;90;252;1081;1085;1096;1100;1127;1353;1355;1356;1360;1683;1687;1699	25	180;241;367;471;719;738;966;1025;1102;1324;1328;1363;1371;1385;1387;1396;1403;1406;1543;1578;1599;1671;1672;1673;1694	27	5;92;173;174;232;398;667;705;952;955;1090;1161;1183;1184;1230;1283;1329;1373;1381;1511;1539;1540;1546;1580;1595;1662;1707	22	9;117;118;120;122;126;127;128;129;132;135;136;137;956;957;1104;1384;1507;1515;1545;1617;1706	0	NA	106	13;14;17;18;20;24;26;28;30;32;34;35;36;38;39;40;43;44;45;47;49;50;52;54;56;58;60;62;64;66;69;99;152;154;156;158;160;162;164;166;190;197;199;231;326;402;419;422;430;442;446;495;501;518;540;544;554;567;624;635;649;655;666;685;741;744;746;786;787;811;837;855;863;875;884;917;1017;1092;1137;1185;1205;1216;1227;1259;1272;1314;1344;1375;1415;1439;1483;1565;1569;1571;1577;1612;1627;1629;1633;1635;1641;16…
O14647	165	High in PSP and PA	12	156;165;168;207;208;242;1369;1373;1386;1728;1801;1807	6	75;1085;1087;1365;1723;1795	9	129;960;1019;1091;1213;1364;1441;1745;1789	20	130;132;136;269;402;708;722;747;840;1012;1108;1429;1434;1584;1590;1633;1695;1785;1792;1799	10	134;231;260;958;1010;1451;1470;1686;1688;1759	0	NA	108	8;13;14;17;20;21;23;25;29;31;33;35;37;39;43;47;51;53;55;56;57;59;60;62;64;66;68;70;73;88;112;115;120;280;293;315;319;323;326;356;371;389;391;408;423;426;443;446;450;498;504;521;524;543;547;570;582;608;627;638;652;658;688;749;785;789;790;814;858;866;878;887;955;988;1075;1076;1098;1099;1101;1103;1122;1166;1180;1183;1197;1221;1235;1267;1406;1407;1420;1435;1436;1438;1521;1538;1560;1586;1587;1593;1595…
O14649	33	Medium in at least PSP or PA	0	NA	0	NA	2	336;393	4	358;364;369;392	0	NA	0	NA	27	31;55;83;102;127;155;166;169;179;224;278;286;287;308;311;317;324;334;343;345;346;354;372;373;375;380;382
O14653	12	Low in at least PSP or PA	0	NA	0	NA	0	NA	1	175	2	114;123	2	128;129	7	17;29;40;46;55;56;106
O14654	135	High in PSP and PA	1	1231	4	439;775;1091;1252	21	64;66;68;251;409;427;558;570;588;714;715;735;751;757;804;810;826;859;872;874;1107	16	375;403;458;501;517;523;622;728;777;817;856;863;865;877;919;1061	35	57;62;431;457;461;463;465;507;512;513;514;516;529;582;594;596;600;713;726;740;770;806;807;918;931;937;1089;1113;1115;1116;1122;1131;1138;1157;1159	4	818;917;944;1101	54	3;5;36;37;48;49;121;134;155;157;185;189;195;201;274;281;288;299;342;344;346;356;422;483;495;535;540;546;609;614;649;733;800;801;802;846;893;954;957;976;989;992;1003;1007;1023;1034;1052;1059;1063;1066;1087;1185;1193;1219
O14656	21	No evidence in PSP or PA	0	NA	0	NA	0	NA	0	NA	0	NA	0	NA	21	16;25;55;57;99;112;126;142;160;165;197;207;224;241;243;250;255;256;287;298;315
O14657	17	Low in at least PSP or PA	0	NA	0	NA	0	NA	2	106;214	0	NA	0	NA	15	38;45;66;119;133;141;167;172;204;248;257;262;297;322;331
O14662	24	High in PSP and PA	1	41	0	NA	4	17;34;35;201	2	61;115	6	29;30;39;58;116;194	0	NA	11	101;145;151;164;173;175;181;246;248;278;324
O14668	15	Medium in at least PSP or PA	0	NA	0	NA	1	184	2	158;164	8	141;142;145;156;160;202;204;206	0	NA	4	13;62;72;76
O14669	13	Low in at least PSP or PA	0	NA	0	NA	0	NA	1	109	0	NA	0	NA	12	6;21;23;39;42;43;73;93;151;154;185;197
O14672	56	High in PSP or PA	0	NA	1	740	0	NA	4	357;436;605;705	0	NA	0	NA	51	12;36;41;54;80;83;91;100;113;115;118;153;177;216;247;248;263;269;305;337;339;340;347;351;370;377;391;395;404;423;433;441;455;476;504;506;519;521;528;546;570;584;585;609;612;616;620;630;663;700;706
O14678	47	Low in at least PSP or PA	0	NA	0	NA	0	NA	2	398;399	0	NA	0	NA	45	34;36;37;65;94;98;110;147;158;159;162;167;181;189;265;282;285;295;302;307;311;322;331;335;355;358;367;393;395;408;412;416;429;440;444;485;487;503;525;533;552;560;575;581;587
O14681	37	High in PSP and PA	2	326;330	4	46;47;56;320	0	NA	3	316;317;318	1	313	0	NA	27	4;19;27;63;69;85;99;109;116;124;127;138;157;166;168;192;204;209;213;233;257;258;262;267;276;295;301
O14682	48	High in PSP or PA	0	NA	1	406	1	17	5	2;435;441;453;455	3	11;14;15	2	408;410	36	4;26;27;31;68;76;82;85;92;107;108;119;156;168;174;198;199;213;219;262;285;328;334;350;355;369;383;504;507;513;530;536;567;574;582;589
O14683	12	High in PSP and PA	1	14	0	NA	3	45;69;74	2	20;99	0	NA	0	NA	6	42;112;114;158;167;175
O14684	8	No evidence in PSP or PA	0	NA	0	NA	0	NA	0	NA	0	NA	0	NA	8	5;9;10;20;61;90;127;139
O14686	519	High in PSP and PA	17	373;654;1180;1606;1671;1834;1854;2251;2260;2274;2640;3130;3620;4359;4738;4822;4849	25	468;477;1151;1280;1331;1334;1335;1722;1762;1798;1858;1950;2155;2201;2239;2296;2309;3199;3837;3986;4011;4617;4625;4883;4974	28	46;48;102;459;645;1249;1263;1270;1293;1294;1298;1307;1820;1872;2295;2298;2342;2725;2726;3229;3239;3624;3836;4215;4325;4430;4624;4633	39	27;31;314;609;618;861;952;1037;1040;1043;1053;1056;1065;1212;2128;2311;2423;2512;2636;2733;2969;3202;3443;3463;3832;4456;4475;4534;4661;4727;4780;4783;4789;4871;4955;5341;5361;5498;5499	93	13;23;42;45;98;112;360;370;465;486;492;495;501;504;509;510;606;615;624;660;1031;1133;1143;1146;1202;1209;1245;1305;1306;1629;1632;1684;1744;1873;1901;1917;1955;1963;1971;2016;2019;2149;2215;2216;2269;2281;2312;2336;2361;2364;2414;2417;2420;2590;2592;2608;2614;2624;2654;2655;2670;2673;2719;2935;2945;3174;3175;3176;3184;3207;3208;3217;3238;3243;3467;3468;3478;3614;3622;4010;4297;4312;4313;4321;4327…	13	59;651;1050;1879;2419;2421;2597;2598;2600;2604;4893;5366;5377	304	3;75;116;135;146;166;169;173;181;186;201;203;206;218;246;286;330;337;344;403;447;450;456;513;518;521;526;529;537;543;546;552;555;564;570;573;579;582;588;591;597;627;633;636;642;663;669;672;678;681;687;690;696;699;705;708;714;717;723;738;744;753;762;771;789;798;807;816;825;831;834;837;843;849;852;890;892;901;909;918;920;924;926;940;967;971;983;1004;1007;1013;1025;1079;1089;1092;1096;1102;1107;1116…
O14709	78	Medium in at least PSP or PA	0	NA	0	NA	4	61;524;580;664	6	54;146;159;284;533;785	0	NA	0	NA	68	29;33;34;35;36;41;92;109;185;191;194;223;228;255;269;272;273;274;279;290;308;325;350;355;358;360;383;411;412;421;436;438;467;477;492;561;578;604;605;607;617;634;689;718;720;744;747;748;765;772;773;804;817;828;831;849;869;885;886;912;938;941;964;991;996;999;1014;1022
O14713	32	High in PSP and PA	1	41	3	11;28;49	4	13;25;29;34	4	10;23;36;37	4	12;14;46;50	5	16;17;20;53;57	11	77;115;122;124;153;163;168;176;188;193;197
O14715	168	High in PSP and PA	11	21;128;788;918;979;1017;1032;1304;1478;1534;1742	12	781;790;796;1270;1274;1275;1471;1481;1486;1572;1592;1664	21	767;778;786;792;914;927;977;1199;1261;1263;1264;1266;1300;1302;1415;1480;1563;1582;1590;1604;1607	20	86;199;200;205;261;264;1265;1294;1455;1517;1525;1544;1550;1567;1613;1621;1660;1705;1763;1764	29	14;773;878;880;885;901;902;966;967;1287;1291;1297;1311;1314;1321;1522;1523;1542;1554;1562;1579;1585;1586;1594;1612;1615;1629;1630;1761	0	NA	75	4;26;156;177;217;223;226;248;268;271;272;280;296;314;353;355;361;363;384;392;393;395;400;404;434;447;470;479;496;506;509;510;531;588;592;603;621;635;641;673;676;679;700;727;730;741;748;757;809;832;833;835;837;850;858;874;908;996;1004;1005;1061;1123;1125;1132;1134;1137;1223;1231;1347;1348;1358;1551;1623;1691;1726
O14717	25	Low in at least PSP or PA	0	NA	0	NA	0	NA	1	153	0	NA	0	NA	24	11;23;69;76;94;98;127;128;150;159;171;191;215;219;223;246;249;272;290;299;306;322;327;376
O14718	29	No evidence in PSP or PA	0	NA	0	NA	0	NA	0	NA	0	NA	0	NA	29	9;10;12;18;21;39;42;75;76;82;85;90;112;165;185;188;215;222;227;233;242;254;257;264;285;286;321;328;334
O14727	102	High in PSP or PA	0	NA	4	238;248;320;1226	0	NA	9	31;161;268;272;357;369;371;506;901	0	NA	0	NA	89	23;38;67;70;95;96;97;98;102;104;108;141;172;186;193;211;213;256;284;285;296;312;325;356;358;387;422;432;451;474;493;541;549;574;607;624;632;666;676;686;699;710;711;720;721;745;752;760;762;774;780;805;807;829;841;849;860;871;873;883;891;895;896;900;918;965;970;998;1020;1021;1022;1056;1060;1062;1090;1094;1101;1102;1104;1113;1133;1136;1139;1157;1169;1186;1194;1209;1210
O14730	32	High in PSP and PA	4	8;125;127;128	1	505	2	110;112	1	107	1	20	0	NA	23	32;34;40;75;76;199;212;217;227;247;258;263;272;280;317;360;379;408;425;427;447;460;469
O14732	16	Low in at least PSP or PA	0	NA	0	NA	0	NA	1	160	0	NA	0	NA	15	4;45;49;67;75;86;95;119;166;188;206;207;216;250;265
O14733	29	High in PSP or PA	0	NA	1	35	7	61;86;89;271;277;403;411	5	55;79;265;378;407	4	53;57;58;60	0	NA	12	4;5;11;128;154;173;247;307;311;350;355;392
O14734	22	Medium in at least PSP or PA	0	NA	0	NA	1	315	2	3;317	0	NA	0	NA	19	2;25;70;72;79;105;106;108;111;127;134;141;193;196;231;254;258;277;283
O14735	18	No evidence in PSP or PA	0	NA	0	NA	0	NA	0	NA	0	NA	0	NA	18	25;37;38;43;75;97;99;104;111;112;117;119;126;137;161;168;187;190
O14737	7	High in PSP and PA	1	119	0	NA	3	42;51;57	2	84;88	0	NA	0	NA	1	100
O14744	42	High in PSP or PA	0	NA	1	310	1	12	1	74	1	321	0	NA	38	15;16;69;87;94;103;148;149;180;199;214;234;247;273;279;288;335;375;411;417;418;434;439;446;463;470;476;477;478;513;522;566;573;578;606;608;623;632
O14745	31	High in PSP and PA	4	2;46;269;280	10	162;288;290;291;294;299;302;339;340;349	6	77;173;186;217;247;313	5	170;181;191;317;326	4	308;312;315;316	0	NA	2	143;356
O14746	75	Medium in at least PSP or PA	0	NA	0	NA	2	227;824	5	134;349;679;948;1125	0	NA	0	NA	68	12;16;70;75;118;121;165;191;206;229;231;255;266;274;284;290;295;298;309;311;334;335;344;348;353;368;434;456;457;480;496;504;513;523;550;559;579;582;586;602;619;656;663;731;761;764;784;795;796;797;802;803;835;838;843;944;947;953;957;984;993;1037;1041;1045;1055;1067;1095;1104
O14753	22	Medium in at least PSP or PA	0	NA	0	NA	1	239	1	114	0	NA	0	NA	20	13;20;35;50;56;64;68;69;71;84;95;112;177;188;191;222;224;246;259;264
O14756	19	Low in at least PSP or PA	0	NA	0	NA	0	NA	1	202	0	NA	0	NA	18	25;39;74;89;130;147;163;164;179;187;219;226;258;274;282;295;300;309
O14757	35	High in PSP and PA	5	280;286;296;301;331	6	284;288;305;317;345;357	9	291;307;308;316;333;343;365;467;468	5	251;315;366;389;407	0	NA	1	326	9	88;147;193;212;214;219;236;415;444
O14763	34	No evidence in PSP or PA	0	NA	0	NA	0	NA	0	NA	0	NA	0	NA	34	12;50;53;74;75;77;88;96;104;121;127;149;174;183;188;200;201;207;210;212;234;249;261;262;277;304;308;320;353;398;424;425;437;440
O14764	36	Low in at least PSP or PA	0	NA	0	NA	0	NA	2	281;377	0	NA	0	NA	34	34;39;74;79;94;98;101;113;131;155;160;184;188;189;197;199;218;230;238;254;258;265;268;272;296;299;300;305;348;364;366;390;393;409
O14770	42	High in PSP and PA	1	198	0	NA	1	206	0	NA	6	195;196;204;207;216;217	0	NA	34	22;64;67;115;116;118;138;139;177;226;229;236;237;242;244;248;249;258;261;305;342;352;354;360;368;386;393;401;406;427;431;453;456;462
O14771	37	Low in at least PSP or PA	0	NA	0	NA	0	NA	1	165	7	172;174;251;266;271;273;282	0	NA	29	26;27;32;41;64;112;137;149;196;212;235;248;318;330;353;356;357;358;374;376;381;383;385;404;409;411;414;437;449
O14772	56	Low in at least PSP or PA	0	NA	0	NA	0	NA	4	245;576;604;605	0	NA	0	NA	52	24;37;71;101;119;127;131;138;187;208;209;236;278;285;293;308;334;341;358;367;384;387;390;396;400;409;413;418;422;425;430;435;442;450;452;464;468;470;493;498;512;527;534;545;546;548;550;554;565;568;571;601
O14773	58	Low in at least PSP or PA	0	NA	0	NA	0	NA	1	256	6	312;315;324;331;333;334	0	NA	51	16;20;22;37;48;62;69;72;73;92;113;125;153;180;181;203;213;218;221;224;238;274;282;288;293;294;358;361;367;369;381;382;392;408;413;420;431;432;433;439;440;445;456;463;472;475;477;486;495;525;538
O14775	40	Low in at least PSP or PA	0	NA	0	NA	0	NA	1	158	0	NA	0	NA	39	13;30;34;37;56;59;63;122;123;124;134;172;190;199;202;206;214;226;232;248;256;270;282;286;292;298;300;320;323;329;330;334;336;358;361;371;376;384;386
O14776	67	High in PSP and PA	1	638	1	11	5	481;834;868;933;1090	4	422;679;833;917	10	596;603;605;797;804;810;812;815;832;935	0	NA	46	105;106;157;171;259;264;265;271;273;275;276;277;280;281;284;291;297;307;308;311;318;320;347;387;433;455;554;676;748;758;788;823;853;881;908;913;914;919;969;975;994;995;996;1033;1040;1096
O14777	47	High in PSP and PA	3	55;62;69	3	44;77;165	8	15;50;66;76;201;202;595;616	2	5;530	5	4;7;8;75;620	0	NA	26	21;113;116;121;139;167;168;235;238;242;252;267;295;302;315;319;321;362;432;496;499;534;544;551;639;640
O14782	58	High in PSP or PA	0	NA	1	747	2	181;182	7	8;268;269;291;312;680;755	0	NA	1	753	47	3;21;67;68;84;132;134;144;158;206;213;214;216;227;231;250;278;296;298;320;329;346;348;352;354;408;409;416;451;480;483;519;576;670;671;672;689;700;717;727;760;762;766;773;778;781;783
O14786	73	High in PSP and PA	2	894;921	0	NA	0	NA	7	47;51;267;321;364;432;524	1	918	0	NA	63	35;41;114;115;125;135;148;155;160;170;183;191;198;238;239;240;244;251;259;263;268;270;283;288;294;295;298;302;306;346;363;416;439;443;445;449;450;467;469;479;520;533;539;558;612;637;641;656;674;678;695;710;715;718;729;731;773;799;805;829;844;865;889
O14787	47	High in PSP or PA	0	NA	1	355	1	57	2	64;66	1	368	0	NA	42	20;22;80;101;102;117;137;157;158;163;185;190;254;293;309;329;340;376;413;445;453;460;468;499;517;548;588;589;596;646;663;676;683;684;720;773;775;807;819;848;851;880
O14788	30	Low in at least PSP or PA	0	NA	0	NA	0	NA	1	137	0	NA	0	NA	29	5;15;45;47;63;80;106;115;150;158;177;179;183;185;186;197;202;228;246;251;252;260;265;268;274;285;290;294;297
O14791	29	High in PSP and PA	1	311	1	314	0	NA	0	NA	1	330	1	325	25	10;17;40;49;64;65;80;149;179;181;183;185;186;204;225;226;247;263;267;295;300;302;342;356;365
O14792	17	Low in at least PSP or PA	0	NA	0	NA	0	NA	3	135;150;155	0	NA	0	NA	14	20;50;75;97;105;110;126;139;173;194;238;244;260;269
O14793	21	Low in at least PSP or PA	0	NA	0	NA	0	NA	1	62	2	276;279	0	NA	18	27;50;51;73;101;102;105;125;143;144;191;205;221;264;310;335;346;375
O14795	124	High in PSP and PA	2	176;254	3	222;912;1251	4	232;359;366;367	7	16;88;231;295;301;303;450	11	182;189;257;258;259;263;264;268;271;272;275	0	NA	97	2;33;44;54;61;97;158;159;163;193;196;198;207;212;235;239;242;292;298;299;397;415;429;432;436;443;458;473;509;535;590;596;599;620;621;630;658;659;675;685;700;716;719;727;760;797;809;810;822;838;842;844;850;867;873;883;892;899;917;930;944;961;977;985;1003;1030;1080;1100;1106;1108;1119;1132;1157;1203;1219;1225;1257;1264;1330;1333;1381;1386;1392;1408;1414;1424;1472;1482;1484;1507;1541;1566;1569;1582;…
O14796	10	Low in at least PSP or PA	0	NA	0	NA	0	NA	1	71	0	NA	0	NA	9	33;35;45;78;84;105;107;123;125
O14798	22	Low in at least PSP or PA	0	NA	0	NA	0	NA	2	99;100	0	NA	0	NA	20	25;47;57;60;79;84;93;121;129;133;139;143;171;186;201;216;231;237;238;242
O14802	77	Medium in at least PSP or PA	0	NA	0	NA	2	24;977	2	681;1181	0	NA	0	NA	73	16;38;43;63;118;147;191;196;248;265;268;272;299;323;326;357;364;370;467;472;570;602;608;636;643;647;649;657;659;692;697;757;765;774;776;785;788;793;805;807;817;825;837;840;878;884;892;893;936;941;951;956;964;1031;1040;1060;1077;1081;1114;1133;1152;1156;1183;1184;1208;1218;1248;1281;1291;1314;1320;1339;1344
O14804	20	No evidence in PSP or PA	0	NA	0	NA	0	NA	0	NA	0	NA	0	NA	20	23;60;75;91;95;98;121;129;144;167;180;191;217;237;239;276;298;308;321;326
O14807	10	No evidence in PSP or PA	0	NA	0	NA	0	NA	0	NA	0	NA	0	NA	10	4;8;27;49;75;93;99;118;156;183
O14810	3	Medium in at least PSP or PA	0	NA	0	NA	1	115	1	93	1	90	0	NA	0	NA
O14813	27	Medium in at least PSP or PA	0	NA	0	NA	4	153;202;206;208	0	NA	1	216	0	NA	22	4;8;11;19;28;36;54;55;71;82;99;171;172;177;180;183;188;191;259;265;269;270
O14815	43	High in PSP or PA	0	NA	1	562	1	228	0	NA	0	NA	0	NA	41	24;25;28;51;53;54;58;105;122;139;162;170;183;191;238;242;257;265;288;290;292;293;298;357;362;383;395;442;446;456;471;487;565;571;576;608;612;628;629;662;669
O14817	11	No evidence in PSP or PA	0	NA	0	NA	0	NA	0	NA	0	NA	0	NA	11	40;45;46;47;50;52;139;151;168;174;176
O14818	13	High in PSP and PA	3	11;201;216	0	NA	0	NA	4	2;49;150;167	1	93	0	NA	5	30;113;121;130;248
O14827	96	High in PSP and PA	1	746	4	718;726;749;852	1	633	12	37;180;465;471;484;536;753;776;848;1000;1002;1098	15	523;540;697;705;727;763;764;765;772;789;793;794;798;828;854	3	734;838;839	60	4;30;59;72;132;197;214;235;240;256;278;279;285;290;291;296;346;411;417;423;431;457;478;486;508;509;543;572;581;584;604;614;628;643;658;683;692;737;738;820;875;877;880;893;927;972;1020;1047;1054;1059;1068;1069;1103;1116;1131;1132;1180;1186;1199;1228
O14828	26	High in PSP and PA	2	32;76	2	85;87	3	15;72;91	2	302;324	2	65;68	0	NA	15	4;140;153;165;174;188;202;213;227;229;230;260;264;276;310
O14829	48	High in PSP or PA	0	NA	1	84	0	NA	2	569;583	0	NA	0	NA	45	4;5;6;7;13;16;47;60;64;87;100;106;162;164;191;209;219;289;307;323;343;362;388;402;423;425;432;442;472;483;486;500;504;506;524;526;527;542;543;558;587;599;600;609;625
O14830	71	Low in at least PSP or PA	0	NA	0	NA	0	NA	4	353;356;357;487	0	NA	0	NA	67	3;6;46;50;67;76;77;97;103;107;113;120;167;171;198;202;216;296;310;314;324;338;339;351;363;370;372;373;374;378;380;387;392;393;417;419;421;425;447;508;510;517;552;557;570;571;575;591;599;617;618;627;638;644;645;655;666;669;673;685;686;703;727;734;745;748;749
O14832	18	Low in at least PSP or PA	0	NA	0	NA	0	NA	4	107;109;216;317	1	114	0	NA	13	21;31;35;36;38;165;170;186;200;266;279;284;296
O14836	29	Medium in at least PSP or PA	0	NA	0	NA	1	110	0	NA	0	NA	0	NA	28	2;7;13;33;49;58;68;70;88;91;123;130;133;144;147;156;165;194;199;204;208;209;218;221;223;231;244;277
O14841	80	High in PSP or PA	0	NA	1	1265	1	419	1	642	10	405;423;592;602;1003;1005;1008;1014;1234;1277	0	NA	67	3;37;71;72;76;181;186;194;217;219;220;270;281;283;284;288;298;319;323;336;358;364;373;436;446;449;481;514;518;536;552;570;573;576;697;699;720;739;742;747;762;772;784;819;823;827;852;866;871;883;911;921;974;985;986;994;1033;1065;1070;1083;1100;1129;1134;1138;1153;1168;1193
O14842	20	Low in at least PSP or PA	0	NA	0	NA	0	NA	1	298	0	NA	0	NA	19	8;41;51;58;69;77;101;123;154;157;167;178;185;187;212;243;247;256;268
O14843	28	No evidence in PSP or PA	0	NA	0	NA	0	NA	0	NA	0	NA	0	NA	28	8;11;19;60;91;110;116;136;144;148;156;160;162;201;205;216;244;254;265;269;279;280;281;305;306;329;332;346
O14862	17	Low in at least PSP or PA	0	NA	0	NA	0	NA	1	332	0	NA	0	NA	16	3;30;60;94;102;107;111;128;144;216;223;225;232;285;318;328
O14863	41	Low in at least PSP or PA	0	NA	0	NA	0	NA	3	12;313;412	3	426;427;428	0	NA	35	4;27;32;41;55;75;86;89;94;99;137;152;164;165;167;183;187;239;244;246;248;251;253;258;268;285;337;356;364;367;370;382;383;384;391
O14867	85	High in PSP and PA	2	196;445	3	364;417;688	3	379;388;718	3	158;504;543	17	202;204;209;380;383;384;387;443;499;512;514;516;658;668;671;673;722	2	403;407	55	2;4;7;13;14;17;23;50;56;57;61;99;114;121;133;147;148;222;244;245;252;259;282;297;304;313;314;322;324;352;371;425;429;433;457;458;465;468;473;474;485;535;537;565;587;594;598;608;631;642;649;653;698;702;706
O14874	24	High in PSP or PA	0	NA	2	31;33	0	NA	5	47;52;339;356;360	0	NA	0	NA	17	5;9;57;67;81;85;90;176;196;226;287;314;346;373;383;388;409
O14879	36	High in PSP and PA	2	203;237	1	387	3	374;478;486	2	8;389	9	192;270;455;459;461;467;476;477;484	1	451	18	2;29;31;93;111;128;132;136;173;174;246;298;301;318;333;360;392;406
O14880	11	Low in at least PSP or PA	0	NA	0	NA	0	NA	1	146	1	45	0	NA	9	5;18;30;87;110;113;119;132;142
O14893	21	High in PSP and PA	1	81	0	NA	0	NA	2	166;280	2	85;87	5	43;97;111;181;184	11	19;122;126;131;138;193;199;232;242;250;267
O14894	10	No evidence in PSP or PA	0	NA	0	NA	0	NA	0	NA	0	NA	0	NA	10	13;36;44;90;93;94;106;108;160;166
O14896	30	High in PSP or PA	0	NA	3	47;187;424	2	413;416	6	33;90;122;153;407;457	5	20;128;131;177;182	2	171;418	12	212;213;219;220;244;270;292;307;324;330;353;448
O14901	49	High in PSP and PA	1	124	0	NA	2	111;166	3	150;165;260	10	76;78;100;102;118;497;500;503;507;511	3	130;141;142	30	23;32;35;38;55;56;61;174;182;198;200;222;225;230;238;277;279;296;297;310;378;379;389;397;408;409;427;438;442;466
O14904	24	No evidence in PSP or PA	0	NA	0	NA	0	NA	0	NA	0	NA	0	NA	24	5;27;36;87;89;113;129;130;142;175;176;187;188;221;223;255;268;275;280;295;297;305;321;332
O14905	30	Medium in at least PSP or PA	0	NA	0	NA	1	174	1	306	0	NA	0	NA	28	23;61;101;123;124;136;148;153;169;179;204;216;218;229;244;249;250;269;278;287;289;294;297;310;312;313;324;330
O14907	9	High in PSP and PA	2	61;124	0	NA	1	2	2	42;113	1	101	1	121	2	32;47
O14908	12	High in PSP and PA	1	232	3	222;225;247	1	68	3	173;185;258	0	NA	0	NA	4	40;139;164;274
O14910	13	Medium in at least PSP or PA	0	NA	0	NA	1	130	0	NA	0	NA	1	135	11	5;8;42;52;59;100;104;157;162;181;233
O14917	96	High in PSP or PA	0	NA	3	1026;1038;1080	3	1034;1111;1132	5	94;224;240;642;1037	4	1036;1076;1082;1112	3	1068;1069;1108	78	4;24;59;61;63;70;81;105;131;133;134;142;155;185;236;247;281;283;284;295;350;355;362;381;409;449;454;457;493;508;510;514;520;526;539;557;565;608;615;620;641;674;683;685;687;705;713;716;748;772;787;788;790;794;807;808;811;820;835;844;852;868;875;876;877;886;890;895;900;908;913;924;927;950;1049;1053;1093;1105
O14920	52	High in PSP and PA	1	672	5	177;181;550;670;675	10	4;6;409;411;600;679;697;733;740;750	19	239;246;256;257;258;267;332;335;393;402;471;474;476;489;507;587;634;682;695	2	689;692	0	NA	15	2;51;127;131;207;233;372;436;463;466;498;613;663;705;756
O14921	15	No evidence in PSP or PA	0	NA	0	NA	0	NA	0	NA	0	NA	0	NA	15	2;16;21;34;57;75;78;81;95;103;104;136;143;155;158
O14924	168	High in PSP and PA	1	16	10	106;107;172;483;661;850;879;934;1226;1304	7	195;671;715;849;876;937;1148	16	435;649;694;697;700;711;853;856;874;889;909;939;940;947;1294;1321	6	104;185;667;844;1296;1307	1	943	127	8;22;37;45;51;76;88;126;143;155;159;161;170;174;200;207;210;215;224;237;242;244;245;249;251;270;284;302;324;336;378;379;387;417;419;420;422;424;446;447;448;455;506;514;517;518;522;552;556;560;565;566;577;589;603;611;629;641;645;653;657;685;688;690;691;730;738;763;771;776;786;818;825;859;862;863;865;871;899;901;905;973;983;989;1019;1020;1024;1045;1072;1079;1092;1093;1107;1112;1129;1130;1131;1135;1…
O14925	9	No evidence in PSP or PA	0	NA	0	NA	0	NA	0	NA	0	NA	0	NA	9	7;27;43;109;133;139;189;203;208
O14926	32	High in PSP or PA	0	NA	1	39	0	NA	0	NA	1	36	0	NA	30	28;62;63;70;104;119;126;145;147;181;188;191;196;257;272;280;307;308;329;348;365;399;407;415;417;435;438;441;465;474
O14929	17	High in PSP or PA	0	NA	3	93;343;361	0	NA	2	190;350	0	NA	0	NA	12	16;82;84;128;147;150;239;279;281;301;392;401
O14931	15	No evidence in PSP or PA	0	NA	0	NA	0	NA	0	NA	0	NA	0	NA	15	16;22;33;34;40;44;52;82;83;104;150;153;158;190;191
O14933	7	High in PSP or PA	0	NA	1	26	0	NA	1	153	1	27	0	NA	4	4;56;91;92
O14936	59	High in PSP or PA	0	NA	3	51;313;582	5	55;314;395;465;562	10	50;151;155;353;570;577;595;600;650;792	12	319;332;337;338;364;394;403;453;472;475;589;596	6	575;576;584;586;602;606	23	24;64;82;83;114;119;172;214;243;246;248;348;373;417;543;664;674;697;801;810;871;879;923
O14939	65	High in PSP or PA	0	NA	2	134;146	2	79;243	5	77;161;213;416;493	1	888	5	478;479;481;484;500	50	7;17;18;24;51;88;97;122;155;177;192;195;234;256;273;285;288;294;295;325;367;378;398;413;512;585;587;609;614;621;633;646;648;692;698;716;734;750;757;771;778;785;799;814;852;866;871;894;915;922
O14944	12	No evidence in PSP or PA	0	NA	0	NA	0	NA	0	NA	0	NA	0	NA	12	32;38;44;45;64;69;70;88;115;136;149;161
O14948	35	Low in at least PSP or PA	0	NA	0	NA	0	NA	2	15;119	8	91;93;99;105;113;115;118;169	0	NA	25	21;35;73;74;82;185;237;252;258;268;272;283;287;293;295;314;323;326;330;333;334;337;338;340;341
O14949	5	Medium in at least PSP or PA	0	NA	0	NA	1	16	1	20	1	18	0	NA	2	45;70
O14950	5	High in PSP and PA	1	20	1	29	0	NA	1	60	0	NA	0	NA	2	2;3
O14958	18	High in PSP or PA	0	NA	1	176	3	36;385;393	0	NA	1	173	0	NA	13	15;16;38;61;62;113;150;151;208;277;302;341;367
O14960	12	No evidence in PSP or PA	0	NA	0	NA	0	NA	0	NA	0	NA	0	NA	12	3;14;29;30;45;49;61;64;94;135;144;145
O14964	66	High in PSP or PA	0	NA	3	240;288;310	7	243;246;284;305;309;315;345	3	306;485;775	3	314;349;769	4	229;297;299;300	46	5;17;27;48;70;148;194;195;198;270;272;381;387;392;401;404;425;432;437;441;445;584;588;591;594;598;602;610;621;624;630;633;657;661;662;676;681;686;691;692;699;701;703;720;724;745
O14965	33	Medium in at least PSP or PA	0	NA	0	NA	8	4;41;51;53;67;83;266;342	12	10;54;66;89;98;104;116;226;278;284;369;391	0	NA	0	NA	13	123;155;186;245;249;283;314;361;387;388;398;400;403
O14966	23	Medium in at least PSP or PA	0	NA	0	NA	1	185	7	31;38;52;72;130;135;155	2	177;183	0	NA	13	3;22;28;33;82;97;99;108;143;197;198;199;201
O14967	32	High in PSP or PA	0	NA	3	554;576;581	5	560;573;591;594;601	1	579	0	NA	0	NA	23	16;35;43;46;47;68;77;89;115;123;175;252;288;298;306;307;387;407;409;417;420;431;489
O14972	18	No evidence in PSP or PA	0	NA	0	NA	0	NA	0	NA	0	NA	0	NA	18	23;29;30;33;40;52;55;65;74;86;127;143;153;184;201;202;208;247
O14974	120	High in PSP and PA	12	299;409;422;432;472;473;507;668;802;871;910;995	17	292;445;477;479;509;547;692;695;716;790;852;862;896;903;908;912;978	19	304;336;470;478;525;541;542;554;618;678;680;759;795;839;877;886;888;893;894	18	20;313;365;489;520;552;578;585;607;608;749;781;794;811;856;921;922;1029	23	379;386;387;401;402;455;519;521;526;527;564;565;566;569;572;588;589;591;601;602;610;788;789	2	600;808	29	49;50;115;137;187;198;332;353;354;356;357;367;625;644;657;658;686;714;746;773;775;776;777;782;783;785;835;929;1026
O14975	24	Low in at least PSP or PA	0	NA	0	NA	0	NA	2	158;528	3	293;295;552	0	NA	19	3;45;88;142;171;178;183;186;193;202;209;212;217;226;252;269;322;463;614
O14976	122	High in PSP and PA	4	16;780;826;829	6	26;73;811;834;1096;1168	10	2;456;589;770;783;817;1029;1130;1176;1185	18	6;277;290;326;340;421;540;778;785;812;815;837;838;939;1060;1118;1151;1154	25	21;182;194;199;205;207;344;356;359;760;784;789;905;906;912;922;931;945;948;1028;1077;1090;1091;1190;1191	6	399;1022;1027;1046;1070;1073	53	62;93;103;106;112;139;144;236;305;393;394;411;415;429;444;463;470;515;521;530;551;572;593;610;612;649;661;716;725;726;737;738;747;888;967;968;972;976;987;989;995;998;1001;1006;1008;1116;1117;1122;1193;1236;1247;1300;1307
O14977	36	No evidence in PSP or PA	0	NA	0	NA	0	NA	0	NA	0	NA	0	NA	36	11;53;72;90;91;112;118;199;200;205;213;253;264;270;274;278;279;300;307;323;326;329;351;352;357;367;388;393;408;410;422;424;434;439;443;445
O14978	59	High in PSP and PA	1	178	1	166	2	7;331	2	192;289	3	153;155;197	0	NA	50	3;25;36;40;60;99;108;218;227;237;242;249;255;258;262;280;283;308;311;341;361;362;388;391;423;444;472;475;502;503;526;528;530;531;549;556;558;583;613;616;639;641;643;644;662;667;669;671;672;676
O14979	32	High in PSP and PA	1	241	1	127	5	160;169;245;293;300	6	24;94;98;117;136;156	2	116;141	0	NA	17	8;17;26;28;44;48;49;67;92;93;188;201;363;372;397;401;407
O14980	55	High in PSP and PA	2	1031;1055	3	391;395;397	1	450	7	264;384;387;389;690;764;802	5	175;182;183;503;505	0	NA	37	20;70;114;115;151;157;160;162;191;197;203;216;248;275;277;309;323;358;422;490;542;667;725;729;747;760;766;857;877;913;928;934;944;959;961;984;1003
O14981	123	High in PSP or PA	0	NA	3	95;257;261	3	91;224;1472	9	88;237;728;1479;1538;1680;1784;1812;1818	7	90;234;1477;1478;1549;1550;1554	0	NA	101	4;45;53;117;121;133;164;180;182;198;205;271;272;273;285;298;319;326;360;453;460;489;492;498;499;510;514;531;532;546;552;553;554;575;576;592;595;618;647;709;720;722;759;783;784;807;819;820;833;866;917;925;926;945;950;953;955;985;1005;1006;1070;1077;1085;1095;1098;1119;1134;1159;1196;1201;1230;1301;1319;1329;1350;1382;1417;1432;1445;1525;1605;1606;1617;1632;1634;1636;1640;1655;1671;1688;1691;1698;1…
O14983	50	High in PSP or PA	0	NA	1	338	5	184;186;473;581;830	9	19;170;261;335;346;488;722;731;741	5	362;499;503;504;610	4	178;350;493;495	26	72;136;210;265;287;383;387;423;424;461;463;682;685;693;766;767;823;868;902;915;917;921;936;940;942;974
O14986	55	Medium in at least PSP or PA	0	NA	0	NA	2	405;413	5	2;3;421;445;448	5	426;427;429;447;456	0	NA	43	26;27;46;62;67;70;108;111;118;123;125;131;178;195;207;214;221;261;268;279;305;310;317;336;354;364;376;381;393;407;465;468;474;480;481;482;483;499;501;506;507;508;534
O14990	25	Low in at least PSP or PA	0	NA	0	NA	0	NA	3	19;20;28	0	NA	0	NA	22	2;4;6;7;21;23;24;32;44;50;51;74;77;85;94;107;110;118;119;164;186;199
O14994	76	High in PSP or PA	0	NA	3	447;470;573	4	462;475;484;541	6	453;455;457;473;545;552	16	9;11;12;30;31;33;34;37;481;488;491;492;494;495;539;576	5	500;508;547;549;579	42	51;53;54;57;58;61;62;64;65;75;84;105;127;154;156;170;179;194;197;203;209;217;272;289;300;309;311;320;338;340;356;369;370;391;394;405;416;419;518;520;526;558
O15013	130	High in PSP and PA	2	59;379	3	1232;1284;1287	7	198;308;373;452;1285;1289;1291	11	432;460;636;720;1229;1258;1283;1294;1296;1301;1315	13	200;201;207;216;387;388;416;1250;1256;1279;1282;1295;1304	5	72;82;1255;1271;1274	89	8;12;22;24;117;135;161;171;172;180;247;249;268;269;275;276;277;281;286;288;297;301;328;428;479;487;490;494;505;507;509;516;523;550;558;582;635;638;644;679;680;683;686;690;691;699;712;713;730;783;790;822;842;846;911;915;917;927;939;943;955;986;999;1001;1005;1006;1009;1023;1027;1032;1034;1046;1054;1057;1072;1084;1092;1113;1118;1128;1130;1163;1166;1179;1204;1210;1318;1329;1330
O15014	196	High in PSP and PA	17	252;358;413;452;467;491;576;578;743;758;804;842;846;849;1055;1285;1313	11	361;379;433;446;470;560;581;605;609;620;1013	7	167;453;580;764;806;1045;1311	29	8;23;52;95;100;107;112;125;163;164;165;274;417;454;457;533;564;737;738;763;778;797;886;900;902;907;1077;1086;1087	32	54;255;416;424;425;427;435;436;460;584;594;614;680;683;684;685;698;777;783;787;810;811;836;837;861;906;914;915;1274;1287;1307;1317	9	275;390;392;558;626;889;897;921;1321	91	2;4;5;88;90;93;117;143;150;152;156;172;179;201;214;247;286;311;396;398;399;407;525;547;552;554;641;642;650;652;655;864;934;952;953;954;955;959;971;986;989;996;1062;1102;1105;1108;1112;1150;1154;1172;1174;1177;1186;1188;1189;1196;1199;1203;1209;1215;1216;1223;1232;1234;1236;1243;1246;1258;1262;1263;1265;1267;1271;1292;1293;1294;1296;1337;1339;1340;1345;1350;1357;1359;1364;1375;1390;1391;1397;1401;…
O15015	164	High in PSP or PA	0	NA	5	230;521;930;991;1442	4	612;631;1448;1775	15	33;38;62;388;495;913;1066;1217;1261;1313;1378;1440;1496;1522;1523	9	43;133;134;905;906;907;936;1449;1456	8	204;205;208;217;531;1006;1014;1016	123	7;9;11;19;24;85;92;123;126;152;160;176;190;193;242;253;260;276;285;315;340;341;347;354;358;360;366;395;404;407;437;468;479;486;578;589;605;625;629;645;667;671;682;694;707;712;715;725;734;754;767;787;804;805;806;808;824;829;838;851;859;865;877;953;972;979;981;982;1024;1035;1043;1085;1107;1120;1121;1133;1198;1199;1204;1211;1224;1236;1240;1244;1275;1320;1327;1336;1349;1359;1372;1406;1413;1475;1486;1…
O15016	130	Low in at least PSP or PA	0	NA	0	NA	0	NA	4	124;125;645;1071	0	NA	0	NA	126	6;27;28;36;51;87;129;190;211;214;220;235;242;245;261;273;286;287;292;295;304;307;312;317;318;319;323;326;329;331;340;346;360;364;376;397;399;408;433;447;485;490;491;495;502;531;535;539;563;565;579;582;600;607;613;618;619;627;629;631;636;644;658;660;672;675;682;683;686;694;698;705;709;713;719;721;727;730;738;741;749;757;762;770;771;772;773;774;778;780;790;807;818;820;849;855;873;874;892;903;904;90…
O15018	394	High in PSP and PA	3	920;944;1270	9	421;514;543;850;1280;1919;2224;2341;2521	23	506;568;675;702;840;930;948;971;1005;1291;1437;1578;1850;2037;2374;2419;2438;2440;2445;2475;2480;2489;2530	30	304;320;536;710;1031;1125;1157;1250;1307;1309;1592;1594;1636;1770;1829;1898;1953;1960;1967;2142;2159;2189;2246;2376;2396;2417;2460;2467;2478;2544	52	321;503;677;682;688;690;692;698;841;852;1007;1008;1009;1037;1038;1044;1054;1062;1069;1072;1082;1083;1097;1105;1106;1260;1266;1289;1422;1429;1481;1482;1585;1603;1612;1613;1832;1973;1975;1978;1984;1988;2007;2019;2373;2379;2381;2398;2399;2401;2405;2426	20	550;551;552;554;566;574;706;711;712;713;926;1079;1081;1103;1253;1627;1923;1999;2230;2231	257	22;55;62;86;128;133;144;156;159;185;191;192;194;195;223;234;237;243;244;247;272;284;311;341;349;354;357;379;396;406;417;430;432;438;439;444;445;463;464;465;485;491;496;563;582;585;600;624;662;751;759;764;770;773;783;792;799;819;830;835;858;861;863;866;878;885;893;896;898;902;906;908;984;997;1027;1111;1116;1131;1138;1140;1163;1181;1193;1195;1200;1203;1208;1219;1231;1232;1233;1237;1238;1303;1312;13…
O15020	128	High in PSP and PA	2	2171;2359	3	1073;1941;2384	10	166;449;772;1060;1255;1753;1853;1965;2038;2254	11	31;83;99;227;691;959;1305;1940;1964;2050;2192	15	2;3;6;12;20;37;38;39;771;1719;2149;2161;2162;2199;2202	1	781	86	46;69;138;177;204;268;281;312;315;336;338;346;349;374;393;442;478;556;591;593;613;622;640;666;716;719;748;798;818;825;859;956;983;1090;1119;1122;1163;1189;1190;1196;1219;1240;1355;1378;1391;1397;1401;1408;1417;1463;1487;1512;1513;1522;1622;1650;1651;1662;1666;1740;1744;1778;1895;1896;1977;1985;1989;2031;2061;2106;2119;2133;2138;2197;2216;2242;2265;2277;2284;2317;2318;2331;2332;2334;2344;2371
O15021	348	High in PSP and PA	16	166;266;285;1370;1377;1397;1419;1438;1467;1523;1779;1822;1947;2442;2520;2552	14	137;206;355;357;1384;1446;1694;1860;1909;2091;2131;2357;2359;2440	22	156;213;248;257;270;353;864;914;961;973;1242;1275;1283;1290;1432;1652;1845;1997;2132;2213;2245;2613	32	32;114;200;268;715;902;903;945;959;966;1126;1292;1296;1300;1309;1391;1403;1415;1592;1786;1838;1846;1847;1855;1916;2231;2235;2243;2330;2392;2396;2460	47	143;209;233;240;251;261;274;288;308;309;361;429;436;869;913;922;1131;1132;1137;1146;1147;1285;1293;1306;1313;1395;1407;1451;1453;1456;1480;1767;1825;1828;1830;1832;2173;2175;2211;2256;2447;2458;2462;2463;2464;2518;2523	17	291;292;300;301;304;305;306;1125;1128;1135;1304;1862;1863;2099;2214;2218;2448	200	6;17;21;26;33;37;38;41;42;43;45;49;58;85;111;112;127;148;189;193;218;224;229;329;337;397;399;412;457;459;520;540;551;553;554;555;558;568;577;592;632;636;703;721;797;845;850;875;905;909;929;935;940;947;948;951;957;962;972;982;992;1023;1026;1027;1028;1031;1034;1036;1046;1051;1055;1056;1059;1060;1064;1073;1080;1086;1088;1090;1093;1104;1108;1111;1114;1116;1117;1120;1121;1122;1165;1181;1217;1222;1232;…
O15031	124	High in PSP and PA	2	1244;1570	0	NA	1	853	9	126;452;650;1224;1320;1325;1327;1564;1627	1	855	1	1236	110	19;30;43;85;114;129;138;142;146;158;159;184;193;212;258;283;289;298;301;303;304;358;359;361;366;375;411;426;427;431;447;471;481;508;513;515;517;523;530;542;548;560;576;578;579;607;620;629;632;665;673;698;699;704;718;729;744;751;761;765;768;786;798;826;839;846;884;899;924;964;968;993;996;1000;1009;1025;1034;1057;1179;1194;1199;1216;1289;1343;1352;1393;1402;1406;1416;1466;1488;1505;1512;1521;1527;1…
O15033	62	High in PSP and PA	1	337	1	327	0	NA	5	59;358;436;566;567	1	339	0	NA	54	11;31;63;75;103;123;152;166;175;202;204;214;225;229;233;236;251;260;277;289;291;294;308;309;321;322;363;388;414;428;460;467;474;475;483;485;488;530;583;608;619;633;670;711;713;725;741;742;758;759;772;782;801;814
O15034	92	High in PSP or PA	0	NA	1	832	1	704	11	376;377;628;690;696;697;721;747;748;794;822	4	712;729;815;839	0	NA	75	23;35;48;55;74;82;86;99;106;111;112;132;139;141;143;148;150;158;161;166;177;226;237;241;255;269;281;312;330;331;348;367;373;395;406;410;416;419;480;507;519;546;556;568;573;576;599;604;605;649;651;653;665;683;684;751;754;766;779;782;809;865;912;943;946;951;953;968;969;1011;1026;1030;1033;1040;1047
O15037	52	High in PSP and PA	3	10;353;359	4	239;291;342;459	2	170;458	10	17;36;151;331;495;503;505;600;601;607	3	152;165;445	3	143;155;234	27	40;64;75;106;108;118;122;133;192;198;199;208;213;214;229;299;338;487;508;512;521;522;541;552;626;670;675
O15040	161	High in PSP and PA	2	448;449	0	NA	4	276;404;408;673	12	3;193;389;397;401;410;412;418;486;523;859;1103	22	279;281;283;396;400;411;415;420;678;686;690;694;751;752;764;765;766;767;770;777;779;784	3	720;729;734	118	5;33;52;53;78;86;98;108;109;129;136;144;154;155;165;173;174;181;188;202;213;229;236;293;303;308;326;331;333;352;353;360;369;372;437;441;476;478;482;483;490;496;499;506;509;510;514;515;520;528;529;553;555;559;592;610;620;621;637;647;652;653;655;659;714;802;807;815;819;835;857;870;900;910;920;938;963;964;978;1013;1027;1038;1049;1071;1079;1086;1091;1092;1119;1129;1137;1144;1145;1150;1152;1155;1158;1…
O15041	49	Low in at least PSP or PA	0	NA	0	NA	0	NA	1	509	0	NA	0	NA	48	3;36;47;51;80;82;87;97;160;163;175;176;177;180;185;193;197;205;230;285;295;333;347;348;368;381;384;407;473;493;497;498;507;524;543;545;597;606;647;660;700;701;703;720;745;747;761;775
O15042	108	High in PSP and PA	9	37;67;485;731;788;800;811;946;948	11	49;63;202;236;244;930;932;934;936;938;940	16	24;59;85;181;238;479;516;767;818;939;951;974;987;1012;1014;1016	15	9;23;26;34;73;97;759;831;834;957;969;970;979;985;989	15	18;19;27;39;43;127;174;175;249;529;747;808;809;1020;1024	1	828	41	13;14;90;161;162;229;254;255;265;272;302;345;368;379;413;501;580;582;599;605;606;613;628;643;777;837;860;870;907;909;954;960;964;965;967;995;998;1000;1002;1006;1010
O15047	205	High in PSP and PA	3	464;508;1103	7	468;470;565;892;915;1169;1545	13	220;221;222;349;350;351;450;459;504;907;1153;1171;1216	28	207;268;282;293;315;343;347;348;352;501;534;586;882;963;969;1004;1037;1038;1039;1040;1041;1046;1047;1048;1049;1114;1152;1550	23	278;285;301;304;310;430;479;486;487;490;517;518;528;532;556;1011;1013;1014;1015;1078;1196;1455;1555	9	244;248;250;251;252;288;289;290;295	122	14;36;48;52;69;75;144;159;187;201;216;258;259;267;275;317;318;320;324;336;337;338;340;341;342;345;346;353;354;355;356;357;361;362;372;381;408;411;418;575;578;579;593;620;662;679;703;744;761;762;763;765;804;829;862;869;901;904;958;972;973;974;1018;1023;1029;1031;1033;1035;1036;1042;1043;1044;1045;1050;1051;1052;1053;1054;1055;1056;1057;1058;1060;1061;1062;1076;1125;1128;1220;1226;1231;1277;1283;12…
O15049	51	High in PSP and PA	1	176	1	159	7	101;130;145;148;211;221;536	5	25;39;206;279;459	5	98;133;136;209;210	7	187;189;191;192;193;196;200	25	14;17;36;57;66;68;92;116;165;226;239;251;253;254;315;359;378;400;408;428;441;449;464;541;542
O15050	178	Medium in at least PSP or PA	0	NA	0	NA	2	596;2741	5	616;662;704;1860;1862	1	2743	0	NA	170	22;27;58;82;100;101;103;108;128;141;146;162;165;191;195;252;281;283;302;311;315;318;325;343;366;409;425;437;453;463;494;519;522;530;545;612;624;626;633;637;640;643;657;683;712;713;740;774;796;803;804;841;864;868;887;910;923;939;974;987;989;1034;1062;1083;1100;1108;1169;1171;1176;1202;1212;1225;1234;1239;1243;1258;1271;1308;1313;1318;1345;1349;1352;1359;1374;1378;1386;1415;1425;1435;1439;1445;1470…
O15054	154	High in PSP or PA	0	NA	1	799	3	224;627;1034	13	48;50;218;400;406;589;971;1025;1042;1085;1221;1398;1528	10	215;580;633;650;802;969;1054;1059;1066;1068	1	788	126	23;29;30;39;63;66;67;68;72;92;119;123;132;139;162;235;271;283;297;308;346;358;363;368;372;373;375;388;399;401;402;403;404;405;433;441;444;445;460;466;467;531;534;540;552;553;554;556;558;560;562;563;564;570;612;613;619;621;705;731;734;806;809;826;838;843;852;856;860;864;866;867;868;869;872;874;903;909;911;918;931;947;993;1014;1094;1096;1112;1121;1136;1146;1158;1161;1165;1187;1192;1198;1230;1238;12…
O15055	155	High in PSP and PA	2	786;977	4	241;627;662;1027	3	77;665;782	9	88;259;480;668;766;810;1105;1108;1109	24	93;95;98;99;102;103;252;255;540;639;696;700;714;752;756;971;983;985;986;987;1229;1233;1236;1245	2	82;244	111	10;12;24;35;36;38;39;48;53;56;61;133;144;160;161;172;180;183;198;201;208;213;223;269;275;279;306;319;373;388;396;413;415;416;422;426;458;477;479;484;487;490;496;499;500;501;503;509;527;530;533;562;566;580;585;589;596;618;619;643;653;671;673;674;740;771;799;807;808;813;818;832;834;837;839;840;855;875;910;912;915;927;933;939;943;945;951;954;1042;1047;1051;1053;1054;1067;1069;1071;1074;1076;1079;108…
O15056	118	High in PSP and PA	2	1124;1191	3	1339;1433;1443	5	374;838;1122;1196;1439	14	4;268;504;616;618;825;921;994;1095;1097;1137;1251;1318;1434	11	984;989;1127;1129;1130;1207;1271;1351;1353;1431;1457	2	1206;1453	81	20;71;75;77;87;125;126;132;138;153;154;159;176;197;207;210;230;246;247;254;306;324;398;415;416;426;432;437;439;445;463;465;470;522;547;562;566;571;575;576;592;600;626;676;678;684;691;717;761;762;786;792;853;882;883;898;942;944;947;1005;1010;1032;1034;1042;1054;1056;1091;1093;1160;1302;1308;1363;1364;1366;1368;1385;1387;1388;1391;1394;1479
O15060	62	Low in at least PSP or PA	0	NA	0	NA	0	NA	3	85;256;656	0	NA	0	NA	59	9;26;38;40;90;120;127;136;138;140;142;146;149;176;181;191;196;220;223;234;240;242;243;251;259;275;278;280;283;323;326;386;393;401;444;448;483;494;501;506;509;511;516;532;544;546;549;558;564;603;606;618;646;670;671;677;686;703;712
O15061	148	High in PSP and PA	5	429;1044;1049;1181;1435	18	384;584;628;653;699;777;824;913;981;1163;1202;1217;1241;1379;1432;1485;1504;1540	11	161;580;633;897;1038;1040;1106;1107;1132;1312;1384	12	305;341;367;376;405;489;936;1020;1077;1159;1184;1508	46	347;379;389;401;404;406;414;465;484;486;592;623;659;662;754;757;765;793;798;829;833;864;904;983;1080;1100;1114;1121;1141;1153;1168;1210;1211;1295;1304;1305;1307;1374;1377;1389;1414;1459;1467;1474;1489;1543	12	371;372;645;709;1033;1087;1089;1090;1370;1395;1398;1495	44	3;66;75;186;194;219;319;335;359;420;421;471;527;532;554;566;571;690;721;848;859;941;942;969;995;996;1006;1025;1170;1221;1255;1261;1274;1284;1336;1339;1341;1348;1357;1360;1400;1424;1444;1445
O15062	93	High in PSP and PA	2	208;234	3	127;298;371	4	196;215;237;524	4	335;384;385;516	5	130;212;509;515;518	4	224;228;374;375	71	40;46;54;69;87;94;104;110;137;143;152;155;156;160;161;172;173;174;177;256;263;274;276;279;287;290;308;309;331;336;344;348;353;355;364;378;380;405;408;410;416;436;442;449;459;460;464;471;476;494;507;530;547;550;551;557;559;560;569;570;577;588;593;600;651;653;654;660;669;670;674
O15063	99	High in PSP and PA	2	673;723	2	665;956	3	574;945;946	5	22;355;359;559;661	4	654;693;824;952	8	548;551;552;553;554;555;565;843	75	5;9;42;47;56;62;81;94;102;108;111;129;133;147;160;195;208;210;215;229;238;260;262;279;290;312;318;348;386;402;440;444;452;464;469;522;528;529;537;541;590;604;606;610;611;760;761;773;782;785;786;790;795;796;803;855;904;910;912;913;914;918;919;924;927;930;985;989;993;995;1003;1006;1017;1027;1032
O15066	55	High in PSP or PA	0	NA	1	723	3	180;181;725	7	122;157;213;631;640;730;741	4	726;727;728;729	1	735	39	2;6;7;9;27;42;83;131;133;143;186;202;212;215;226;249;271;273;280;287;295;304;321;373;389;433;472;515;528;529;546;597;646;669;703;704;707;713;719
O15067	80	High in PSP and PA	1	569	1	215	1	225	6	83;530;873;893;1062;1337	9	77;160;162;165;227;230;540;562;579	0	NA	62	2;12;53;97;101;106;128;134;197;249;253;256;260;261;273;274;293;321;368;386;390;407;427;432;439;467;468;477;513;660;676;687;714;732;765;805;807;822;826;857;906;911;943;993;1015;1042;1053;1073;1100;1118;1125;1154;1185;1199;1204;1208;1231;1241;1242;1277;1286;1320
O15068	96	High in PSP and PA	2	589;620	4	412;578;965;1120	3	582;609;975	11	177;371;396;592;594;742;785;893;1033;1034;1042	8	593;627;963;973;977;981;1041;1118	8	996;1002;1003;1020;1022;1125;1126;1127	60	15;17;19;20;39;84;92;104;120;123;144;148;155;198;199;210;225;236;250;266;268;269;294;298;307;310;383;401;428;444;455;457;467;480;488;523;542;553;612;614;637;671;734;736;759;762;799;800;811;835;837;887;889;946;955;1017;1078;1109;1110;1112
O15069	157	High in PSP and PA	2	1303;1307	0	NA	4	131;148;1068;1121	6	406;561;1130;1300;1422;1538	3	419;554;1298	0	NA	142	25;50;59;71;81;92;101;102;106;157;162;165;172;178;200;211;215;217;219;227;230;231;233;235;237;249;254;258;275;276;278;279;281;284;285;286;287;316;330;356;358;360;364;366;369;385;388;389;391;393;395;427;442;452;459;466;479;513;519;528;533;540;575;600;614;615;627;640;654;655;667;680;694;695;707;720;734;735;747;760;774;775;787;800;814;815;827;840;854;855;867;880;894;895;907;920;935;1021;1029;1035;10…
O15072	96	Low in at least PSP or PA	0	NA	0	NA	0	NA	1	1094	0	NA	0	NA	95	5;19;49;58;62;64;69;74;75;114;131;159;163;174;204;214;222;267;296;316;318;326;328;337;342;347;381;391;392;423;439;442;452;477;508;556;562;564;622;651;671;677;695;710;749;774;794;818;819;830;836;853;855;858;876;884;923;924;944;947;957;976;979;1006;1025;1038;1049;1051;1054;1055;1074;1077;1082;1088;1102;1104;1105;1107;1108;1122;1133;1139;1149;1150;1159;1160;1162;1168;1173;1175;1179;1180;1185;1200;12…
O15075	82	High in PSP and PA	2	32;307	8	172;305;330;332;334;337;352;364	12	2;77;119;164;310;312;313;327;353;355;720;726	10	36;274;298;340;358;438;489;722;729;738	14	25;40;118;165;174;320;323;346;347;363;376;637;660;735	6	51;52;128;133;728;730	30	22;83;96;151;158;160;193;212;228;281;283;289;290;291;294;302;411;424;479;497;504;526;528;590;610;617;619;677;683;707
O15078	141	High in PSP or PA	0	NA	2	1610;2013	3	673;1046;2045	11	348;598;688;883;895;1159;1209;2155;2189;2369;2395	7	1050;1594;1595;2042;2047;2051;2194	3	678;1054;1056	115	31;33;42;57;104;160;189;196;202;206;209;246;294;318;319;362;399;402;411;453;494;523;544;567;570;584;590;603;607;613;626;698;722;730;748;753;756;772;773;775;779;804;820;828;837;872;923;956;958;960;991;1002;1009;1038;1039;1086;1125;1127;1131;1153;1175;1182;1194;1198;1213;1223;1226;1269;1275;1287;1307;1333;1380;1387;1388;1441;1446;1476;1486;1497;1531;1636;1638;1639;1648;1697;1701;1706;1716;1732;1745…
O15079	58	High in PSP or PA	0	NA	1	204	0	NA	7	8;12;15;20;37;290;458	8	24;62;200;479;481;484;486;492	0	NA	42	4;32;33;35;36;38;40;42;46;48;49;55;115;183;208;212;213;219;233;234;236;243;253;261;262;265;266;276;279;280;307;344;356;363;397;399;419;422;446;459;471;476
O15083	72	High in PSP and PA	1	187	0	NA	2	14;65	9	18;24;34;178;314;319;321;591;713	2	181;934	0	NA	58	4;16;33;45;51;59;72;100;101;106;110;116;127;128;137;145;173;177;205;214;246;304;337;340;364;389;427;429;444;448;461;465;477;504;571;576;577;617;641;642;651;652;655;662;666;679;695;752;792;797;825;829;864;876;878;938;941;946
O15084	72	High in PSP and PA	1	1011	1	1048	3	989;990;1007	1	987	4	988;993;994;1050	3	1023;1024;1027	59	11;63;72;84;86;97;131;136;150;161;194;206;215;216;220;282;303;320;322;328;361;382;385;393;394;440;460;463;481;512;526;537;543;545;552;572;581;582;608;630;660;671;717;726;741;744;790;814;821;844;851;854;877;878;880;889;899;905;951
O15085	150	High in PSP and PA	11	35;150;271;556;663;1155;1295;1413;1478;1480;1519	15	14;27;38;216;245;251;255;589;592;614;635;679;705;1457;1458	16	2;29;213;232;429;545;633;651;654;655;657;658;851;1300;1411;1452	15	8;16;17;242;359;394;653;682;1064;1065;1135;1168;1466;1489;1491	27	13;21;146;204;208;221;225;234;236;286;546;547;549;600;602;603;605;660;684;862;1170;1312;1313;1416;1494;1505;1512	1	277	65	62;71;100;101;111;122;123;125;126;130;137;307;319;333;338;353;357;389;462;469;481;493;501;518;519;521;612;624;748;791;810;834;837;877;891;901;949;958;977;1009;1015;1016;1018;1023;1035;1049;1110;1117;1200;1215;1239;1242;1245;1252;1284;1331;1340;1343;1364;1367;1372;1373;1377;1382;1388
O15090	145	Medium in at least PSP or PA	0	NA	0	NA	3	826;827;1141	3	5;680;682	4	674;676;684;1154	0	NA	135	11;12;22;33;41;44;63;73;79;95;115;118;143;146;216;247;257;262;310;317;328;341;355;370;400;405;407;419;428;432;436;447;450;471;474;475;487;500;501;520;539;574;585;590;596;603;604;609;650;686;691;692;698;705;709;714;718;719;721;722;723;732;745;748;763;791;793;813;830;856;861;865;866;870;877;878;882;892;894;898;906;909;917;924;928;929;946;960;963;964;968;971;979;986;990;991;997;1011;1012;1049;1056;1…
O15091	44	Medium in at least PSP or PA	0	NA	0	NA	1	98	1	214	1	94	0	NA	41	10;17;27;30;47;52;74;80;121;139;142;146;153;154;160;174;192;223;243;298;306;318;322;329;345;349;357;361;400;423;431;452;453;456;468;476;489;535;544;555;569
O15105	33	Medium in at least PSP or PA	0	NA	0	NA	1	117	0	NA	0	NA	0	NA	32	7;16;45;98;151;152;154;171;172;182;199;206;212;231;232;247;249;259;283;303;307;315;336;337;344;352;365;376;398;413;414;425
O15111	62	High in PSP or PA	0	NA	2	176;180	0	NA	2	473;576	0	NA	3	579;581;583	55	45;51;99;119;123;126;130;206;249;255;256;263;266;320;325;333;336;339;351;356;361;369;381;390;400;402;404;414;435;442;454;471;486;495;503;504;536;547;559;596;609;630;661;662;665;669;670;680;687;693;695;706;721;734;741
O15116	5	High in PSP or PA	0	NA	1	123	0	NA	0	NA	0	NA	0	NA	4	9;34;83;91
O15117	72	High in PSP and PA	2	46;225	6	209;235;329;457;558;573	8	184;214;233;245;318;386;391;432	5	30;182;222;306;734	15	52;59;69;70;155;162;205;220;221;255;256;445;468;580;585	1	269	35	15;18;28;29;97;125;138;141;276;297;339;375;376;379;381;388;398;402;409;412;418;530;605;606;608;610;612;657;662;663;667;710;716;719;761
O15118	99	Low in at least PSP or PA	0	NA	0	NA	0	NA	5	95;382;385;386;826	0	NA	0	NA	94	22;24;45;72;99;114;118;151;167;168;210;230;239;244;300;307;312;316;322;328;344;357;365;366;425;456;473;483;491;493;522;527;602;608;617;619;627;636;644;652;655;666;667;671;676;734;738;739;741;752;761;781;809;813;815;824;847;849;863;865;870;878;880;901;902;918;940;941;954;955;970;1004;1020;1021;1048;1063;1074;1082;1105;1123;1148;1153;1160;1164;1169;1178;1182;1196;1197;1200;1218;1249;1254;1260
O15119	82	High in PSP and PA	5	371;375;438;456;707	4	354;432;680;738	6	400;409;435;719;740;742	7	381;396;443;444;445;683;729	17	336;339;353;358;641;644;653;654;662;688;690;694;700;701;702;703;705	5	340;341;363;696;697	38	2;4;14;31;55;79;80;128;141;168;190;199;214;225;235;244;266;321;425;523;532;533;547;550;554;558;563;571;574;589;595;599;615;616;620;621;622;723
O15120	17	Low in at least PSP or PA	0	NA	0	NA	0	NA	3	220;234;272	0	NA	0	NA	14	21;41;45;61;69;96;100;146;147;205;206;208;209;260
O15121	15	Medium in at least PSP or PA	0	NA	0	NA	1	307	0	NA	0	NA	0	NA	14	3;6;35;78;83;121;123;208;216;226;244;272;292;310
O15123	39	Low in at least PSP or PA	0	NA	0	NA	0	NA	2	208;242	0	NA	0	NA	37	10;25;28;40;42;55;56;57;58;62;76;164;166;179;189;221;225;263;265;267;280;290;305;332;350;361;385;393;394;414;415;417;424;438;453;480;483
O15126	23	High in PSP or PA	0	NA	1	112	1	2	1	41	1	43	0	NA	19	6;22;125;138;178;187;198;212;214;215;249;250;274;278;295;309;322;326;327
O15127	29	High in PSP or PA	0	NA	2	319;320	2	305;310	0	NA	2	296;311	0	NA	23	2;22;41;57;58;66;79;125;138;160;175;178;179;187;212;215;217;245;252;258;262;279;288
O15130	10	No evidence in PSP or PA	0	NA	0	NA	0	NA	0	NA	0	NA	0	NA	10	3;33;38;49;51;66;83;90;99;103
O15131	31	High in PSP or PA	0	NA	1	3	0	NA	2	154;235	0	NA	0	NA	28	13;58;62;70;71;91;109;178;221;248;251;258;263;264;277;280;293;312;336;346;347;351;361;407;435;456;484;510
O15143	37	High in PSP and PA	1	336	3	170;310;311	1	361	4	187;323;328;355	1	333	1	330	26	5;12;38;64;115;117;121;143;147;161;198;199;200;201;211;213;215;221;224;242;257;280;291;292;343;364
O15144	18	Medium in at least PSP or PA	0	NA	0	NA	1	192	3	108;123;156	3	201;298;299	0	NA	11	46;58;60;82;89;94;105;166;235;258;271
O15145	9	Other evidence in PA	0	NA	0	NA	0	NA	0	NA	2	172;174	0	NA	7	6;7;26;76;87;89;157
O15146	71	Low in at least PSP or PA	0	NA	0	NA	0	NA	5	293;424;430;435;747	0	NA	0	NA	66	19;53;60;76;88;92;111;151;153;159;165;172;174;195;201;220;227;253;254;256;260;268;302;307;340;363;383;439;468;469;472;480;481;482;483;484;485;487;489;493;499;502;503;531;541;567;616;669;671;677;679;681;684;690;691;698;717;752;773;783;797;822;840;848;851;868
O15151	49	High in PSP or PA	0	NA	3	342;367;403	2	289;314	4	20;96;161;264	4	291;300;340;344	0	NA	36	3;5;7;11;13;15;89;91;127;132;139;143;144;146;168;184;208;214;217;232;244;246;271;287;316;332;335;383;391;400;401;408;409;418;438;473
O15155	11	High in PSP and PA	2	50;69	1	48	0	NA	1	38	3	23;26;73	0	NA	4	41;89;92;104
O15156	36	High in PSP or PA	0	NA	5	3;150;180;342;480	0	NA	4	17;18;255;414	11	144;172;244;245;248;253;475;487;513;538;539	2	22;505	14	56;77;114;115;201;262;269;299;305;319;320;332;403;497
O15160	15	High in PSP or PA	0	NA	1	258	4	4;34;157;284	1	226	1	156	0	NA	8	12;60;99;232;254;309;312;323
O15162	17	Low in at least PSP or PA	0	NA	0	NA	0	NA	1	249	0	NA	0	NA	16	6;11;37;45;54;103;134;157;182;183;231;238;260;307;310;315
O15164	105	High in PSP and PA	6	667;744;768;811;1025;1028	10	110;209;654;660;685;687;798;808;1019;1042	4	663;664;767;771	12	41;113;153;154;452;590;606;696;748;762;797;874	29	98;115;116;217;572;573;579;583;585;586;589;595;612;613;618;678;689;690;693;697;699;700;701;708;727;770;773;785;802	5	623;630;631;758;780	39	16;20;24;28;35;65;76;131;159;165;333;353;363;368;369;371;372;378;397;411;422;430;445;449;453;457;464;506;508;523;851;862;886;889;921;946;957;960;984
O15165	30	High in PSP or PA	0	NA	1	145	0	NA	2	103;129	0	NA	0	NA	27	21;29;42;61;92;95;119;121;137;153;173;175;204;216;225;232;233;235;238;240;243;244;256;266;273;279;290
O15169	75	High in PSP and PA	3	77;486;493	2	75;581	3	217;469;511	5	611;614;616;623;644	10	64;215;222;226;228;496;575;579;589;595	2	57;225	50	15;34;41;43;46;88;91;100;132;157;166;200;204;235;281;282;283;287;296;317;321;325;327;328;334;338;339;359;428;429;520;542;560;561;570;653;654;665;669;682;686;722;726;757;762;768;776;782;819;828
O15172	10	High in PSP or PA	0	NA	1	14	0	NA	0	NA	0	NA	3	3;5;7	6	27;29;37;47;51;70
O15173	15	High in PSP and PA	2	90;104	1	208	1	94	1	173	0	NA	0	NA	10	15;17;19;20;25;27;114;134;152;182
O15178	54	Low in at least PSP or PA	0	NA	0	NA	0	NA	3	12;162;431	0	NA	0	NA	51	2;3;8;22;32;49;80;89;121;129;142;144;184;224;236;242;252;269;272;275;284;287;288;292;300;304;307;312;316;321;322;330;335;339;343;344;345;349;352;354;362;368;379;391;394;395;396;398;413;426;434
O15182	6	Medium in at least PSP or PA	0	NA	0	NA	1	135	1	23	0	NA	0	NA	4	2;7;115;119
O15194	22	High in PSP or PA	0	NA	1	33	1	28	3	89;196;268	0	NA	0	NA	17	39;41;44;45;61;62;64;120;121;126;170;209;216;224;227;240;261
O15195	63	Medium in at least PSP or PA	0	NA	0	NA	3	122;762;773	2	301;504	10	240;681;765;766;782;783;784;786;787;789	0	NA	48	4;19;49;57;58;102;107;147;154;157;181;183;194;233;302;311;337;348;363;390;454;476;506;518;531;532;535;536;545;571;599;609;618;619;633;660;712;715;723;728;731;743;776;779;823;825;834;840
O15197	88	Low in at least PSP or PA	0	NA	0	NA	0	NA	4	168;169;170;171	2	636;637	0	NA	82	19;27;28;44;60;110;115;116;120;140;143;145;146;163;166;167;172;173;174;175;176;200;229;238;241;248;254;280;324;325;332;338;358;359;371;383;418;443;467;470;482;484;489;498;501;503;507;533;535;540;551;586;587;594;599;649;680;711;741;758;768;769;787;788;795;797;800;805;817;822;841;842;846;856;866;936;952;958;970;978;984;1018
O15198	52	High in PSP and PA	2	465;467	1	464	2	82;458	2	40;317	4	9;12;15;323	0	NA	41	3;8;60;66;74;103;119;148;155;162;164;167;180;187;192;194;198;200;205;209;212;214;218;223;237;241;256;275;292;293;295;305;351;353;354;359;378;381;397;417;433
O15204	35	No evidence in PSP or PA	0	NA	0	NA	0	NA	0	NA	0	NA	0	NA	35	6;15;90;108;136;139;141;164;175;191;202;204;207;243;272;282;284;295;296;310;313;324;326;329;331;332;351;371;373;381;382;389;391;402;438
O15205	13	Low in at least PSP or PA	0	NA	0	NA	0	NA	4	64;109;110;111	2	62;65	0	NA	7	6;14;29;39;54;84;95
O15209	74	High in PSP and PA	1	202	1	599	2	592;616	6	9;165;175;198;585;588	5	210;290;604;610;611	3	204;205;206	56	4;7;18;35;41;46;60;78;79;93;95;98;111;118;132;153;177;188;191;194;195;214;218;219;220;221;228;232;249;254;343;344;357;359;365;380;381;399;405;406;410;431;432;433;434;435;436;437;438;460;463;469;479;495;498;555
O15211	87	High in PSP and PA	1	409	1	13	11	21;22;25;617;619;622;736;737;750;755;761	5	187;446;578;607;748	13	415;531;580;581;584;588;589;591;594;606;625;632;745	8	539;548;553;599;602;611;642;647	48	56;71;88;89;110;115;118;129;146;161;164;169;176;204;213;265;281;286;303;304;310;349;350;356;360;361;377;382;383;389;395;397;421;423;468;503;507;515;516;663;667;672;678;681;691;695;714;725
O15212	6	Medium in at least PSP or PA	0	NA	0	NA	1	92	0	NA	0	NA	0	NA	5	24;26;28;53;101
O15213	35	High in PSP and PA	1	41	0	NA	2	561;564	2	124;149	2	92;143	0	NA	28	67;70;87;118;130;184;204;247;294;305;324;337;342;345;369;377;396;410;433;436;447;472;488;493;528;560;584;603
O15217	7	Low in at least PSP or PA	0	NA	0	NA	0	NA	2	189;202	0	NA	0	NA	5	18;70;146;154;176
O15218	36	No evidence in PSP or PA	0	NA	0	NA	0	NA	0	NA	0	NA	0	NA	36	2;6;12;21;41;48;50;82;105;123;125;139;140;148;157;159;161;181;212;221;253;289;309;324;351;352;353;354;356;360;368;380;382;393;396;404
O15226	53	High in PSP and PA	1	618	2	35;572	5	65;67;145;325;429	6	18;91;333;486;616;625	6	66;142;150;152;428;433	7	136;157;159;165;421;422;581	26	24;27;49;104;106;112;117;118;186;192;194;258;262;303;304;356;358;363;397;418;448;449;532;540;647;649
O15228	56	High in PSP or PA	0	NA	1	17	0	NA	7	12;19;111;345;346;589;625	7	3;4;5;6;7;9;26	0	NA	41	46;74;78;89;92;95;104;127;135;161;164;172;204;224;247;249;281;283;306;318;323;333;336;343;359;384;399;438;443;447;459;462;479;493;512;546;579;596;609;617;624
O15229	39	Low in at least PSP or PA	0	NA	0	NA	0	NA	1	175	0	NA	0	NA	38	3;4;21;53;59;77;89;91;95;103;108;110;151;171;186;232;250;287;291;292;297;335;339;346;357;360;373;374;392;404;431;436;437;446;449;476;481;485
O15230	236	Low in at least PSP or PA	0	NA	0	NA	0	NA	9	175;1804;2221;2305;2944;2955;2958;2961;3429	1	2262	0	NA	226	9;44;61;73;111;118;130;134;164;190;191;220;233;245;247;290;295;352;358;380;382;415;422;433;454;470;476;477;478;497;544;545;590;665;673;680;684;693;697;724;754;766;768;777;810;828;840;860;902;924;941;943;947;954;964;972;1015;1036;1040;1057;1070;1081;1083;1093;1141;1148;1169;1172;1196;1205;1208;1209;1217;1223;1259;1332;1357;1385;1397;1402;1412;1414;1415;1416;1417;1426;1428;1469;1531;1547;1565;1611;…
O15231	88	High in PSP and PA	5	64;453;465;519;538	10	130;152;153;155;446;452;455;512;521;602	12	2;66;117;170;178;194;228;268;457;468;523;594	12	4;57;60;67;203;246;272;306;307;469;534;617	21	48;78;131;171;182;341;342;352;369;373;374;375;378;388;390;531;585;588;589;598;601	13	132;198;346;357;380;540;541;552;564;568;569;570;606	15	40;97;98;99;114;231;240;244;255;265;276;277;318;621;662
O15232	36	Low in at least PSP or PA	0	NA	0	NA	0	NA	5	93;184;407;441;459	0	NA	0	NA	31	25;47;53;63;66;79;90;91;107;129;145;157;162;185;213;229;235;255;256;281;292;305;326;328;347;370;389;398;412;431;460
O15234	61	High in PSP and PA	7	45;117;125;148;265;363;373	5	10;35;66;477;679	9	28;37;39;47;126;154;348;381;699	4	21;23;308;358	11	18;25;50;140;339;457;458;460;482;702;703	1	658	24	71;75;79;90;94;98;106;111;232;246;281;314;316;351;403;405;523;524;541;563;605;607;623;634
O15235	6	Low in at least PSP or PA	0	NA	0	NA	0	NA	1	29	0	NA	0	NA	5	2;4;13;75;86
O15239	4	Medium in at least PSP or PA	0	NA	0	NA	1	63	1	55	0	NA	0	NA	2	10;46
O15240	36	High in PSP or PA	0	NA	2	199;420	3	95;209;360	1	238	6	100;102;252;253;454;459	0	NA	24	7;9;36;37;55;65;121;125;131;150;153;161;170;172;173;229;266;284;290;329;471;505;559;573
O15243	8	No evidence in PSP or PA	0	NA	0	NA	0	NA	0	NA	0	NA	0	NA	8	11;13;45;59;63;64;80;127
O15244	31	Low in at least PSP or PA	0	NA	0	NA	0	NA	1	471	0	NA	0	NA	30	30;53;60;66;85;99;109;115;133;134;146;154;155;164;166;197;214;270;286;292;313;317;334;358;359;383;410;421;436;472
O15245	35	Low in at least PSP or PA	0	NA	0	NA	0	NA	1	196	0	NA	0	NA	34	14;29;52;59;65;98;101;108;114;132;133;145;153;163;189;201;213;230;232;269;285;291;321;331;333;358;372;382;409;424;470;471;549;552
O15247	12	High in PSP or PA	0	NA	1	103	0	NA	2	2;121	0	NA	0	NA	9	22;26;109;138;162;169;185;210;247
O15254	58	Low in at least PSP or PA	0	NA	0	NA	0	NA	3	64;187;288	0	NA	0	NA	55	3;29;31;53;70;92;99;115;116;125;130;134;135;137;162;165;272;300;303;305;306;310;313;330;370;372;386;390;405;407;412;462;481;485;503;504;511;539;541;542;553;579;583;592;599;601;614;624;631;653;674;681;687;695;698
O15255	26	Low in at least PSP or PA	0	NA	0	NA	0	NA	2	42;56	0	NA	0	NA	24	20;33;38;54;60;65;68;72;79;82;87;89;90;102;108;125;147;152;175;191;193;198;199;205
O15258	12	High in PSP and PA	2	2;95	1	6	1	100	3	10;84;90	1	16	0	NA	4	31;36;51;196
O15259	58	Low in at least PSP or PA	0	NA	0	NA	0	NA	9	104;121;123;126;376;379;460;474;601	0	NA	0	NA	49	26;29;31;67;72;129;148;152;211;219;220;224;249;256;268;289;300;308;333;336;358;382;389;399;404;419;439;458;462;479;487;499;527;529;535;555;560;565;577;598;606;628;629;635;640;650;666;706;717
O15260	15	Low in at least PSP or PA	0	NA	0	NA	0	NA	2	35;140	0	NA	0	NA	13	49;67;68;86;109;134;136;151;152;178;181;244;261
O15263	2	No evidence in PSP or PA	0	NA	0	NA	0	NA	0	NA	0	NA	0	NA	2	9;34
O15264	21	High in PSP and PA	1	350	0	NA	1	361	5	27;47;143;261;357	3	33;38;41	1	257	10	2;57;62;95;96;123;196;208;278;327
O15265	141	High in PSP and PA	1	783	3	302;571;840	7	86;115;219;492;612;720;849	23	69;216;217;224;337;491;568;602;649;650;651;652;660;664;665;703;711;719;721;722;787;844;845	28	94;102;206;207;215;218;503;574;600;615;617;685;686;689;696;697;698;700;710;717;718;723;724;725;726;727;728;842	13	208;213;607;608;647;648;654;657;661;668;843;850;851	66	2;71;164;171;172;173;174;184;187;191;193;195;199;201;203;244;255;272;283;284;294;326;361;368;404;422;435;437;443;451;465;476;488;512;520;526;538;583;587;592;632;640;643;676;677;679;730;733;742;748;752;753;755;775;792;797;798;800;803;811;818;821;823;825;882;883
O15266	20	Medium in at least PSP or PA	0	NA	0	NA	1	106	3	9;46;120	0	NA	0	NA	16	11;16;32;41;52;54;55;151;157;252;256;258;269;271;274;275
O15269	27	Medium in at least PSP or PA	0	NA	0	NA	1	50	3	389;391;443	0	NA	2	86;90	21	41;105;124;165;173;179;202;204;276;278;304;313;322;331;338;340;381;401;404;423;462
O15270	29	Low in at least PSP or PA	0	NA	0	NA	0	NA	4	384;402;412;433	2	32;33	0	NA	23	113;140;153;159;175;187;205;243;258;265;273;287;319;323;348;380;404;410;422;466;506;513;540
O15273	11	High in PSP and PA	1	161	0	NA	2	39;157	2	147;155	2	31;159	0	NA	4	4;7;11;64
O15287	50	Medium in at least PSP or PA	0	NA	0	NA	3	7;383;387	0	NA	0	NA	0	NA	47	2;10;11;33;56;83;99;124;129;137;152;169;171;174;185;230;231;237;254;277;287;302;315;316;336;344;352;377;378;422;425;426;432;453;474;477;505;519;527;540;581;588;595;598;603;615;619
O15294	53	High in PSP and PA	1	20	0	NA	0	NA	7	3;4;365;369;491;1004;1045	2	433;437	0	NA	43	11;62;63;74;78;93;148;161;195;253;255;308;329;391;399;442;451;504;510;516;552;562;563;571;576;594;616;669;684;693;725;747;767;768;803;805;833;856;871;903;953;958;1003
O15296	41	High in PSP or PA	0	NA	1	33	0	NA	0	NA	2	23;25	0	NA	38	9;126;177;190;209;240;270;277;286;296;310;320;334;341;366;377;430;439;452;489;498;501;517;525;526;530;531;550;557;563;573;581;611;636;642;648;673;675
O15297	53	High in PSP or PA	0	NA	2	40;85	3	46;432;543	9	10;54;89;97;234;239;541;565;570	3	44;64;96	0	NA	36	6;13;132;133;169;171;176;193;260;280;285;291;297;313;327;345;369;376;398;400;403;412;415;421;442;446;453;468;489;493;503;516;556;558;559;575
O15303	63	Medium in at least PSP or PA	0	NA	0	NA	1	32	2	371;664	0	NA	0	NA	60	100;111;152;154;155;157;173;176;182;184;191;198;217;221;228;237;248;261;306;308;314;318;335;347;372;376;379;393;417;453;481;483;484;507;515;516;519;580;582;583;619;624;666;685;693;696;703;706;723;747;750;758;809;823;825;827;829;831;857;862
O15304	14	Medium in at least PSP or PA	0	NA	0	NA	2	5;70	0	NA	0	NA	0	NA	12	21;26;35;97;102;107;111;115;116;147;159;169
O15305	10	Medium in at least PSP or PA	0	NA	0	NA	2	47;130	1	137	1	135	0	NA	6	89;105;173;179;230;246
O15315	38	No evidence in PSP or PA	0	NA	0	NA	0	NA	0	NA	0	NA	0	NA	38	3;12;20;34;45;57;75;79;84;88;102;122;145;148;158;174;175;194;201;211;214;240;241;250;264;269;275;281;283;287;289;290;301;303;315;325;332;351
O15318	7	High in PSP and PA	1	157	0	NA	0	NA	0	NA	1	167	0	NA	5	22;88;171;202;214
O15321	45	Low in at least PSP or PA	0	NA	0	NA	0	NA	3	76;154;188	0	NA	0	NA	42	9;11;78;91;112;113;148;180;205;209;212;217;238;242;276;279;343;356;360;361;381;384;392;396;403;439;462;476;479;510;516;525;535;538;541;550;558;561;573;588;591;592
O15327	70	Medium in at least PSP or PA	0	NA	0	NA	3	468;496;563	9	66;74;121;149;256;270;290;353;701	10	79;80;143;258;261;403;495;549;552;570	2	490;491	46	9;31;100;128;158;166;170;182;217;219;229;244;319;324;325;328;329;330;331;415;434;436;439;442;446;451;487;509;514;531;601;613;629;646;670;673;687;728;764;768;794;815;844;850;852;859
O15335	24	No evidence in PSP or PA	0	NA	0	NA	0	NA	0	NA	0	NA	0	NA	24	9;31;50;70;79;107;144;179;184;185;208;209;212;216;227;233;241;260;285;291;320;328;345;353
O15342	2	No evidence in PSP or PA	0	NA	0	NA	0	NA	0	NA	0	NA	0	NA	2	14;45
O15344	53	High in PSP and PA	1	96	1	92	6	90;98;213;311;500;511	4	66;513;524;572	8	113;309;314;319;512;527;538;574	0	NA	33	6;28;40;47;50;140;168;225;256;340;345;346;367;395;405;410;413;429;433;436;455;471;473;474;483;492;516;548;550;561;590;614;623
O15347	11	High in PSP or PA	0	NA	1	98	1	105	2	14;119	0	NA	0	NA	7	42;46;53;58;113;137;162
O15350	62	Medium in at least PSP or PA	0	NA	0	NA	3	48;166;333	5	47;235;388;426;471	0	NA	0	NA	54	4;8;20;21;26;34;35;60;69;70;76;77;81;83;92;97;103;104;110;117;134;135;139;145;208;212;223;260;261;289;318;319;326;374;400;406;412;438;439;467;468;469;474;477;479;492;495;511;516;555;563;564;570;574
O15353	67	High in PSP or PA	0	NA	1	491	0	NA	1	324	0	NA	0	NA	65	3;9;36;41;47;49;50;53;62;67;72;94;96;110;111;119;148;176;188;198;209;226;227;235;240;248;249;261;275;277;287;291;295;318;336;338;339;340;374;383;394;405;407;420;425;449;459;500;502;510;535;553;564;565;568;569;570;592;602;605;618;635;639;641;642
O15354	45	Low in at least PSP or PA	0	NA	0	NA	0	NA	1	240	0	NA	0	NA	44	12;23;25;26;34;43;62;85;105;131;149;162;165;169;177;192;198;224;258;268;294;296;298;333;344;377;378;404;411;424;440;462;488;523;534;542;557;575;576;580;594;597;604;608
O15355	42	High in PSP and PA	2	183;527	3	201;517;537	4	173;195;216;243	8	6;215;245;260;264;325;397;419	4	218;240;242;327	0	NA	21	14;30;38;51;57;171;254;274;278;285;286;349;354;363;448;449;458;461;473;474;489
O15357	112	High in PSP and PA	6	132;241;1003;1104;1131;1167	6	890;980;1011;1160;1176;1257	4	189;240;352;827	8	43;49;158;182;833;857;1068;1202	14	145;147;151;157;173;290;291;300;1038;1039;1040;1044;1061;1107	3	149;179;1115	71	3;16;20;27;51;84;202;214;220;227;233;263;269;276;329;335;370;397;416;425;435;444;448;475;504;523;526;528;529;547;554;564;584;596;624;651;656;667;687;696;706;716;719;731;735;740;743;752;761;771;780;787;788;799;800;843;847;869;900;904;906;909;914;916;925;929;1120;1122;1143;1194;1229
O15360	144	High in PSP or PA	0	NA	3	734;735;1449	0	NA	14	165;303;309;337;347;357;421;458;849;850;858;1149;1208;1301	0	NA	0	NA	127	2;4;9;11;46;53;73;75;82;83;90;91;92;96;103;113;119;120;132;146;147;159;162;175;176;192;199;208;224;236;251;289;290;312;321;331;367;391;394;426;443;447;455;466;478;485;505;512;524;535;536;545;572;581;599;606;616;619;626;645;663;668;674;681;695;696;700;705;725;775;777;794;796;820;829;842;844;852;861;877;884;890;892;900;909;947;967;968;970;994;995;997;1001;1004;1019;1043;1061;1064;1068;1087;1088;109…
O15370	18	No evidence in PSP or PA	0	NA	0	NA	0	NA	0	NA	0	NA	0	NA	18	37;51;71;84;115;130;134;207;218;222;247;251;256;268;280;283;306;307
O15371	38	High in PSP and PA	2	528;529	1	308	5	34;67;161;166;274	0	NA	2	160;521	3	284;292;305	25	14;60;61;78;79;125;154;188;213;219;257;261;264;324;355;389;401;415;429;444;453;460;461;478;483
O15372	27	High in PSP and PA	1	183	0	NA	4	10;14;17;316	6	3;15;31;163;236;290	3	16;232;235	0	NA	13	34;106;122;127;136;139;147;161;208;222;254;268;302
O15374	44	Low in at least PSP or PA	0	NA	0	NA	0	NA	3	147;341;354	5	153;213;214;216;235	0	NA	36	56;64;67;68;90;104;105;109;125;191;192;202;206;240;249;255;259;275;279;284;286;294;307;311;337;350;371;421;431;440;458;462;469;470;472;485
O15375	41	Medium in at least PSP or PA	0	NA	0	NA	1	380	1	451	2	458;459	0	NA	37	11;48;50;53;57;71;91;97;98;100;104;121;124;125;145;149;159;195;248;267;278;283;302;309;325;339;341;343;395;401;402;407;415;477;478;481;503
O15379	22	High in PSP or PA	0	NA	2	74;424	0	NA	0	NA	1	405	0	NA	19	34;54;63;84;105;111;142;191;213;231;260;272;285;312;320;326;343;351;374
O15381	60	High in PSP and PA	4	134;191;207;211	1	185	8	44;149;159;180;195;210;215;837	7	23;37;355;801;814;838;840	2	136;169	1	148	37	64;67;68;99;101;105;106;115;121;122;125;154;155;228;260;336;339;342;377;415;439;508;522;542;561;562;566;639;645;659;673;691;698;794;824;853;855
O15382	17	No evidence in PSP or PA	0	NA	0	NA	0	NA	0	NA	0	NA	0	NA	17	16;29;30;31;92;93;94;98;130;138;166;179;183;205;210;300;338
O15389	58	Medium in at least PSP or PA	0	NA	0	NA	2	524;545	1	490	1	186	3	522;526;540	51	14;28;42;44;49;52;53;102;104;115;129;156;163;165;169;179;195;196;233;255;273;280;285;294;306;330;333;341;343;354;362;376;377;380;385;386;387;394;395;403;404;409;418;420;422;430;488;498;504;530;550
O15391	32	High in PSP or PA	0	NA	1	323	0	NA	4	152;160;161;163	0	NA	0	NA	27	3;8;39;93;110;122;124;126;129;131;133;136;138;142;146;149;162;184;189;211;230;246;257;259;295;296;355
O15392	4	High in PSP or PA	0	NA	1	20	0	NA	0	NA	0	NA	0	NA	3	81;82;88
O15393	44	Low in at least PSP or PA	0	NA	0	NA	0	NA	1	61	0	NA	0	NA	43	5;7;47;71;73;79;111;114;116;122;123;130;137;162;163;167;196;197;204;206;208;215;228;232;233;238;250;251;254;261;272;284;318;333;339;382;394;412;436;441;448;460;463
O15394	68	High in PSP or PA	0	NA	1	765	1	786	2	122;453	0	NA	0	NA	64	2;6;15;16;26;28;33;37;50;63;76;139;140;141;147;159;179;212;217;231;235;237;243;262;274;349;362;363;364;373;375;384;392;405;412;421;426;431;466;497;498;508;515;521;539;547;581;595;598;604;605;608;612;632;675;683;722;744;746;747;750;824;830;835
O15397	48	High in PSP or PA	0	NA	2	902;903	0	NA	4	389;524;527;595	1	917	0	NA	41	29;38;45;103;140;142;143;145;149;193;194;197;278;290;337;351;357;439;448;468;477;485;486;505;571;576;657;661;666;668;710;776;842;864;888;946;954;970;984;1026;1035
O15399	93	Low in at least PSP or PA	0	NA	0	NA	0	NA	2	1054;1271	0	NA	0	NA	91	26;58;79;94;98;108;121;134;138;159;166;167;186;202;211;233;238;240;268;285;309;359;375;386;391;403;417;452;459;464;471;502;539;547;553;562;568;573;575;582;608;615;625;632;644;655;672;691;694;717;724;731;780;797;825;837;838;859;890;895;898;917;939;993;1006;1029;1064;1068;1111;1113;1115;1118;1120;1125;1154;1165;1173;1185;1196;1198;1231;1239;1269;1276;1277;1291;1311;1326;1330;1331;1334
O15400	22	High in PSP and PA	3	45;126;129	5	75;81;125;131;205	4	2;136;144;174	1	173	3	137;147;225	0	NA	6	19;20;29;100;234;253
O15403	42	High in PSP or PA	0	NA	3	237;240;247	1	234	2	273;277	0	NA	0	NA	36	10;30;55;59;61;64;68;77;85;102;109;111;115;125;132;141;149;156;182;210;287;293;312;321;334;372;387;389;419;420;430;447;451;456;484;491
O15405	65	Low in at least PSP or PA	0	NA	0	NA	0	NA	1	529	6	207;211;213;214;215;526	0	NA	58	15;28;50;58;75;92;97;100;110;115;119;131;132;139;144;151;156;166;180;183;194;199;201;205;237;260;286;291;295;325;328;334;342;349;354;355;363;369;371;378;382;400;409;417;418;426;429;433;435;534;538;542;549;554;559;563;571;574
O15409	76	Medium in at least PSP or PA	0	NA	0	NA	2	308;591	2	71;557	10	75;315;330;331;332;339;439;442;462;468	3	321;322;325	59	5;11;13;14;21;24;25;31;36;37;41;42;45;78;79;90;114;235;243;255;262;278;296;297;298;301;302;305;355;377;396;414;419;427;428;432;480;488;489;520;521;532;585;601;611;619;620;625;634;635;648;654;658;659;663;670;688;696;711
O15417	328	High in PSP and PA	14	263;333;611;991;995;999;1127;1136;1359;1540;1579;1857;1989;2771	11	416;1029;1038;1138;1644;1915;1925;2033;2292;2471;2543	18	269;453;660;1232;1687;1735;1763;1878;1957;2375;2397;2617;2635;2636;2645;2646;2716;2866	58	41;84;712;1033;1069;1402;1537;1559;1621;1671;1717;1769;1863;1917;2130;2184;2299;2308;2322;2337;2446;2500;2503;2511;2538;2559;2560;2561;2569;2570;2571;2572;2573;2616;2618;2619;2620;2625;2626;2627;2628;2630;2633;2634;2637;2642;2643;2644;2649;2652;2653;2654;2655;2659;2661;2662;2663;2664	23	191;192;631;1028;1191;1563;1649;1651;1752;1753;1754;1759;1904;1942;1956;2114;2127;2128;2359;2367;2368;2372;2713	5	627;1016;1874;1884;1886	199	11;21;27;69;73;78;80;81;90;93;96;100;117;121;126;137;138;140;144;150;175;178;182;199;200;201;233;279;377;392;431;435;533;545;546;547;561;574;579;583;587;592;594;640;669;694;697;710;714;754;767;788;792;808;812;826;842;845;855;863;891;903;929;951;1076;1177;1207;1212;1217;1285;1287;1294;1307;1319;1327;1328;1334;1376;1382;1391;1417;1420;1426;1457;1471;1472;1510;1520;1548;1551;1552;1556;1557;1605;1606…
O15427	30	High in PSP and PA	2	436;464	0	NA	0	NA	1	35	0	NA	0	NA	27	43;58;64;65;79;99;106;110;133;142;156;164;208;214;221;236;251;294;299;301;313;331;353;354;373;398;399
O15428	8	No evidence in PSP or PA	0	NA	0	NA	0	NA	0	NA	0	NA	0	NA	8	16;19;32;38;41;42;43;58
O15431	18	Medium in at least PSP or PA	0	NA	0	NA	1	105	2	4;10	0	NA	0	NA	15	14;16;21;28;30;32;38;39;59;92;97;100;129;146;176
O15432	13	Medium in at least PSP or PA	0	NA	0	NA	2	63;77	1	74	2	61;79	0	NA	8	8;19;22;29;97;116;129;141
O15438	116	High in PSP or PA	0	NA	3	908;911;912	4	281;884;1141;1248	2	668;767	0	NA	0	NA	107	7;12;17;20;35;67;70;84;91;133;134;154;166;183;198;211;216;242;249;273;298;309;310;314;325;333;340;346;360;364;399;404;414;432;451;486;492;509;542;571;573;590;596;598;607;615;622;631;646;669;672;690;752;760;779;783;813;830;844;864;929;957;982;993;1003;1009;1055;1058;1065;1073;1093;1099;1107;1133;1143;1145;1149;1152;1159;1167;1174;1184;1191;1196;1219;1220;1229;1231;1233;1252;1264;1277;1295;1310;133…
O15439	93	High in PSP and PA	1	668	2	655;676	2	404;629	5	182;260;601;661;664	6	638;657;658;665;687;692	1	623	76	20;46;53;79;91;104;128;199;236;252;259;263;294;296;308;313;314;323;326;328;344;349;371;377;382;396;423;432;452;453;456;465;470;479;486;491;536;563;570;736;743;769;783;793;794;804;826;855;886;894;898;902;905;906;907;935;945;967;984;1000;1009;1051;1067;1082;1083;1086;1092;1118;1173;1175;1178;1241;1249;1267;1311;1316
O15440	118	High in PSP and PA	2	509;558	5	14;60;64;67;505	4	19;553;686;1268	3	485;501;807	2	502;504	0	NA	102	25;27;36;86;95;108;113;116;117;129;135;137;141;142;166;182;195;213;218;233;235;272;281;295;323;337;378;380;400;414;419;442;453;456;458;461;469;523;580;596;599;603;606;618;622;656;660;672;673;694;701;704;713;726;734;796;801;803;816;840;844;872;876;881;888;900;902;904;916;921;944;945;958;976;1026;1032;1048;1052;1056;1057;1106;1134;1151;1159;1171;1184;1214;1231;1234;1235;1247;1259;1271;1281;1286;132…
O15442	18	No evidence in PSP or PA	0	NA	0	NA	0	NA	0	NA	0	NA	0	NA	18	4;9;28;30;41;51;52;96;100;126;137;172;174;186;197;209;303;326
O15444	16	Low in at least PSP or PA	0	NA	0	NA	0	NA	2	135;141	0	NA	0	NA	14	55;57;80;118;119;122;125;126;127;130;134;136;145;148
O15446	27	High in PSP and PA	4	27;172;285;490	6	128;136;205;309;359;488	5	66;124;126;248;420	3	25;163;459	4	13;64;467;470	0	NA	5	31;84;85;98;109
O15455	78	Medium in at least PSP or PA	0	NA	0	NA	3	205;206;350	1	392	0	NA	0	NA	74	23;24;31;38;75;79;88;112;115;132;134;155;160;161;179;188;197;198;213;236;249;254;256;258;261;264;282;293;315;317;332;337;339;342;372;385;387;389;403;407;420;424;428;464;475;481;497;498;500;514;562;571;604;611;614;624;653;672;673;694;695;699;711;731;737;775;776;783;806;810;846;873;899;902
O15457	96	Low in at least PSP or PA	0	NA	0	NA	0	NA	4	348;492;704;712	0	NA	0	NA	92	7;8;10;12;17;19;20;25;41;44;49;51;57;64;65;66;67;68;69;77;83;98;105;106;107;108;123;130;134;142;144;145;146;147;150;153;155;175;186;205;212;221;263;271;292;298;306;314;315;316;353;387;390;400;416;452;517;524;530;532;533;550;555;561;566;568;571;584;601;614;618;625;633;658;673;684;687;711;724;733;734;754;783;821;834;851;852;856;878;902;908;914
O15460	29	Medium in at least PSP or PA	0	NA	0	NA	1	346	1	43	0	NA	0	NA	27	6;17;26;56;60;70;72;108;117;151;165;175;207;214;235;239;292;335;378;382;384;385;434;459;492;514;531
O15466	25	Low in at least PSP or PA	0	NA	0	NA	0	NA	2	7;216	0	NA	0	NA	23	15;57;74;79;87;98;105;108;137;159;176;184;197;243;258;270;286;291;300;329;352;362;374
O15467	8	No evidence in PSP or PA	0	NA	0	NA	0	NA	0	NA	0	NA	0	NA	8	4;9;19;21;23;35;102;119
O15479	32	Medium in at least PSP or PA	0	NA	0	NA	4	77;78;105;117	3	81;95;131	11	42;43;44;51;52;53;96;97;100;102;107	1	46	13	7;87;115;157;161;191;194;195;217;239;265;266;284
O15480	32	Medium in at least PSP or PA	0	NA	0	NA	1	78	6	54;70;341;342;343;344	0	NA	0	NA	25	7;39;41;42;58;60;74;82;88;95;97;101;102;106;144;157;173;177;182;266;284;301;328;329;336
O15481	37	Medium in at least PSP or PA	0	NA	0	NA	2	38;70	1	86	5	40;41;42;43;44	0	NA	29	7;51;52;53;76;80;93;94;95;98;100;104;108;140;155;175;180;190;191;206;263;281;332;335;339;340;341;342;343
O15482	43	Medium in at least PSP or PA	0	NA	0	NA	1	10	5	17;26;33;36;37	0	NA	0	NA	37	12;21;24;27;28;50;59;68;75;81;103;138;147;153;171;178;182;218;222;225;230;240;276;284;300;303;322;333;337;347;354;355;358;359;394;400;403
O15484	41	Low in at least PSP or PA	0	NA	0	NA	0	NA	3	14;449;454	1	38	0	NA	37	3;69;70;88;89;92;95;152;154;194;223;229;231;274;296;299;306;308;346;349;412;441;448;456;493;509;510;532;538;551;558;574;617;621;633;634;636
O15488	54	High in PSP or PA	0	NA	1	468	2	306;459	7	2;85;240;368;375;399;420	5	208;396;422;423;430	0	NA	39	19;20;22;25;27;29;58;77;78;99;129;142;154;167;175;191;202;223;224;231;239;249;261;263;269;271;272;273;297;314;323;325;334;337;345;349;442;454;456
O15492	20	Low in at least PSP or PA	0	NA	0	NA	0	NA	2	71;72	0	NA	0	NA	18	30;38;46;49;56;65;88;106;112;124;167;174;185;188;192;193;195;200
O15496	7	No evidence in PSP or PA	0	NA	0	NA	0	NA	0	NA	0	NA	0	NA	7	18;30;34;101;108;115;161
O15498	21	High in PSP or PA	0	NA	1	114	2	159;174	2	51;172	1	128	1	181	14	5;7;26;27;29;34;35;44;52;58;74;87;102;193
O15499	15	Low in at least PSP or PA	0	NA	0	NA	0	NA	3	122;154;190	0	NA	0	NA	12	10;21;27;28;33;49;103;111;134;188;200;204
O15503	25	Low in at least PSP or PA	0	NA	0	NA	0	NA	1	16	0	NA	0	NA	24	10;12;26;41;43;46;64;68;74;88;93;124;125;149;163;178;190;197;207;209;238;246;254;276
O15504	71	High in PSP and PA	1	106	2	313;347	1	305	6	62;82;104;139;154;198	16	51;61;85;88;98;300;302;309;310;317;322;340;341;350;352;357	3	55;64;81	42	40;66;72;129;130;136;148;168;173;177;194;205;222;223;230;238;239;240;247;252;258;259;261;267;268;276;278;279;282;284;297;360;361;367;368;370;372;374;376;377;378;403
O15511	13	High in PSP or PA	0	NA	1	77	1	140	1	44	4	116;118;121;122	0	NA	6	2;7;8;68;85;97
O15514	11	Low in at least PSP or PA	0	NA	0	NA	0	NA	1	18	0	NA	0	NA	10	6;35;50;58;72;82;85;111;117;139
O15516	105	High in PSP and PA	1	427	3	406;431;446	4	164;403;408;836	6	59;177;434;437;440;460	15	19;20;171;179;416;433;441;449;450;478;479;481;482;484;487	0	NA	76	6;8;11;12;38;42;71;77;91;94;106;130;135;137;140;147;153;187;208;221;224;226;227;228;244;278;281;308;336;364;377;394;436;489;492;493;500;512;517;570;578;582;583;586;587;609;630;632;635;641;644;648;651;655;668;674;680;681;686;689;704;727;748;752;761;762;769;774;789;797;803;811;816;823;830;841
O15519	39	Medium in at least PSP or PA	0	NA	0	NA	1	193	4	227;231;273;314	0	NA	0	NA	34	2;51;91;107;110;111;126;130;174;181;198;208;238;248;285;290;307;318;320;329;344;363;370;371;404;411;416;418;419;421;428;455;458;478
O15520	23	No evidence in PSP or PA	0	NA	0	NA	0	NA	0	NA	0	NA	0	NA	23	11;31;32;46;52;53;54;55;56;58;59;61;62;69;84;99;109;115;128;143;166;198;208
O15522	22	Low in at least PSP or PA	0	NA	0	NA	0	NA	1	76	1	79	0	NA	20	4;8;13;46;53;54;57;58;62;66;67;71;92;110;119;150;156;218;231;236
O15523	64	High in PSP and PA	3	71;518;592	3	70;408;490	5	74;101;150;454;604	6	226;438;440;487;567;603	11	410;468;541;582;606;607;608;609;614;643;652	1	267	35	2;23;27;31;34;49;57;58;61;63;77;85;89;91;120;123;129;135;141;171;181;238;288;291;380;427;474;506;586;588;617;618;619;621;629
O15524	19	No evidence in PSP or PA	0	NA	0	NA	0	NA	0	NA	0	NA	0	NA	19	14;26;27;28;29;30;31;32;60;71;85;106;116;121;125;140;143;205;206
O15525	11	High in PSP and PA	1	124	0	NA	0	NA	0	NA	0	NA	0	NA	10	23;33;45;67;95;99;109;149;156;162
O15527	26	Low in at least PSP or PA	0	NA	0	NA	0	NA	6	115;183;231;232;280;326	0	NA	0	NA	20	18;25;31;41;44;51;56;83;86;118;143;147;148;209;211;286;292;305;320;340
O15528	31	No evidence in PSP or PA	0	NA	0	NA	0	NA	0	NA	0	NA	0	NA	31	9;24;32;36;44;47;59;79;109;111;139;205;227;231;289;306;323;327;334;345;352;355;356;360;365;388;416;427;445;454;500
O15529	27	No evidence in PSP or PA	0	NA	0	NA	0	NA	0	NA	0	NA	0	NA	27	8;11;19;60;91;110;116;136;144;148;156;160;162;201;205;216;244;254;265;269;279;280;281;305;306;329;332
O15530	44	High in PSP and PA	1	241	1	25	8	45;64;92;393;394;396;398;410	9	22;36;160;176;231;234;250;366;501	12	27;35;94;381;390;391;392;400;408;421;423;431	4	6;16;17;389	9	105;135;191;258;262;263;344;529;549
O15533	36	Low in at least PSP or PA	0	NA	0	NA	0	NA	3	3;5;102	0	NA	0	NA	33	19;34;67;94;107;127;129;130;134;136;137;181;189;193;194;295;318;323;340;350;356;359;361;363;388;392;395;406;409;413;419;438;443
O15534	168	High in PSP and PA	2	592;704	6	645;815;860;964;1103;1104	9	27;687;757;830;979;980;1100;1263;1279	11	72;159;654;656;714;761;811;837;1186;1262;1276	22	19;40;601;653;655;683;739;784;809;810;1006;1007;1014;1030;1031;1037;1039;1040;1051;1261;1277;1278	2	640;1290	116	2;49;52;53;57;62;66;69;70;73;74;75;81;89;90;92;95;97;99;102;103;104;108;111;113;114;120;122;125;126;129;186;194;198;210;221;225;235;255;269;273;283;286;296;328;346;367;423;440;449;477;481;490;503;505;517;523;526;527;528;530;567;573;621;622;624;633;660;661;663;674;717;720;723;725;726;796;842;857;865;890;904;932;933;951;953;955;957;971;976;1053;1057;1060;1062;1065;1069;1071;1073;1075;1080;1082;1084…
O15535	28	Low in at least PSP or PA	0	NA	0	NA	0	NA	3	225;230;351	0	NA	0	NA	25	5;10;31;38;43;86;102;119;168;179;185;262;266;267;292;294;295;320;322;341;344;346;348;359;374
O15537	19	Low in at least PSP or PA	0	NA	0	NA	0	NA	3	105;114;119	0	NA	0	NA	16	2;23;24;51;56;73;84;94;95;120;134;152;180;184;196;221
O15539	14	Low in at least PSP or PA	0	NA	0	NA	0	NA	2	84;166	0	NA	0	NA	12	11;32;54;64;77;80;87;105;147;149;150;173
O15540	6	No evidence in PSP or PA	0	NA	0	NA	0	NA	0	NA	0	NA	0	NA	6	14;44;56;64;83;86
O15541	21	High in PSP and PA	4	6;84;85;253	3	43;45;329	4	46;47;169;268	3	174;175;216	4	73;95;102;105	0	NA	3	137;224;284
O15544	17	Low in at least PSP or PA	0	NA	0	NA	0	NA	2	13;20	0	NA	0	NA	15	17;18;25;27;35;54;115;118;119;120;126;130;132;141;146
O15547	26	Low in at least PSP or PA	0	NA	0	NA	0	NA	1	10	0	NA	0	NA	25	13;74;83;132;153;175;181;186;207;212;214;235;263;279;286;293;386;395;406;407;418;429;430;438;440
O15550	140	High in PSP and PA	2	769;829	2	818;1061	2	639;817	7	388;539;552;761;926;1091;1284	18	637;763;774;775;781;814;820;821;824;832;840;843;846;849;862;864;1063;1065	7	740;743;767;1055;1067;1068;1071	102	3;7;31;34;38;40;54;82;93;114;121;124;162;185;186;203;223;238;267;276;283;286;295;296;306;310;314;317;323;364;381;383;385;408;418;424;433;446;450;456;466;500;520;531;532;537;554;573;580;582;587;601;603;626;627;648;649;651;661;662;666;674;687;689;700;701;706;718;721;731;878;884;886;888;892;893;909;911;912;925;942;985;1025;1028;1041;1042;1046;1114;1120;1141;1154;1192;1263;1266;1274;1332;1348;1350;13…
O15551	12	High in PSP and PA	1	203	2	199;209	0	NA	0	NA	0	NA	0	NA	9	2;32;37;42;57;68;136;138;183
O15552	26	Low in at least PSP or PA	0	NA	0	NA	0	NA	3	256;296;297	2	324;325	0	NA	21	7;8;50;71;86;91;92;96;104;120;137;158;208;241;251;262;263;267;276;277;278
O15553	67	High in PSP and PA	1	242	1	208	5	6;11;209;368;757	6	141;179;187;273;363;673	7	331;333;339;345;347;349;366	1	248	46	32;38;43;95;104;107;108;109;117;145;154;159;166;235;288;301;312;358;399;401;436;442;450;483;503;523;564;570;575;580;614;619;638;645;647;650;675;683;702;703;728;730;738;745;747;749
O15554	21	Medium in at least PSP or PA	0	NA	0	NA	2	334;367	1	178	2	171;372	0	NA	16	24;53;66;68;137;153;181;224;238;314;386;387;388;411;423;426
O43143	46	High in PSP and PA	1	15	1	793	2	155;164	5	71;465;505;509;653	5	64;80;82;85;88	0	NA	32	2;37;91;94;97;100;110;180;200;220;227;228;284;292;390;420;427;455;462;560;578;584;589;595;640;656;665;677;682;724;769;789
O43147	82	High in PSP or PA	0	NA	1	402	2	231;636	6	102;105;123;216;399;637	3	633;634;640	0	NA	70	3;37;38;65;114;116;153;173;197;230;233;235;249;254;281;285;288;306;311;323;335;343;362;365;398;443;454;457;458;461;463;464;465;466;467;473;476;490;497;511;518;524;535;544;588;650;653;659;674;697;702;705;709;710;714;717;721;722;728;742;743;759;825;858;861;868;886;893;942;943
O43148	40	Medium in at least PSP or PA	0	NA	0	NA	1	79	6	14;28;39;44;331;447	6	21;24;29;70;71;72	0	NA	27	4;48;102;117;118;146;147;165;167;181;232;249;254;262;263;282;290;293;309;321;335;426;427;431;457;459;465
O43149	248	High in PSP and PA	5	240;1518;1537;1540;2444	10	821;1463;1464;1475;1488;1509;1520;1801;2044;2049	4	1267;2526;2759;2761	9	846;1276;1368;1473;1499;1501;1568;2443;2757	7	71;74;1500;1970;1971;1986;2533	6	233;2036;2042;2060;2063;2064	207	6;8;9;31;94;112;113;143;144;153;163;173;175;183;184;196;197;216;217;222;248;259;260;262;274;275;279;282;285;302;311;326;338;353;366;387;390;392;395;401;405;410;436;438;441;445;449;458;465;468;485;491;492;507;508;512;515;544;569;573;578;606;607;608;637;642;643;688;700;713;726;753;759;776;788;799;802;812;892;899;905;927;938;950;958;962;966;970;973;981;984;1004;1011;1014;1017;1028;1031;1059;1070;109…
O43150	74	High in PSP and PA	2	701;822	2	722;820	3	311;712;809	7	285;294;329;338;728;768;800	13	290;733;737;756;770;780;783;799;811;816;821;838;885	0	NA	47	6;8;24;25;57;63;64;96;102;124;129;179;240;244;249;275;316;370;390;395;425;448;460;471;475;484;510;517;549;595;600;611;622;646;653;678;683;855;861;864;872;899;915;924;939;966;999
O43155	59	High in PSP or PA	0	NA	2	284;598	1	651	3	10;300;422	1	650	0	NA	52	18;23;28;31;38;53;56;89;125;144;146;160;167;172;173;196;205;227;236;241;243;273;317;330;331;359;375;378;387;392;394;403;428;436;440;443;460;472;479;487;510;517;523;527;528;534;536;539;560;574;606;611
O43156	76	High in PSP and PA	2	459;828	0	NA	2	106;453	2	167;967	7	98;101;108;109;463;802;838	0	NA	63	41;43;73;83;84;116;128;133;146;156;193;208;214;230;234;235;244;256;299;322;324;344;375;377;380;384;391;399;402;421;429;515;559;566;597;606;611;614;619;622;651;668;673;686;695;703;726;755;758;784;790;875;898;913;938;946;959;975;1016;1029;1041;1061;1071
O43157	157	High in PSP or PA	0	NA	1	1902	1	1534	6	674;677;691;693;1535;1612	0	NA	0	NA	149	44;59;69;76;104;113;151;174;199;212;215;220;227;241;249;260;284;298;299;310;316;319;362;379;384;388;424;437;443;446;451;454;472;481;490;509;512;515;526;540;545;555;567;569;577;584;590;594;607;609;623;625;638;646;647;665;681;717;722;725;729;731;734;742;744;746;747;750;753;760;763;781;790;793;795;834;864;866;870;875;889;890;911;912;918;922;987;1011;1023;1030;1074;1093;1123;1124;1125;1133;1153;1166;…
O43159	39	High in PSP and PA	7	62;64;80;104;106;126;223	4	58;124;171;176	3	83;174;286	4	53;85;162;309	3	51;184;230	0	NA	18	22;29;30;35;144;260;263;264;324;325;337;356;365;394;395;416;422;444
O43164	84	High in PSP and PA	4	216;253;309;323	4	80;428;429;432	5	44;196;282;308;453	13	2;76;134;167;235;324;342;381;396;452;454;457;596	21	77;79;135;142;152;154;155;221;241;242;259;260;266;295;325;355;357;437;439;486;494	3	87;88;91	34	16;55;98;107;115;116;118;125;184;191;274;398;445;473;475;476;511;512;513;540;541;543;551;567;609;612;639;662;668;686;690;691;700;703
O43166	260	High in PSP and PA	20	162;176;208;255;288;1078;1087;1170;1181;1197;1255;1270;1433;1508;1528;1549;1568;1585;1632;1734	25	161;174;193;286;318;1116;1127;1149;1184;1192;1366;1390;1393;1412;1431;1443;1554;1564;1565;1588;1603;1621;1647;1650;1708	25	97;258;321;383;384;388;1055;1073;1130;1178;1200;1365;1367;1391;1404;1439;1442;1454;1468;1572;1625;1639;1645;1649;1733	35	19;93;123;129;187;210;211;218;234;311;364;373;381;397;399;667;894;1144;1151;1161;1203;1218;1283;1349;1371;1415;1428;1496;1521;1557;1576;1711;1713;1730;1739	50	7;41;45;48;49;94;96;103;113;114;117;120;121;126;181;201;221;244;267;293;310;370;377;379;394;1083;1091;1114;1117;1137;1138;1154;1155;1156;1157;1257;1277;1398;1459;1461;1462;1463;1467;1533;1535;1592;1695;1700;1728;1729	15	104;108;110;111;294;1400;1421;1424;1427;1464;1465;1466;1600;1616;1617	90	3;59;62;67;134;146;151;338;407;413;430;432;434;436;438;440;444;446;449;452;453;517;531;542;550;558;563;623;633;672;687;724;730;746;748;752;758;763;777;798;829;836;839;845;854;855;881;900;909;913;925;928;946;951;992;1006;1017;1036;1038;1207;1210;1227;1246;1279;1282;1285;1286;1287;1291;1292;1295;1296;1299;1311;1315;1323;1326;1332;1336;1339;1342;1348;1352;1381;1472;1481;1680;1783;1787;1804
O43167	66	High in PSP or PA	0	NA	1	134	1	278	2	151;523	3	133;356;404	0	NA	59	5;9;16;20;26;58;59;63;75;102;105;176;191;204;219;226;249;251;254;261;315;336;364;370;373;377;388;395;419;442;447;448;463;470;472;474;475;491;513;519;522;525;527;528;545;547;559;570;574;580;581;608;619;625;630;641;663;665;697
O43169	19	High in PSP or PA	0	NA	1	37	5	2;4;11;13;23	0	NA	0	NA	0	NA	13	75;77;84;85;102;108;110;114;121;145;147;149;150
O43172	40	High in PSP and PA	1	483	0	NA	1	34	1	240	4	220;226;235;243	0	NA	33	3;4;7;8;48;69;80;102;106;138;155;158;173;185;209;217;252;259;285;288;298;304;309;312;334;346;365;378;416;426;501;502;511
O43173	29	Low in at least PSP or PA	0	NA	0	NA	0	NA	4	46;152;213;295	0	NA	0	NA	25	11;19;26;29;32;61;71;78;88;115;120;132;133;139;141;146;168;174;183;234;253;300;310;353;377
O43174	29	Low in at least PSP or PA	0	NA	0	NA	0	NA	2	131;132	0	NA	0	NA	27	9;34;39;109;115;122;126;145;162;163;169;206;223;231;261;278;293;294;307;311;332;339;397;428;431;441;477
O43175	32	High in PSP and PA	1	371	1	14	3	55;349;362	4	105;127;326;473	3	12;311;323	0	NA	20	37;103;166;179;183;185;212;251;280;287;293;383;407;409;494;498;501;512;513;517
O43181	16	Medium in at least PSP or PA	0	NA	0	NA	2	34;173	2	5;165	1	7	0	NA	11	26;28;38;89;116;122;129;136;144;157;159
O43182	133	High in PSP and PA	1	673	13	37;213;363;366;384;667;680;754;772;786;820;931;939	4	264;755;777;928	10	69;74;141;402;633;637;663;711;744;850	21	328;329;330;332;333;335;336;338;375;391;636;654;655;658;662;677;770;844;852;861;927	16	48;56;218;220;344;346;635;643;646;648;693;746;761;762;763;792	68	2;5;9;12;14;15;18;19;20;23;28;67;81;82;83;101;102;104;107;113;115;117;134;148;149;151;153;154;158;159;169;181;185;195;203;205;208;242;257;285;309;314;416;436;437;455;461;527;538;551;568;569;574;577;578;584;615;710;712;714;717;718;728;740;816;837;873;962
O43184	57	Low in at least PSP or PA	0	NA	0	NA	0	NA	1	782	0	NA	0	NA	56	9;32;44;46;49;58;61;76;92;93;107;129;131;134;136;139;151;159;174;178;181;198;274;276;282;299;307;323;330;338;368;383;393;394;396;403;421;485;486;488;499;513;554;566;568;569;590;600;653;695;698;755;801;814;830;902
O43186	40	No evidence in PSP or PA	0	NA	0	NA	0	NA	0	NA	0	NA	0	NA	40	12;19;22;34;49;81;124;128;139;141;143;150;152;161;164;167;169;182;185;188;199;203;204;206;210;212;213;216;223;235;238;241;245;249;252;254;257;262;266;292
O43187	58	Medium in at least PSP or PA	0	NA	0	NA	2	143;144	5	246;430;434;438;619	0	NA	0	NA	51	10;24;33;47;55;109;119;164;167;172;173;175;179;181;190;195;199;217;245;249;283;293;304;314;317;334;338;339;365;378;400;420;435;441;488;495;513;516;521;522;523;535;536;540;541;542;544;575;576;577;593
O43189	60	High in PSP and PA	2	20;515	1	420	1	522	5	8;182;353;502;520	18	25;415;417;422;426;430;431;445;446;488;492;496;497;498;499;501;504;511	3	10;13;14	30	56;69;79;95;106;133;166;187;206;220;263;282;287;294;302;303;307;311;318;350;362;391;453;457;459;464;467;473;537;554
O43193	32	Low in at least PSP or PA	0	NA	0	NA	0	NA	2	83;327	0	NA	0	NA	30	3;8;31;54;79;101;114;133;169;186;199;200;204;205;211;217;220;232;238;264;276;277;287;333;347;349;359;375;383;405
O43194	52	High in PSP and PA	1	396	2	427;430	0	NA	1	421	6	380;384;423;425;435;442	0	NA	42	3;5;9;12;18;49;74;78;93;102;103;107;119;130;147;163;185;194;195;205;208;214;215;222;223;237;252;256;269;271;274;317;329;336;337;347;348;364;400;401;411;415
O43196	64	High in PSP or PA	0	NA	1	84	0	NA	5	235;237;240;415;537	0	NA	0	NA	58	3;21;22;26;58;69;71;99;103;119;135;143;149;153;169;170;205;228;246;253;285;286;326;331;342;352;356;368;376;387;430;434;436;448;454;459;472;480;527;545;550;577;595;596;599;616;637;640;642;646;666;711;752;755;775;780;823;832
O43236	25	High in PSP or PA	0	NA	1	325	3	107;117;118	0	NA	6	82;86;87;100;102;432	0	NA	15	4;11;35;42;46;57;138;153;158;163;241;261;341;349;414
O43237	43	High in PSP and PA	4	194;383;443;446	4	205;391;407;487	9	203;368;381;389;402;406;411;425;466	4	405;454;459;486	5	27;34;431;435;438	5	37;38;41;44;481	12	49;53;65;92;124;127;140;148;154;238;256;273
O43240	18	Low in at least PSP or PA	0	NA	0	NA	0	NA	1	197	0	NA	0	NA	17	9;12;50;56;62;68;79;115;125;191;192;227;229;244;252;267;275
O43242	31	High in PSP and PA	2	6;418	3	47;63;430	3	450;481;507	4	105;303;413;532	1	123	0	NA	18	87;103;156;178;188;196;229;262;272;274;352;356;411;415;460;468;490;500
O43246	57	High in PSP or PA	0	NA	1	439	0	NA	1	612	5	417;418;421;422;427	1	437	49	10;27;32;38;53;74;82;101;109;138;143;146;148;159;181;185;191;192;199;202;223;235;243;257;258;267;275;287;298;303;325;335;339;389;395;408;436;451;473;488;501;518;524;552;564;572;590;602;624
O43247	36	Low in at least PSP or PA	0	NA	0	NA	0	NA	1	98	0	NA	0	NA	35	34;35;39;47;48;57;61;62;80;83;90;92;100;101;102;109;124;132;140;152;160;179;180;183;192;193;196;207;219;224;233;273;275;277;278
O43248	35	High in PSP or PA	0	NA	1	12	1	88	1	60	4	14;211;213;216	5	4;90;91;209;210	23	27;30;36;45;48;49;56;64;74;80;108;120;128;139;140;145;172;187;191;240;266;291;299
O43251	26	Medium in at least PSP or PA	0	NA	0	NA	1	106	0	NA	1	18	0	NA	24	74;82;83;85;87;92;110;111;114;116;118;126;159;170;216;231;232;238;248;261;350;370;378;385
O43252	18	High in PSP or PA	0	NA	2	6;14	2	36;102	0	NA	2	577;587	0	NA	12	61;69;130;133;150;190;206;231;305;493;540;620
O43255	25	High in PSP or PA	0	NA	3	28;68;132	2	6;16	3	2;10;167	4	39;45;46;56	0	NA	13	5;76;109;121;146;174;180;186;194;223;282;294;320
O43257	6	No evidence in PSP or PA	0	NA	0	NA	0	NA	0	NA	0	NA	0	NA	6	7;10;94;110;124;130
O43261	6	No evidence in PSP or PA	0	NA	0	NA	0	NA	0	NA	0	NA	0	NA	6	24;25;31;34;56;75
O43264	64	High in PSP or PA	0	NA	1	12	1	3	2	103;611	7	88;350;355;356;451;471;473	0	NA	53	25;43;47;52;55;67;75;79;107;116;150;161;163;192;196;197;200;213;225;226;232;239;243;258;261;268;279;288;290;322;339;367;397;417;429;480;482;500;501;511;605;606;620;623;662;675;684;701;704;733;753;754;755
O43272	31	No evidence in PSP or PA	0	NA	0	NA	0	NA	0	NA	0	NA	0	NA	31	21;26;42;64;73;96;125;139;151;162;165;172;196;210;222;226;248;285;293;309;318;319;323;328;346;391;497;535;562;569;570
O43278	30	Low in at least PSP or PA	0	NA	0	NA	0	NA	3	160;508;512	0	NA	0	NA	27	53;68;70;78;148;226;227;242;253;262;277;311;312;323;332;343;350;364;374;386;403;413;440;445;460;463;509
[truncated: 18,275 more rows]

## Sheet: Thr_ranks
Accession	Total T count in protein	Top ranked site	Count of sites ranked High in both	Sites ranked High in both	Count of sites ranked High in one	Sites ranked High in one	Count of sites ranked Medium in both or one	Sites ranked Medium in both or one	Count of sites ranked Low in both or one	Sites ranked Low in both or one	Count of sites ranked Other in PA	Sites ranked Other in PA	Count of sites ranked Not phosphorylated in PA	Sites ranked Not phosphorylated in PA	Count of sites with no evidence in PSP or PA	Sites with no evidence in PSP or PA
[truncated: 20,216 more rows]

[truncated: 1 more sheets: Tyr_ranks]
